# Supplementary material for: Comprehensive analysis of differentially expressed genes and transcriptional regulation induced by salt stress in two contrasting cotton genotypes
Source: BMC Genomics. 2014 Sep 5;15(1):760. doi: 10.1186/1471-2164-15-760 (PMC4169805; doi:10.1186/1471-2164-15-760)
Supplement: Supplementary file 2 — Additional file 2: The characteristic of salt-responsive transcription factor (TF) unigenes in different comparisons. Eight charts are included. (A) Annotation of 3,172 TF unigenes from all samples; (B) Numbers of differentially expressed unigenes (up and down-regulation) in each transcription factor family for four comparisons; (C) TF unigenes commonly differentially expressed in N-E only at 4 h; (D) TF unigenes commonly differentially expressed in N-E only at 24 h; (E) TF unigenes commonly differentially expressed in N-E both at 4 and 24 h; (F) TF unigenes differentially expressed only in E at 4 h; (G) TF unigenes differentially expressed only in E at 24 h; (H) TF unigenes differentially expressed only in E both at 4 and 24 h. (XLSX 739 KB) [file 12864_2014_6456_MOESM2_ESM.xlsx]

## Sheet: A Total  IF 3172
	Additional file 2A. Annotation of 3,172 TF unigenes from all samples
	Unigene	NO.	Name	Definition	Family Name	Length	Swissprot_des	Swissprot_evalue	Cdd_des	Cdd_evalue	Trembl_des	Trembl_evalue	NR_des	NR_evalue	PFAM_des	PFAM_evalue	KOG	GO	EC	KO	Pathway
	comp79736_c0_seq1	1	-	-	Alfin-like	398	sp|O81488|ALFL4_ARATH PHD finger protein ALFIN-LIKE 4 OS=Arabidopsis thaliana GN=AL4 PE=1 SV=2	3e-021	-	-	tr|B9RK32|B9RK32_RICCO DNA binding protein. putative OS=Ricinus communis GN=RCOM_1046170 PE=4 SV=1	9e-025	ref|XP_002514076.1| DNA binding protein. putative [Ricinus communis] gb|EEF48030.1| DNA binding protein. putative [Ricinus communis]	9e-025	-	-	-	GO:0046872.metal ion binding;GO:0008270.zinc ion binding;	-	-	-
	comp98680_c0_seq2	2	-	-	Alfin-like	1376	sp|O81488|ALFL4_ARATH PHD finger protein ALFIN-LIKE 4 OS=Arabidopsis thaliana GN=AL4 PE=1 SV=2	8e-086	gnl|CDD|152600 pfam12165. DUF3594. Domain of unknown function (DUF3594). This presumed domain is functionally uncharacterized.This domain family is found in eukaryotes. and is approximately 140 amino acids in length. The family is found in association wi	2e-062	tr|Q06A78|Q06A78_SOYBN PHD2 OS=Glycine max PE=2 SV=1	3e-095	ref|NP_001237834.1| PHD2 [Glycine max] gb|ABI97241.1| PHD2 [Glycine max]	3e-095	lcl|Q0WWI3_ARATH/10-146 PF12165.3;DUF3594;	1e-048	-	GO:0003677.DNA binding;GO:0046872.metal ion binding;GO:0071472.cellular response to salt stress;GO:0009651.response to salt stress;GO:0008270.zinc ion binding;GO:0045727.positive regulation of translation;	-	-	-
	comp109477_c1_seq4	3	-	-	Alfin-like	1973	sp|O81488|ALFL4_ARATH PHD finger protein ALFIN-LIKE 4 OS=Arabidopsis thaliana GN=AL4 PE=1 SV=2	6e-107	gnl|CDD|152600 pfam12165. DUF3594. Domain of unknown function (DUF3594). This presumed domain is functionally uncharacterized.This domain family is found in eukaryotes. and is approximately 140 amino acids in length. The family is found in association wi	2e-078	tr|B9IKC9|B9IKC9_POPTR Predicted protein OS=Populus trichocarpa GN=POPTRDRAFT_668840 PE=4 SV=1	3e-120	ref|XP_002324777.1| predicted protein [Populus trichocarpa] gb|EEF03342.1| predicted protein [Populus trichocarpa]	3e-120	lcl|C6TNX1_SOYBN/9-145 PF12165.3;DUF3594;	4e-066	-	GO:0046872.metal ion binding;GO:0008270.zinc ion binding;	-	-	-
	comp110766_c0_seq1	4	-	-	Alfin-like	1911	sp|O81488|ALFL4_ARATH PHD finger protein ALFIN-LIKE 4 OS=Arabidopsis thaliana GN=AL4 PE=1 SV=2	3e-107	gnl|CDD|152600 pfam12165. DUF3594. Domain of unknown function (DUF3594). This presumed domain is functionally uncharacterized.This domain family is found in eukaryotes. and is approximately 140 amino acids in length. The family is found in association wi	9e-073	tr|B9IKC9|B9IKC9_POPTR Predicted protein OS=Populus trichocarpa GN=POPTRDRAFT_668840 PE=4 SV=1	2e-120	ref|XP_002324777.1| predicted protein [Populus trichocarpa] gb|EEF03342.1| predicted protein [Populus trichocarpa]	2e-120	lcl|C6TNX1_SOYBN/9-145 PF12165.3;DUF3594;	3e-066	-	GO:0046872.metal ion binding;GO:0008270.zinc ion binding;	-	-	-
	comp95592_c0_seq2	5	-	-	Alfin-like	1057	sp|O81488|ALFL4_ARATH PHD finger protein ALFIN-LIKE 4 OS=Arabidopsis thaliana GN=AL4 PE=1 SV=2	5e-079	gnl|CDD|152600 pfam12165. DUF3594. Domain of unknown function (DUF3594). This presumed domain is functionally uncharacterized.This domain family is found in eukaryotes. and is approximately 140 amino acids in length. The family is found in association wi	6e-050	tr|B9RK32|B9RK32_RICCO DNA binding protein. putative OS=Ricinus communis GN=RCOM_1046170 PE=4 SV=1	2e-087	ref|XP_002514076.1| DNA binding protein. putative [Ricinus communis] gb|EEF48030.1| DNA binding protein. putative [Ricinus communis]	2e-087	lcl|A9NZB9_PICSI/12-146 PF12165.3;DUF3594;	5e-042	-	GO:0046872.metal ion binding;GO:0008270.zinc ion binding;	-	-	-
	comp122246_c0_seq1	6	-	-	Alfin-like	1160	sp|O81488|ALFL4_ARATH PHD finger protein ALFIN-LIKE 4 OS=Arabidopsis thaliana GN=AL4 PE=1 SV=2	2e-112	gnl|CDD|152600 pfam12165. DUF3594. Domain of unknown function (DUF3594). This presumed domain is functionally uncharacterized.This domain family is found in eukaryotes. and is approximately 140 amino acids in length. The family is found in association wi	4e-079	tr|D7TCI6|D7TCI6_VITVI Putative uncharacterized protein OS=Vitis vinifera GN=VIT_11s0016g01500 PE=4 SV=1	3e-126	ref|XP_003633111.1| PREDICTED: PHD finger protein ALFIN-LIKE 5-like [Vitis vinifera] emb|CBI27844.3| unnamed protein product [Vitis vinifera]	3e-126	lcl|C6TNX1_SOYBN/9-145 PF12165.3;DUF3594;	1e-068	-	GO:0046872.metal ion binding;GO:0008270.zinc ion binding;	-	-	-
	comp94663_c0_seq1	7	-	-	Alfin-like	1205	sp|O81488|ALFL4_ARATH PHD finger protein ALFIN-LIKE 4 OS=Arabidopsis thaliana GN=AL4 PE=1 SV=2	3e-112	gnl|CDD|152600 pfam12165. DUF3594. Domain of unknown function (DUF3594). This presumed domain is functionally uncharacterized.This domain family is found in eukaryotes. and is approximately 140 amino acids in length. The family is found in association wi	3e-082	tr|D7TCI6|D7TCI6_VITVI Putative uncharacterized protein OS=Vitis vinifera GN=VIT_11s0016g01500 PE=4 SV=1	5e-126	ref|XP_003633111.1| PREDICTED: PHD finger protein ALFIN-LIKE 5-like [Vitis vinifera] emb|CBI27844.3| unnamed protein product [Vitis vinifera]	5e-126	lcl|C6TNX1_SOYBN/9-145 PF12165.3;DUF3594;	2e-068	-	GO:0046872.metal ion binding;GO:0008270.zinc ion binding;	-	-	-
	comp114095_c0_seq15	8	-	-	Alfin-like	1384	sp|Q5XEM9|ALFL5_ARATH PHD finger protein ALFIN-LIKE 5 OS=Arabidopsis thaliana GN=AL5 PE=2 SV=1	5e-102	gnl|CDD|152600 pfam12165. DUF3594. Domain of unknown function (DUF3594). This presumed domain is functionally uncharacterized.This domain family is found in eukaryotes. and is approximately 140 amino acids in length. The family is found in association wi	1e-071	tr|B9RK32|B9RK32_RICCO DNA binding protein. putative OS=Ricinus communis GN=RCOM_1046170 PE=4 SV=1	3e-115	ref|XP_002514076.1| DNA binding protein. putative [Ricinus communis] gb|EEF48030.1| DNA binding protein. putative [Ricinus communis]	3e-115	lcl|C6TNX1_SOYBN/9-145 PF12165.3;DUF3594;	1e-061	-	GO:0046872.metal ion binding;GO:0008270.zinc ion binding;	-	-	-
	comp115459_c0_seq3	9	-	-	Alfin-like	1136	sp|Q5XEM9|ALFL5_ARATH PHD finger protein ALFIN-LIKE 5 OS=Arabidopsis thaliana GN=AL5 PE=2 SV=1	6e-104	gnl|CDD|152600 pfam12165. DUF3594. Domain of unknown function (DUF3594). This presumed domain is functionally uncharacterized.This domain family is found in eukaryotes. and is approximately 140 amino acids in length. The family is found in association wi	3e-074	tr|B9RK32|B9RK32_RICCO DNA binding protein. putative OS=Ricinus communis GN=RCOM_1046170 PE=4 SV=1	3e-116	ref|XP_002514076.1| DNA binding protein. putative [Ricinus communis] gb|EEF48030.1| DNA binding protein. putative [Ricinus communis]	3e-116	lcl|C6TNX1_SOYBN/9-145 PF12165.3;DUF3594;	4e-063	-	GO:0046872.metal ion binding;GO:0008270.zinc ion binding;	-	-	-
	comp84282_c0_seq1	10	-	-	Alfin-like	407	sp|Q60DW3|ALFL5_ORYSJ PHD finger protein ALFIN-LIKE 5 OS=Oryza sativa subsp. japonica GN=Os05g0419100 PE=2 SV=1	4e-020	-	-	tr|B9RK32|B9RK32_RICCO DNA binding protein. putative OS=Ricinus communis GN=RCOM_1046170 PE=4 SV=1	1e-024	ref|XP_002514076.1| DNA binding protein. putative [Ricinus communis] gb|EEF48030.1| DNA binding protein. putative [Ricinus communis]	1e-024	-	-	-	GO:0046872.metal ion binding;GO:0008270.zinc ion binding;	-	-	-
	comp107884_c0_seq3	11	-	-	Alfin-like	1537	sp|Q8LA16|ALFL7_ARATH PHD finger protein ALFIN-LIKE 7 OS=Arabidopsis thaliana GN=AL7 PE=1 SV=1	7e-119	gnl|CDD|152600 pfam12165. DUF3594. Domain of unknown function (DUF3594). This presumed domain is functionally uncharacterized.This domain family is found in eukaryotes. and is approximately 140 amino acids in length. The family is found in association wi	2e-073	tr|F6KVS6|F6KVS6_9ROSI PHD finger family protein OS=Corylus heterophylla PE=2 SV=1	4e-132	gb|AEF79998.1| PHD finger family protein [Corylus heterophylla]	4e-132	lcl|B9N0J9_POPTR/10-146 PF12165.3;DUF3594;	3e-068	-	GO:0003677.DNA binding;GO:0005524.ATP binding;GO:0045727.positive regulation of translation;GO:0046872.metal ion binding;GO:0016787.hydrolase activity;GO:0008270.zinc ion binding;GO:0009651.response to salt stress;GO:0071472.cellular response to salt stre	-	-	-
	comp121753_c0_seq2	12	-	-	Alfin-like	2574	sp|Q8LA16|ALFL7_ARATH PHD finger protein ALFIN-LIKE 7 OS=Arabidopsis thaliana GN=AL7 PE=1 SV=1	8e-115	gnl|CDD|152600 pfam12165. DUF3594. Domain of unknown function (DUF3594). This presumed domain is functionally uncharacterized.This domain family is found in eukaryotes. and is approximately 140 amino acids in length. The family is found in association wi	3e-068	tr|F6KVS6|F6KVS6_9ROSI PHD finger family protein OS=Corylus heterophylla PE=2 SV=1	9e-128	gb|AEF79998.1| PHD finger family protein [Corylus heterophylla]	8e-128	lcl|B9N0J9_POPTR/10-146 PF12165.3;DUF3594;	5e-066	-	GO:0003677.DNA binding;GO:0005524.ATP binding;GO:0045727.positive regulation of translation;GO:0046872.metal ion binding;GO:0016787.hydrolase activity;GO:0008270.zinc ion binding;GO:0009651.response to salt stress;GO:0071472.cellular response to salt stre	-	-	-
	comp107115_c0_seq2	13	-	-	Alfin-like	1580	sp|Q9SRM4|ALFL2_ARATH PHD finger protein ALFIN-LIKE 2 OS=Arabidopsis thaliana GN=AL2 PE=2 SV=1	2e-050	gnl|CDD|152600 pfam12165. DUF3594. Domain of unknown function (DUF3594). This presumed domain is functionally uncharacterized.This domain family is found in eukaryotes. and is approximately 140 amino acids in length. The family is found in association wi	6e-049	tr|C6T7X8|C6T7X8_SOYBN Putative uncharacterized protein OS=Glycine max PE=2 SV=1	4e-059	ref|NP_001239831.1| uncharacterized protein LOC100793126 [Glycine max] gb|ACU17930.1| unknown [Glycine max]	4e-059	lcl|E5GBF1_CUCME/9-143 PF12165.3;DUF3594;	7e-053	-	GO:0046872.metal ion binding;GO:0008270.zinc ion binding;	-	-	-
	comp108206_c0_seq5	14	-	-	Alfin-like	1381	sp|Q9SRM4|ALFL2_ARATH PHD finger protein ALFIN-LIKE 2 OS=Arabidopsis thaliana GN=AL2 PE=2 SV=1	1e-050	gnl|CDD|152600 pfam12165. DUF3594. Domain of unknown function (DUF3594). This presumed domain is functionally uncharacterized.This domain family is found in eukaryotes. and is approximately 140 amino acids in length. The family is found in association wi	6e-050	tr|C6T7X8|C6T7X8_SOYBN Putative uncharacterized protein OS=Glycine max PE=2 SV=1	9e-060	ref|NP_001239831.1| uncharacterized protein LOC100793126 [Glycine max] gb|ACU17930.1| unknown [Glycine max]	8e-060	lcl|E5GBF1_CUCME/9-143 PF12165.3;DUF3594;	2e-053	-	GO:0046872.metal ion binding;GO:0008270.zinc ion binding;	-	-	-
	comp102330_c1_seq1	15	-	-	Alfin-like	1220	sp|Q9SRM4|ALFL2_ARATH PHD finger protein ALFIN-LIKE 2 OS=Arabidopsis thaliana GN=AL2 PE=2 SV=1	1e-114	gnl|CDD|152600 pfam12165. DUF3594. Domain of unknown function (DUF3594). This presumed domain is functionally uncharacterized.This domain family is found in eukaryotes. and is approximately 140 amino acids in length. The family is found in association wi	3e-070	tr|B9T560|B9T560_RICCO Phd/F-box containing protein. putative OS=Ricinus communis GN=RCOM_0178700 PE=4 SV=1	2e-124	ref|XP_002533379.1| phd/F-box containing protein. putative [Ricinus communis] gb|EEF28997.1| phd/F-box containing protein. putative [Ricinus communis]	2e-124	lcl|D9ZIL7_MALDO/7-141 PF12165.3;DUF3594;	3e-067	-	GO:0046872.metal ion binding;GO:0008270.zinc ion binding;	-	-	-
	comp102966_c0_seq3	16	-	-	Alfin-like	1183	sp|Q9SRM4|ALFL2_ARATH PHD finger protein ALFIN-LIKE 2 OS=Arabidopsis thaliana GN=AL2 PE=2 SV=1	1e-119	gnl|CDD|152600 pfam12165. DUF3594. Domain of unknown function (DUF3594). This presumed domain is functionally uncharacterized.This domain family is found in eukaryotes. and is approximately 140 amino acids in length. The family is found in association wi	2e-071	tr|B9T560|B9T560_RICCO Phd/F-box containing protein. putative OS=Ricinus communis GN=RCOM_0178700 PE=4 SV=1	1e-128	ref|XP_002533379.1| phd/F-box containing protein. putative [Ricinus communis] gb|EEF28997.1| phd/F-box containing protein. putative [Ricinus communis]	9e-129	lcl|D9ZIL7_MALDO/7-141 PF12165.3;DUF3594;	2e-066	-	GO:0046872.metal ion binding;GO:0008270.zinc ion binding;	-	-	-
	comp98532_c0_seq1	17	-	-	Alfin-like	1302	-	-	gnl|CDD|72854 cd04714. BAH_BAHCC1. BAH. or Bromo Adjacent Homology domain. as present in mammalian BAHCC1 and similar proteins. BAHCC1 stands for BAH domain and coiled-coil containing 1. BAH domains are found in a variety of proteins playing roles in tran	1e-046	tr|B9SH49|B9SH49_RICCO Phd finger transcription factor. putative OS=Ricinus communis GN=RCOM_1116610 PE=4 SV=1	5e-143	ref|XP_002525318.1| phd finger transcription factor. putative [Ricinus communis] gb|EEF37051.1| phd finger transcription factor. putative [Ricinus communis]	5e-143	lcl|D6MKD6_9ASPA/21-136 PF01426.13;BAH;	6e-075	-	GO:0046872.metal ion binding;GO:0003677.DNA binding;GO:0008270.zinc ion binding;	-	-	-
	comp99505_c0_seq1	18	-	-	Alfin-like	1292	-	-	gnl|CDD|72854 cd04714. BAH_BAHCC1. BAH. or Bromo Adjacent Homology domain. as present in mammalian BAHCC1 and similar proteins. BAHCC1 stands for BAH domain and coiled-coil containing 1. BAH domains are found in a variety of proteins playing roles in tran	9e-047	tr|B9SH49|B9SH49_RICCO Phd finger transcription factor. putative OS=Ricinus communis GN=RCOM_1116610 PE=4 SV=1	1e-143	ref|XP_002525318.1| phd finger transcription factor. putative [Ricinus communis] gb|EEF37051.1| phd finger transcription factor. putative [Ricinus communis]	1e-143	lcl|D6MKD6_9ASPA/21-136 PF01426.13;BAH;	5e-075	-	GO:0046872.metal ion binding;GO:0003677.DNA binding;GO:0008270.zinc ion binding;	-	-	-
	comp99236_c0_seq1	19	-	-	AP2-EREBP	364	sp|Q9LFN7|SHN2_ARATH Ethylene-responsive transcription factor SHINE 2 OS=Arabidopsis thaliana GN=SHN2 PE=2 SV=1	2e-037	-	-	tr|F6H324|F6H324_VITVI Putative uncharacterized protein OS=Vitis vinifera GN=VIT_04s0008g05440 PE=4 SV=1	3e-042	ref|XP_002285107.1| PREDICTED: ethylene-responsive transcription factor SHINE 3-like [Vitis vinifera]	3e-042	lcl|Q69XI7_ORYSJ/81-242 PB028717; Pfam-B_28717;	1e-020	-	GO:0005634.nucleus;GO:0003677.DNA binding;GO:0006355.regulation of transcription. DNA-dependent;GO:0006351.transcription. DNA-dependent;GO:0003700.sequence-specific DNA binding transcription factor activity;	-	-	-
	comp114414_c0_seq3	20	-	-	AP2-EREBP	1613	sp|Q9C7W2|ERF61_ARATH Ethylene-responsive transcription factor ERF061 OS=Arabidopsis thaliana GN=ERF061 PE=2 SV=1	1e-049	gnl|CDD|197689 smart00380. AP2. DNA-binding domain in plant proteins such as APETALA2 and EREBPs.	2e-016	tr|B9GXH6|B9GXH6_POPTR AP2/ERF domain-containing transcription factor OS=Populus trichocarpa GN=DREB14 PE=4 SV=1	2e-080	ref|XP_002304554.1| AP2/ERF domain-containing transcription factor [Populus trichocarpa] gb|EEE79533.1| AP2/ERF domain-containing transcription factor [Populus trichocarpa]	2e-080	lcl|A2Y7P9_ORYSI/96-147 PF00847.15;AP2;	4e-013	-	GO:0005634.nucleus;GO:0003677.DNA binding;GO:0006355.regulation of transcription. DNA-dependent;GO:0006351.transcription. DNA-dependent;GO:0003700.sequence-specific DNA binding transcription factor activity;	-	-	-
	comp114522_c0_seq3	21	-	-	AP2-EREBP	1594	sp|Q9C7W2|ERF61_ARATH Ethylene-responsive transcription factor ERF061 OS=Arabidopsis thaliana GN=ERF061 PE=2 SV=1	1e-049	gnl|CDD|197689 smart00380. AP2. DNA-binding domain in plant proteins such as APETALA2 and EREBPs.	2e-016	tr|B9GXH6|B9GXH6_POPTR AP2/ERF domain-containing transcription factor OS=Populus trichocarpa GN=DREB14 PE=4 SV=1	1e-080	ref|XP_002304554.1| AP2/ERF domain-containing transcription factor [Populus trichocarpa] gb|EEE79533.1| AP2/ERF domain-containing transcription factor [Populus trichocarpa]	1e-080	lcl|A2Y7P9_ORYSI/96-147 PF00847.15;AP2;	4e-013	-	GO:0005634.nucleus;GO:0003677.DNA binding;GO:0006355.regulation of transcription. DNA-dependent;GO:0006351.transcription. DNA-dependent;GO:0003700.sequence-specific DNA binding transcription factor activity;	-	-	-
	comp778672_c0_seq1	22	ERF2	ethylene-responsive transcription factor 2	AP2-EREBP	211	sp|Q40479|ERF2_TOBAC Ethylene-responsive transcription factor 2 OS=Nicotiana tabacum GN=ERF2 PE=2 SV=1	6e-033	gnl|CDD|197689 smart00380. AP2. DNA-binding domain in plant proteins such as APETALA2 and EREBPs.	4e-025	tr|D8VD39|D8VD39_ACTDE Ethylene response factor 12 OS=Actinidia deliciosa GN=ERF12 PE=2 SV=1	3e-031	sp|Q40479.1|ERF2_TOBAC RecName: Full=Ethylene-responsive transcription factor 2; Short=NtERF2; AltName: Full=Ethylene-responsive element-binding factor 2; Short=EREBP-2 dbj|BAA07324.1| ethylene-responsive element binding protein [Nicotiana tabacum]	2e-031	lcl|D8VD39_ACTDE/115-167 PF00847.15;AP2;	2e-020	-	GO:0009835.fruit ripening;GO:0005634.nucleus;GO:0003677.DNA binding;GO:0009873.ethylene mediated signaling pathway;GO:0006355.regulation of transcription. DNA-dependent;GO:0006351.transcription. DNA-dependent;GO:0006952.defense response;GO:0003700.sequenc	-	K14517	ko04075. Plant hormone signal transduction;
	comp77501_c0_seq1	23	-	-	AP2-EREBP	403	sp|Q9M210|ERF35_ARATH Ethylene-responsive transcription factor ERF035 OS=Arabidopsis thaliana GN=ERF035 PE=2 SV=1	2e-008	-	-	-	-	-	-	-	-	-	-	-	-	-
	comp9567_c0_seq1	24	-	-	AP2-EREBP	853	sp|Q6X5Y6|WRI1_ARATH Ethylene-responsive transcription factor WRI1 OS=Arabidopsis thaliana GN=WRI1 PE=2 SV=1	2e-063	gnl|CDD|197689 smart00380. AP2. DNA-binding domain in plant proteins such as APETALA2 and EREBPs.	1e-015	tr|B9SH36|B9SH36_RICCO DNA binding protein. putative OS=Ricinus communis GN=RCOM_1317700 PE=4 SV=1	7e-074	ref|XP_002525305.1| DNA binding protein. putative [Ricinus communis] gb|EEF37078.1| DNA binding protein. putative [Ricinus communis]	6e-074	lcl|B9HVF9_POPTR/161-213 PF00847.15;AP2;	6e-021	-	GO:0032440.2-alkenal reductase [NAD(P)] activity;GO:0005634.nucleus;GO:0003677.DNA binding;GO:0006355.regulation of transcription. DNA-dependent;GO:0006351.transcription. DNA-dependent;GO:0055114.oxidation-reduction process;GO:0003700.sequence-specific DN	-	-	-
	comp78037_c0_seq1	25	-	-	AP2-EREBP	308	sp|Q9M210|ERF35_ARATH Ethylene-responsive transcription factor ERF035 OS=Arabidopsis thaliana GN=ERF035 PE=2 SV=1	4e-009	-	-	-	-	ref|XP_002273974.2| PREDICTED: ethylene-responsive transcription factor ERF034-like [Vitis vinifera]	7e-010	-	-	-	-	-	-	-
	comp101573_c0_seq1	26	-	-	AP2-EREBP	1413	sp|Q94AW5|ERF03_ARATH Ethylene-responsive transcription factor ERF003 OS=Arabidopsis thaliana GN=ERF003 PE=2 SV=1	2e-050	gnl|CDD|197689 smart00380. AP2. DNA-binding domain in plant proteins such as APETALA2 and EREBPs.	9e-021	tr|F6H3U5|F6H3U5_VITVI Putative uncharacterized protein OS=Vitis vinifera GN=VIT_04s0008g06000 PE=4 SV=1	2e-069	ref|XP_002285373.1| PREDICTED: ethylene-responsive transcription factor ERF003 [Vitis vinifera]	2e-069	lcl|D8SPG7_SELML/5-56 PF00847.15;AP2;	2e-016	-	GO:0005634.nucleus;GO:0003677.DNA binding;GO:0006355.regulation of transcription. DNA-dependent;GO:0006351.transcription. DNA-dependent;GO:0003700.sequence-specific DNA binding transcription factor activity;	-	-	-
	comp101391_c0_seq1	27	-	-	AP2-EREBP	1395	sp|Q94AW5|ERF03_ARATH Ethylene-responsive transcription factor ERF003 OS=Arabidopsis thaliana GN=ERF003 PE=2 SV=1	2e-050	gnl|CDD|197689 smart00380. AP2. DNA-binding domain in plant proteins such as APETALA2 and EREBPs.	8e-021	tr|F6H3U5|F6H3U5_VITVI Putative uncharacterized protein OS=Vitis vinifera GN=VIT_04s0008g06000 PE=4 SV=1	1e-069	ref|XP_002285373.1| PREDICTED: ethylene-responsive transcription factor ERF003 [Vitis vinifera]	1e-069	lcl|D8SPG7_SELML/5-56 PF00847.15;AP2;	2e-016	-	GO:0005634.nucleus;GO:0003677.DNA binding;GO:0006355.regulation of transcription. DNA-dependent;GO:0006351.transcription. DNA-dependent;GO:0003700.sequence-specific DNA binding transcription factor activity;	-	-	-
	comp100893_c1_seq1	28	RAV	RAV-like factor	AP2-EREBP	807	sp|Q9ZWM9|RAV1_ARATH AP2/ERF and B3 domain-containing transcription factor RAV1 OS=Arabidopsis thaliana GN=RAV1 PE=1 SV=1	8e-078	gnl|CDD|197689 smart00380. AP2. DNA-binding domain in plant proteins such as APETALA2 and EREBPs.	6e-025	tr|A5C258|A5C258_VITVI Putative uncharacterized protein OS=Vitis vinifera GN=VITISV_032171 PE=4 SV=1	1e-099	ref|XP_002281709.1| PREDICTED: AP2/ERF and B3 domain-containing transcription repressor TEM1-like [Vitis vinifera]	1e-099	lcl|B9SEJ0_RICCO/66-115 PF00847.15;AP2;	3e-027	-	GO:0005634.nucleus;GO:0003677.DNA binding;GO:0006355.regulation of transcription. DNA-dependent;GO:0006351.transcription. DNA-dependent;GO:0003700.sequence-specific DNA binding transcription factor activity;	-	K09287	-
	comp106082_c0_seq1	29	-	-	AP2-EREBP	1081	-	-	gnl|CDD|197689 smart00380. AP2. DNA-binding domain in plant proteins such as APETALA2 and EREBPs.	9e-025	tr|B9RCN4|B9RCN4_RICCO DNA binding protein. putative OS=Ricinus communis GN=RCOM_1690990 PE=4 SV=1	1e-036	-	-	lcl|B9GX62_POPTR/125-176 PF00847.15;AP2;	2e-025	-	GO:0005634.nucleus;GO:0003677.DNA binding;GO:0006355.regulation of transcription. DNA-dependent;GO:0006351.transcription. DNA-dependent;GO:0003700.sequence-specific DNA binding transcription factor activity;	-	-	-
	comp101341_c0_seq1	30	-	-	AP2-EREBP	1112	sp|Q9SFE4|ERF12_ARATH Ethylene-responsive transcription factor ERF012 OS=Arabidopsis thaliana GN=ERF012 PE=2 SV=1	2e-037	gnl|CDD|197689 smart00380. AP2. DNA-binding domain in plant proteins such as APETALA2 and EREBPs.	9e-020	tr|B9GU59|B9GU59_POPTR AP2/ERF domain-containing transcription factor OS=Populus trichocarpa GN=DREB41 PE=4 SV=1	2e-057	ref|XP_002300997.1| AP2/ERF domain-containing transcription factor [Populus trichocarpa] gb|EEE80270.1| AP2/ERF domain-containing transcription factor [Populus trichocarpa]	2e-057	lcl|A5BJX2_VITVI/34-85 PF00847.15;AP2;	2e-020	-	GO:0005634.nucleus;GO:0003677.DNA binding;GO:0006355.regulation of transcription. DNA-dependent;GO:0006351.transcription. DNA-dependent;GO:0003700.sequence-specific DNA binding transcription factor activity;	-	-	-
	comp104334_c0_seq1	31	-	-	AP2-EREBP	1102	sp|Q9SFE4|ERF12_ARATH Ethylene-responsive transcription factor ERF012 OS=Arabidopsis thaliana GN=ERF012 PE=2 SV=1	2e-037	gnl|CDD|197689 smart00380. AP2. DNA-binding domain in plant proteins such as APETALA2 and EREBPs.	8e-020	tr|B9GU59|B9GU59_POPTR AP2/ERF domain-containing transcription factor OS=Populus trichocarpa GN=DREB41 PE=4 SV=1	1e-057	ref|XP_002300997.1| AP2/ERF domain-containing transcription factor [Populus trichocarpa] gb|EEE80270.1| AP2/ERF domain-containing transcription factor [Populus trichocarpa]	1e-057	lcl|A5BJX2_VITVI/34-85 PF00847.15;AP2;	2e-020	-	GO:0005634.nucleus;GO:0003677.DNA binding;GO:0006355.regulation of transcription. DNA-dependent;GO:0006351.transcription. DNA-dependent;GO:0003700.sequence-specific DNA binding transcription factor activity;	-	-	-
	comp57649_c0_seq1	32	-	-	AP2-EREBP	212	sp|Q9SUQ2|CRF2_ARATH Ethylene-responsive transcription factor CRF2 OS=Arabidopsis thaliana GN=CRF2 PE=2 SV=1	3e-016	gnl|CDD|197689 smart00380. AP2. DNA-binding domain in plant proteins such as APETALA2 and EREBPs.	5e-016	tr|B9GQG3|B9GQG3_POPTR AP2/ERF domain-containing transcription factor OS=Populus trichocarpa GN=ERF83 PE=4 SV=1	1e-019	ref|XP_002301396.1| AP2/ERF domain-containing transcription factor [Populus trichocarpa] gb|EEE80669.1| AP2/ERF domain-containing transcription factor [Populus trichocarpa]	9e-020	lcl|B9GX62_POPTR/125-176 PF00847.15;AP2;	3e-008	-	GO:0005634.nucleus;GO:0003677.DNA binding;GO:0006952.defense response;GO:0006355.regulation of transcription. DNA-dependent;GO:0006351.transcription. DNA-dependent;GO:0003700.sequence-specific DNA binding transcription factor activity;	-	-	-
	comp83462_c0_seq1	33	-	-	AP2-EREBP	865	sp|Q3E958|SHN3_ARATH Ethylene-responsive transcription factor SHINE 3 OS=Arabidopsis thaliana GN=SHN3 PE=2 SV=1	2e-048	gnl|CDD|197689 smart00380. AP2. DNA-binding domain in plant proteins such as APETALA2 and EREBPs.	8e-006	tr|F6H324|F6H324_VITVI Putative uncharacterized protein OS=Vitis vinifera GN=VIT_04s0008g05440 PE=4 SV=1	1e-053	ref|XP_002285107.1| PREDICTED: ethylene-responsive transcription factor SHINE 3-like [Vitis vinifera]	1e-053	lcl|Q69XI7_ORYSJ/81-242 PB028717; Pfam-B_28717;	6e-025	-	GO:0005634.nucleus;GO:0003677.DNA binding;GO:0006355.regulation of transcription. DNA-dependent;GO:0006351.transcription. DNA-dependent;GO:0003700.sequence-specific DNA binding transcription factor activity;	-	-	-
	comp658150_c0_seq1	34	-	-	AP2-EREBP	201	-	-	-	-	tr|B9RIM8|B9RIM8_RICCO Ethylene-responsive transcription factor. putative OS=Ricinus communis GN=RCOM_1580750 PE=4 SV=1	5e-012	ref|XP_002513597.1| Ethylene-responsive transcription factor. putative [Ricinus communis] gb|EEF49000.1| Ethylene-responsive transcription factor. putative [Ricinus communis]	4e-012	lcl|A5B445_VITVI/171-340 PB018127; Pfam-B_18127;	2e-009	-	GO:0005634.nucleus;GO:0003677.DNA binding;GO:0006355.regulation of transcription. DNA-dependent;GO:0006351.transcription. DNA-dependent;GO:0003700.sequence-specific DNA binding transcription factor activity;	-	-	-
	comp270430_c0_seq1	35	-	-	AP2-EREBP	263	sp|Q9SGJ6|DRE1E_ARATH Dehydration-responsive element-binding protein 1E OS=Arabidopsis thaliana GN=DREB1E PE=2 SV=1	1e-018	-	-	tr|Q6VY01|Q6VY01_GOSHI Putative dehydration responsive element binding protein GhDREB1A OS=Gossypium hirsutum PE=2 SV=1	3e-023	gb|ABD65473.1| DREB1-like transcription factor [Gossypium hirsutum]	2e-023	-	-	-	GO:0005634.nucleus;GO:0003677.DNA binding;GO:0006355.regulation of transcription. DNA-dependent;GO:0006351.transcription. DNA-dependent;GO:0003700.sequence-specific DNA binding transcription factor activity;	-	-	-
	comp310413_c0_seq1	36	-	-	AP2-EREBP	263	sp|Q9SGJ6|DRE1E_ARATH Dehydration-responsive element-binding protein 1E OS=Arabidopsis thaliana GN=DREB1E PE=2 SV=1	1e-018	-	-	tr|Q6VY01|Q6VY01_GOSHI Putative dehydration responsive element binding protein GhDREB1A OS=Gossypium hirsutum PE=2 SV=1	7e-023	gb|ABD65473.1| DREB1-like transcription factor [Gossypium hirsutum]	7e-023	-	-	-	GO:0005634.nucleus;GO:0003677.DNA binding;GO:0006355.regulation of transcription. DNA-dependent;GO:0006351.transcription. DNA-dependent;GO:0003700.sequence-specific DNA binding transcription factor activity;	-	-	-
	comp47516_c0_seq1	37	-	-	AP2-EREBP	461	sp|Q9M210|ERF35_ARATH Ethylene-responsive transcription factor ERF035 OS=Arabidopsis thaliana GN=ERF035 PE=2 SV=1	3e-031	gnl|CDD|197689 smart00380. AP2. DNA-binding domain in plant proteins such as APETALA2 and EREBPs.	2e-025	tr|A9PL79|A9PL79_POPTR AP2/ERF domain-containing transcription factor OS=Populus trichocarpa GN=TINYL10 PE=4 SV=1	3e-042	ref|XP_002334238.1| AP2/ERF domain-containing transcription factor [Populus trichocarpa] gb|ABQ62972.1| TINY-like protein [Populus trichocarpa] gb|EEF07237.1| AP2/ERF domain-containing transcription factor [Populus trichocarpa]	3e-042	lcl|D8VD29_ACTDE/96-147 PF00847.15;AP2;	7e-018	-	GO:0005634.nucleus;GO:0003677.DNA binding;GO:0006355.regulation of transcription. DNA-dependent;GO:0006351.transcription. DNA-dependent;GO:0003700.sequence-specific DNA binding transcription factor activity;	-	-	-
	comp104980_c0_seq1	38	-	-	AP2-EREBP	993	sp|Q9LY05|EF106_ARATH Ethylene-responsive transcription factor ERF106 OS=Arabidopsis thaliana GN=ERF106 PE=2 SV=1	7e-039	gnl|CDD|197689 smart00380. AP2. DNA-binding domain in plant proteins such as APETALA2 and EREBPs.	1e-022	tr|Q5YLQ7|Q5YLQ7_GOSHI Ethylene-responsive element binding factor OS=Gossypium hirsutum PE=2 SV=1	3e-058	gb|AAO59439.1| ethylene-responsive element binding factor [Gossypium hirsutum]	3e-058	lcl|C6SWD9_SOYBN/112-164 PF00847.15;AP2;	3e-021	-	GO:0005634.nucleus;GO:0003677.DNA binding;GO:0006355.regulation of transcription. DNA-dependent;GO:0006351.transcription. DNA-dependent;GO:0003700.sequence-specific DNA binding transcription factor activity;	-	-	-
	comp96552_c0_seq1	39	-	-	AP2-EREBP	902	-	-	-	-	tr|F6HJI0|F6HJI0_VITVI Putative uncharacterized protein OS=Vitis vinifera GN=VIT_00s0184g00010 PE=4 SV=1	7e-030	ref|XP_003635007.1| PREDICTED: ethylene-responsive transcription factor-like protein At4g13040-like. partial [Vitis vinifera]	1e-029	-	-	-	GO:0003677.DNA binding;GO:0006355.regulation of transcription. DNA-dependent;GO:0006351.transcription. DNA-dependent;GO:0003700.sequence-specific DNA binding transcription factor activity;	-	-	-
	comp70615_c0_seq1	40	-	-	AP2-EREBP	361	sp|O82503|CRF1_ARATH Ethylene-responsive transcription factor CRF1 OS=Arabidopsis thaliana GN=CRF1 PE=2 SV=1	9e-009	-	-	tr|B9GX62|B9GX62_POPTR AP2/ERF domain-containing transcription factor OS=Populus trichocarpa GN=ERF88 PE=4 SV=1	6e-017	ref|XP_002303625.1| AP2/ERF domain-containing transcription factor [Populus trichocarpa] gb|EEE78604.1| AP2/ERF domain-containing transcription factor [Populus trichocarpa]	6e-017	lcl|CRF1_ARATH/213-285 PB018127; Pfam-B_18127;	1e-008	-	GO:0005634.nucleus;GO:0003677.DNA binding;GO:0006355.regulation of transcription. DNA-dependent;GO:0006351.transcription. DNA-dependent;GO:0003700.sequence-specific DNA binding transcription factor activity;	-	-	-
	comp996_c0_seq1	41	-	-	AP2-EREBP	362	sp|O82503|CRF1_ARATH Ethylene-responsive transcription factor CRF1 OS=Arabidopsis thaliana GN=CRF1 PE=2 SV=1	3e-010	-	-	tr|B9GX62|B9GX62_POPTR AP2/ERF domain-containing transcription factor OS=Populus trichocarpa GN=ERF88 PE=4 SV=1	5e-017	ref|XP_002303625.1| AP2/ERF domain-containing transcription factor [Populus trichocarpa] gb|EEE78604.1| AP2/ERF domain-containing transcription factor [Populus trichocarpa]	4e-017	lcl|CRF1_ARATH/213-285 PB018127; Pfam-B_18127;	4e-010	-	GO:0005634.nucleus;GO:0003677.DNA binding;GO:0006355.regulation of transcription. DNA-dependent;GO:0006351.transcription. DNA-dependent;GO:0003700.sequence-specific DNA binding transcription factor activity;	-	-	-
	comp29527_c0_seq1	42	-	-	AP2-EREBP	439	-	-	-	-	tr|B9IBM9|B9IBM9_POPTR AP2 domain-containing transcription factor OS=Populus trichocarpa GN=RAP12 PE=4 SV=1	8e-027	ref|XP_002320013.1| AP2 domain-containing transcription factor [Populus trichocarpa] gb|EEE98328.1| AP2 domain-containing transcription factor [Populus trichocarpa]	8e-027	lcl|D7UE76_VITVI/1-249 PB003404; Pfam-B_3404;	2e-023	-	GO:0005634.nucleus;GO:0003677.DNA binding;GO:0008152.metabolic process;GO:0006355.regulation of transcription. DNA-dependent;GO:0006351.transcription. DNA-dependent;GO:0055114.oxidation-reduction process;GO:0005488.binding;GO:0003700.sequence-specific DNA	-	-	-
	comp101580_c0_seq1	43	-	-	AP2-EREBP	1404	sp|Q94ID6|ERF81_ARATH Ethylene-responsive transcription factor 12 OS=Arabidopsis thaliana GN=ERF12 PE=2 SV=1	3e-043	gnl|CDD|197689 smart00380. AP2. DNA-binding domain in plant proteins such as APETALA2 and EREBPs.	9e-029	tr|B9RBB0|B9RBB0_RICCO Ethylene-responsive transcription factor. putative OS=Ricinus communis GN=RCOM_1673780 PE=4 SV=1	3e-062	ref|XP_002509444.1| Ethylene-responsive transcription factor. putative [Ricinus communis] gb|EEF50831.1| Ethylene-responsive transcription factor. putative [Ricinus communis]	2e-062	lcl|B9H2R8_POPTR/7-58 PF00847.15;AP2;	4e-029	-	GO:0005634.nucleus;GO:0003677.DNA binding;GO:0006355.regulation of transcription. DNA-dependent;GO:0006351.transcription. DNA-dependent;GO:0003700.sequence-specific DNA binding transcription factor activity;	-	-	-
	comp35539_c0_seq1	44	-	-	AP2-EREBP	386	-	-	-	-	tr|D5L142|D5L142_MALDO AP2 domain class transcription factor OS=Malus domestica GN=AP2D58 PE=2 SV=1	4e-007	gb|ADE41151.1| AP2 domain class transcription factor [Malus x domestica]	4e-007	-	-	-	GO:0005634.nucleus;GO:0003677.DNA binding;GO:0006355.regulation of transcription. DNA-dependent;GO:0006351.transcription. DNA-dependent;GO:0003700.sequence-specific DNA binding transcription factor activity;	-	-	-
	comp128568_c0_seq3	45	-	-	AP2-EREBP	1731	sp|Q9SUQ2|CRF2_ARATH Ethylene-responsive transcription factor CRF2 OS=Arabidopsis thaliana GN=CRF2 PE=2 SV=1	3e-047	gnl|CDD|197689 smart00380. AP2. DNA-binding domain in plant proteins such as APETALA2 and EREBPs.	1e-032	tr|B9RCN4|B9RCN4_RICCO DNA binding protein. putative OS=Ricinus communis GN=RCOM_1690990 PE=4 SV=1	2e-058	ref|XP_002509918.1| DNA binding protein. putative [Ricinus communis] gb|EEF51305.1| DNA binding protein. putative [Ricinus communis]	2e-058	lcl|B9GX62_POPTR/125-176 PF00847.15;AP2;	1e-026	-	GO:0005634.nucleus;GO:0003677.DNA binding;GO:0006952.defense response;GO:0006355.regulation of transcription. DNA-dependent;GO:0006351.transcription. DNA-dependent;GO:0003700.sequence-specific DNA binding transcription factor activity;	-	-	-
	comp90761_c0_seq1	46	-	-	AP2-EREBP	308	sp|Q84QC2|ERF17_ARATH Ethylene-responsive transcription factor ERF017 OS=Arabidopsis thaliana GN=ERF017 PE=2 SV=1	7e-025	gnl|CDD|197689 smart00380. AP2. DNA-binding domain in plant proteins such as APETALA2 and EREBPs.	3e-024	tr|A9PLA1|A9PLA1_POPTR AP2/ERF domain-containing transcription factor OS=Populus trichocarpa GN=RAP2L11 PE=4 SV=1	3e-030	ref|XP_002326298.1| AP2/ERF domain-containing transcription factor [Populus trichocarpa] gb|ABQ62995.1| RAP2-like protein [Populus trichocarpa] gb|EEE71968.1| AP2/ERF domain-containing transcription factor [Populus trichocarpa]	3e-030	lcl|ERF17_ARATH/10-61 PF00847.15;AP2;	2e-025	-	GO:0005634.nucleus;GO:0003677.DNA binding;GO:0006355.regulation of transcription. DNA-dependent;GO:0006351.transcription. DNA-dependent;GO:0003700.sequence-specific DNA binding transcription factor activity;	-	-	-
	comp95913_c0_seq1	47	-	-	AP2-EREBP	1367	sp|Q94ID6|ERF81_ARATH Ethylene-responsive transcription factor 12 OS=Arabidopsis thaliana GN=ERF12 PE=2 SV=1	3e-043	gnl|CDD|197689 smart00380. AP2. DNA-binding domain in plant proteins such as APETALA2 and EREBPs.	7e-029	tr|B9RBB0|B9RBB0_RICCO Ethylene-responsive transcription factor. putative OS=Ricinus communis GN=RCOM_1673780 PE=4 SV=1	1e-061	ref|XP_002509444.1| Ethylene-responsive transcription factor. putative [Ricinus communis] gb|EEF50831.1| Ethylene-responsive transcription factor. putative [Ricinus communis]	1e-061	lcl|B9H2R8_POPTR/7-58 PF00847.15;AP2;	3e-029	-	GO:0005634.nucleus;GO:0003677.DNA binding;GO:0006355.regulation of transcription. DNA-dependent;GO:0006351.transcription. DNA-dependent;GO:0003700.sequence-specific DNA binding transcription factor activity;	-	-	-
	comp531107_c0_seq1	48	-	-	AP2-EREBP	275	sp|Q6Z3U3|Y7797_ORYSJ B3 domain-containing protein Os07g0679700 OS=Oryza sativa subsp. japonica GN=Os07g0679700 PE=2 SV=1	1e-020	-	-	tr|B9SRS4|B9SRS4_RICCO Transcription factor. putative OS=Ricinus communis GN=RCOM_1057510 PE=4 SV=1	8e-033	ref|XP_002528687.1| transcription factor. putative [Ricinus communis] gb|EEF33676.1| transcription factor. putative [Ricinus communis]	7e-033	lcl|A5AZP0_VITVI/361-730 PB001787; Pfam-B_1787;	5e-023	-	GO:0005634.nucleus;GO:0003677.DNA binding;GO:0006355.regulation of transcription. DNA-dependent;GO:0008270.zinc ion binding;GO:0006351.transcription. DNA-dependent;	-	-	-
	comp71760_c0_seq1	49	-	-	AP2-EREBP	334	-	-	-	-	tr|D5L142|D5L142_MALDO AP2 domain class transcription factor OS=Malus domestica GN=AP2D58 PE=2 SV=1	3e-007	gb|ADE41151.1| AP2 domain class transcription factor [Malus x domestica]	3e-007	-	-	-	GO:0005634.nucleus;GO:0003677.DNA binding;GO:0006355.regulation of transcription. DNA-dependent;GO:0006351.transcription. DNA-dependent;GO:0003700.sequence-specific DNA binding transcription factor activity;	-	-	-
	comp107414_c0_seq2	50	RAV	RAV-like factor	AP2-EREBP	2746	sp|Q9ZWM9|RAV1_ARATH AP2/ERF and B3 domain-containing transcription factor RAV1 OS=Arabidopsis thaliana GN=RAV1 PE=1 SV=1	2e-137	gnl|CDD|202217 pfam02362. B3. B3 DNA binding domain. This is a family of plant transcription factors with various roles in development. the aligned region corresponds the B3 DNA binding domain as described in this domain is found in VP1/AB13 transcriptio	4e-027	tr|F6HFQ2|F6HFQ2_VITVI Putative uncharacterized protein OS=Vitis vinifera GN=VIT_01s0011g03070 PE=4 SV=1	1e-156	ref|XP_002281709.1| PREDICTED: AP2/ERF and B3 domain-containing transcription repressor TEM1-like [Vitis vinifera]	6e-157	lcl|B9SEJ0_RICCO/204-308 PF02362.16;B3;	3e-055	-	GO:0005634.nucleus;GO:0003677.DNA binding;GO:0006355.regulation of transcription. DNA-dependent;GO:0006351.transcription. DNA-dependent;GO:0003700.sequence-specific DNA binding transcription factor activity;	-	K09287	-
	comp63157_c0_seq1	51	AP2	AP2-like factor. euAP2 lineage	AP2-EREBP	362	sp|P47927|AP2_ARATH Floral homeotic protein APETALA 2 OS=Arabidopsis thaliana GN=AP2 PE=1 SV=1	1e-064	gnl|CDD|197689 smart00380. AP2. DNA-binding domain in plant proteins such as APETALA2 and EREBPs.	2e-018	tr|B9SGS1|B9SGS1_RICCO Floral homeotic protein APETALA2. putative OS=Ricinus communis GN=RCOM_0819800 PE=4 SV=1	1e-065	ref|XP_003554357.1| PREDICTED: floral homeotic protein APETALA 2-like [Glycine max]	1e-066	lcl|B8AMA9_ORYSI/209-260 PF00847.15;AP2;	4e-022	-	GO:0032440.2-alkenal reductase [NAD(P)] activity;GO:0005634.nucleus;GO:0003677.DNA binding;GO:0006355.regulation of transcription. DNA-dependent;GO:0006351.transcription. DNA-dependent;GO:0055114.oxidation-reduction process;GO:0003700.sequence-specific DN	-	K09284	-
	comp98847_c0_seq2	52	-	-	AP2-EREBP	544	-	-	gnl|CDD|197689 smart00380. AP2. DNA-binding domain in plant proteins such as APETALA2 and EREBPs.	9e-021	-	-	-	-	lcl|B9SPX2_RICCO/13-64 PF00847.15;AP2;	2e-020	-	-	-	-	-
	comp121009_c0_seq2	53	-	-	AP2-EREBP	2599	sp|Q56XP9|ERFL1_ARATH Ethylene-responsive transcription factor-like protein At4g13040 OS=Arabidopsis thaliana GN=At4g13040 PE=2 SV=2	3e-044	gnl|CDD|197689 smart00380. AP2. DNA-binding domain in plant proteins such as APETALA2 and EREBPs.	1e-006	tr|A5BWR3|A5BWR3_VITVI Putative uncharacterized protein OS=Vitis vinifera GN=VITISV_009902 PE=4 SV=1	6e-067	emb|CAN81560.1| hypothetical protein VITISV_009902 [Vitis vinifera]	5e-067	lcl|C6T0I1_SOYBN/107-155 PF00847.15;AP2;	2e-022	-	GO:0005634.nucleus;GO:0003677.DNA binding;GO:0006355.regulation of transcription. DNA-dependent;GO:0006351.transcription. DNA-dependent;GO:0003700.sequence-specific DNA binding transcription factor activity;	-	-	-
	comp104855_c0_seq1	54	RAV	RAV-like factor	AP2-EREBP	2449	sp|Q9ZWM9|RAV1_ARATH AP2/ERF and B3 domain-containing transcription factor RAV1 OS=Arabidopsis thaliana GN=RAV1 PE=1 SV=1	1e-140	gnl|CDD|202217 pfam02362. B3. B3 DNA binding domain. This is a family of plant transcription factors with various roles in development. the aligned region corresponds the B3 DNA binding domain as described in this domain is found in VP1/AB13 transcriptio	2e-027	tr|F6HFQ2|F6HFQ2_VITVI Putative uncharacterized protein OS=Vitis vinifera GN=VIT_01s0011g03070 PE=4 SV=1	9e-169	ref|XP_002281709.1| PREDICTED: AP2/ERF and B3 domain-containing transcription repressor TEM1-like [Vitis vinifera]	4e-169	lcl|B9SEJ0_RICCO/204-308 PF02362.16;B3;	5e-058	-	GO:0005634.nucleus;GO:0003677.DNA binding;GO:0006355.regulation of transcription. DNA-dependent;GO:0006351.transcription. DNA-dependent;GO:0003700.sequence-specific DNA binding transcription factor activity;	-	K09287	-
	comp72455_c0_seq1	55	-	-	AP2-EREBP	223	sp|Q9SXS8|ERF3_TOBAC Ethylene-responsive transcription factor 3 OS=Nicotiana tabacum GN=ERF3 PE=2 SV=1	3e-006	-	-	tr|Q2QDF5|Q2QDF5_GOSHI Ethylene-responsive element-binding factor OS=Gossypium hirsutum GN=ERF3 PE=2 SV=1	2e-013	gb|AAZ83347.1| ethylene-responsive element-binding factor [Gossypium hirsutum]	2e-013	-	-	-	GO:0005634.nucleus;GO:0003677.DNA binding;GO:0009873.ethylene mediated signaling pathway;GO:0006952.defense response;GO:0006355.regulation of transcription. DNA-dependent;GO:0006351.transcription. DNA-dependent;GO:0003700.sequence-specific DNA binding tra	-	-	-
	comp67602_c0_seq1	56	-	-	AP2-EREBP	644	sp|Q94AW5|ERF03_ARATH Ethylene-responsive transcription factor ERF003 OS=Arabidopsis thaliana GN=ERF003 PE=2 SV=1	4e-022	gnl|CDD|197689 smart00380. AP2. DNA-binding domain in plant proteins such as APETALA2 and EREBPs.	7e-007	tr|D5L105|D5L105_MALDO AP2 domain class transcription factor OS=Malus domestica GN=AP2D21 PE=2 SV=1	5e-023	ref|XP_003522460.1| PREDICTED: protein PPLZ02-like [Glycine max]	4e-023	lcl|C6T5S0_SOYBN/72-191 PB028717; Pfam-B_28717;	2e-007	-	GO:0005634.nucleus;GO:0003677.DNA binding;GO:0006355.regulation of transcription. DNA-dependent;GO:0006351.transcription. DNA-dependent;GO:0003700.sequence-specific DNA binding transcription factor activity;	-	-	-
	comp37258_c0_seq1	57	-	-	AP2-EREBP	621	-	-	-	-	tr|Q5U8L5|Q5U8L5_GOSHI AP2/EREBP transcription factor ERF-1 OS=Gossypium hirsutum PE=2 SV=1	2e-016	gb|AAV51938.1| AP2/EREBP transcription factor ERF-1 [Gossypium hirsutum]	2e-016	-	-	-	GO:0005634.nucleus;GO:0003677.DNA binding;GO:0006355.regulation of transcription. DNA-dependent;GO:0006351.transcription. DNA-dependent;GO:0003700.sequence-specific DNA binding transcription factor activity;	-	-	-
	comp36467_c0_seq1	58	-	-	AP2-EREBP	647	-	-	-	-	tr|Q5U8L5|Q5U8L5_GOSHI AP2/EREBP transcription factor ERF-1 OS=Gossypium hirsutum PE=2 SV=1	2e-016	gb|AAV51938.1| AP2/EREBP transcription factor ERF-1 [Gossypium hirsutum]	2e-016	-	-	-	GO:0005634.nucleus;GO:0003677.DNA binding;GO:0006355.regulation of transcription. DNA-dependent;GO:0006351.transcription. DNA-dependent;GO:0003700.sequence-specific DNA binding transcription factor activity;	-	-	-
	comp94447_c0_seq1	59	-	-	AP2-EREBP	993	sp|Q9C9I8|ERF20_ARATH Ethylene-responsive transcription factor ERF020 OS=Arabidopsis thaliana GN=ERF020 PE=2 SV=1	6e-042	gnl|CDD|197689 smart00380. AP2. DNA-binding domain in plant proteins such as APETALA2 and EREBPs.	2e-023	tr|A9PLA0|A9PLA0_POPTR AP2/ERF domain-containing transcription factor OS=Populus trichocarpa GN=RAP2L10 PE=4 SV=1	2e-046	ref|XP_002325945.1| AP2/ERF domain-containing transcription factor [Populus trichocarpa] gb|ABQ62994.1| RAP2-like protein [Populus trichocarpa] gb|EEF00327.1| AP2/ERF domain-containing transcription factor [Populus trichocarpa]	2e-046	lcl|A9PLA0_POPTR/27-78 PF00847.15;AP2;	2e-023	-	GO:0005634.nucleus;GO:0003677.DNA binding;GO:0006355.regulation of transcription. DNA-dependent;GO:0006351.transcription. DNA-dependent;GO:0003700.sequence-specific DNA binding transcription factor activity;	-	-	-
	comp146022_c0_seq1	60	-	-	AP2-EREBP	670	-	-	gnl|CDD|197689 smart00380. AP2. DNA-binding domain in plant proteins such as APETALA2 and EREBPs.	2e-014	-	-	-	-	lcl|B6SQD8_MAIZE/116-167 PF00847.15;AP2;	2e-006	-	-	-	-	-
	comp143516_c0_seq1	61	-	-	AP2-EREBP	685	-	-	gnl|CDD|197689 smart00380. AP2. DNA-binding domain in plant proteins such as APETALA2 and EREBPs.	2e-014	-	-	-	-	lcl|B6SQD8_MAIZE/116-167 PF00847.15;AP2;	2e-006	-	-	-	-	-
	comp70640_c0_seq1	62	-	-	AP2-EREBP	513	sp|Q9SUK8|ERF39_ARATH Ethylene-responsive transcription factor ERF039 OS=Arabidopsis thaliana GN=ERF039 PE=2 SV=1	8e-037	gnl|CDD|197689 smart00380. AP2. DNA-binding domain in plant proteins such as APETALA2 and EREBPs.	1e-025	tr|A9PL76|A9PL76_POPTR AP2/ERF domain-containing transcription factor OS=Populus trichocarpa GN=TINYL7 PE=4 SV=1	2e-037	ref|XP_002303364.1| AP2/ERF domain-containing transcription factor [Populus trichocarpa] gb|ABQ62970.1| TINY-like protein [Populus trichocarpa] gb|EEE78343.1| AP2/ERF domain-containing transcription factor [Populus trichocarpa]	2e-037	lcl|D8VD29_ACTDE/96-147 PF00847.15;AP2;	7e-019	-	GO:0005634.nucleus;GO:0003677.DNA binding;GO:0006355.regulation of transcription. DNA-dependent;GO:0006351.transcription. DNA-dependent;GO:0003700.sequence-specific DNA binding transcription factor activity;	-	-	-
	comp9154_c0_seq1	63	-	-	AP2-EREBP	580	-	-	-	-	tr|A9PL88|A9PL88_POPTR AP2/ERF domain-containing transcription factor OS=Populus trichocarpa GN=TINYL19 PE=4 SV=1	1e-042	ref|XP_002327381.1| AP2/ERF domain-containing transcription factor [Populus trichocarpa] gb|ABQ62982.1| TINY-like protein [Populus trichocarpa] gb|EEE74186.1| AP2/ERF domain-containing transcription factor [Populus trichocarpa]	1e-042	lcl|A5BSM3_VITVI/58-128 PB263616; Pfam-B_263616;	3e-006	-	GO:0005634.nucleus;GO:0003677.DNA binding;GO:0006355.regulation of transcription. DNA-dependent;GO:0006351.transcription. DNA-dependent;GO:0003700.sequence-specific DNA binding transcription factor activity;	-	-	-
	comp101932_c0_seq5	64	-	-	AP2-EREBP	1195	sp|Q9CAN9|ERF26_ARATH Ethylene-responsive transcription factor ERF026 OS=Arabidopsis thaliana GN=ERF026 PE=2 SV=1	9e-034	gnl|CDD|197689 smart00380. AP2. DNA-binding domain in plant proteins such as APETALA2 and EREBPs.	4e-017	tr|Q076D8|Q076D8_GOSHI DRE-binding protein 3a OS=Gossypium hirsutum GN=DBP3a PE=2 SV=1	5e-097	gb|ABB45860.1| DRE-binding protein 3a [Gossypium hirsutum]	4e-097	lcl|Q076D8_GOSHI/59-109 PF00847.15;AP2;	7e-018	-	GO:0005634.nucleus;GO:0003677.DNA binding;GO:0006355.regulation of transcription. DNA-dependent;GO:0006351.transcription. DNA-dependent;GO:0003700.sequence-specific DNA binding transcription factor activity;	-	-	-
	comp232244_c0_seq1	65	-	-	AP2-EREBP	1421	sp|Q9SUE3|CRF4_ARATH Ethylene-responsive transcription factor CRF4 OS=Arabidopsis thaliana GN=CRF4 PE=2 SV=2	7e-063	gnl|CDD|197689 smart00380. AP2. DNA-binding domain in plant proteins such as APETALA2 and EREBPs.	2e-030	tr|A5B445|A5B445_VITVI Putative uncharacterized protein OS=Vitis vinifera GN=VIT_16s0050g02400 PE=4 SV=1	6e-083	ref|XP_002267400.1| PREDICTED: ethylene-responsive transcription factor CRF4 [Vitis vinifera] emb|CAN74147.1| hypothetical protein VITISV_018946 [Vitis vinifera]	6e-083	lcl|B9N995_POPTR/128-179 PF00847.15;AP2;	2e-026	-	GO:0005634.nucleus;GO:0003677.DNA binding;GO:0006355.regulation of transcription. DNA-dependent;GO:0006351.transcription. DNA-dependent;GO:0003700.sequence-specific DNA binding transcription factor activity;	-	-	-
	comp66008_c0_seq1	66	-	-	AP2-EREBP	999	-	-	gnl|CDD|197689 smart00380. AP2. DNA-binding domain in plant proteins such as APETALA2 and EREBPs.	8e-018	tr|A5B445|A5B445_VITVI Putative uncharacterized protein OS=Vitis vinifera GN=VIT_16s0050g02400 PE=4 SV=1	1e-041	ref|XP_002267400.1| PREDICTED: ethylene-responsive transcription factor CRF4 [Vitis vinifera] emb|CAN74147.1| hypothetical protein VITISV_018946 [Vitis vinifera]	1e-041	lcl|A5B445_VITVI/171-340 PB018127; Pfam-B_18127;	1e-013	-	GO:0005634.nucleus;GO:0003677.DNA binding;GO:0006355.regulation of transcription. DNA-dependent;GO:0006351.transcription. DNA-dependent;GO:0003700.sequence-specific DNA binding transcription factor activity;	-	-	-
	comp108686_c0_seq2	67	-	-	AP2-EREBP	1257	sp|Q9FJ93|DRE1D_ARATH Dehydration-responsive element-binding protein 1D OS=Arabidopsis thaliana GN=DREB1D PE=2 SV=1	4e-055	gnl|CDD|197689 smart00380. AP2. DNA-binding domain in plant proteins such as APETALA2 and EREBPs.	1e-014	tr|Q06YX0|Q06YX0_GOSHI DREB1-like transcription factor OS=Gossypium hirsutum GN=DREB1L PE=2 SV=1	1e-141	gb|ABD65473.1| DREB1-like transcription factor [Gossypium hirsutum]	1e-141	lcl|Q6VY01_GOSHI/54-105 PF00847.15;AP2;	2e-016	-	GO:0005634.nucleus;GO:0003677.DNA binding;GO:0006355.regulation of transcription. DNA-dependent;GO:0006351.transcription. DNA-dependent;GO:0003700.sequence-specific DNA binding transcription factor activity;	-	-	-
	comp110938_c0_seq2	68	-	-	AP2-EREBP	1200	sp|Q9FJ93|DRE1D_ARATH Dehydration-responsive element-binding protein 1D OS=Arabidopsis thaliana GN=DREB1D PE=2 SV=1	2e-055	gnl|CDD|197689 smart00380. AP2. DNA-binding domain in plant proteins such as APETALA2 and EREBPs.	9e-015	tr|Q06YX0|Q06YX0_GOSHI DREB1-like transcription factor OS=Gossypium hirsutum GN=DREB1L PE=2 SV=1	7e-142	gb|ABD65473.1| DREB1-like transcription factor [Gossypium hirsutum]	7e-142	lcl|Q6VY01_GOSHI/54-105 PF00847.15;AP2;	2e-016	-	GO:0005634.nucleus;GO:0003677.DNA binding;GO:0006355.regulation of transcription. DNA-dependent;GO:0006351.transcription. DNA-dependent;GO:0003700.sequence-specific DNA binding transcription factor activity;	-	-	-
	comp95387_c0_seq1	69	-	-	AP2-EREBP	826	sp|O80674|BH106_ARATH Transcription factor bHLH106 OS=Arabidopsis thaliana GN=BHLH106 PE=2 SV=1	1e-095	gnl|CDD|28964 cd00083. HLH. Helix-loop-helix domain. found in specific DNA- binding proteins that act as transcription factors; 60-100 amino acids long. A DNA-binding basic region is followed by two alpha-helices separated by a variable loop region; HLH f	1e-010	tr|B9RUA4|B9RUA4_RICCO DNA binding protein. putative OS=Ricinus communis GN=RCOM_1637360 PE=4 SV=1	2e-113	ref|XP_002517323.1| DNA binding protein. putative [Ricinus communis] gb|EEF45116.1| DNA binding protein. putative [Ricinus communis]	2e-113	lcl|D9ZIP1_MALDO/69-117 PF00010.21;HLH;	6e-022	-	GO:0005634.nucleus;GO:0006355.regulation of transcription. DNA-dependent;	-	-	-
	comp99286_c0_seq2	70	-	-	AP2-EREBP	1015	sp|Q84QC2|ERF17_ARATH Ethylene-responsive transcription factor ERF017 OS=Arabidopsis thaliana GN=ERF017 PE=2 SV=1	4e-047	gnl|CDD|197689 smart00380. AP2. DNA-binding domain in plant proteins such as APETALA2 and EREBPs.	2e-025	tr|A9PLA3|A9PLA3_POPTR AP2/ERF domain-containing transcription factor OS=Populus trichocarpa GN=RAP2L13 PE=4 SV=1	5e-061	ref|XP_002308508.1| AP2/ERF domain-containing transcription factor [Populus trichocarpa] gb|ABQ62997.1| RAP2-like protein [Populus trichocarpa] gb|EEE92031.1| AP2/ERF domain-containing transcription factor [Populus trichocarpa]	5e-061	lcl|ERF17_ARATH/10-61 PF00847.15;AP2;	1e-027	-	GO:0005634.nucleus;GO:0003677.DNA binding;GO:0006355.regulation of transcription. DNA-dependent;GO:0006351.transcription. DNA-dependent;GO:0003700.sequence-specific DNA binding transcription factor activity;	-	-	-
	comp122833_c1_seq2	71	-	-	AP2-EREBP	1456	-	-	gnl|CDD|197689 smart00380. AP2. DNA-binding domain in plant proteins such as APETALA2 and EREBPs.	6e-019	tr|D7SW99|D7SW99_VITVI Putative uncharacterized protein OS=Vitis vinifera GN=VIT_07s0031g01980 PE=4 SV=1	2e-044	ref|XP_002278226.1| PREDICTED: ethylene-responsive transcription factor ABR1 [Vitis vinifera] emb|CBI21548.3| unnamed protein product [Vitis vinifera]	2e-044	lcl|A5AEE7_VITVI/154-205 PF00847.15;AP2;	4e-014	-	GO:0005634.nucleus;GO:0003677.DNA binding;GO:0006355.regulation of transcription. DNA-dependent;GO:0006351.transcription. DNA-dependent;GO:0003700.sequence-specific DNA binding transcription factor activity;	-	-	-
	comp94508_c0_seq1	72	-	-	AP2-EREBP	503	sp|Q9SUQ2|CRF2_ARATH Ethylene-responsive transcription factor CRF2 OS=Arabidopsis thaliana GN=CRF2 PE=2 SV=1	1e-009	-	-	tr|B9GX62|B9GX62_POPTR AP2/ERF domain-containing transcription factor OS=Populus trichocarpa GN=ERF88 PE=4 SV=1	9e-017	ref|XP_002271526.1| PREDICTED: ethylene-responsive transcription factor CRF2 [Vitis vinifera]	2e-019	-	-	-	GO:0005634.nucleus;GO:0003677.DNA binding;GO:0006355.regulation of transcription. DNA-dependent;GO:0006351.transcription. DNA-dependent;GO:0003700.sequence-specific DNA binding transcription factor activity;	-	-	-
	comp105170_c0_seq1	73	-	-	AP2-EREBP	777	-	-	gnl|CDD|197689 smart00380. AP2. DNA-binding domain in plant proteins such as APETALA2 and EREBPs.	2e-023	tr|B9N4Y0|B9N4Y0_POPTR AP2/ERF domain-containing transcription factor OS=Populus trichocarpa GN=ERF68 PE=4 SV=1	2e-040	ref|XP_002330325.1| AP2/ERF domain-containing transcription factor [Populus trichocarpa] gb|EEF08491.1| AP2/ERF domain-containing transcription factor [Populus trichocarpa]	1e-040	lcl|B9HS08_POPTR/130-181 PF00847.15;AP2;	8e-019	-	GO:0005634.nucleus;GO:0003677.DNA binding;GO:0006355.regulation of transcription. DNA-dependent;GO:0006351.transcription. DNA-dependent;GO:0003700.sequence-specific DNA binding transcription factor activity;	-	-	-
	comp111346_c0_seq2	74	-	-	AP2-EREBP	1585	-	-	gnl|CDD|197689 smart00380. AP2. DNA-binding domain in plant proteins such as APETALA2 and EREBPs.	9e-019	tr|D7SW99|D7SW99_VITVI Putative uncharacterized protein OS=Vitis vinifera GN=VIT_07s0031g01980 PE=4 SV=1	3e-045	ref|XP_002278226.1| PREDICTED: ethylene-responsive transcription factor ABR1 [Vitis vinifera] emb|CBI21548.3| unnamed protein product [Vitis vinifera]	3e-045	lcl|A5AEE7_VITVI/154-205 PF00847.15;AP2;	5e-014	-	GO:0005634.nucleus;GO:0003677.DNA binding;GO:0006355.regulation of transcription. DNA-dependent;GO:0006351.transcription. DNA-dependent;GO:0003700.sequence-specific DNA binding transcription factor activity;	-	-	-
	comp104329_c0_seq1	75	-	-	AP2-EREBP	1579	sp|Q9FJ90|ERF25_ARATH Ethylene-responsive transcription factor ERF025 OS=Arabidopsis thaliana GN=ERF025 PE=2 SV=1	3e-039	gnl|CDD|197689 smart00380. AP2. DNA-binding domain in plant proteins such as APETALA2 and EREBPs.	1e-023	tr|Q076D7|Q076D7_GOSHI DRE-binding protein 3b OS=Gossypium hirsutum GN=DBP3b PE=2 SV=1	2e-129	gb|ABB45861.1| DRE-binding protein 3b [Gossypium hirsutum]	2e-129	lcl|Q076D8_GOSHI/59-109 PF00847.15;AP2;	2e-024	-	GO:0005634.nucleus;GO:0003677.DNA binding;GO:0006355.regulation of transcription. DNA-dependent;GO:0006351.transcription. DNA-dependent;GO:0003700.sequence-specific DNA binding transcription factor activity;	-	-	-
	comp76236_c0_seq1	76	-	-	AP2-EREBP	1068	-	-	gnl|CDD|197689 smart00380. AP2. DNA-binding domain in plant proteins such as APETALA2 and EREBPs.	3e-018	tr|A5AW00|A5AW00_VITVI Putative uncharacterized protein OS=Vitis vinifera GN=VITISV_003015 PE=4 SV=1	7e-019	emb|CAN71728.1| hypothetical protein VITISV_003015 [Vitis vinifera]	7e-019	lcl|A9SD92_PHYPA/3-54 PF00847.15;AP2;	3e-013	-	GO:0005634.nucleus;GO:0003677.DNA binding;GO:0006355.regulation of transcription. DNA-dependent;GO:0006351.transcription. DNA-dependent;GO:0003700.sequence-specific DNA binding transcription factor activity;	-	-	-
	comp76113_c0_seq1	77	-	-	AP2-EREBP	1093	-	-	gnl|CDD|197689 smart00380. AP2. DNA-binding domain in plant proteins such as APETALA2 and EREBPs.	4e-018	tr|A5AW00|A5AW00_VITVI Putative uncharacterized protein OS=Vitis vinifera GN=VITISV_003015 PE=4 SV=1	8e-019	emb|CAN71728.1| hypothetical protein VITISV_003015 [Vitis vinifera]	7e-019	lcl|A9SD92_PHYPA/3-54 PF00847.15;AP2;	3e-013	-	GO:0005634.nucleus;GO:0003677.DNA binding;GO:0006355.regulation of transcription. DNA-dependent;GO:0006351.transcription. DNA-dependent;GO:0003700.sequence-specific DNA binding transcription factor activity;	-	-	-
	comp92714_c0_seq1	78	-	-	AP2-EREBP	806	sp|Q9LQZ2|DRE2D_ARATH Dehydration-responsive element-binding protein 2D OS=Arabidopsis thaliana GN=DREB2D PE=2 SV=1	1e-025	gnl|CDD|197689 smart00380. AP2. DNA-binding domain in plant proteins such as APETALA2 and EREBPs.	6e-016	tr|E6NU62|E6NU62_9ROSI JHL18I08.6 protein OS=Jatropha curcas GN=JHL18I08.6 PE=4 SV=1	5e-053	dbj|BAJ53172.1| JHL18I08.6 [Jatropha curcas]	5e-053	lcl|A9XBG6_POPTR/121-243 PB117395; Pfam-B_117395;	7e-020	-	GO:0005634.nucleus;GO:0003677.DNA binding;GO:0006355.regulation of transcription. DNA-dependent;GO:0006351.transcription. DNA-dependent;GO:0003700.sequence-specific DNA binding transcription factor activity;	-	-	-
	comp91279_c0_seq1	79	-	-	AP2-EREBP	810	sp|Q9LQZ2|DRE2D_ARATH Dehydration-responsive element-binding protein 2D OS=Arabidopsis thaliana GN=DREB2D PE=2 SV=1	8e-032	gnl|CDD|197689 smart00380. AP2. DNA-binding domain in plant proteins such as APETALA2 and EREBPs.	1e-025	tr|E6NU62|E6NU62_9ROSI JHL18I08.6 protein OS=Jatropha curcas GN=JHL18I08.6 PE=4 SV=1	1e-060	dbj|BAJ53172.1| JHL18I08.6 [Jatropha curcas]	9e-061	lcl|A9XBG6_POPTR/121-243 PB117395; Pfam-B_117395;	4e-020	-	GO:0005634.nucleus;GO:0003677.DNA binding;GO:0006355.regulation of transcription. DNA-dependent;GO:0006351.transcription. DNA-dependent;GO:0003700.sequence-specific DNA binding transcription factor activity;	-	-	-
	comp107712_c0_seq1	80	-	-	AP2-EREBP	801	-	-	-	-	tr|B9GT85|B9GT85_POPTR AP2/ERF domain-containing transcription factor OS=Populus trichocarpa GN=ERF75 PE=4 SV=1	1e-008	ref|XP_002302164.1| AP2/ERF domain-containing transcription factor [Populus trichocarpa] gb|EEE81437.1| AP2/ERF domain-containing transcription factor [Populus trichocarpa]	1e-008	-	-	-	GO:0005634.nucleus;GO:0003677.DNA binding;GO:0006355.regulation of transcription. DNA-dependent;GO:0006351.transcription. DNA-dependent;GO:0003700.sequence-specific DNA binding transcription factor activity;	-	-	-
	comp1092843_c0_seq1	81	-	-	AP2-EREBP	278	sp|Q9FYK5|ESR2_ARATH Ethylene-responsive transcription factor ESR2 OS=Arabidopsis thaliana GN=ESR2 PE=1 SV=1	5e-012	gnl|CDD|197689 smart00380. AP2. DNA-binding domain in plant proteins such as APETALA2 and EREBPs.	3e-011	tr|F6GZ11|F6GZ11_VITVI Putative uncharacterized protein OS=Vitis vinifera GN=VIT_00s0291g00030 PE=4 SV=1	3e-027	ref|XP_002271778.2| PREDICTED: ethylene-responsive transcription factor ESR2-like [Vitis vinifera]	3e-027	lcl|B9HTT1_POPTR/54-104 PF00847.15;AP2;	1e-006	-	GO:0005634.nucleus;GO:0003677.DNA binding;GO:0006355.regulation of transcription. DNA-dependent;GO:0006351.transcription. DNA-dependent;GO:0003700.sequence-specific DNA binding transcription factor activity;	-	-	-
	comp1253629_c0_seq1	82	-	-	AP2-EREBP	302	sp|Q9FGF8|ABR1_ARATH Ethylene-responsive transcription factor ABR1 OS=Arabidopsis thaliana GN=ABR1 PE=2 SV=1	1e-006	-	-	tr|A5BUA0|A5BUA0_VITVI Putative uncharacterized protein OS=Vitis vinifera GN=VITISV_028773 PE=4 SV=1	8e-020	ref|XP_002264797.2| PREDICTED: uncharacterized protein LOC100262406 [Vitis vinifera] emb|CAN66025.1| hypothetical protein VITISV_028773 [Vitis vinifera]	7e-020	-	-	-	GO:0005634.nucleus;GO:0003677.DNA binding;GO:0006355.regulation of transcription. DNA-dependent;GO:0006351.transcription. DNA-dependent;GO:0003700.sequence-specific DNA binding transcription factor activity;	-	-	-
	comp1284162_c0_seq1	83	-	-	AP2-EREBP	254	sp|Q9SVQ0|ERF62_ARATH Ethylene-responsive transcription factor ERF062 OS=Arabidopsis thaliana GN=ERF062 PE=2 SV=1	1e-013	-	-	tr|A9PL94|A9PL94_POPTR AP2/ERF domain-containing transcription factor OS=Populus trichocarpa GN=RAP2L4 PE=4 SV=1	6e-019	ref|XP_002298696.1| AP2/ERF domain-containing transcription factor [Populus trichocarpa] gb|ABQ62988.1| RAP2.4-like protein [Populus trichocarpa] gb|EEE83501.1| AP2/ERF domain-containing transcription factor [Populus trichocarpa]	6e-019	-	-	-	GO:0005634.nucleus;GO:0003677.DNA binding;GO:0006355.regulation of transcription. DNA-dependent;GO:0006351.transcription. DNA-dependent;GO:0003700.sequence-specific DNA binding transcription factor activity;	-	-	-
	comp1360043_c0_seq1	84	-	-	AP2-EREBP	249	-	-	-	-	tr|F6GZ11|F6GZ11_VITVI Putative uncharacterized protein OS=Vitis vinifera GN=VIT_00s0291g00030 PE=4 SV=1	8e-010	ref|XP_002271778.2| PREDICTED: ethylene-responsive transcription factor ESR2-like [Vitis vinifera]	7e-010	-	-	-	GO:0005634.nucleus;GO:0003677.DNA binding;GO:0006355.regulation of transcription. DNA-dependent;GO:0006351.transcription. DNA-dependent;GO:0003700.sequence-specific DNA binding transcription factor activity;	-	-	-
	comp1449668_c0_seq1	85	RAV	RAV-like factor	AP2-EREBP	262	sp|Q9C6P5|RAVL2_ARATH AP2/ERF and B3 domain-containing transcription factor At1g50680 OS=Arabidopsis thaliana GN=At1g50680 PE=2 SV=1	6e-016	-	-	tr|B9HAS5|B9HAS5_POPTR AP2 domain-containing transcription factor OS=Populus trichocarpa GN=RAV4 PE=4 SV=1	3e-023	ref|XP_002308395.1| AP2 domain-containing transcription factor [Populus trichocarpa] gb|EEE91918.1| AP2 domain-containing transcription factor [Populus trichocarpa]	3e-023	-	-	-	GO:0005634.nucleus;GO:0003677.DNA binding;GO:0006355.regulation of transcription. DNA-dependent;GO:0035556.intracellular signal transduction;GO:0006351.transcription. DNA-dependent;GO:0004629.phospholipase C activity;GO:0008081.phosphoric diester hydrolas	-	K09287	-
	comp20569_c0_seq1	86	-	-	AP2-EREBP	237	sp|Q9SVX5|DRE2F_ARATH Dehydration-responsive element-binding protein 2F OS=Arabidopsis thaliana GN=DREB2F PE=2 SV=1	6e-017	gnl|CDD|197689 smart00380. AP2. DNA-binding domain in plant proteins such as APETALA2 and EREBPs.	1e-007	tr|B9HA62|B9HA62_POPTR AP2/ERF domain-containing transcription factor OS=Populus trichocarpa GN=DREB5 PE=4 SV=1	7e-021	ref|XP_002308045.1| AP2/ERF domain-containing transcription factor [Populus trichocarpa] gb|EEE91568.1| AP2/ERF domain-containing transcription factor [Populus trichocarpa]	7e-021	-	-	-	GO:0005634.nucleus;GO:0003677.DNA binding;GO:0006355.regulation of transcription. DNA-dependent;GO:0006351.transcription. DNA-dependent;GO:0003700.sequence-specific DNA binding transcription factor activity;	-	-	-
	comp25814_c0_seq2	87	-	-	AP2-EREBP	595	sp|Q9LQZ2|DRE2D_ARATH Dehydration-responsive element-binding protein 2D OS=Arabidopsis thaliana GN=DREB2D PE=2 SV=1	2e-039	gnl|CDD|197689 smart00380. AP2. DNA-binding domain in plant proteins such as APETALA2 and EREBPs.	1e-026	tr|B9R819|B9R819_RICCO Dehydration-responsive element-binding protein 2G. putative OS=Ricinus communis GN=RCOM_1596030 PE=4 SV=1	7e-063	ref|XP_002510462.1| Dehydration-responsive element-binding protein 2G. putative [Ricinus communis] gb|EEF52649.1| Dehydration-responsive element-binding protein 2G. putative [Ricinus communis]	6e-063	lcl|A0JQ72_ARATH/31-82 PF00847.15;AP2;	3e-021	-	GO:0005634.nucleus;GO:0003677.DNA binding;GO:0006355.regulation of transcription. DNA-dependent;GO:0006351.transcription. DNA-dependent;GO:0003700.sequence-specific DNA binding transcription factor activity;	-	-	-
	comp346266_c0_seq1	88	-	-	AP2-EREBP	452	sp|Q38Q39|ERF27_ARATH Ethylene-responsive transcription factor ERF027 OS=Arabidopsis thaliana GN=ERF027 PE=2 SV=1	4e-018	-	-	tr|F6HP68|F6HP68_VITVI Putative uncharacterized protein OS=Vitis vinifera GN=VIT_16s0100g00400 PE=4 SV=1	1e-023	ref|XP_002280043.1| PREDICTED: ethylene-responsive transcription factor ERF025-like [Vitis vinifera]	1e-023	-	-	-	GO:0005634.nucleus;GO:0003677.DNA binding;GO:0006355.regulation of transcription. DNA-dependent;GO:0006351.transcription. DNA-dependent;GO:0003700.sequence-specific DNA binding transcription factor activity;	-	-	-
	comp346889_c0_seq1	89	-	-	AP2-EREBP	358	sp|Q9LQ28|ERF22_ARATH Ethylene-responsive transcription factor ERF022 OS=Arabidopsis thaliana GN=ERF022 PE=2 SV=1	1e-034	gnl|CDD|197689 smart00380. AP2. DNA-binding domain in plant proteins such as APETALA2 and EREBPs.	1e-025	tr|B9T8B9|B9T8B9_RICCO DNA binding protein. putative OS=Ricinus communis GN=RCOM_0087900 PE=4 SV=1	8e-040	ref|XP_002534488.1| DNA binding protein. putative [Ricinus communis] gb|EEF27895.1| DNA binding protein. putative [Ricinus communis]	7e-040	lcl|ERF22_ARATH/19-69 PF00847.15;AP2;	3e-018	-	GO:0005634.nucleus;GO:0003677.DNA binding;GO:0006355.regulation of transcription. DNA-dependent;GO:0006351.transcription. DNA-dependent;GO:0003700.sequence-specific DNA binding transcription factor activity;	-	-	-
	comp390571_c0_seq1	90	-	-	AP2-EREBP	494	sp|Q9C9I8|ERF20_ARATH Ethylene-responsive transcription factor ERF020 OS=Arabidopsis thaliana GN=ERF020 PE=2 SV=1	6e-027	gnl|CDD|197689 smart00380. AP2. DNA-binding domain in plant proteins such as APETALA2 and EREBPs.	2e-017	tr|A9PLA0|A9PLA0_POPTR AP2/ERF domain-containing transcription factor OS=Populus trichocarpa GN=RAP2L10 PE=4 SV=1	4e-033	ref|XP_002325945.1| AP2/ERF domain-containing transcription factor [Populus trichocarpa] gb|ABQ62994.1| RAP2-like protein [Populus trichocarpa] gb|EEF00327.1| AP2/ERF domain-containing transcription factor [Populus trichocarpa]	4e-033	lcl|A9PLA0_POPTR/27-78 PF00847.15;AP2;	3e-018	-	GO:0005634.nucleus;GO:0003677.DNA binding;GO:0006355.regulation of transcription. DNA-dependent;GO:0006351.transcription. DNA-dependent;GO:0003700.sequence-specific DNA binding transcription factor activity;	-	-	-
	comp404411_c0_seq1	91	-	-	AP2-EREBP	302	sp|Q6Z3U3|Y7797_ORYSJ B3 domain-containing protein Os07g0679700 OS=Oryza sativa subsp. japonica GN=Os07g0679700 PE=2 SV=1	8e-013	-	-	tr|F6H2E1|F6H2E1_VITVI Putative uncharacterized protein OS=Vitis vinifera GN=VIT_19s0014g03560 PE=4 SV=1	4e-013	emb|CBI20373.3| unnamed protein product [Vitis vinifera]	4e-013	-	-	-	GO:0005634.nucleus;GO:0003677.DNA binding;GO:0006355.regulation of transcription. DNA-dependent;GO:0008270.zinc ion binding;GO:0006351.transcription. DNA-dependent;	-	-	-
	comp425700_c0_seq1	92	-	-	AP2-EREBP	306	sp|Q10R18|DRE2E_ORYSJ Dehydration-responsive element-binding protein 2E OS=Oryza sativa subsp. japonica GN=DREB2E PE=2 SV=1	1e-037	gnl|CDD|197689 smart00380. AP2. DNA-binding domain in plant proteins such as APETALA2 and EREBPs.	2e-022	tr|G7KTK9|G7KTK9_MEDTR Dehydration-responsive element-binding protein 2F OS=Medicago truncatula GN=MTR_7g092190 PE=4 SV=1	8e-044	ref|XP_003553420.1| PREDICTED: dehydration-responsive element-binding protein 2F-like [Glycine max]	8e-045	lcl|B7VF63_ANTMA/28-79 PF00847.15;AP2;	4e-018	-	GO:0005634.nucleus;GO:0003677.DNA binding;GO:0006355.regulation of transcription. DNA-dependent;GO:0006351.transcription. DNA-dependent;GO:0003700.sequence-specific DNA binding transcription factor activity;	-	-	-
	comp448605_c0_seq1	93	-	-	AP2-EREBP	420	sp|Q9C9I8|ERF20_ARATH Ethylene-responsive transcription factor ERF020 OS=Arabidopsis thaliana GN=ERF020 PE=2 SV=1	3e-027	gnl|CDD|197689 smart00380. AP2. DNA-binding domain in plant proteins such as APETALA2 and EREBPs.	6e-017	tr|A9PLA0|A9PLA0_POPTR AP2/ERF domain-containing transcription factor OS=Populus trichocarpa GN=RAP2L10 PE=4 SV=1	2e-033	ref|XP_002325945.1| AP2/ERF domain-containing transcription factor [Populus trichocarpa] gb|ABQ62994.1| RAP2-like protein [Populus trichocarpa] gb|EEF00327.1| AP2/ERF domain-containing transcription factor [Populus trichocarpa]	2e-033	lcl|A9PLA0_POPTR/27-78 PF00847.15;AP2;	2e-018	-	GO:0005634.nucleus;GO:0003677.DNA binding;GO:0006355.regulation of transcription. DNA-dependent;GO:0006351.transcription. DNA-dependent;GO:0003700.sequence-specific DNA binding transcription factor activity;	-	-	-
	comp531221_c0_seq1	94	-	-	AP2-EREBP	300	sp|Q94AW5|ERF03_ARATH Ethylene-responsive transcription factor ERF003 OS=Arabidopsis thaliana GN=ERF003 PE=2 SV=1	5e-010	-	-	tr|B9GMD0|B9GMD0_POPTR AP2/ERF domain-containing transcription factor OS=Populus trichocarpa GN=DREB23 PE=4 SV=1	2e-015	ref|XP_002297803.1| AP2/ERF domain-containing transcription factor [Populus trichocarpa] gb|EEE82608.1| AP2/ERF domain-containing transcription factor [Populus trichocarpa]	2e-015	lcl|C6T5S0_SOYBN/72-191 PB028717; Pfam-B_28717;	1e-006	-	GO:0005634.nucleus;GO:0003677.DNA binding;GO:0006355.regulation of transcription. DNA-dependent;GO:0006351.transcription. DNA-dependent;GO:0003700.sequence-specific DNA binding transcription factor activity;	-	-	-
	comp54234_c0_seq1	95	-	-	AP2-EREBP	210	-	-	-	-	tr|A3FMG9|A3FMG9_GOSBA Ethylene responsive element binding protein 1 OS=Gossypium barbadense GN=EREB1 PE=2 SV=2	1e-014	gb|ACJ54440.1| AP2/EREBP transcription factor [Gossypium hirsutum]	4e-016	-	-	-	GO:0005634.nucleus;GO:0003677.DNA binding;GO:0006355.regulation of transcription. DNA-dependent;GO:0006351.transcription. DNA-dependent;GO:0003700.sequence-specific DNA binding transcription factor activity;	-	-	-
	comp551432_c0_seq1	96	-	-	AP2-EREBP	249	sp|Q38Q39|ERF27_ARATH Ethylene-responsive transcription factor ERF027 OS=Arabidopsis thaliana GN=ERF027 PE=2 SV=1	2e-010	-	-	tr|F6HP68|F6HP68_VITVI Putative uncharacterized protein OS=Vitis vinifera GN=VIT_16s0100g00400 PE=4 SV=1	3e-011	ref|XP_002280043.1| PREDICTED: ethylene-responsive transcription factor ERF025-like [Vitis vinifera]	2e-011	-	-	-	GO:0005634.nucleus;GO:0003677.DNA binding;GO:0006355.regulation of transcription. DNA-dependent;GO:0006351.transcription. DNA-dependent;GO:0003700.sequence-specific DNA binding transcription factor activity;	-	-	-
	comp560961_c0_seq1	97	-	-	AP2-EREBP	418	sp|Q94AW5|ERF03_ARATH Ethylene-responsive transcription factor ERF003 OS=Arabidopsis thaliana GN=ERF003 PE=2 SV=1	3e-024	-	-	tr|B9GMD0|B9GMD0_POPTR AP2/ERF domain-containing transcription factor OS=Populus trichocarpa GN=DREB23 PE=4 SV=1	2e-029	ref|XP_002297803.1| AP2/ERF domain-containing transcription factor [Populus trichocarpa] gb|EEE82608.1| AP2/ERF domain-containing transcription factor [Populus trichocarpa]	2e-029	lcl|C6T5S0_SOYBN/72-191 PB028717; Pfam-B_28717;	8e-012	-	GO:0005634.nucleus;GO:0003677.DNA binding;GO:0006355.regulation of transcription. DNA-dependent;GO:0006351.transcription. DNA-dependent;GO:0003700.sequence-specific DNA binding transcription factor activity;	-	-	-
	comp66044_c0_seq1	98	-	-	AP2-EREBP	288	-	-	-	-	tr|G7KAL6|G7KAL6_MEDTR Ethylene-responsive transcription factor ERF061 OS=Medicago truncatula GN=MTR_5g009410 PE=4 SV=1	1e-009	ref|XP_003611004.1| Ethylene-responsive transcription factor ERF061 [Medicago truncatula] gb|AES93962.1| Ethylene-responsive transcription factor ERF061 [Medicago truncatula]	9e-010	-	-	-	GO:0005634.nucleus;GO:0003677.DNA binding;GO:0006355.regulation of transcription. DNA-dependent;GO:0006351.transcription. DNA-dependent;GO:0003700.sequence-specific DNA binding transcription factor activity;	-	-	-
	comp84421_c0_seq1	99	-	-	AP2-EREBP	641	-	-	-	-	tr|F6GT44|F6GT44_VITVI Putative uncharacterized protein OS=Vitis vinifera GN=VIT_17s0000g00200 PE=4 SV=1	6e-010	ref|XP_002280924.1| PREDICTED: ethylene-responsive transcription factor ERF114-like [Vitis vinifera]	1e-009	-	-	-	GO:0003677.DNA binding;GO:0006355.regulation of transcription. DNA-dependent;GO:0006351.transcription. DNA-dependent;GO:0003700.sequence-specific DNA binding transcription factor activity;	-	-	-
	comp86130_c0_seq1	100	-	-	AP2-EREBP	480	sp|Q9C7W2|ERF61_ARATH Ethylene-responsive transcription factor ERF061 OS=Arabidopsis thaliana GN=ERF061 PE=2 SV=1	2e-040	gnl|CDD|197689 smart00380. AP2. DNA-binding domain in plant proteins such as APETALA2 and EREBPs.	1e-024	tr|B9GL68|B9GL68_POPTR AP2/ERF domain-containing transcription factor OS=Populus trichocarpa GN=DREB15 PE=4 SV=1	2e-058	ref|XP_002297979.1| AP2/ERF domain-containing transcription factor [Populus trichocarpa] gb|EEE82784.1| AP2/ERF domain-containing transcription factor [Populus trichocarpa]	2e-058	lcl|D7TVE9_VITVI/102-153 PF00847.15;AP2;	1e-016	-	GO:0005634.nucleus;GO:0003677.DNA binding;GO:0006355.regulation of transcription. DNA-dependent;GO:0006351.transcription. DNA-dependent;GO:0003700.sequence-specific DNA binding transcription factor activity;	-	-	-
	comp93864_c0_seq1	101	-	-	AP2-EREBP	844	sp|Q9C7W2|ERF61_ARATH Ethylene-responsive transcription factor ERF061 OS=Arabidopsis thaliana GN=ERF061 PE=2 SV=1	4e-043	gnl|CDD|197689 smart00380. AP2. DNA-binding domain in plant proteins such as APETALA2 and EREBPs.	4e-021	tr|B9GL68|B9GL68_POPTR AP2/ERF domain-containing transcription factor OS=Populus trichocarpa GN=DREB15 PE=4 SV=1	8e-062	ref|XP_002297979.1| AP2/ERF domain-containing transcription factor [Populus trichocarpa] gb|EEE82784.1| AP2/ERF domain-containing transcription factor [Populus trichocarpa]	8e-062	lcl|D7TVE9_VITVI/102-153 PF00847.15;AP2;	7e-016	-	GO:0005634.nucleus;GO:0003677.DNA binding;GO:0006355.regulation of transcription. DNA-dependent;GO:0006351.transcription. DNA-dependent;GO:0003700.sequence-specific DNA binding transcription factor activity;	-	-	-
	comp1131027_c0_seq1	102	-	-	AP2-EREBP	205	-	-	-	-	tr|A9PL48|A9PL48_POPTR AP2/ERF domain-containing transcription factor OS=Populus trichocarpa GN=TINYL1 PE=4 SV=1	4e-007	ref|XP_002298236.1| AP2/ERF domain-containing transcription factor [Populus trichocarpa] gb|ABO48368.1| TINY-like protein 1 [Populus trichocarpa] gb|EEE83041.1| AP2/ERF domain-containing transcription factor [Populus trichocarpa]	4e-007	-	-	-	GO:0005634.nucleus;GO:0003677.DNA binding;GO:0006355.regulation of transcription. DNA-dependent;GO:0006351.transcription. DNA-dependent;GO:0003700.sequence-specific DNA binding transcription factor activity;	-	-	-
	comp1458147_c0_seq1	103	-	-	AP2-EREBP	233	-	-	-	-	tr|B9IK18|B9IK18_POPTR AP2/ERF domain-containing transcription factor OS=Populus trichocarpa GN=ERF54 PE=4 SV=1	1e-008	ref|XP_002323878.1| AP2/ERF domain-containing transcription factor [Populus trichocarpa] gb|EEF04011.1| AP2/ERF domain-containing transcription factor [Populus trichocarpa]	1e-008	-	-	-	GO:0005634.nucleus;GO:0003677.DNA binding;GO:0006355.regulation of transcription. DNA-dependent;GO:0006351.transcription. DNA-dependent;GO:0003700.sequence-specific DNA binding transcription factor activity;	-	-	-
	comp30594_c0_seq1	104	-	-	AP2-EREBP	297	-	-	-	-	tr|A9PL91|A9PL91_POPTR AP2/ERF domain-containing transcription factor OS=Populus trichocarpa GN=RAP2L1 PE=4 SV=1	7e-014	ref|XP_002319909.1| AP2/ERF domain-containing transcription factor [Populus trichocarpa] gb|ABQ62985.1| RAP2-like protein [Populus trichocarpa] gb|EEE95832.1| AP2/ERF domain-containing transcription factor [Populus trichocarpa]	6e-014	lcl|A9PL91_POPTR/1-209 PB015618; Pfam-B_15618;	2e-015	-	GO:0005634.nucleus;GO:0003677.DNA binding;GO:0006355.regulation of transcription. DNA-dependent;GO:0006351.transcription. DNA-dependent;GO:0003700.sequence-specific DNA binding transcription factor activity;	-	-	-
	comp554929_c0_seq1	105	-	-	AP2-EREBP	297	-	-	-	-	tr|B9GNL6|B9GNL6_POPTR AP2 domain-containing transcription factor OS=Populus trichocarpa GN=RAP11 PE=4 SV=1	6e-014	ref|XP_002302387.1| AP2 domain-containing transcription factor [Populus trichocarpa] gb|EEE81660.1| AP2 domain-containing transcription factor [Populus trichocarpa]	5e-014	-	-	-	GO:0005634.nucleus;GO:0003677.DNA binding;GO:0006355.regulation of transcription. DNA-dependent;GO:0006351.transcription. DNA-dependent;GO:0003700.sequence-specific DNA binding transcription factor activity;	-	-	-
	comp630248_c0_seq1	106	-	-	AP2-EREBP	565	-	-	-	-	tr|D7TI77|D7TI77_VITVI Putative uncharacterized protein OS=Vitis vinifera GN=VIT_08s0007g07250 PE=4 SV=1	7e-039	ref|XP_002281619.1| PREDICTED: ethylene-responsive transcription factor RAP2-11 [Vitis vinifera] emb|CBI29953.3| unnamed protein product [Vitis vinifera]	6e-039	-	-	-	GO:0005634.nucleus;GO:0003677.DNA binding;GO:0006355.regulation of transcription. DNA-dependent;GO:0006351.transcription. DNA-dependent;GO:0003700.sequence-specific DNA binding transcription factor activity;	-	-	-
	comp762721_c0_seq1	107	-	-	AP2-EREBP	281	-	-	-	-	tr|B9GJI7|B9GJI7_POPTR AP2/ERF domain-containing transcription factor OS=Populus trichocarpa GN=ERF91 PE=4 SV=1	4e-014	ref|XP_002300526.1| AP2/ERF domain-containing transcription factor [Populus trichocarpa] gb|EEE85331.1| AP2/ERF domain-containing transcription factor [Populus trichocarpa]	4e-014	-	-	-	GO:0005634.nucleus;GO:0003677.DNA binding;GO:0006355.regulation of transcription. DNA-dependent;GO:0006351.transcription. DNA-dependent;GO:0003700.sequence-specific DNA binding transcription factor activity;	-	-	-
	comp76934_c0_seq1	108	-	-	AP2-EREBP	362	sp|O22259|ERF71_ARATH Ethylene-responsive transcription factor ERF071 OS=Arabidopsis thaliana GN=ERF071 PE=2 SV=1	1e-007	-	-	tr|D5L134|D5L134_MALDO AP2 domain class transcription factor OS=Malus domestica GN=AP2D50 PE=2 SV=1	1e-018	gb|ADE41143.1| AP2 domain class transcription factor [Malus x domestica]	1e-018	-	-	-	GO:0005634.nucleus;GO:0003677.DNA binding;GO:0006355.regulation of transcription. DNA-dependent;GO:0006351.transcription. DNA-dependent;GO:0003700.sequence-specific DNA binding transcription factor activity;	-	-	-
	comp82597_c0_seq1	109	-	-	AP2-EREBP	361	sp|O22259|ERF71_ARATH Ethylene-responsive transcription factor ERF071 OS=Arabidopsis thaliana GN=ERF071 PE=2 SV=1	1e-007	-	-	tr|D5L134|D5L134_MALDO AP2 domain class transcription factor OS=Malus domestica GN=AP2D50 PE=2 SV=1	1e-018	gb|ADE41143.1| AP2 domain class transcription factor [Malus x domestica]	1e-018	-	-	-	GO:0005634.nucleus;GO:0003677.DNA binding;GO:0006355.regulation of transcription. DNA-dependent;GO:0006351.transcription. DNA-dependent;GO:0003700.sequence-specific DNA binding transcription factor activity;	-	-	-
	comp940485_c0_seq1	110	-	-	AP2-EREBP	203	sp|Q84XB3|ERF1_SOLLC Ethylene-responsive transcription factor 1 OS=Solanum lycopersicum GN=ERF1 PE=2 SV=1	2e-008	-	-	tr|B9R9Y8|B9R9Y8_RICCO Ethylene-responsive transcription factor. putative OS=Ricinus communis GN=RCOM_1502120 PE=4 SV=1	3e-009	ref|XP_002511013.1| Ethylene-responsive transcription factor. putative [Ricinus communis] gb|EEF51615.1| Ethylene-responsive transcription factor. putative [Ricinus communis]	2e-009	lcl|B9R9Y8_RICCO/17-61 PB012915; Pfam-B_12915;	7e-009	-	GO:0009835.fruit ripening;GO:0005634.nucleus;GO:0003677.DNA binding;GO:0009873.ethylene mediated signaling pathway;GO:0006355.regulation of transcription. DNA-dependent;GO:0006351.transcription. DNA-dependent;GO:0006952.defense response;GO:0003700.sequenc	-	-	-
	comp91189_c0_seq1	111	EREBP	EREBP-like factor	AP2-EREBP	765	sp|Q9LW50|ERF2_NICSY Ethylene-responsive transcription factor 2 OS=Nicotiana sylvestris GN=ERF2 PE=2 SV=1	6e-056	gnl|CDD|197689 smart00380. AP2. DNA-binding domain in plant proteins such as APETALA2 and EREBPs.	9e-017	tr|O04680|O04680_SOLLC Pti4 (Fragment) OS=Solanum lycopersicum PE=2 SV=2	3e-054	sp|Q9LW50.1|ERF2_NICSY RecName: Full=Ethylene-responsive transcription factor 2; Short=NsERF2; AltName: Full=Ethylene-responsive element-binding factor 2; Short=EREBP-2 dbj|BAA97122.1| ethylene-responsive element binding factor [Nicotiana sylvestris]	2e-054	lcl|B9R9Y8_RICCO/17-61 PB012915; Pfam-B_12915;	2e-015	-	GO:0009835.fruit ripening;GO:0005634.nucleus;GO:0003677.DNA binding;GO:0009873.ethylene mediated signaling pathway;GO:0006355.regulation of transcription. DNA-dependent;GO:0006351.transcription. DNA-dependent;GO:0006952.defense response;GO:0003700.sequenc	-	K09286	-
	comp91527_c0_seq1	112	EREBP	EREBP-like factor	AP2-EREBP	744	sp|Q9LW50|ERF2_NICSY Ethylene-responsive transcription factor 2 OS=Nicotiana sylvestris GN=ERF2 PE=2 SV=1	5e-056	gnl|CDD|197689 smart00380. AP2. DNA-binding domain in plant proteins such as APETALA2 and EREBPs.	4e-018	tr|O04680|O04680_SOLLC Pti4 (Fragment) OS=Solanum lycopersicum PE=2 SV=2	2e-054	sp|Q9LW50.1|ERF2_NICSY RecName: Full=Ethylene-responsive transcription factor 2; Short=NsERF2; AltName: Full=Ethylene-responsive element-binding factor 2; Short=EREBP-2 dbj|BAA97122.1| ethylene-responsive element binding factor [Nicotiana sylvestris]	2e-054	lcl|B9R9Y8_RICCO/17-61 PB012915; Pfam-B_12915;	2e-015	-	GO:0009835.fruit ripening;GO:0005634.nucleus;GO:0003677.DNA binding;GO:0009873.ethylene mediated signaling pathway;GO:0006355.regulation of transcription. DNA-dependent;GO:0006351.transcription. DNA-dependent;GO:0006952.defense response;GO:0003700.sequenc	-	K09286	-
	comp104197_c0_seq4	113	EREBP	EREBP-like factor	AP2-EREBP	826	sp|Q9LYD3|DREB3_ARATH Dehydration-responsive element-binding protein 3 OS=Arabidopsis thaliana GN=DREB3 PE=2 SV=1	2e-038	gnl|CDD|197689 smart00380. AP2. DNA-binding domain in plant proteins such as APETALA2 and EREBPs.	2e-024	tr|Q75UJ6|Q75UJ6_CUCME DREB-like protein OS=Cucumis melo GN=CMe-DREB1 PE=2 SV=1	1e-040	dbj|BAD01554.1| DREB-like protein [Cucumis melo]	1e-040	lcl|B4UW60_ARAHY/30-81 PF00847.15;AP2;	2e-021	-	GO:0005634.nucleus;GO:0003677.DNA binding;GO:0006355.regulation of transcription. DNA-dependent;GO:0006351.transcription. DNA-dependent;GO:0003700.sequence-specific DNA binding transcription factor activity;	-	K09286	-
	comp940367_c0_seq1	114	-	-	AP2-EREBP	207	-	-	-	-	tr|Q5U8L5|Q5U8L5_GOSHI AP2/EREBP transcription factor ERF-1 OS=Gossypium hirsutum PE=2 SV=1	5e-006	gb|AAV51938.1| AP2/EREBP transcription factor ERF-1 [Gossypium hirsutum]	5e-006	-	-	-	GO:0005634.nucleus;GO:0003677.DNA binding;GO:0006355.regulation of transcription. DNA-dependent;GO:0006351.transcription. DNA-dependent;GO:0003700.sequence-specific DNA binding transcription factor activity;	-	-	-
	comp72550_c0_seq1	115	-	-	AP2-EREBP	285	-	-	-	-	tr|C1KBJ2|C1KBJ2_VITVI Transcription factor APETALA2 OS=Vitis vinifera GN=AP2 PE=2 SV=1	1e-026	ref|XP_002283045.2| PREDICTED: floral homeotic protein APETALA 2 [Vitis vinifera] gb|ACO52508.1| transcription factor APETALA2 [Vitis vinifera]	1e-026	-	-	-	GO:0005634.nucleus;GO:0003677.DNA binding;GO:0006355.regulation of transcription. DNA-dependent;GO:0006351.transcription. DNA-dependent;GO:0003700.sequence-specific DNA binding transcription factor activity;	-	-	-
	comp72803_c0_seq1	116	-	-	AP2-EREBP	285	-	-	-	-	tr|C1KBJ2|C1KBJ2_VITVI Transcription factor APETALA2 OS=Vitis vinifera GN=AP2 PE=2 SV=1	1e-026	ref|XP_002283045.2| PREDICTED: floral homeotic protein APETALA 2 [Vitis vinifera] gb|ACO52508.1| transcription factor APETALA2 [Vitis vinifera]	1e-026	-	-	-	GO:0005634.nucleus;GO:0003677.DNA binding;GO:0006355.regulation of transcription. DNA-dependent;GO:0006351.transcription. DNA-dependent;GO:0003700.sequence-specific DNA binding transcription factor activity;	-	-	-
	comp96389_c0_seq1	117	-	-	AP2-EREBP	801	-	-	-	-	tr|C1KBJ2|C1KBJ2_VITVI Transcription factor APETALA2 OS=Vitis vinifera GN=AP2 PE=2 SV=1	1e-037	ref|XP_002283045.2| PREDICTED: floral homeotic protein APETALA 2 [Vitis vinifera] gb|ACO52508.1| transcription factor APETALA2 [Vitis vinifera]	1e-037	-	-	-	GO:0032440.2-alkenal reductase [NAD(P)] activity;GO:0005634.nucleus;GO:0003677.DNA binding;GO:0006355.regulation of transcription. DNA-dependent;GO:0006351.transcription. DNA-dependent;GO:0055114.oxidation-reduction process;GO:0003700.sequence-specific DN	-	-	-
	comp86488_c0_seq1	118	-	-	AP2-EREBP	680	-	-	-	-	tr|F6GTW6|F6GTW6_VITVI Putative uncharacterized protein OS=Vitis vinifera GN=VIT_06s0004g03590 PE=4 SV=1	1e-006	ref|XP_002284749.2| PREDICTED: ethylene-responsive transcription factor RAP2-7-like [Vitis vinifera]	1e-006	-	-	-	GO:0003677.DNA binding;GO:0006355.regulation of transcription. DNA-dependent;GO:0006351.transcription. DNA-dependent;GO:0003700.sequence-specific DNA binding transcription factor activity;	-	-	-
	comp82725_c0_seq1	119	-	-	AP2-EREBP	247	-	-	-	-	tr|B9GQL7|B9GQL7_POPTR AP2 domain-containing transcription factor OS=Populus trichocarpa GN=RAPF1 PE=4 SV=1	3e-025	ref|XP_002303060.1| AP2 domain-containing transcription factor [Populus trichocarpa] gb|EEE82333.1| AP2 domain-containing transcription factor [Populus trichocarpa]	3e-025	-	-	-	GO:0005634.nucleus;GO:0003677.DNA binding;GO:0006355.regulation of transcription. DNA-dependent;GO:0006351.transcription. DNA-dependent;GO:0003700.sequence-specific DNA binding transcription factor activity;	-	-	-
	comp47196_c0_seq1	120	-	-	AP2-EREBP	272	-	-	-	-	tr|B9MYV3|B9MYV3_POPTR Transcription factor E2F OS=Populus trichocarpa GN=E2Fa2-2 PE=3 SV=1	2e-016	ref|XP_002328241.1| transcription factor E2F [Populus trichocarpa] gb|EEE76121.1| transcription factor E2F [Populus trichocarpa]	2e-016	-	-	-	GO:0005634.nucleus;GO:0003677.DNA binding;GO:0006355.regulation of transcription. DNA-dependent;GO:0005667.transcription factor complex;GO:0006351.transcription. DNA-dependent;GO:0003700.sequence-specific DNA binding transcription factor activity;	-	-	-
	comp65702_c0_seq1	121	-	-	AP2-EREBP	749	-	-	-	-	tr|B9N2B5|B9N2B5_POPTR AP2/ERF domain-containing transcription factor OS=Populus trichocarpa GN=DREB16 PE=4 SV=1	8e-025	ref|XP_002329370.1| AP2/ERF domain-containing transcription factor [Populus trichocarpa] gb|EEF07551.1| AP2/ERF domain-containing transcription factor [Populus trichocarpa]	7e-025	-	-	-	GO:0005634.nucleus;GO:0003677.DNA binding;GO:0006355.regulation of transcription. DNA-dependent;GO:0006351.transcription. DNA-dependent;GO:0003700.sequence-specific DNA binding transcription factor activity;	-	-	-
	comp84199_c0_seq1	122	-	-	AP2-EREBP	681	-	-	-	-	tr|B9N2B5|B9N2B5_POPTR AP2/ERF domain-containing transcription factor OS=Populus trichocarpa GN=DREB16 PE=4 SV=1	5e-025	ref|XP_002329370.1| AP2/ERF domain-containing transcription factor [Populus trichocarpa] gb|EEF07551.1| AP2/ERF domain-containing transcription factor [Populus trichocarpa]	4e-025	-	-	-	GO:0005634.nucleus;GO:0003677.DNA binding;GO:0006355.regulation of transcription. DNA-dependent;GO:0006351.transcription. DNA-dependent;GO:0003700.sequence-specific DNA binding transcription factor activity;	-	-	-
	comp107385_c0_seq1	123	-	-	AP2-EREBP	1160	-	-	gnl|CDD|197689 smart00380. AP2. DNA-binding domain in plant proteins such as APETALA2 and EREBPs.	7e-020	tr|A5BPK7|A5BPK7_VITVI Putative uncharacterized protein OS=Vitis vinifera GN=VITISV_007771 PE=4 SV=1	4e-031	-	-	lcl|B9GX62_POPTR/125-176 PF00847.15;AP2;	2e-020	-	GO:0005634.nucleus;GO:0003677.DNA binding;GO:0006355.regulation of transcription. DNA-dependent;GO:0006351.transcription. DNA-dependent;GO:0003700.sequence-specific DNA binding transcription factor activity;	-	-	-
	comp92266_c0_seq1	124	-	-	AP2-EREBP	891	-	-	gnl|CDD|197689 smart00380. AP2. DNA-binding domain in plant proteins such as APETALA2 and EREBPs.	5e-018	tr|A5ALC3|A5ALC3_VITVI Putative uncharacterized protein OS=Vitis vinifera GN=VITISV_015325 PE=4 SV=1	9e-020	-	-	lcl|D7KE06_ARALL/85-136 PF00847.15;AP2;	1e-016	-	GO:0005634.nucleus;GO:0003677.DNA binding;GO:0006355.regulation of transcription. DNA-dependent;GO:0006351.transcription. DNA-dependent;GO:0003700.sequence-specific DNA binding transcription factor activity;	-	-	-
	comp95037_c0_seq1	125	-	-	AP2-EREBP	840	-	-	gnl|CDD|197689 smart00380. AP2. DNA-binding domain in plant proteins such as APETALA2 and EREBPs.	3e-018	tr|A5ALC3|A5ALC3_VITVI Putative uncharacterized protein OS=Vitis vinifera GN=VITISV_015325 PE=4 SV=1	4e-020	-	-	lcl|D7KE06_ARALL/85-136 PF00847.15;AP2;	1e-016	-	GO:0005634.nucleus;GO:0003677.DNA binding;GO:0006355.regulation of transcription. DNA-dependent;GO:0006351.transcription. DNA-dependent;GO:0003700.sequence-specific DNA binding transcription factor activity;	-	-	-
	comp107492_c0_seq5	126	-	-	AP2-EREBP	2110	-	-	gnl|CDD|197689 smart00380. AP2. DNA-binding domain in plant proteins such as APETALA2 and EREBPs.	2e-017	tr|A4RWQ8|A4RWQ8_OSTLU Predicted protein (Fragment) OS=Ostreococcus lucimarinus (strain CCE9901) GN=OSTLU_9237 PE=4 SV=1	9e-013	-	-	lcl|B9N995_POPTR/128-179 PF00847.15;AP2;	3e-011	-	GO:0005634.nucleus;GO:0003677.DNA binding;GO:0006355.regulation of transcription. DNA-dependent;GO:0006351.transcription. DNA-dependent;GO:0003700.sequence-specific DNA binding transcription factor activity;	-	-	-
	comp107626_c0_seq10	127	-	-	AP2-EREBP	2157	-	-	gnl|CDD|197689 smart00380. AP2. DNA-binding domain in plant proteins such as APETALA2 and EREBPs.	2e-017	tr|A4RWQ8|A4RWQ8_OSTLU Predicted protein (Fragment) OS=Ostreococcus lucimarinus (strain CCE9901) GN=OSTLU_9237 PE=4 SV=1	1e-012	-	-	lcl|B9N995_POPTR/128-179 PF00847.15;AP2;	3e-011	-	GO:0005634.nucleus;GO:0003677.DNA binding;GO:0006355.regulation of transcription. DNA-dependent;GO:0006351.transcription. DNA-dependent;GO:0003700.sequence-specific DNA binding transcription factor activity;	-	-	-
	comp72513_c0_seq1	128	-	-	AP2-EREBP	215	sp|O65665|ERF60_ARATH Ethylene-responsive transcription factor ERF060 OS=Arabidopsis thaliana GN=ERF060 PE=2 SV=1	7e-008	-	-	tr|E7BLI5|E7BLI5_GOSHI DREB1C OS=Gossypium hirsutum GN=DREB1C PE=2 SV=1	1e-027	gb|ACY25088.1| DREB1C [Gossypium hirsutum]	1e-027	lcl|E7BLI5_GOSHI/291-340 PB004334; Pfam-B_4334;	5e-019	-	GO:0005634.nucleus;GO:0003677.DNA binding;GO:0006355.regulation of transcription. DNA-dependent;GO:0006351.transcription. DNA-dependent;GO:0003700.sequence-specific DNA binding transcription factor activity;	-	-	-
	comp754995_c0_seq1	129	-	-	AP2-EREBP	207	sp|O82339|CRF5_ARATH Ethylene-responsive transcription factor CRF5 OS=Arabidopsis thaliana GN=CRF5 PE=2 SV=1	4e-007	-	-	tr|F6I6A0|F6I6A0_VITVI Putative uncharacterized protein OS=Vitis vinifera GN=VIT_15s0046g01390 PE=4 SV=1	3e-008	ref|XP_002276577.1| PREDICTED: ethylene-responsive transcription factor CRF4 [Vitis vinifera]	2e-008	-	-	-	GO:0003677.DNA binding;GO:0006355.regulation of transcription. DNA-dependent;GO:0006351.transcription. DNA-dependent;GO:0003700.sequence-specific DNA binding transcription factor activity;	-	-	-
	comp118843_c0_seq2	130	-	-	AP2-EREBP	2604	sp|Q56XP9|ERFL1_ARATH Ethylene-responsive transcription factor-like protein At4g13040 OS=Arabidopsis thaliana GN=At4g13040 PE=2 SV=2	3e-044	gnl|CDD|197689 smart00380. AP2. DNA-binding domain in plant proteins such as APETALA2 and EREBPs.	1e-006	tr|A5BWR3|A5BWR3_VITVI Putative uncharacterized protein OS=Vitis vinifera GN=VITISV_009902 PE=4 SV=1	6e-067	emb|CAN81560.1| hypothetical protein VITISV_009902 [Vitis vinifera]	5e-067	lcl|C6T0I1_SOYBN/107-155 PF00847.15;AP2;	2e-022	-	GO:0005634.nucleus;GO:0003677.DNA binding;GO:0006355.regulation of transcription. DNA-dependent;GO:0006351.transcription. DNA-dependent;GO:0003700.sequence-specific DNA binding transcription factor activity;	-	-	-
	comp97263_c0_seq3	131	-	-	AP2-EREBP	434	sp|Q84QC2|ERF17_ARATH Ethylene-responsive transcription factor ERF017 OS=Arabidopsis thaliana GN=ERF017 PE=2 SV=1	5e-024	-	-	tr|Q2VEU3|Q2VEU3_SOYBN Dehydration-responsive element binding protein 3 OS=Glycine max PE=2 SV=1	7e-039	ref|NP_001238500.1| dehydration-responsive element binding protein 3 [Glycine max] gb|ABB36646.1| dehydration-responsive element binding protein 3 [Glycine max]	6e-039	-	-	-	GO:0005634.nucleus;GO:0003677.DNA binding;GO:0006355.regulation of transcription. DNA-dependent;GO:0006351.transcription. DNA-dependent;GO:0003700.sequence-specific DNA binding transcription factor activity;	-	-	-
	comp115736_c2_seq1	132	-	-	AP2-EREBP	1000	sp|Q84QC2|ERF17_ARATH Ethylene-responsive transcription factor ERF017 OS=Arabidopsis thaliana GN=ERF017 PE=2 SV=1	1e-050	gnl|CDD|197689 smart00380. AP2. DNA-binding domain in plant proteins such as APETALA2 and EREBPs.	4e-026	tr|A7XUL4|A7XUL4_BROPA Putative dehydration-responsive element binding protein OS=Broussonetia papyrifera PE=2 SV=1	1e-068	gb|ABU84809.1| putative dehydration-responsive element binding protein [Broussonetia papyrifera]	1e-068	lcl|ERF17_ARATH/10-61 PF00847.15;AP2;	9e-025	-	GO:0005634.nucleus;GO:0003677.DNA binding;GO:0006355.regulation of transcription. DNA-dependent;GO:0006351.transcription. DNA-dependent;GO:0003700.sequence-specific DNA binding transcription factor activity;	-	-	-
	comp99081_c0_seq2	133	-	-	AP2-EREBP	875	sp|Q84QC2|ERF17_ARATH Ethylene-responsive transcription factor ERF017 OS=Arabidopsis thaliana GN=ERF017 PE=2 SV=1	4e-040	gnl|CDD|197689 smart00380. AP2. DNA-binding domain in plant proteins such as APETALA2 and EREBPs.	1e-021	tr|A9PLA3|A9PLA3_POPTR AP2/ERF domain-containing transcription factor OS=Populus trichocarpa GN=RAP2L13 PE=4 SV=1	1e-053	ref|XP_002308508.1| AP2/ERF domain-containing transcription factor [Populus trichocarpa] gb|ABQ62997.1| RAP2-like protein [Populus trichocarpa] gb|EEE92031.1| AP2/ERF domain-containing transcription factor [Populus trichocarpa]	1e-053	lcl|ERF17_ARATH/10-61 PF00847.15;AP2;	9e-021	-	GO:0005634.nucleus;GO:0003677.DNA binding;GO:0006355.regulation of transcription. DNA-dependent;GO:0006351.transcription. DNA-dependent;GO:0003700.sequence-specific DNA binding transcription factor activity;	-	-	-
	comp494031_c0_seq1	134	-	-	AP2-EREBP	740	sp|Q84QC2|ERF17_ARATH Ethylene-responsive transcription factor ERF017 OS=Arabidopsis thaliana GN=ERF017 PE=2 SV=1	1e-052	gnl|CDD|197689 smart00380. AP2. DNA-binding domain in plant proteins such as APETALA2 and EREBPs.	1e-027	tr|A9PLA1|A9PLA1_POPTR AP2/ERF domain-containing transcription factor OS=Populus trichocarpa GN=RAP2L11 PE=4 SV=1	4e-063	ref|XP_002326298.1| AP2/ERF domain-containing transcription factor [Populus trichocarpa] gb|ABQ62995.1| RAP2-like protein [Populus trichocarpa] gb|EEE71968.1| AP2/ERF domain-containing transcription factor [Populus trichocarpa]	4e-063	lcl|ERF17_ARATH/10-61 PF00847.15;AP2;	5e-025	-	GO:0005634.nucleus;GO:0003677.DNA binding;GO:0006355.regulation of transcription. DNA-dependent;GO:0006351.transcription. DNA-dependent;GO:0003700.sequence-specific DNA binding transcription factor activity;	-	-	-
	comp629607_c0_seq1	135	-	-	AP2-EREBP	626	sp|Q84QC2|ERF17_ARATH Ethylene-responsive transcription factor ERF017 OS=Arabidopsis thaliana GN=ERF017 PE=2 SV=1	1e-052	gnl|CDD|197689 smart00380. AP2. DNA-binding domain in plant proteins such as APETALA2 and EREBPs.	2e-028	tr|A9PLA1|A9PLA1_POPTR AP2/ERF domain-containing transcription factor OS=Populus trichocarpa GN=RAP2L11 PE=4 SV=1	1e-059	ref|XP_002326298.1| AP2/ERF domain-containing transcription factor [Populus trichocarpa] gb|ABQ62995.1| RAP2-like protein [Populus trichocarpa] gb|EEE71968.1| AP2/ERF domain-containing transcription factor [Populus trichocarpa]	1e-059	lcl|ERF17_ARATH/10-61 PF00847.15;AP2;	2e-025	-	GO:0005634.nucleus;GO:0003677.DNA binding;GO:0006355.regulation of transcription. DNA-dependent;GO:0006351.transcription. DNA-dependent;GO:0003700.sequence-specific DNA binding transcription factor activity;	-	-	-
	comp89898_c0_seq1	136	-	-	AP2-EREBP	957	sp|Q84QC2|ERF17_ARATH Ethylene-responsive transcription factor ERF017 OS=Arabidopsis thaliana GN=ERF017 PE=2 SV=1	4e-051	gnl|CDD|197689 smart00380. AP2. DNA-binding domain in plant proteins such as APETALA2 and EREBPs.	5e-029	tr|A9PLA1|A9PLA1_POPTR AP2/ERF domain-containing transcription factor OS=Populus trichocarpa GN=RAP2L11 PE=4 SV=1	1e-071	ref|XP_002326298.1| AP2/ERF domain-containing transcription factor [Populus trichocarpa] gb|ABQ62995.1| RAP2-like protein [Populus trichocarpa] gb|EEE71968.1| AP2/ERF domain-containing transcription factor [Populus trichocarpa]	1e-071	lcl|ERF17_ARATH/10-61 PF00847.15;AP2;	4e-025	-	GO:0005634.nucleus;GO:0003677.DNA binding;GO:0006355.regulation of transcription. DNA-dependent;GO:0006351.transcription. DNA-dependent;GO:0003700.sequence-specific DNA binding transcription factor activity;	-	-	-
	comp90141_c0_seq1	137	-	-	AP2-EREBP	1042	sp|Q94AW5|ERF03_ARATH Ethylene-responsive transcription factor ERF003 OS=Arabidopsis thaliana GN=ERF003 PE=2 SV=1	3e-042	gnl|CDD|197689 smart00380. AP2. DNA-binding domain in plant proteins such as APETALA2 and EREBPs.	4e-024	tr|D5L105|D5L105_MALDO AP2 domain class transcription factor OS=Malus domestica GN=AP2D21 PE=2 SV=1	9e-044	ref|XP_003547419.1| PREDICTED: ethylene-responsive transcription factor ERF003-like [Glycine max]	8e-044	lcl|E6Y369_IPOBA/6-57 PF00847.15;AP2;	1e-016	-	GO:0005634.nucleus;GO:0003677.DNA binding;GO:0006355.regulation of transcription. DNA-dependent;GO:0006351.transcription. DNA-dependent;GO:0003700.sequence-specific DNA binding transcription factor activity;	-	-	-
	comp85927_c0_seq1	138	-	-	AP2-EREBP	827	sp|Q9CAN9|ERF26_ARATH Ethylene-responsive transcription factor ERF026 OS=Arabidopsis thaliana GN=ERF026 PE=2 SV=1	4e-040	gnl|CDD|197689 smart00380. AP2. DNA-binding domain in plant proteins such as APETALA2 and EREBPs.	5e-011	tr|F6HP68|F6HP68_VITVI Putative uncharacterized protein OS=Vitis vinifera GN=VIT_16s0100g00400 PE=4 SV=1	3e-044	ref|XP_002280043.1| PREDICTED: ethylene-responsive transcription factor ERF025-like [Vitis vinifera]	3e-044	lcl|Q076D8_GOSHI/59-109 PF00847.15;AP2;	3e-009	-	GO:0005634.nucleus;GO:0003677.DNA binding;GO:0006355.regulation of transcription. DNA-dependent;GO:0006351.transcription. DNA-dependent;GO:0003700.sequence-specific DNA binding transcription factor activity;	-	-	-
	comp85943_c0_seq1	139	-	-	AP2-EREBP	782	sp|Q9CAN9|ERF26_ARATH Ethylene-responsive transcription factor ERF026 OS=Arabidopsis thaliana GN=ERF026 PE=2 SV=1	2e-040	gnl|CDD|197689 smart00380. AP2. DNA-binding domain in plant proteins such as APETALA2 and EREBPs.	3e-011	tr|F6HP68|F6HP68_VITVI Putative uncharacterized protein OS=Vitis vinifera GN=VIT_16s0100g00400 PE=4 SV=1	2e-044	ref|XP_002280043.1| PREDICTED: ethylene-responsive transcription factor ERF025-like [Vitis vinifera]	1e-044	lcl|Q076D8_GOSHI/59-109 PF00847.15;AP2;	3e-009	-	GO:0005634.nucleus;GO:0003677.DNA binding;GO:0006355.regulation of transcription. DNA-dependent;GO:0006351.transcription. DNA-dependent;GO:0003700.sequence-specific DNA binding transcription factor activity;	-	-	-
	comp1503557_c0_seq1	140	-	-	AP2-EREBP	241	sp|Q9FYK5|ESR2_ARATH Ethylene-responsive transcription factor ESR2 OS=Arabidopsis thaliana GN=ESR2 PE=1 SV=1	9e-018	gnl|CDD|197689 smart00380. AP2. DNA-binding domain in plant proteins such as APETALA2 and EREBPs.	4e-019	tr|F8QPW1|F8QPW1_POPCN Early bud-break 1 OS=Populus canescens GN=EBB1 PE=2 SV=1	8e-022	gb|ADI46627.1| early bud-break 1 [Populus tremula x Populus alba]	8e-022	lcl|B9HTT1_POPTR/54-104 PF00847.15;AP2;	1e-016	-	GO:0005634.nucleus;GO:0003677.DNA binding;GO:0006355.regulation of transcription. DNA-dependent;GO:0006351.transcription. DNA-dependent;GO:0003700.sequence-specific DNA binding transcription factor activity;	-	-	-
	comp99236_c1_seq2	141	-	-	AP2-EREBP	815	sp|Q9LFN7|SHN2_ARATH Ethylene-responsive transcription factor SHINE 2 OS=Arabidopsis thaliana GN=SHN2 PE=2 SV=1	1e-032	-	-	tr|F6H324|F6H324_VITVI Putative uncharacterized protein OS=Vitis vinifera GN=VIT_04s0008g05440 PE=4 SV=1	4e-038	ref|XP_002285107.1| PREDICTED: ethylene-responsive transcription factor SHINE 3-like [Vitis vinifera]	4e-038	lcl|Q69XI7_ORYSJ/81-242 PB028717; Pfam-B_28717;	2e-026	-	GO:0005634.nucleus;GO:0003677.DNA binding;GO:0006355.regulation of transcription. DNA-dependent;GO:0006351.transcription. DNA-dependent;GO:0003700.sequence-specific DNA binding transcription factor activity;	-	-	-
	comp114527_c0_seq4	142	-	-	AP2-EREBP	2176	sp|Q9LFN7|SHN2_ARATH Ethylene-responsive transcription factor SHINE 2 OS=Arabidopsis thaliana GN=SHN2 PE=2 SV=1	1e-030	-	-	tr|B9SL49|B9SL49_RICCO Nucleic acid binding protein. putative OS=Ricinus communis GN=RCOM_0089240 PE=4 SV=1	2e-125	ref|XP_002526718.1| nucleic acid binding protein. putative [Ricinus communis] gb|EEF35632.1| nucleic acid binding protein. putative [Ricinus communis]	1e-125	lcl|D9ZIV5_MALDO/368-723 PB004327; Pfam-B_4327;	4e-122	-	GO:0008270.zinc ion binding;GO:0003676.nucleic acid binding;	-	-	-
	comp73221_c0_seq2	143	-	-	AP2-EREBP	333	sp|Q9LFN7|SHN2_ARATH Ethylene-responsive transcription factor SHINE 2 OS=Arabidopsis thaliana GN=SHN2 PE=2 SV=1	2e-026	gnl|CDD|197689 smart00380. AP2. DNA-binding domain in plant proteins such as APETALA2 and EREBPs.	1e-023	tr|B9HA50|B9HA50_POPTR AP2/ERF domain-containing transcription factor OS=Populus trichocarpa GN=DREB28 PE=4 SV=1	1e-026	ref|XP_002285215.2| PREDICTED: ethylene-responsive transcription factor WIN1-like [Vitis vinifera] emb|CBI28202.3| unnamed protein product [Vitis vinifera]	2e-027	lcl|SHN3_ARATH/5-56 PF00847.15;AP2;	2e-019	-	GO:0005634.nucleus;GO:0003677.DNA binding;GO:0006952.defense response;GO:0006355.regulation of transcription. DNA-dependent;GO:0006351.transcription. DNA-dependent;GO:0003700.sequence-specific DNA binding transcription factor activity;	-	-	-
	comp86757_c0_seq1	144	-	-	AP2-EREBP	329	sp|Q9LFN7|SHN2_ARATH Ethylene-responsive transcription factor SHINE 2 OS=Arabidopsis thaliana GN=SHN2 PE=2 SV=1	2e-026	gnl|CDD|197689 smart00380. AP2. DNA-binding domain in plant proteins such as APETALA2 and EREBPs.	1e-023	tr|B9HA50|B9HA50_POPTR AP2/ERF domain-containing transcription factor OS=Populus trichocarpa GN=DREB28 PE=4 SV=1	1e-026	ref|XP_002285215.2| PREDICTED: ethylene-responsive transcription factor WIN1-like [Vitis vinifera] emb|CBI28202.3| unnamed protein product [Vitis vinifera]	2e-027	lcl|SHN3_ARATH/5-56 PF00847.15;AP2;	2e-019	-	GO:0005634.nucleus;GO:0003677.DNA binding;GO:0006952.defense response;GO:0006355.regulation of transcription. DNA-dependent;GO:0006351.transcription. DNA-dependent;GO:0003700.sequence-specific DNA binding transcription factor activity;	-	-	-
	comp104378_c0_seq1	145	-	-	AP2-EREBP	988	sp|Q9LY05|EF106_ARATH Ethylene-responsive transcription factor ERF106 OS=Arabidopsis thaliana GN=ERF106 PE=2 SV=1	7e-039	gnl|CDD|197689 smart00380. AP2. DNA-binding domain in plant proteins such as APETALA2 and EREBPs.	1e-022	tr|Q5YLQ7|Q5YLQ7_GOSHI Ethylene-responsive element binding factor OS=Gossypium hirsutum PE=2 SV=1	3e-058	gb|AAO59439.1| ethylene-responsive element binding factor [Gossypium hirsutum]	3e-058	lcl|C6SWD9_SOYBN/112-164 PF00847.15;AP2;	2e-021	-	GO:0005634.nucleus;GO:0003677.DNA binding;GO:0006355.regulation of transcription. DNA-dependent;GO:0006351.transcription. DNA-dependent;GO:0003700.sequence-specific DNA binding transcription factor activity;	-	-	-
	comp44883_c0_seq1	146	-	-	AP2-EREBP	807	sp|Q9LY05|EF106_ARATH Ethylene-responsive transcription factor ERF106 OS=Arabidopsis thaliana GN=ERF106 PE=2 SV=1	1e-040	gnl|CDD|197689 smart00380. AP2. DNA-binding domain in plant proteins such as APETALA2 and EREBPs.	2e-028	tr|Q5YLQ7|Q5YLQ7_GOSHI Ethylene-responsive element binding factor OS=Gossypium hirsutum PE=2 SV=1	4e-143	gb|AAO59439.1| ethylene-responsive element binding factor [Gossypium hirsutum]	4e-143	lcl|Q5YLQ7_GOSHI/69-121 PF00847.15;AP2;	7e-031	-	GO:0005634.nucleus;GO:0003677.DNA binding;GO:0006355.regulation of transcription. DNA-dependent;GO:0006351.transcription. DNA-dependent;GO:0003700.sequence-specific DNA binding transcription factor activity;	-	-	-
	comp72872_c0_seq1	147	-	-	AP2-EREBP	793	sp|Q9LY05|EF106_ARATH Ethylene-responsive transcription factor ERF106 OS=Arabidopsis thaliana GN=ERF106 PE=2 SV=1	1e-040	gnl|CDD|197689 smart00380. AP2. DNA-binding domain in plant proteins such as APETALA2 and EREBPs.	1e-028	tr|Q5YLQ7|Q5YLQ7_GOSHI Ethylene-responsive element binding factor OS=Gossypium hirsutum PE=2 SV=1	4e-143	gb|AAO59439.1| ethylene-responsive element binding factor [Gossypium hirsutum]	3e-143	lcl|Q5YLQ7_GOSHI/69-121 PF00847.15;AP2;	6e-031	-	GO:0005634.nucleus;GO:0003677.DNA binding;GO:0006355.regulation of transcription. DNA-dependent;GO:0006351.transcription. DNA-dependent;GO:0003700.sequence-specific DNA binding transcription factor activity;	-	-	-
	comp99329_c0_seq1	148	-	-	AP2-EREBP	355	sp|Q9LY29|EF115_ARATH Ethylene-responsive transcription factor ERF115 OS=Arabidopsis thaliana GN=ERF115 PE=2 SV=1	1e-015	-	-	tr|A5C5S3|A5C5S3_VITVI Putative uncharacterized protein OS=Vitis vinifera GN=VITISV_032388 PE=4 SV=1	2e-018	emb|CAN73076.1| hypothetical protein VITISV_032388 [Vitis vinifera]	2e-018	-	-	-	GO:0005634.nucleus;GO:0003677.DNA binding;GO:0006355.regulation of transcription. DNA-dependent;GO:0006351.transcription. DNA-dependent;GO:0003700.sequence-specific DNA binding transcription factor activity;	-	-	-
	comp47371_c0_seq1	149	-	-	AP2-EREBP	495	sp|Q9M210|ERF35_ARATH Ethylene-responsive transcription factor ERF035 OS=Arabidopsis thaliana GN=ERF035 PE=2 SV=1	3e-033	gnl|CDD|197689 smart00380. AP2. DNA-binding domain in plant proteins such as APETALA2 and EREBPs.	5e-027	tr|A9PL79|A9PL79_POPTR AP2/ERF domain-containing transcription factor OS=Populus trichocarpa GN=TINYL10 PE=4 SV=1	1e-048	ref|XP_002334238.1| AP2/ERF domain-containing transcription factor [Populus trichocarpa] gb|ABQ62972.1| TINY-like protein [Populus trichocarpa] gb|EEF07237.1| AP2/ERF domain-containing transcription factor [Populus trichocarpa]	1e-048	lcl|E4W7V3_ARAHY/44-95 PF00847.15;AP2;	3e-019	-	GO:0005634.nucleus;GO:0003677.DNA binding;GO:0006355.regulation of transcription. DNA-dependent;GO:0006351.transcription. DNA-dependent;GO:0003700.sequence-specific DNA binding transcription factor activity;	-	-	-
	comp105443_c0_seq1	150	-	-	AP2-EREBP	1474	sp|Q9M374|CRF6_ARATH Ethylene-responsive transcription factor CRF6 OS=Arabidopsis thaliana GN=CRF6 PE=2 SV=1	2e-054	gnl|CDD|197689 smart00380. AP2. DNA-binding domain in plant proteins such as APETALA2 and EREBPs.	3e-029	tr|B9GQG3|B9GQG3_POPTR AP2/ERF domain-containing transcription factor OS=Populus trichocarpa GN=ERF83 PE=4 SV=1	1e-087	ref|XP_002301396.1| AP2/ERF domain-containing transcription factor [Populus trichocarpa] gb|EEE80669.1| AP2/ERF domain-containing transcription factor [Populus trichocarpa]	1e-087	lcl|B9I8U1_POPTR/100-151 PF00847.15;AP2;	2e-024	-	GO:0005634.nucleus;GO:0003677.DNA binding;GO:0006355.regulation of transcription. DNA-dependent;GO:0006351.transcription. DNA-dependent;GO:0003700.sequence-specific DNA binding transcription factor activity;	-	-	-
	comp107824_c0_seq1	151	-	-	AP2-EREBP	1422	sp|Q9M374|CRF6_ARATH Ethylene-responsive transcription factor CRF6 OS=Arabidopsis thaliana GN=CRF6 PE=2 SV=1	4e-055	gnl|CDD|197689 smart00380. AP2. DNA-binding domain in plant proteins such as APETALA2 and EREBPs.	1e-033	tr|B9GQG3|B9GQG3_POPTR AP2/ERF domain-containing transcription factor OS=Populus trichocarpa GN=ERF83 PE=4 SV=1	2e-088	ref|XP_002301396.1| AP2/ERF domain-containing transcription factor [Populus trichocarpa] gb|EEE80669.1| AP2/ERF domain-containing transcription factor [Populus trichocarpa]	2e-088	lcl|B9I8U1_POPTR/100-151 PF00847.15;AP2;	7e-025	-	GO:0005634.nucleus;GO:0003677.DNA binding;GO:0006355.regulation of transcription. DNA-dependent;GO:0006351.transcription. DNA-dependent;GO:0003700.sequence-specific DNA binding transcription factor activity;	-	-	-
	comp35803_c0_seq1	152	-	-	AP2-EREBP	718	sp|Q9MAI5|ERF79_ARATH Ethylene-responsive transcription factor 8 OS=Arabidopsis thaliana GN=ERF8 PE=2 SV=1	2e-023	gnl|CDD|197689 smart00380. AP2. DNA-binding domain in plant proteins such as APETALA2 and EREBPs.	6e-021	tr|Q5U8L5|Q5U8L5_GOSHI AP2/EREBP transcription factor ERF-1 OS=Gossypium hirsutum PE=2 SV=1	3e-044	gb|AAV51938.1| AP2/EREBP transcription factor ERF-1 [Gossypium hirsutum]	3e-044	lcl|Q5U8L5_GOSHI/22-72 PF00847.15;AP2;	5e-015	-	GO:0005634.nucleus;GO:0003677.DNA binding;GO:0006355.regulation of transcription. DNA-dependent;GO:0006351.transcription. DNA-dependent;GO:0003700.sequence-specific DNA binding transcription factor activity;	-	-	-
	comp58473_c0_seq1	153	-	-	AP2-EREBP	801	sp|Q9MAI5|ERF79_ARATH Ethylene-responsive transcription factor 8 OS=Arabidopsis thaliana GN=ERF8 PE=2 SV=1	3e-023	gnl|CDD|197689 smart00380. AP2. DNA-binding domain in plant proteins such as APETALA2 and EREBPs.	1e-020	tr|Q5U8L5|Q5U8L5_GOSHI AP2/EREBP transcription factor ERF-1 OS=Gossypium hirsutum PE=2 SV=1	7e-044	gb|AAV51938.1| AP2/EREBP transcription factor ERF-1 [Gossypium hirsutum]	7e-044	lcl|Q5U8L5_GOSHI/22-72 PF00847.15;AP2;	6e-015	-	GO:0005634.nucleus;GO:0003677.DNA binding;GO:0006355.regulation of transcription. DNA-dependent;GO:0006351.transcription. DNA-dependent;GO:0003700.sequence-specific DNA binding transcription factor activity;	-	-	-
	comp115736_c1_seq2	154	-	-	AP2-EREBP	515	sp|Q9S7L5|ERF18_ARATH Ethylene-responsive transcription factor ERF018 OS=Arabidopsis thaliana GN=ERF018 PE=2 SV=1	2e-014	-	-	tr|Q2VEU3|Q2VEU3_SOYBN Dehydration-responsive element binding protein 3 OS=Glycine max PE=2 SV=1	1e-033	ref|NP_001238500.1| dehydration-responsive element binding protein 3 [Glycine max] gb|ABB36646.1| dehydration-responsive element binding protein 3 [Glycine max]	9e-034	-	-	-	GO:0005634.nucleus;GO:0003677.DNA binding;GO:0006355.regulation of transcription. DNA-dependent;GO:0006351.transcription. DNA-dependent;GO:0003700.sequence-specific DNA binding transcription factor activity;	-	-	-
	comp8369_c0_seq1	155	-	-	AP2-EREBP	242	sp|Q9SUE3|CRF4_ARATH Ethylene-responsive transcription factor CRF4 OS=Arabidopsis thaliana GN=CRF4 PE=2 SV=2	4e-007	-	-	tr|B9RIM8|B9RIM8_RICCO Ethylene-responsive transcription factor. putative OS=Ricinus communis GN=RCOM_1580750 PE=4 SV=1	1e-008	ref|XP_002513597.1| Ethylene-responsive transcription factor. putative [Ricinus communis] gb|EEF49000.1| Ethylene-responsive transcription factor. putative [Ricinus communis]	1e-008	-	-	-	GO:0005634.nucleus;GO:0003677.DNA binding;GO:0006355.regulation of transcription. DNA-dependent;GO:0006351.transcription. DNA-dependent;GO:0003700.sequence-specific DNA binding transcription factor activity;	-	-	-
	comp1283152_c0_seq1	156	-	-	AP2-EREBP	356	sp|Q9SUE3|CRF4_ARATH Ethylene-responsive transcription factor CRF4 OS=Arabidopsis thaliana GN=CRF4 PE=2 SV=2	8e-006	-	-	tr|B9T335|B9T335_RICCO Ethylene-responsive transcription factor. putative OS=Ricinus communis GN=RCOM_0149580 PE=4 SV=1	7e-009	ref|XP_002532654.1| Ethylene-responsive transcription factor. putative [Ricinus communis] gb|EEF29727.1| Ethylene-responsive transcription factor. putative [Ricinus communis]	7e-009	-	-	-	GO:0005634.nucleus;GO:0003677.DNA binding;GO:0006355.regulation of transcription. DNA-dependent;GO:0006351.transcription. DNA-dependent;GO:0003700.sequence-specific DNA binding transcription factor activity;	-	-	-
	comp94092_c0_seq1	157	-	-	AP2-EREBP	493	sp|Q9SUQ2|CRF2_ARATH Ethylene-responsive transcription factor CRF2 OS=Arabidopsis thaliana GN=CRF2 PE=2 SV=1	3e-010	-	-	tr|B9GX62|B9GX62_POPTR AP2/ERF domain-containing transcription factor OS=Populus trichocarpa GN=ERF88 PE=4 SV=1	1e-010	ref|XP_002303625.1| AP2/ERF domain-containing transcription factor [Populus trichocarpa] gb|EEE78604.1| AP2/ERF domain-containing transcription factor [Populus trichocarpa]	9e-011	-	-	-	GO:0005634.nucleus;GO:0003677.DNA binding;GO:0006355.regulation of transcription. DNA-dependent;GO:0006351.transcription. DNA-dependent;GO:0003700.sequence-specific DNA binding transcription factor activity;	-	-	-
	comp122437_c0_seq6	158	-	-	AP2-EREBP	2109	sp|Q9SUQ2|CRF2_ARATH Ethylene-responsive transcription factor CRF2 OS=Arabidopsis thaliana GN=CRF2 PE=2 SV=1	2e-048	gnl|CDD|197689 smart00380. AP2. DNA-binding domain in plant proteins such as APETALA2 and EREBPs.	1e-027	tr|B9GX62|B9GX62_POPTR AP2/ERF domain-containing transcription factor OS=Populus trichocarpa GN=ERF88 PE=4 SV=1	2e-057	ref|XP_002303625.1| AP2/ERF domain-containing transcription factor [Populus trichocarpa] gb|EEE78604.1| AP2/ERF domain-containing transcription factor [Populus trichocarpa]	2e-057	lcl|B9GX62_POPTR/125-176 PF00847.15;AP2;	5e-025	-	GO:0005634.nucleus;GO:0003677.DNA binding;GO:0006355.regulation of transcription. DNA-dependent;GO:0006351.transcription. DNA-dependent;GO:0003700.sequence-specific DNA binding transcription factor activity;	-	-	-
	comp72547_c0_seq1	159	-	-	AP2-EREBP	223	sp|Q9SXS8|ERF3_TOBAC Ethylene-responsive transcription factor 3 OS=Nicotiana tabacum GN=ERF3 PE=2 SV=1	3e-009	gnl|CDD|197689 smart00380. AP2. DNA-binding domain in plant proteins such as APETALA2 and EREBPs.	2e-007	tr|Q2QDF5|Q2QDF5_GOSHI Ethylene-responsive element-binding factor OS=Gossypium hirsutum GN=ERF3 PE=2 SV=1	6e-018	gb|AAZ83347.1| ethylene-responsive element-binding factor [Gossypium hirsutum]	6e-018	-	-	-	GO:0005634.nucleus;GO:0003677.DNA binding;GO:0009873.ethylene mediated signaling pathway;GO:0006952.defense response;GO:0006355.regulation of transcription. DNA-dependent;GO:0006351.transcription. DNA-dependent;GO:0003700.sequence-specific DNA binding tra	-	-	-
	comp90743_c0_seq2	160	EREBP	EREBP-like factor	AP2-EREBP	1040	sp|Q9LYD3|DREB3_ARATH Dehydration-responsive element-binding protein 3 OS=Arabidopsis thaliana GN=DREB3 PE=2 SV=1	5e-057	gnl|CDD|197689 smart00380. AP2. DNA-binding domain in plant proteins such as APETALA2 and EREBPs.	8e-030	tr|F6HGL9|F6HGL9_VITVI Putative uncharacterized protein OS=Vitis vinifera GN=VIT_11s0016g03350 PE=4 SV=1	8e-071	ref|XP_002280555.2| PREDICTED: dehydration-responsive element-binding protein 3-like [Vitis vinifera]	7e-071	lcl|A9PL72_POPTR/68-119 PF00847.15;AP2;	3e-027	-	GO:0005634.nucleus;GO:0003677.DNA binding;GO:0006355.regulation of transcription. DNA-dependent;GO:0006351.transcription. DNA-dependent;GO:0003700.sequence-specific DNA binding transcription factor activity;	-	K09286	-
	comp101525_c0_seq1	161	-	-	AP2-EREBP	1158	sp|Q9XI33|WIN1_ARATH Ethylene-responsive transcription factor WIN1 OS=Arabidopsis thaliana GN=WIN1 PE=2 SV=1	6e-067	gnl|CDD|197689 smart00380. AP2. DNA-binding domain in plant proteins such as APETALA2 and EREBPs.	2e-023	tr|B9SET1|B9SET1_RICCO DNA binding protein. putative OS=Ricinus communis GN=RCOM_0224000 PE=4 SV=1	1e-087	ref|XP_002524500.1| DNA binding protein. putative [Ricinus communis] gb|EEF37940.1| DNA binding protein. putative [Ricinus communis]	9e-088	lcl|Q69XI7_ORYSJ/81-242 PB028717; Pfam-B_28717;	7e-028	-	GO:0005634.nucleus;GO:0003677.DNA binding;GO:0006355.regulation of transcription. DNA-dependent;GO:0006351.transcription. DNA-dependent;GO:0003700.sequence-specific DNA binding transcription factor activity;	-	-	-
	comp100686_c0_seq1	162	-	-	AP2-EREBP	991	sp|Q8LBQ7|ERF34_ARATH Ethylene-responsive transcription factor ERF034 OS=Arabidopsis thaliana GN=ERF034 PE=2 SV=2	1e-052	gnl|CDD|197689 smart00380. AP2. DNA-binding domain in plant proteins such as APETALA2 and EREBPs.	9e-031	tr|A9PL79|A9PL79_POPTR AP2/ERF domain-containing transcription factor OS=Populus trichocarpa GN=TINYL10 PE=4 SV=1	5e-061	ref|XP_002327006.1| AP2/ERF domain-containing transcription factor [Populus trichocarpa] gb|ABQ62973.1| TINY-like protein [Populus trichocarpa] gb|EEE73756.1| AP2/ERF domain-containing transcription factor [Populus trichocarpa]	4e-061	lcl|B6TJZ1_MAIZE/42-93 PF00847.15;AP2;	2e-024	-	GO:0005634.nucleus;GO:0003677.DNA binding;GO:0006355.regulation of transcription. DNA-dependent;GO:0006351.transcription. DNA-dependent;GO:0003700.sequence-specific DNA binding transcription factor activity;	-	-	-
	comp94719_c0_seq1	163	-	-	AP2-EREBP	778	sp|Q8LBQ7|ERF34_ARATH Ethylene-responsive transcription factor ERF034 OS=Arabidopsis thaliana GN=ERF034 PE=2 SV=2	1e-053	gnl|CDD|197689 smart00380. AP2. DNA-binding domain in plant proteins such as APETALA2 and EREBPs.	7e-032	tr|A9PL79|A9PL79_POPTR AP2/ERF domain-containing transcription factor OS=Populus trichocarpa GN=TINYL10 PE=4 SV=1	5e-063	ref|XP_002327006.1| AP2/ERF domain-containing transcription factor [Populus trichocarpa] gb|ABQ62973.1| TINY-like protein [Populus trichocarpa] gb|EEE73756.1| AP2/ERF domain-containing transcription factor [Populus trichocarpa]	4e-063	lcl|B6TJZ1_MAIZE/42-93 PF00847.15;AP2;	9e-025	-	GO:0005634.nucleus;GO:0003677.DNA binding;GO:0006355.regulation of transcription. DNA-dependent;GO:0006351.transcription. DNA-dependent;GO:0003700.sequence-specific DNA binding transcription factor activity;	-	-	-
	comp101733_c0_seq1	164	-	-	AP2-EREBP	646	-	-	-	-	tr|B9GXH6|B9GXH6_POPTR AP2/ERF domain-containing transcription factor OS=Populus trichocarpa GN=DREB14 PE=4 SV=1	4e-019	-	-	-	-	-	GO:0005634.nucleus;GO:0003677.DNA binding;GO:0006355.regulation of transcription. DNA-dependent;GO:0006351.transcription. DNA-dependent;GO:0003700.sequence-specific DNA binding transcription factor activity;	-	-	-
	comp90887_c0_seq1	165	OVM. ANT	AP2-like factor. ANT lineage	AP2-EREBP	836	sp|Q38914|ANT_ARATH AP2-like ethylene-responsive transcription factor ANT OS=Arabidopsis thaliana GN=ANT PE=1 SV=2	2e-070	gnl|CDD|197689 smart00380. AP2. DNA-binding domain in plant proteins such as APETALA2 and EREBPs.	3e-023	tr|F6H173|F6H173_VITVI Putative uncharacterized protein OS=Vitis vinifera GN=VIT_18s0001g08610 PE=4 SV=1	3e-139	ref|XP_002285467.2| PREDICTED: AP2-like ethylene-responsive transcription factor ANT-like [Vitis vinifera]	3e-139	lcl|A5AMI6_VITVI/41-287 PB003404; Pfam-B_3404;	4e-060	-	GO:0005634.nucleus;GO:0003677.DNA binding;GO:0006355.regulation of transcription. DNA-dependent;GO:0006351.transcription. DNA-dependent;GO:0003700.sequence-specific DNA binding transcription factor activity;	-	K09285	-
	comp114188_c0_seq9	166	-	-	AP2-EREBP	1997	sp|Q9FH94|ERF10_ARATH Ethylene-responsive transcription factor ERF010 OS=Arabidopsis thaliana GN=ERF010 PE=2 SV=1	3e-044	gnl|CDD|197689 smart00380. AP2. DNA-binding domain in plant proteins such as APETALA2 and EREBPs.	2e-027	tr|D5L129|D5L129_MALDO AP2 domain class transcription factor OS=Malus domestica GN=AP2D45 PE=2 SV=1	3e-048	gb|ADE41138.1| AP2 domain class transcription factor [Malus x domestica]	2e-048	lcl|D7MKS3_ARALL/19-70 PF00847.15;AP2;	1e-026	-	GO:0005634.nucleus;GO:0003677.DNA binding;GO:0006355.regulation of transcription. DNA-dependent;GO:0006351.transcription. DNA-dependent;GO:0003700.sequence-specific DNA binding transcription factor activity;	-	-	-
	comp100615_c0_seq2	167	RAV	RAV-like factor	AP2-EREBP	564	sp|Q9ZWM9|RAV1_ARATH AP2/ERF and B3 domain-containing transcription factor RAV1 OS=Arabidopsis thaliana GN=RAV1 PE=1 SV=1	3e-075	gnl|CDD|197689 smart00380. AP2. DNA-binding domain in plant proteins such as APETALA2 and EREBPs.	3e-026	tr|A5C258|A5C258_VITVI Putative uncharacterized protein OS=Vitis vinifera GN=VITISV_032171 PE=4 SV=1	2e-090	ref|XP_002281709.1| PREDICTED: AP2/ERF and B3 domain-containing transcription repressor TEM1-like [Vitis vinifera]	2e-090	lcl|B9SEJ0_RICCO/66-115 PF00847.15;AP2;	4e-028	-	GO:0005634.nucleus;GO:0003677.DNA binding;GO:0006355.regulation of transcription. DNA-dependent;GO:0006351.transcription. DNA-dependent;GO:0003700.sequence-specific DNA binding transcription factor activity;	-	K09287	-
	comp102720_c0_seq2	168	-	-	AP2-EREBP	586	-	-	-	-	tr|B9GXH6|B9GXH6_POPTR AP2/ERF domain-containing transcription factor OS=Populus trichocarpa GN=DREB14 PE=4 SV=1	9e-017	-	-	-	-	-	GO:0005634.nucleus;GO:0003677.DNA binding;GO:0006355.regulation of transcription. DNA-dependent;GO:0006351.transcription. DNA-dependent;GO:0003700.sequence-specific DNA binding transcription factor activity;	-	-	-
	comp122078_c0_seq32	169	AP2	AP2-like factor. euAP2 lineage	AP2-EREBP	2620	sp|Q9SK03|RAP27_ARATH Ethylene-responsive transcription factor RAP2-7 OS=Arabidopsis thaliana GN=RAP2-7 PE=2 SV=2	1e-071	gnl|CDD|197689 smart00380. AP2. DNA-binding domain in plant proteins such as APETALA2 and EREBPs.	3e-010	tr|B9HLZ7|B9HLZ7_POPTR AP2 domain-containing transcription factor OS=Populus trichocarpa GN=RAP3 PE=4 SV=1	9e-092	ref|XP_002312046.1| AP2 domain-containing transcription factor [Populus trichocarpa] gb|EEE89413.1| AP2 domain-containing transcription factor [Populus trichocarpa]	9e-092	lcl|SNZ_ARATH/107-157 PF00847.15;AP2;	1e-012	-	GO:0005634.nucleus;GO:0003677.DNA binding;GO:0006355.regulation of transcription. DNA-dependent;GO:0006351.transcription. DNA-dependent;GO:0003700.sequence-specific DNA binding transcription factor activity;	-	K09284	-
	comp57141_c0_seq1	170	-	-	AP2-EREBP	218	sp|Q8H1E4|RAP24_ARATH Ethylene-responsive transcription factor RAP2-4 OS=Arabidopsis thaliana GN=RAP2-4 PE=1 SV=1	6e-009	-	-	tr|E7BLI5|E7BLI5_GOSHI DREB1C OS=Gossypium hirsutum GN=DREB1C PE=2 SV=1	9e-027	gb|ACY25088.1| DREB1C [Gossypium hirsutum]	8e-027	-	-	-	GO:0005634.nucleus;GO:0003677.DNA binding;GO:0006355.regulation of transcription. DNA-dependent;GO:0006351.transcription. DNA-dependent;GO:0003700.sequence-specific DNA binding transcription factor activity;	-	-	-
	comp97738_c0_seq2	171	ERF1	ethylene-responsive transcription factor 1	AP2-EREBP	892	sp|Q8LDC8|ERF92_ARATH Ethylene-responsive transcription factor 1B OS=Arabidopsis thaliana GN=ERF1B PE=2 SV=2	7e-052	gnl|CDD|197689 smart00380. AP2. DNA-binding domain in plant proteins such as APETALA2 and EREBPs.	1e-018	tr|B9S7J4|B9S7J4_RICCO Ethylene-responsive transcription factor 1B. putative OS=Ricinus communis GN=RCOM_0608740 PE=4 SV=1	2e-063	ref|XP_002521963.1| Ethylene-responsive transcription factor 1B. putative [Ricinus communis] gb|EEF40367.1| Ethylene-responsive transcription factor 1B. putative [Ricinus communis]	1e-063	lcl|B9S7J4_RICCO/91-142 PF00847.15;AP2;	4e-015	-	GO:0005634.nucleus;GO:0003677.DNA binding;GO:0006952.defense response;GO:0006355.regulation of transcription. DNA-dependent;GO:0006351.transcription. DNA-dependent;GO:0003700.sequence-specific DNA binding transcription factor activity;	-	K14516	ko04075. Plant hormone signal transduction;
	comp83181_c0_seq2	172	-	-	AP2-EREBP	861	sp|Q3E958|SHN3_ARATH Ethylene-responsive transcription factor SHINE 3 OS=Arabidopsis thaliana GN=SHN3 PE=2 SV=1	2e-048	gnl|CDD|197689 smart00380. AP2. DNA-binding domain in plant proteins such as APETALA2 and EREBPs.	8e-006	tr|F6H324|F6H324_VITVI Putative uncharacterized protein OS=Vitis vinifera GN=VIT_04s0008g05440 PE=4 SV=1	1e-053	ref|XP_002285107.1| PREDICTED: ethylene-responsive transcription factor SHINE 3-like [Vitis vinifera]	1e-053	lcl|Q69XI7_ORYSJ/81-242 PB028717; Pfam-B_28717;	6e-025	-	GO:0005634.nucleus;GO:0003677.DNA binding;GO:0006355.regulation of transcription. DNA-dependent;GO:0006351.transcription. DNA-dependent;GO:0003700.sequence-specific DNA binding transcription factor activity;	-	-	-
	comp111711_c0_seq18	173	EREBP	EREBP-like factor	AP2-EREBP	1720	sp|O22174|ERF08_ARATH Ethylene-responsive transcription factor ERF008 OS=Arabidopsis thaliana GN=ERF008 PE=2 SV=1	8e-044	gnl|CDD|197689 smart00380. AP2. DNA-binding domain in plant proteins such as APETALA2 and EREBPs.	7e-028	tr|D5L129|D5L129_MALDO AP2 domain class transcription factor OS=Malus domestica GN=AP2D45 PE=2 SV=1	2e-048	gb|ADE41138.1| AP2 domain class transcription factor [Malus x domestica]	2e-048	lcl|D7MKS3_ARALL/19-70 PF00847.15;AP2;	5e-027	-	GO:0005634.nucleus;GO:0003677.DNA binding;GO:0006355.regulation of transcription. DNA-dependent;GO:0006351.transcription. DNA-dependent;GO:0003700.sequence-specific DNA binding transcription factor activity;	-	K09286	-
	comp79669_c0_seq1	174	EREBP	EREBP-like factor	AP2-EREBP	302	sp|Q8H1E4|RAP24_ARATH Ethylene-responsive transcription factor RAP2-4 OS=Arabidopsis thaliana GN=RAP2-4 PE=1 SV=1	6e-017	-	-	tr|E7BLI5|E7BLI5_GOSHI DREB1C OS=Gossypium hirsutum GN=DREB1C PE=2 SV=1	3e-034	gb|ACY25088.1| DREB1C [Gossypium hirsutum]	3e-034	-	-	-	GO:0005634.nucleus;GO:0003677.DNA binding;GO:0006355.regulation of transcription. DNA-dependent;GO:0006351.transcription. DNA-dependent;GO:0003700.sequence-specific DNA binding transcription factor activity;	-	K09286	-
	comp78386_c0_seq1	175	AP2	AP2-like factor. euAP2 lineage	AP2-EREBP	326	sp|Q9SK03|RAP27_ARATH Ethylene-responsive transcription factor RAP2-7 OS=Arabidopsis thaliana GN=RAP2-7 PE=2 SV=2	7e-016	-	-	tr|D7LJL5|D7LJL5_ARALL Putative uncharacterized protein OS=Arabidopsis lyrata subsp. lyrata GN=ARALYDRAFT_481765 PE=4 SV=1	2e-014	ref|NP_973553.1| ethylene-responsive transcription factor RAP2-7 [Arabidopsis thaliana] gb|AEC08138.1| ethylene-responsive transcription factor RAP2-7 [Arabidopsis thaliana]	1e-014	-	-	-	GO:0032440.2-alkenal reductase [NAD(P)] activity;GO:0005634.nucleus;GO:0003677.DNA binding;GO:0006355.regulation of transcription. DNA-dependent;GO:0006351.transcription. DNA-dependent;GO:0055114.oxidation-reduction process;GO:0003700.sequence-specific DN	-	K09284	-
	comp85219_c0_seq1	176	EREBP	EREBP-like factor	AP2-EREBP	356	sp|Q8H1E4|RAP24_ARATH Ethylene-responsive transcription factor RAP2-4 OS=Arabidopsis thaliana GN=RAP2-4 PE=1 SV=1	4e-018	-	-	tr|Q6IVL3|Q6IVL3_GOSHI Dehydration responsive element-binding protein 2 OS=Gossypium hirsutum GN=DBP2 PE=2 SV=1	9e-033	gb|AAT39542.1| transcription factor DRE-binding factor 2 [Gossypium hirsutum] gb|AAZ41376.1| dehydration responsive element-binding protein 2 [Gossypium hirsutum]	8e-033	lcl|Q6IVL3_GOSHI/1-139 PB015618; Pfam-B_15618;	9e-012	-	GO:0005634.nucleus;GO:0003677.DNA binding;GO:0006355.regulation of transcription. DNA-dependent;GO:0006351.transcription. DNA-dependent;GO:0003700.sequence-specific DNA binding transcription factor activity;	-	K09286	-
	comp66188_c0_seq1	177	-	-	AP2-EREBP	695	sp|Q8L9K1|ERF99_ARATH Ethylene-responsive transcription factor 13 OS=Arabidopsis thaliana GN=ERF13 PE=2 SV=2	8e-053	gnl|CDD|197689 smart00380. AP2. DNA-binding domain in plant proteins such as APETALA2 and EREBPs.	1e-028	tr|B9MV98|B9MV98_POPTR AP2/ERF domain-containing transcription factor OS=Populus trichocarpa GN=ERF8 PE=4 SV=1	3e-053	ref|XP_002327054.1| AP2/ERF domain-containing transcription factor [Populus trichocarpa] gb|EEE73804.1| AP2/ERF domain-containing transcription factor [Populus trichocarpa]	3e-053	lcl|B8PRP5_CATRO/98-150 PF00847.15;AP2;	4e-024	-	GO:0009835.fruit ripening;GO:0005634.nucleus;GO:0003677.DNA binding;GO:0009873.ethylene mediated signaling pathway;GO:0006355.regulation of transcription. DNA-dependent;GO:0006351.transcription. DNA-dependent;GO:0006952.defense response;GO:0003700.sequenc	-	-	-
	comp111133_c0_seq1	178	OVM. ANT	AP2-like factor. ANT lineage	AP2-EREBP	1525	sp|Q94AN4|AP2L1_ARATH AP2-like ethylene-responsive transcription factor At1g16060 OS=Arabidopsis thaliana GN=At1g16060 PE=2 SV=1	4e-078	gnl|CDD|197689 smart00380. AP2. DNA-binding domain in plant proteins such as APETALA2 and EREBPs.	2e-021	tr|B9RGP7|B9RGP7_RICCO Putative uncharacterized protein OS=Ricinus communis GN=RCOM_1442620 PE=4 SV=1	2e-097	ref|XP_002512756.1| conserved hypothetical protein [Ricinus communis] gb|EEF49259.1| conserved hypothetical protein [Ricinus communis]	2e-097	lcl|AP2L1_ARATH/159-211 PF00847.15;AP2;	4e-027	-	GO:0005634.nucleus;GO:0003677.DNA binding;GO:0006355.regulation of transcription. DNA-dependent;GO:0006351.transcription. DNA-dependent;GO:0003700.sequence-specific DNA binding transcription factor activity;	-	K09285	-
	comp119245_c0_seq1	179	EREBP	EREBP-like factor	AP2-EREBP	1527	-	-	gnl|CDD|197689 smart00380. AP2. DNA-binding domain in plant proteins such as APETALA2 and EREBPs.	6e-018	tr|C6T1B3|C6T1B3_SOYBN Putative uncharacterized protein (Fragment) OS=Glycine max PE=2 SV=1	2e-041	gb|ACU15341.1| unknown [Glycine max]	2e-041	lcl|C6T1B3_SOYBN/74-132 PF00847.15;AP2;	9e-013	-	GO:0005634.nucleus;GO:0003677.DNA binding;GO:0006355.regulation of transcription. DNA-dependent;GO:0006351.transcription. DNA-dependent;GO:0003700.sequence-specific DNA binding transcription factor activity;	-	K09286	-
	comp109555_c0_seq4	180	OVM. ANT	AP2-like factor. ANT lineage	AP2-EREBP	2242	sp|Q6PQQ3|AIL5_ARATH AP2-like ethylene-responsive transcription factor AIL5 OS=Arabidopsis thaliana GN=AIL5 PE=2 SV=2	1e-151	gnl|CDD|197689 smart00380. AP2. DNA-binding domain in plant proteins such as APETALA2 and EREBPs.	5e-021	tr|A9PAS9|A9PAS9_POPTR Putative uncharacterized protein OS=Populus trichocarpa PE=2 SV=1	0	gb|ABK93482.1| unknown [Populus trichocarpa]	0	lcl|D7KZX2_ARALL/180-240 PF00847.15;AP2;	3e-035	-	GO:0005634.nucleus;GO:0003677.DNA binding;GO:0007275.multicellular organismal development;GO:0006355.regulation of transcription. DNA-dependent;GO:0006351.transcription. DNA-dependent;GO:0003700.sequence-specific DNA binding transcription factor activity;	-	K09285	-
	comp97443_c0_seq1	181	-	-	AP2-EREBP	987	sp|O80674|BH106_ARATH Transcription factor bHLH106 OS=Arabidopsis thaliana GN=BHLH106 PE=2 SV=1	6e-032	gnl|CDD|28964 cd00083. HLH. Helix-loop-helix domain. found in specific DNA- binding proteins that act as transcription factors; 60-100 amino acids long. A DNA-binding basic region is followed by two alpha-helices separated by a variable loop region; HLH f	7e-012	tr|A6XN04|A6XN04_PRUPE Putative uncharacterized protein OS=Prunus persica PE=4 SV=1	5e-077	gb|ABJ96374.1| hypothetical protein [Prunus persica]	5e-077	lcl|B9RJW6_RICCO/46-95 PF00010.21;HLH;	2e-021	-	GO:0005634.nucleus;GO:0006355.regulation of transcription. DNA-dependent;	-	-	-
	comp114239_c0_seq2	182	OVM. ANT	AP2-like factor. ANT lineage	AP2-EREBP	2499	sp|Q38914|ANT_ARATH AP2-like ethylene-responsive transcription factor ANT OS=Arabidopsis thaliana GN=ANT PE=1 SV=2	5e-122	gnl|CDD|197689 smart00380. AP2. DNA-binding domain in plant proteins such as APETALA2 and EREBPs.	2e-020	tr|F6I7I7|F6I7I7_VITVI Putative uncharacterized protein OS=Vitis vinifera GN=VIT_07s0151g00440 PE=4 SV=1	0	ref|XP_002263597.2| PREDICTED: AP2-like ethylene-responsive transcription factor ANT-like [Vitis vinifera]	0	lcl|D7UE76_VITVI/1-249 PB003404; Pfam-B_3404;	4e-062	-	GO:0005634.nucleus;GO:0003677.DNA binding;GO:0006355.regulation of transcription. DNA-dependent;GO:0006351.transcription. DNA-dependent;GO:0003700.sequence-specific DNA binding transcription factor activity;	-	K09285	-
	comp112810_c0_seq5	183	EREBP	EREBP-like factor	AP2-EREBP	1645	sp|Q9C5I3|ERF76_ARATH Ethylene-responsive transcription factor 11 OS=Arabidopsis thaliana GN=ERF11 PE=2 SV=1	9e-022	gnl|CDD|197689 smart00380. AP2. DNA-binding domain in plant proteins such as APETALA2 and EREBPs.	6e-018	tr|Q6TKQ4|Q6TKQ4_VITAE Putative ethylene response factor ERF3a OS=Vitis aestivalis PE=2 SV=1	6e-041	ref|XP_002279692.1| PREDICTED: ethylene-responsive transcription factor 4 [Vitis vinifera] emb|CAN74093.1| hypothetical protein VITISV_023706 [Vitis vinifera]	6e-041	lcl|B9H2R7_POPTR/27-78 PF00847.15;AP2;	2e-014	-	GO:0005634.nucleus;GO:0003677.DNA binding;GO:0006355.regulation of transcription. DNA-dependent;GO:0006351.transcription. DNA-dependent;GO:0003700.sequence-specific DNA binding transcription factor activity;	-	K09286	-
	comp96782_c0_seq1	184	EREBP	EREBP-like factor	AP2-EREBP	668	sp|O80341|EF102_ARATH Ethylene-responsive transcription factor 5 OS=Arabidopsis thaliana GN=ERF5 PE=2 SV=1	1e-017	-	-	tr|Q6RZW7|Q6RZW7_VITAE Putative ethylene response factor 5 OS=Vitis aestivalis PE=2 SV=1	5e-024	gb|AAR37423.1| putative ethylene response factor 5 [Vitis aestivalis]	4e-024	-	-	-	GO:0005634.nucleus;GO:0003677.DNA binding;GO:0006355.regulation of transcription. DNA-dependent;GO:0006351.transcription. DNA-dependent;GO:0003700.sequence-specific DNA binding transcription factor activity;	-	K09286	-
	comp481614_c0_seq1	185	OVM. ANT	AP2-like factor. ANT lineage	AP2-EREBP	331	sp|Q52QU2|AIL6_ARATH AP2-like ethylene-responsive transcription factor AIL6 OS=Arabidopsis thaliana GN=AIL6 PE=2 SV=1	4e-055	-	-	tr|B9SYF9|B9SYF9_RICCO Transcription factor. putative OS=Ricinus communis GN=RCOM_0753960 PE=4 SV=1	5e-055	ref|XP_003517351.1| PREDICTED: AP2-like ethylene-responsive transcription factor AIL6-like [Glycine max]	3e-056	lcl|C5WRR9_SORBI/316-368 PF00847.15;AP2;	1e-015	-	GO:0032440.2-alkenal reductase [NAD(P)] activity;GO:0005634.nucleus;GO:0003677.DNA binding;GO:0006355.regulation of transcription. DNA-dependent;GO:0006351.transcription. DNA-dependent;GO:0055114.oxidation-reduction process;GO:0003700.sequence-specific DN	-	K09285	-
	comp99912_c0_seq1	186	EREBP	EREBP-like factor	AP2-EREBP	814	sp|Q1ECI2|ERF23_ARATH Ethylene-responsive transcription factor ERF023 OS=Arabidopsis thaliana GN=ERF023 PE=2 SV=1	2e-047	gnl|CDD|197689 smart00380. AP2. DNA-binding domain in plant proteins such as APETALA2 and EREBPs.	4e-026	tr|A9PL83|A9PL83_POPTR AP2/ERF domain-containing transcription factor OS=Populus trichocarpa GN=TINYL14 PE=4 SV=1	8e-058	ref|XP_002320204.1| AP2/ERF domain-containing transcription factor [Populus trichocarpa] gb|ABQ62977.1| TINY-like protein [Populus trichocarpa] gb|EEE98519.1| AP2/ERF domain-containing transcription factor [Populus trichocarpa]	8e-058	lcl|D7KQ95_ARALL/37-88 PF00847.15;AP2;	7e-021	-	GO:0005634.nucleus;GO:0003677.DNA binding;GO:0006355.regulation of transcription. DNA-dependent;GO:0006351.transcription. DNA-dependent;GO:0003700.sequence-specific DNA binding transcription factor activity;	-	K09286	-
	comp342157_c0_seq1	187	-	-	AP2-EREBP	275	sp|Q6Z3U3|Y7797_ORYSJ B3 domain-containing protein Os07g0679700 OS=Oryza sativa subsp. japonica GN=Os07g0679700 PE=2 SV=1	1e-020	-	-	tr|B9SRS4|B9SRS4_RICCO Transcription factor. putative OS=Ricinus communis GN=RCOM_1057510 PE=4 SV=1	8e-033	ref|XP_002528687.1| transcription factor. putative [Ricinus communis] gb|EEF33676.1| transcription factor. putative [Ricinus communis]	7e-033	lcl|A5AZP0_VITVI/361-730 PB001787; Pfam-B_1787;	5e-023	-	GO:0005634.nucleus;GO:0003677.DNA binding;GO:0006355.regulation of transcription. DNA-dependent;GO:0008270.zinc ion binding;GO:0006351.transcription. DNA-dependent;	-	-	-
	comp94466_c0_seq1	188	EREBP	EREBP-like factor	AP2-EREBP	634	-	-	-	-	tr|Q6IVL3|Q6IVL3_GOSHI Dehydration responsive element-binding protein 2 OS=Gossypium hirsutum GN=DBP2 PE=2 SV=1	1e-019	gb|AAT39542.1| transcription factor DRE-binding factor 2 [Gossypium hirsutum] gb|AAZ41376.1| dehydration responsive element-binding protein 2 [Gossypium hirsutum]	1e-019	lcl|Q6IVL3_GOSHI/231-349 PB004334; Pfam-B_4334;	2e-019	-	GO:0005634.nucleus;GO:0003677.DNA binding;GO:0006355.regulation of transcription. DNA-dependent;GO:0006351.transcription. DNA-dependent;GO:0003700.sequence-specific DNA binding transcription factor activity;	-	K09286	-
	comp48063_c0_seq1	189	-	-	AP2-EREBP	492	sp|Q9ZQP3|ERF38_ARATH Ethylene-responsive transcription factor ERF038 OS=Arabidopsis thaliana GN=ERF038 PE=2 SV=1	2e-038	gnl|CDD|197689 smart00380. AP2. DNA-binding domain in plant proteins such as APETALA2 and EREBPs.	2e-027	tr|B9T7D9|B9T7D9_RICCO DNA binding protein. putative OS=Ricinus communis GN=RCOM_0236090 PE=4 SV=1	2e-042	ref|XP_002271812.2| PREDICTED: ethylene-responsive transcription factor ERF034 [Vitis vinifera]	1e-037	lcl|D8VD29_ACTDE/96-147 PF00847.15;AP2;	2e-020	-	GO:0005634.nucleus;GO:0003677.DNA binding;GO:0006355.regulation of transcription. DNA-dependent;GO:0006351.transcription. DNA-dependent;GO:0003700.sequence-specific DNA binding transcription factor activity;	-	-	-
	comp81858_c0_seq1	190	AP2	AP2-like factor. euAP2 lineage	AP2-EREBP	407	sp|Q9SK03|RAP27_ARATH Ethylene-responsive transcription factor RAP2-7 OS=Arabidopsis thaliana GN=RAP2-7 PE=2 SV=2	3e-024	-	-	tr|D7LJL5|D7LJL5_ARALL Putative uncharacterized protein OS=Arabidopsis lyrata subsp. lyrata GN=ARALYDRAFT_481765 PE=4 SV=1	9e-023	ref|NP_973553.1| ethylene-responsive transcription factor RAP2-7 [Arabidopsis thaliana] gb|AEC08138.1| ethylene-responsive transcription factor RAP2-7 [Arabidopsis thaliana]	5e-023	lcl|D7L6B8_ARALL/1-114 PB050913; Pfam-B_50913;	6e-011	-	GO:0005634.nucleus;GO:0003677.DNA binding;GO:0006355.regulation of transcription. DNA-dependent;GO:0006351.transcription. DNA-dependent;GO:0003700.sequence-specific DNA binding transcription factor activity;	-	K09284	-
	comp66532_c0_seq1	191	EREBP	EREBP-like factor	AP2-EREBP	429	sp|Q9SSA8|RA212_ARATH Ethylene-responsive transcription factor RAP2-12 OS=Arabidopsis thaliana GN=RAP2-12 PE=2 SV=1	2e-019	-	-	tr|Q3L0R1|Q3L0R1_GOSHI Ethylene-responsive element binding protein ERF2 OS=Gossypium hirsutum PE=2 SV=2	2e-031	gb|AAX07458.2| ethylene-responsive element binding protein ERF2 [Gossypium hirsutum]	2e-031	lcl|Q3L0R1_GOSHI/1-76 PB006840; Pfam-B_6840;	5e-035	-	GO:0005634.nucleus;GO:0003677.DNA binding;GO:0006355.regulation of transcription. DNA-dependent;GO:0006351.transcription. DNA-dependent;GO:0003700.sequence-specific DNA binding transcription factor activity;	-	K09286	-
	comp70412_c0_seq1	192	EREBP	EREBP-like factor	AP2-EREBP	416	sp|Q9SSA8|RA212_ARATH Ethylene-responsive transcription factor RAP2-12 OS=Arabidopsis thaliana GN=RAP2-12 PE=2 SV=1	2e-019	-	-	tr|Q3L0R1|Q3L0R1_GOSHI Ethylene-responsive element binding protein ERF2 OS=Gossypium hirsutum PE=2 SV=2	1e-031	gb|AAX07458.2| ethylene-responsive element binding protein ERF2 [Gossypium hirsutum]	1e-031	lcl|Q3L0R1_GOSHI/1-76 PB006840; Pfam-B_6840;	4e-035	-	GO:0005634.nucleus;GO:0003677.DNA binding;GO:0006355.regulation of transcription. DNA-dependent;GO:0006351.transcription. DNA-dependent;GO:0003700.sequence-specific DNA binding transcription factor activity;	-	K09286	-
	comp110313_c0_seq1	193	OVM. ANT	AP2-like factor. ANT lineage	AP2-EREBP	2516	sp|Q6PQQ3|AIL5_ARATH AP2-like ethylene-responsive transcription factor AIL5 OS=Arabidopsis thaliana GN=AIL5 PE=2 SV=2	2e-136	gnl|CDD|197689 smart00380. AP2. DNA-binding domain in plant proteins such as APETALA2 and EREBPs.	3e-018	tr|B9N303|B9N303_POPTR AP2 domain-containing transcription factor OS=Populus trichocarpa GN=RAP16 PE=4 SV=1	1e-177	ref|XP_002329654.1| AP2 domain-containing transcription factor [Populus trichocarpa] gb|EEF07666.1| AP2 domain-containing transcription factor [Populus trichocarpa]	1e-177	lcl|Q4ABY9_BRACM/264-321 PF00847.15;AP2;	3e-031	-	GO:0005634.nucleus;GO:0003677.DNA binding;GO:0006355.regulation of transcription. DNA-dependent;GO:0006351.transcription. DNA-dependent;GO:0003700.sequence-specific DNA binding transcription factor activity;	-	K09285	-
	comp121032_c1_seq31	194	EREBP	EREBP-like factor	AP2-EREBP	2597	sp|Q9SSA8|RA212_ARATH Ethylene-responsive transcription factor RAP2-12 OS=Arabidopsis thaliana GN=RAP2-12 PE=2 SV=1	2e-082	gnl|CDD|197689 smart00380. AP2. DNA-binding domain in plant proteins such as APETALA2 and EREBPs.	9e-020	tr|Q3L0R1|Q3L0R1_GOSHI Ethylene-responsive element binding protein ERF2 OS=Gossypium hirsutum PE=2 SV=2	0	gb|AAX07458.2| ethylene-responsive element binding protein ERF2 [Gossypium hirsutum]	0	lcl|Q3L0R1_GOSHI/218-319 PB002493; Pfam-B_2493;	3e-059	-	GO:0005634.nucleus;GO:0003677.DNA binding;GO:0006355.regulation of transcription. DNA-dependent;GO:0006351.transcription. DNA-dependent;GO:0003700.sequence-specific DNA binding transcription factor activity;	-	K09286	-
	comp106781_c0_seq1	195	EREBP	EREBP-like factor	AP2-EREBP	1042	sp|Q9LW49|ERF4_NICSY Ethylene-responsive transcription factor 4 OS=Nicotiana sylvestris GN=ERF4 PE=2 SV=1	2e-027	gnl|CDD|197689 smart00380. AP2. DNA-binding domain in plant proteins such as APETALA2 and EREBPs.	2e-019	tr|D5L102|D5L102_MALDO AP2 domain class transcription factor OS=Malus domestica GN=AP2D18 PE=2 SV=1	5e-056	gb|ADE41111.1| AP2 domain class transcription factor [Malus x domestica]	4e-056	lcl|B9H2R7_POPTR/27-78 PF00847.15;AP2;	2e-014	-	GO:0005634.nucleus;GO:0003677.DNA binding;GO:0009873.ethylene mediated signaling pathway;GO:0006952.defense response;GO:0006355.regulation of transcription. DNA-dependent;GO:0006351.transcription. DNA-dependent;GO:0003700.sequence-specific DNA binding tra	-	K09286	-
	comp100240_c0_seq1	196	EREBP	EREBP-like factor	AP2-EREBP	836	-	-	-	-	tr|B9NBC3|B9NBC3_POPTR AP2/ERF domain-containing transcription factor OS=Populus trichocarpa GN=ERF4 PE=4 SV=1	9e-021	-	-	-	-	-	GO:0005634.nucleus;GO:0003677.DNA binding;GO:0006355.regulation of transcription. DNA-dependent;GO:0006351.transcription. DNA-dependent;GO:0003700.sequence-specific DNA binding transcription factor activity;	-	K09286	-
	comp100648_c0_seq1	197	EREBP	EREBP-like factor	AP2-EREBP	1093	sp|Q9LW49|ERF4_NICSY Ethylene-responsive transcription factor 4 OS=Nicotiana sylvestris GN=ERF4 PE=2 SV=1	3e-027	gnl|CDD|197689 smart00380. AP2. DNA-binding domain in plant proteins such as APETALA2 and EREBPs.	3e-019	tr|D5L102|D5L102_MALDO AP2 domain class transcription factor OS=Malus domestica GN=AP2D18 PE=2 SV=1	8e-056	gb|ADE41111.1| AP2 domain class transcription factor [Malus x domestica]	7e-056	lcl|B9H2R7_POPTR/27-78 PF00847.15;AP2;	3e-014	-	GO:0005634.nucleus;GO:0003677.DNA binding;GO:0009873.ethylene mediated signaling pathway;GO:0006952.defense response;GO:0006355.regulation of transcription. DNA-dependent;GO:0006351.transcription. DNA-dependent;GO:0003700.sequence-specific DNA binding tra	-	K09286	-
	comp102387_c0_seq2	198	EREBP	EREBP-like factor	AP2-EREBP	1498	sp|O22259|ERF71_ARATH Ethylene-responsive transcription factor ERF071 OS=Arabidopsis thaliana GN=ERF071 PE=2 SV=1	2e-024	gnl|CDD|197689 smart00380. AP2. DNA-binding domain in plant proteins such as APETALA2 and EREBPs.	5e-021	tr|B9SAV6|B9SAV6_RICCO Putative uncharacterized protein OS=Ricinus communis GN=RCOM_1179490 PE=4 SV=1	4e-056	ref|XP_002523125.1| conserved hypothetical protein [Ricinus communis] gb|EEF39310.1| conserved hypothetical protein [Ricinus communis]	4e-056	lcl|A9NWS1_PICSI/82-133 PF00847.15;AP2;	6e-017	-	GO:0005634.nucleus;GO:0003677.DNA binding;GO:0006355.regulation of transcription. DNA-dependent;GO:0006351.transcription. DNA-dependent;GO:0003700.sequence-specific DNA binding transcription factor activity;	-	K09286	-
	comp102127_c0_seq1	199	EREBP	EREBP-like factor	AP2-EREBP	1714	sp|O22259|ERF71_ARATH Ethylene-responsive transcription factor ERF071 OS=Arabidopsis thaliana GN=ERF071 PE=2 SV=1	3e-024	gnl|CDD|197689 smart00380. AP2. DNA-binding domain in plant proteins such as APETALA2 and EREBPs.	9e-021	tr|B9SAV6|B9SAV6_RICCO Putative uncharacterized protein OS=Ricinus communis GN=RCOM_1179490 PE=4 SV=1	5e-056	ref|XP_002523125.1| conserved hypothetical protein [Ricinus communis] gb|EEF39310.1| conserved hypothetical protein [Ricinus communis]	5e-056	lcl|A9NWS1_PICSI/82-133 PF00847.15;AP2;	9e-017	-	GO:0005634.nucleus;GO:0003677.DNA binding;GO:0006355.regulation of transcription. DNA-dependent;GO:0006351.transcription. DNA-dependent;GO:0003700.sequence-specific DNA binding transcription factor activity;	-	K09286	-
	comp10650_c0_seq1	200	-	-	AP2-EREBP	458	sp|Q8L9K1|ERF99_ARATH Ethylene-responsive transcription factor 13 OS=Arabidopsis thaliana GN=ERF13 PE=2 SV=2	2e-038	gnl|CDD|197689 smart00380. AP2. DNA-binding domain in plant proteins such as APETALA2 and EREBPs.	2e-033	tr|B9RD03|B9RD03_RICCO Ethylene-responsive transcription factor. putative OS=Ricinus communis GN=RCOM_1608540 PE=4 SV=1	8e-043	ref|XP_002511592.1| Ethylene-responsive transcription factor. putative [Ricinus communis] gb|EEF50261.1| Ethylene-responsive transcription factor. putative [Ricinus communis]	8e-043	lcl|B9MV98_POPTR/116-168 PF00847.15;AP2;	1e-028	-	GO:0009835.fruit ripening;GO:0005634.nucleus;GO:0003677.DNA binding;GO:0009873.ethylene mediated signaling pathway;GO:0006355.regulation of transcription. DNA-dependent;GO:0006351.transcription. DNA-dependent;GO:0006952.defense response;GO:0003700.sequenc	-	-	-
	comp120482_c1_seq4	201	EREBP	EREBP-like factor	AP2-EREBP	2961	sp|Q9SSA8|RA212_ARATH Ethylene-responsive transcription factor RAP2-12 OS=Arabidopsis thaliana GN=RAP2-12 PE=2 SV=1	9e-082	gnl|CDD|197689 smart00380. AP2. DNA-binding domain in plant proteins such as APETALA2 and EREBPs.	1e-019	tr|Q3L0R1|Q3L0R1_GOSHI Ethylene-responsive element binding protein ERF2 OS=Gossypium hirsutum PE=2 SV=2	0	gb|AAX07458.2| ethylene-responsive element binding protein ERF2 [Gossypium hirsutum]	0	lcl|Q3L0R1_GOSHI/218-319 PB002493; Pfam-B_2493;	8e-059	-	GO:0005634.nucleus;GO:0003677.DNA binding;GO:0006355.regulation of transcription. DNA-dependent;GO:0006351.transcription. DNA-dependent;GO:0003700.sequence-specific DNA binding transcription factor activity;	-	K09286	-
	comp100339_c0_seq1	202	EREBP	EREBP-like factor	AP2-EREBP	1223	sp|O80341|EF102_ARATH Ethylene-responsive transcription factor 5 OS=Arabidopsis thaliana GN=ERF5 PE=2 SV=1	4e-050	gnl|CDD|197689 smart00380. AP2. DNA-binding domain in plant proteins such as APETALA2 and EREBPs.	5e-029	tr|D5L0Z2|D5L0Z2_MALDO AP2 domain class transcription factor OS=Malus domestica GN=AP2D8 PE=2 SV=1	5e-059	gb|ADE41101.1| AP2 domain class transcription factor [Malus x domestica]	5e-059	lcl|Q6RZW7_VITAE/190-242 PF00847.15;AP2;	5e-026	-	GO:0005634.nucleus;GO:0003677.DNA binding;GO:0009873.ethylene mediated signaling pathway;GO:0006952.defense response;GO:0006355.regulation of transcription. DNA-dependent;GO:0006351.transcription. DNA-dependent;GO:0003700.sequence-specific DNA binding tra	-	K09286	-
	comp118568_c0_seq1	203	EREBP	EREBP-like factor	AP2-EREBP	1626	sp|Q1ECI2|ERF23_ARATH Ethylene-responsive transcription factor ERF023 OS=Arabidopsis thaliana GN=ERF023 PE=2 SV=1	1e-029	gnl|CDD|197689 smart00380. AP2. DNA-binding domain in plant proteins such as APETALA2 and EREBPs.	5e-025	tr|A9PL85|A9PL85_POPTR AP2/ERF domain-containing transcription factor OS=Populus trichocarpa GN=TINYL16 PE=4 SV=1	1e-047	ref|XP_002336822.1| AP2/ERF domain-containing transcription factor [Populus trichocarpa] gb|ABQ62979.1| TINY-like protein [Populus trichocarpa] gb|EEE75351.1| AP2/ERF domain-containing transcription factor [Populus trichocarpa]	1e-047	lcl|A9PL85_POPTR/34-85 PF00847.15;AP2;	3e-023	-	GO:0005634.nucleus;GO:0003677.DNA binding;GO:0006355.regulation of transcription. DNA-dependent;GO:0006351.transcription. DNA-dependent;GO:0003700.sequence-specific DNA binding transcription factor activity;	-	K09286	-
	comp129586_c0_seq1	204	-	-	AP2-EREBP	607	sp|Q8VY90|EF105_ARATH Ethylene-responsive transcription factor ERF105 OS=Arabidopsis thaliana GN=ERF105 PE=2 SV=1	1e-042	gnl|CDD|197689 smart00380. AP2. DNA-binding domain in plant proteins such as APETALA2 and EREBPs.	7e-023	tr|B9NBQ9|B9NBQ9_POPTR AP2/ERF domain-containing transcription factor OS=Populus trichocarpa GN=ERF5 PE=4 SV=1	1e-042	ref|XP_002332694.1| AP2/ERF domain-containing transcription factor [Populus trichocarpa] gb|EEE71425.1| AP2/ERF domain-containing transcription factor [Populus trichocarpa]	1e-042	lcl|B9NBQ9_POPTR/128-180 PF00847.15;AP2;	1e-019	-	GO:0005634.nucleus;GO:0003677.DNA binding;GO:0009873.ethylene mediated signaling pathway;GO:0006952.defense response;GO:0006355.regulation of transcription. DNA-dependent;GO:0006351.transcription. DNA-dependent;GO:0003700.sequence-specific DNA binding tra	-	-	-
	comp129437_c0_seq1	205	-	-	AP2-EREBP	617	sp|Q8VY90|EF105_ARATH Ethylene-responsive transcription factor ERF105 OS=Arabidopsis thaliana GN=ERF105 PE=2 SV=1	1e-042	gnl|CDD|197689 smart00380. AP2. DNA-binding domain in plant proteins such as APETALA2 and EREBPs.	8e-023	tr|B9NBQ9|B9NBQ9_POPTR AP2/ERF domain-containing transcription factor OS=Populus trichocarpa GN=ERF5 PE=4 SV=1	1e-042	ref|XP_002332694.1| AP2/ERF domain-containing transcription factor [Populus trichocarpa] gb|EEE71425.1| AP2/ERF domain-containing transcription factor [Populus trichocarpa]	1e-042	lcl|B9NBQ9_POPTR/128-180 PF00847.15;AP2;	1e-019	-	GO:0005634.nucleus;GO:0003677.DNA binding;GO:0009873.ethylene mediated signaling pathway;GO:0006952.defense response;GO:0006355.regulation of transcription. DNA-dependent;GO:0006351.transcription. DNA-dependent;GO:0003700.sequence-specific DNA binding tra	-	-	-
	comp90217_c0_seq1	206	EREBP	EREBP-like factor	AP2-EREBP	525	sp|O80341|EF102_ARATH Ethylene-responsive transcription factor 5 OS=Arabidopsis thaliana GN=ERF5 PE=2 SV=1	2e-043	gnl|CDD|197689 smart00380. AP2. DNA-binding domain in plant proteins such as APETALA2 and EREBPs.	2e-030	tr|B9NBC3|B9NBC3_POPTR AP2/ERF domain-containing transcription factor OS=Populus trichocarpa GN=ERF4 PE=4 SV=1	3e-048	ref|XP_002332559.1| AP2/ERF domain-containing transcription factor [Populus trichocarpa] gb|EEE73492.1| AP2/ERF domain-containing transcription factor [Populus trichocarpa]	3e-048	lcl|A7BKD0_DAUCA/135-187 PF00847.15;AP2;	3e-025	-	GO:0005634.nucleus;GO:0003677.DNA binding;GO:0009873.ethylene mediated signaling pathway;GO:0006952.defense response;GO:0006355.regulation of transcription. DNA-dependent;GO:0006351.transcription. DNA-dependent;GO:0003700.sequence-specific DNA binding tra	-	K09286	-
	comp744666_c0_seq1	207	OVM. ANT	AP2-like factor. ANT lineage	AP2-EREBP	355	sp|Q52QU2|AIL6_ARATH AP2-like ethylene-responsive transcription factor AIL6 OS=Arabidopsis thaliana GN=AIL6 PE=2 SV=1	4e-038	-	-	tr|F6HRZ0|F6HRZ0_VITVI Putative uncharacterized protein OS=Vitis vinifera GN=VIT_00s1291g00010 PE=4 SV=1	2e-047	ref|XP_003635541.1| PREDICTED: AP2-like ethylene-responsive transcription factor AIL6-like [Vitis vinifera]	1e-051	lcl|D7KZX2_ARALL/180-240 PF00847.15;AP2;	8e-029	-	GO:0005634.nucleus;GO:0003677.DNA binding;GO:0006355.regulation of transcription. DNA-dependent;GO:0006351.transcription. DNA-dependent;GO:0003700.sequence-specific DNA binding transcription factor activity;	-	K09285	-
	comp112230_c0_seq1	208	EREBP	EREBP-like factor	AP2-EREBP	1539	sp|P42736|RAP23_ARATH Ethylene-responsive transcription factor RAP2-3 OS=Arabidopsis thaliana GN=RAP2-3 PE=1 SV=2	2e-035	gnl|CDD|197689 smart00380. AP2. DNA-binding domain in plant proteins such as APETALA2 and EREBPs.	4e-023	tr|Q56E95|Q56E95_GOSHI Putative ethylene responsive element binding protein 2 OS=Gossypium hirsutum PE=2 SV=1	2e-107	gb|AAX68525.1| putative ethylene responsive element binding protein 2 [Gossypium hirsutum]	2e-107	lcl|Q56E95_GOSHI/161-255 PB041412; Pfam-B_41412;	1e-043	-	GO:0005634.nucleus;GO:0003677.DNA binding;GO:0006355.regulation of transcription. DNA-dependent;GO:0006351.transcription. DNA-dependent;GO:0003700.sequence-specific DNA binding transcription factor activity;	-	K09286	-
	comp106674_c0_seq2	209	EREBP	EREBP-like factor	AP2-EREBP	1236	sp|O80341|EF102_ARATH Ethylene-responsive transcription factor 5 OS=Arabidopsis thaliana GN=ERF5 PE=2 SV=1	6e-058	gnl|CDD|197689 smart00380. AP2. DNA-binding domain in plant proteins such as APETALA2 and EREBPs.	6e-029	tr|Q6RZW7|Q6RZW7_VITAE Putative ethylene response factor 5 OS=Vitis aestivalis PE=2 SV=1	2e-069	gb|AAR37423.1| putative ethylene response factor 5 [Vitis aestivalis]	2e-069	lcl|Q6RZW7_VITAE/190-242 PF00847.15;AP2;	5e-026	-	GO:0005634.nucleus;GO:0003677.DNA binding;GO:0009873.ethylene mediated signaling pathway;GO:0006952.defense response;GO:0006355.regulation of transcription. DNA-dependent;GO:0006351.transcription. DNA-dependent;GO:0003700.sequence-specific DNA binding tra	-	K09286	-
	comp108741_c0_seq1	210	-	-	AP2-EREBP	2139	sp|Q9SKT1|ERF53_ARATH Ethylene-responsive transcription factor ERF053 OS=Arabidopsis thaliana GN=ERF053 PE=2 SV=1	2e-046	gnl|CDD|197689 smart00380. AP2. DNA-binding domain in plant proteins such as APETALA2 and EREBPs.	2e-030	tr|A9PL91|A9PL91_POPTR AP2/ERF domain-containing transcription factor OS=Populus trichocarpa GN=RAP2L1 PE=4 SV=1	2e-107	ref|XP_002319909.1| AP2/ERF domain-containing transcription factor [Populus trichocarpa] gb|ABQ62985.1| RAP2-like protein [Populus trichocarpa] gb|EEE95832.1| AP2/ERF domain-containing transcription factor [Populus trichocarpa]	2e-107	lcl|A9PL91_POPTR/230-281 PF00847.15;AP2;	2e-027	-	GO:0005634.nucleus;GO:0003677.DNA binding;GO:0006355.regulation of transcription. DNA-dependent;GO:0006351.transcription. DNA-dependent;GO:0003700.sequence-specific DNA binding transcription factor activity;	-	-	-
	comp45358_c0_seq1	211	EREBP	EREBP-like factor	AP2-EREBP	216	sp|O80340|ERF78_ARATH Ethylene-responsive transcription factor 4 OS=Arabidopsis thaliana GN=ERF4 PE=1 SV=1	5e-022	gnl|CDD|197689 smart00380. AP2. DNA-binding domain in plant proteins such as APETALA2 and EREBPs.	1e-026	tr|Q5U8L5|Q5U8L5_GOSHI AP2/EREBP transcription factor ERF-1 OS=Gossypium hirsutum PE=2 SV=1	7e-027	gb|AAV51938.1| AP2/EREBP transcription factor ERF-1 [Gossypium hirsutum]	6e-027	lcl|Q5U8L5_GOSHI/22-72 PF00847.15;AP2;	2e-021	-	GO:0005634.nucleus;GO:0003677.DNA binding;GO:0006355.regulation of transcription. DNA-dependent;GO:0006351.transcription. DNA-dependent;GO:0003700.sequence-specific DNA binding transcription factor activity;	-	K09286	-
	comp45358_c1_seq1	212	EREBP	EREBP-like factor	AP2-EREBP	226	sp|O80340|ERF78_ARATH Ethylene-responsive transcription factor 4 OS=Arabidopsis thaliana GN=ERF4 PE=1 SV=1	5e-022	gnl|CDD|197689 smart00380. AP2. DNA-binding domain in plant proteins such as APETALA2 and EREBPs.	1e-026	tr|Q5U8L5|Q5U8L5_GOSHI AP2/EREBP transcription factor ERF-1 OS=Gossypium hirsutum PE=2 SV=1	8e-027	gb|AAV51938.1| AP2/EREBP transcription factor ERF-1 [Gossypium hirsutum]	7e-027	lcl|Q5U8L5_GOSHI/22-72 PF00847.15;AP2;	2e-021	-	GO:0005634.nucleus;GO:0003677.DNA binding;GO:0006355.regulation of transcription. DNA-dependent;GO:0006351.transcription. DNA-dependent;GO:0003700.sequence-specific DNA binding transcription factor activity;	-	K09286	-
	comp102086_c0_seq2	213	ERF1	ethylene-responsive transcription factor 1	AP2-EREBP	842	sp|Q8LDC8|ERF92_ARATH Ethylene-responsive transcription factor 1B OS=Arabidopsis thaliana GN=ERF1B PE=2 SV=2	3e-059	gnl|CDD|197689 smart00380. AP2. DNA-binding domain in plant proteins such as APETALA2 and EREBPs.	2e-018	tr|B9SZX0|B9SZX0_RICCO Ethylene-responsive transcription factor 1B. putative OS=Ricinus communis GN=RCOM_1007740 PE=4 SV=1	5e-072	ref|XP_002531539.1| Ethylene-responsive transcription factor 1B. putative [Ricinus communis] gb|EEF30858.1| Ethylene-responsive transcription factor 1B. putative [Ricinus communis]	5e-072	lcl|Q8GZE9_SOLLC/89-141 PF00847.15;AP2;	3e-016	-	GO:0005634.nucleus;GO:0003677.DNA binding;GO:0006952.defense response;GO:0006355.regulation of transcription. DNA-dependent;GO:0006351.transcription. DNA-dependent;GO:0003700.sequence-specific DNA binding transcription factor activity;	-	K14516	ko04075. Plant hormone signal transduction;
	comp101873_c0_seq1	214	ERF1	ethylene-responsive transcription factor 1	AP2-EREBP	836	sp|Q8LDC8|ERF92_ARATH Ethylene-responsive transcription factor 1B OS=Arabidopsis thaliana GN=ERF1B PE=2 SV=2	3e-059	gnl|CDD|197689 smart00380. AP2. DNA-binding domain in plant proteins such as APETALA2 and EREBPs.	2e-018	tr|B9SZX0|B9SZX0_RICCO Ethylene-responsive transcription factor 1B. putative OS=Ricinus communis GN=RCOM_1007740 PE=4 SV=1	5e-072	ref|XP_002531539.1| Ethylene-responsive transcription factor 1B. putative [Ricinus communis] gb|EEF30858.1| Ethylene-responsive transcription factor 1B. putative [Ricinus communis]	4e-072	lcl|Q8GZE9_SOLLC/89-141 PF00847.15;AP2;	3e-016	-	GO:0005634.nucleus;GO:0003677.DNA binding;GO:0006952.defense response;GO:0006355.regulation of transcription. DNA-dependent;GO:0006351.transcription. DNA-dependent;GO:0003700.sequence-specific DNA binding transcription factor activity;	-	K14516	ko04075. Plant hormone signal transduction;
	comp103323_c0_seq1	215	-	-	AP2-EREBP	1128	sp|Q8VY90|EF105_ARATH Ethylene-responsive transcription factor ERF105 OS=Arabidopsis thaliana GN=ERF105 PE=2 SV=1	2e-046	gnl|CDD|197689 smart00380. AP2. DNA-binding domain in plant proteins such as APETALA2 and EREBPs.	8e-030	tr|F6I2P6|F6I2P6_VITVI Putative uncharacterized protein OS=Vitis vinifera GN=VIT_16s0013g01110 PE=4 SV=1	2e-046	ref|XP_002865846.1| hypothetical protein ARALYDRAFT_495189 [Arabidopsis lyrata subsp. lyrata] gb|EFH42105.1| hypothetical protein ARALYDRAFT_495189 [Arabidopsis lyrata subsp. lyrata]	2e-046	lcl|D7U782_VITVI/118-170 PF00847.15;AP2;	6e-027	-	GO:0005634.nucleus;GO:0003677.DNA binding;GO:0009873.ethylene mediated signaling pathway;GO:0006952.defense response;GO:0006355.regulation of transcription. DNA-dependent;GO:0006351.transcription. DNA-dependent;GO:0003700.sequence-specific DNA binding tra	-	-	-
	comp104865_c0_seq1	216	-	-	AP2-EREBP	1204	sp|Q8VY90|EF105_ARATH Ethylene-responsive transcription factor ERF105 OS=Arabidopsis thaliana GN=ERF105 PE=2 SV=1	4e-046	gnl|CDD|197689 smart00380. AP2. DNA-binding domain in plant proteins such as APETALA2 and EREBPs.	2e-032	tr|F6I2P6|F6I2P6_VITVI Putative uncharacterized protein OS=Vitis vinifera GN=VIT_16s0013g01110 PE=4 SV=1	3e-046	ref|XP_002865846.1| hypothetical protein ARALYDRAFT_495189 [Arabidopsis lyrata subsp. lyrata] gb|EFH42105.1| hypothetical protein ARALYDRAFT_495189 [Arabidopsis lyrata subsp. lyrata]	4e-046	lcl|D7U782_VITVI/118-170 PF00847.15;AP2;	7e-027	-	GO:0005634.nucleus;GO:0003677.DNA binding;GO:0009873.ethylene mediated signaling pathway;GO:0006952.defense response;GO:0006355.regulation of transcription. DNA-dependent;GO:0006351.transcription. DNA-dependent;GO:0003700.sequence-specific DNA binding tra	-	-	-
	comp654765_c0_seq1	217	OVM. ANT	AP2-like factor. ANT lineage	AP2-EREBP	505	sp|Q94AN4|AP2L1_ARATH AP2-like ethylene-responsive transcription factor At1g16060 OS=Arabidopsis thaliana GN=At1g16060 PE=2 SV=1	2e-083	gnl|CDD|197689 smart00380. AP2. DNA-binding domain in plant proteins such as APETALA2 and EREBPs.	9e-023	tr|B9IM93|B9IM93_POPTR AP2 domain-containing transcription factor OS=Populus trichocarpa GN=RAP27 PE=4 SV=1	1e-092	emb|CBI36586.3| unnamed protein product [Vitis vinifera]	1e-094	lcl|D7U1H0_VITVI/44-104 PF00847.15;AP2;	4e-038	-	GO:0005634.nucleus;GO:0003677.DNA binding;GO:0006355.regulation of transcription. DNA-dependent;GO:0006351.transcription. DNA-dependent;GO:0003700.sequence-specific DNA binding transcription factor activity;	-	K09285	-
	comp112890_c0_seq2	218	-	-	AP2-EREBP	2267	sp|Q9SKT1|ERF53_ARATH Ethylene-responsive transcription factor ERF053 OS=Arabidopsis thaliana GN=ERF053 PE=2 SV=1	3e-046	gnl|CDD|197689 smart00380. AP2. DNA-binding domain in plant proteins such as APETALA2 and EREBPs.	2e-030	tr|B9N2B5|B9N2B5_POPTR AP2/ERF domain-containing transcription factor OS=Populus trichocarpa GN=DREB16 PE=4 SV=1	1e-082	ref|XP_002329370.1| AP2/ERF domain-containing transcription factor [Populus trichocarpa] gb|EEF07551.1| AP2/ERF domain-containing transcription factor [Populus trichocarpa]	1e-082	lcl|A9PL91_POPTR/230-281 PF00847.15;AP2;	2e-027	-	GO:0005634.nucleus;GO:0003677.DNA binding;GO:0006355.regulation of transcription. DNA-dependent;GO:0006351.transcription. DNA-dependent;GO:0003700.sequence-specific DNA binding transcription factor activity;	-	-	-
	comp81649_c0_seq1	219	EREBP	EREBP-like factor	AP2-EREBP	482	-	-	gnl|CDD|197689 smart00380. AP2. DNA-binding domain in plant proteins such as APETALA2 and EREBPs.	4e-016	tr|Q304Y4|Q304Y4_BRARP Putative ethylene responsive element binding factor (Fragment) OS=Brassica rapa subsp. pekinensis PE=2 SV=1	1e-018	-	-	lcl|E3VVR6_PETHY/25-76 PF00847.15;AP2;	2e-015	-	GO:0005634.nucleus;GO:0003677.DNA binding;GO:0006355.regulation of transcription. DNA-dependent;GO:0006351.transcription. DNA-dependent;GO:0003700.sequence-specific DNA binding transcription factor activity;	-	K09286	-
	comp72587_c0_seq1	220	EREBP	EREBP-like factor	AP2-EREBP	558	-	-	gnl|CDD|197689 smart00380. AP2. DNA-binding domain in plant proteins such as APETALA2 and EREBPs.	7e-016	tr|Q304Y4|Q304Y4_BRARP Putative ethylene responsive element binding factor (Fragment) OS=Brassica rapa subsp. pekinensis PE=2 SV=1	2e-018	-	-	lcl|E3VVR6_PETHY/25-76 PF00847.15;AP2;	4e-015	-	GO:0005634.nucleus;GO:0003677.DNA binding;GO:0006355.regulation of transcription. DNA-dependent;GO:0006351.transcription. DNA-dependent;GO:0003700.sequence-specific DNA binding transcription factor activity;	-	K09286	-
	comp485681_c0_seq1	221	OVM. ANT	AP2-like factor. ANT lineage	AP2-EREBP	449	sp|Q52QU2|AIL6_ARATH AP2-like ethylene-responsive transcription factor AIL6 OS=Arabidopsis thaliana GN=AIL6 PE=2 SV=1	7e-030	-	-	tr|F6GZD5|F6GZD5_VITVI Putative uncharacterized protein OS=Vitis vinifera GN=VIT_00s0772g00020 PE=4 SV=1	9e-037	ref|XP_003635476.1| PREDICTED: AP2-like ethylene-responsive transcription factor AIL6-like [Vitis vinifera]	9e-037	-	-	-	GO:0032440.2-alkenal reductase [NAD(P)] activity;GO:0005634.nucleus;GO:0003677.DNA binding;GO:0006355.regulation of transcription. DNA-dependent;GO:0006351.transcription. DNA-dependent;GO:0055114.oxidation-reduction process;GO:0003700.sequence-specific DN	-	K09285	-
	comp64928_c0_seq1	222	-	-	AP2-EREBP	339	sp|Q8VY90|EF105_ARATH Ethylene-responsive transcription factor ERF105 OS=Arabidopsis thaliana GN=ERF105 PE=2 SV=1	6e-007	-	-	tr|B9GYM6|B9GYM6_POPTR AP2/ERF domain-containing transcription factor OS=Populus trichocarpa GN=ERF3 PE=4 SV=1	3e-009	ref|XP_002304300.1| AP2/ERF domain-containing transcription factor [Populus trichocarpa] gb|EEE79279.1| AP2/ERF domain-containing transcription factor [Populus trichocarpa]	3e-009	-	-	-	GO:0005634.nucleus;GO:0003677.DNA binding;GO:0006355.regulation of transcription. DNA-dependent;GO:0006351.transcription. DNA-dependent;GO:0003700.sequence-specific DNA binding transcription factor activity;	-	-	-
	comp83218_c0_seq1	223	AP2	AP2-like factor. euAP2 lineage	AP2-EREBP	874	-	-	-	-	tr|B9H6I6|B9H6I6_POPTR AP2 domain-containing transcription factor OS=Populus trichocarpa GN=RAP1 PE=4 SV=1	2e-035	ref|XP_002306481.1| AP2 domain-containing transcription factor [Populus trichocarpa] gb|EEE93477.1| AP2 domain-containing transcription factor [Populus trichocarpa]	2e-035	lcl|A5BFY6_VITVI/1-139 PB080285; Pfam-B_80285;	4e-025	-	GO:0005634.nucleus;GO:0003677.DNA binding;GO:0006355.regulation of transcription. DNA-dependent;GO:0006351.transcription. DNA-dependent;GO:0003700.sequence-specific DNA binding transcription factor activity;	-	K09284	-
	comp842863_c0_seq1	224	-	-	AP2-EREBP	299	sp|Q39127|TINY_ARATH Ethylene-responsive transcription factor TINY OS=Arabidopsis thaliana GN=TINY PE=2 SV=1	7e-011	-	-	tr|F6H3D6|F6H3D6_VITVI Putative uncharacterized protein OS=Vitis vinifera GN=VIT_04s0008g03400 PE=4 SV=1	1e-020	ref|XP_002283864.1| PREDICTED: dehydration-responsive element-binding protein 3-like [Vitis vinifera]	1e-020	lcl|D5L123_MALDO/195-231 PB141138; Pfam-B_141138;	2e-012	-	GO:0005634.nucleus;GO:0003677.DNA binding;GO:0006355.regulation of transcription. DNA-dependent;GO:0006351.transcription. DNA-dependent;GO:0003700.sequence-specific DNA binding transcription factor activity;	-	-	-
	comp106363_c0_seq1	225	-	-	AP2-EREBP	1099	sp|Q9SZ06|EF109_ARATH Ethylene-responsive transcription factor ERF109 OS=Arabidopsis thaliana GN=ERF109 PE=2 SV=1	2e-033	gnl|CDD|197689 smart00380. AP2. DNA-binding domain in plant proteins such as APETALA2 and EREBPs.	1e-021	tr|B9N4Y0|B9N4Y0_POPTR AP2/ERF domain-containing transcription factor OS=Populus trichocarpa GN=ERF68 PE=4 SV=1	6e-055	ref|XP_002330325.1| AP2/ERF domain-containing transcription factor [Populus trichocarpa] gb|EEF08491.1| AP2/ERF domain-containing transcription factor [Populus trichocarpa]	5e-055	lcl|B9HS08_POPTR/130-181 PF00847.15;AP2;	6e-019	-	GO:0005634.nucleus;GO:0003677.DNA binding;GO:0006355.regulation of transcription. DNA-dependent;GO:0006351.transcription. DNA-dependent;GO:0003700.sequence-specific DNA binding transcription factor activity;	-	-	-
	comp86557_c0_seq1	226	-	-	AP2-EREBP	762	sp|O80674|BH106_ARATH Transcription factor bHLH106 OS=Arabidopsis thaliana GN=BHLH106 PE=2 SV=1	7e-089	gnl|CDD|28964 cd00083. HLH. Helix-loop-helix domain. found in specific DNA- binding proteins that act as transcription factors; 60-100 amino acids long. A DNA-binding basic region is followed by two alpha-helices separated by a variable loop region; HLH f	8e-011	tr|B9RUA4|B9RUA4_RICCO DNA binding protein. putative OS=Ricinus communis GN=RCOM_1637360 PE=4 SV=1	7e-106	ref|XP_002517323.1| DNA binding protein. putative [Ricinus communis] gb|EEF45116.1| DNA binding protein. putative [Ricinus communis]	7e-106	lcl|D9ZIP1_MALDO/69-117 PF00010.21;HLH;	4e-022	-	GO:0005634.nucleus;GO:0006355.regulation of transcription. DNA-dependent;	-	-	-
	comp92652_c0_seq1	227	-	-	AP2-EREBP	1602	sp|Q9SKT1|ERF53_ARATH Ethylene-responsive transcription factor ERF053 OS=Arabidopsis thaliana GN=ERF053 PE=2 SV=1	2e-065	gnl|CDD|197689 smart00380. AP2. DNA-binding domain in plant proteins such as APETALA2 and EREBPs.	6e-032	tr|B9N2B5|B9N2B5_POPTR AP2/ERF domain-containing transcription factor OS=Populus trichocarpa GN=DREB16 PE=4 SV=1	2e-132	ref|XP_002329370.1| AP2/ERF domain-containing transcription factor [Populus trichocarpa] gb|EEF07551.1| AP2/ERF domain-containing transcription factor [Populus trichocarpa]	2e-132	lcl|B9N2B5_POPTR/4-209 PB015618; Pfam-B_15618;	5e-037	-	GO:0005634.nucleus;GO:0003677.DNA binding;GO:0006355.regulation of transcription. DNA-dependent;GO:0006351.transcription. DNA-dependent;GO:0003700.sequence-specific DNA binding transcription factor activity;	-	-	-
	comp100137_c0_seq2	228	EREBP	EREBP-like factor	AP2-EREBP	496	sp|Q1ECI2|ERF23_ARATH Ethylene-responsive transcription factor ERF023 OS=Arabidopsis thaliana GN=ERF023 PE=2 SV=1	1e-049	gnl|CDD|197689 smart00380. AP2. DNA-binding domain in plant proteins such as APETALA2 and EREBPs.	4e-029	tr|B9SBF9|B9SBF9_RICCO Transcriptional factor TINY. putative OS=Ricinus communis GN=RCOM_0717590 PE=4 SV=1	5e-060	ref|XP_002523328.1| Transcriptional factor TINY. putative [Ricinus communis] gb|EEF39044.1| Transcriptional factor TINY. putative [Ricinus communis]	5e-060	lcl|D7KQ95_ARALL/37-88 PF00847.15;AP2;	1e-021	-	GO:0005634.nucleus;GO:0003677.DNA binding;GO:0006355.regulation of transcription. DNA-dependent;GO:0006351.transcription. DNA-dependent;GO:0003700.sequence-specific DNA binding transcription factor activity;	-	K09286	-
	comp81539_c0_seq1	229	EREBP	EREBP-like factor	AP2-EREBP	410	sp|O80341|EF102_ARATH Ethylene-responsive transcription factor 5 OS=Arabidopsis thaliana GN=ERF5 PE=2 SV=1	2e-032	gnl|CDD|197689 smart00380. AP2. DNA-binding domain in plant proteins such as APETALA2 and EREBPs.	6e-023	tr|C6TBY1|C6TBY1_SOYBN Putative uncharacterized protein (Fragment) OS=Glycine max PE=2 SV=1	1e-034	gb|ACU19333.1| unknown [Glycine max]	1e-034	lcl|A7BKD0_DAUCA/135-187 PF00847.15;AP2;	3e-023	-	GO:0005634.nucleus;GO:0003677.DNA binding;GO:0009873.ethylene mediated signaling pathway;GO:0006952.defense response;GO:0006355.regulation of transcription. DNA-dependent;GO:0006351.transcription. DNA-dependent;GO:0003700.sequence-specific DNA binding tra	-	K09286	-
	comp82593_c0_seq1	230	EREBP	EREBP-like factor	AP2-EREBP	410	sp|O80341|EF102_ARATH Ethylene-responsive transcription factor 5 OS=Arabidopsis thaliana GN=ERF5 PE=2 SV=1	2e-032	gnl|CDD|197689 smart00380. AP2. DNA-binding domain in plant proteins such as APETALA2 and EREBPs.	6e-023	tr|C6TBY1|C6TBY1_SOYBN Putative uncharacterized protein (Fragment) OS=Glycine max PE=2 SV=1	1e-034	gb|ACU19333.1| unknown [Glycine max]	1e-034	lcl|A7BKD0_DAUCA/135-187 PF00847.15;AP2;	3e-023	-	GO:0005634.nucleus;GO:0003677.DNA binding;GO:0009873.ethylene mediated signaling pathway;GO:0006952.defense response;GO:0006355.regulation of transcription. DNA-dependent;GO:0006351.transcription. DNA-dependent;GO:0003700.sequence-specific DNA binding tra	-	K09286	-
	comp80768_c0_seq1	231	ERF2	ethylene-responsive transcription factor 2	AP2-EREBP	445	sp|O80338|EF101_ARATH Ethylene-responsive transcription factor 2 OS=Arabidopsis thaliana GN=ERF2 PE=2 SV=1	2e-016	gnl|CDD|197689 smart00380. AP2. DNA-binding domain in plant proteins such as APETALA2 and EREBPs.	1e-013	tr|B9MV97|B9MV97_POPTR AP2/ERF domain-containing transcription factor OS=Populus trichocarpa GN=ERF9 PE=4 SV=1	4e-020	ref|XP_002327053.1| AP2/ERF domain-containing transcription factor [Populus trichocarpa] gb|EEE73803.1| AP2/ERF domain-containing transcription factor [Populus trichocarpa]	4e-020	lcl|D5L115_MALDO/128-180 PF00847.15;AP2;	7e-015	-	GO:0005634.nucleus;GO:0003677.DNA binding;GO:0006355.regulation of transcription. DNA-dependent;GO:0006351.transcription. DNA-dependent;GO:0003700.sequence-specific DNA binding transcription factor activity;	-	K14517	ko04075. Plant hormone signal transduction;
	comp121792_c1_seq1	232	EREBP	EREBP-like factor	AP2-EREBP	1324	sp|Q9FJ93|DRE1D_ARATH Dehydration-responsive element-binding protein 1D OS=Arabidopsis thaliana GN=DREB1D PE=2 SV=1	1e-051	gnl|CDD|197689 smart00380. AP2. DNA-binding domain in plant proteins such as APETALA2 and EREBPs.	4e-025	tr|B3RGD7|B3RGD7_PONTR CBF/DREB-like transcription factor 1 OS=Poncirus trifoliata PE=2 SV=1	2e-060	gb|ABH08746.1| CBF/DREB-like transcription factor 1 [Citrus trifoliata]	2e-060	lcl|D4IH16_POPTR/53-104 PF00847.15;AP2;	4e-025	-	GO:0005634.nucleus;GO:0003677.DNA binding;GO:0006355.regulation of transcription. DNA-dependent;GO:0006351.transcription. DNA-dependent;GO:0003700.sequence-specific DNA binding transcription factor activity;	-	K09286	-
	comp103962_c0_seq1	233	EREBP	EREBP-like factor	AP2-EREBP	1113	sp|Q9FJ93|DRE1D_ARATH Dehydration-responsive element-binding protein 1D OS=Arabidopsis thaliana GN=DREB1D PE=2 SV=1	4e-036	gnl|CDD|197689 smart00380. AP2. DNA-binding domain in plant proteins such as APETALA2 and EREBPs.	8e-016	tr|Q6VY01|Q6VY01_GOSHI Putative dehydration responsive element binding protein GhDREB1A OS=Gossypium hirsutum PE=2 SV=1	3e-053	gb|ABD65473.1| DREB1-like transcription factor [Gossypium hirsutum]	3e-053	lcl|E7FIG7_9BRAS/1-49 PF00847.15;AP2;	5e-010	-	GO:0005634.nucleus;GO:0003677.DNA binding;GO:0006355.regulation of transcription. DNA-dependent;GO:0006351.transcription. DNA-dependent;GO:0003700.sequence-specific DNA binding transcription factor activity;	-	K09286	-
	comp104512_c0_seq1	234	EREBP	EREBP-like factor	AP2-EREBP	1056	sp|Q9FJ93|DRE1D_ARATH Dehydration-responsive element-binding protein 1D OS=Arabidopsis thaliana GN=DREB1D PE=2 SV=1	2e-036	gnl|CDD|197689 smart00380. AP2. DNA-binding domain in plant proteins such as APETALA2 and EREBPs.	4e-014	tr|Q6VY01|Q6VY01_GOSHI Putative dehydration responsive element binding protein GhDREB1A OS=Gossypium hirsutum PE=2 SV=1	2e-053	gb|ABD65473.1| DREB1-like transcription factor [Gossypium hirsutum]	2e-053	lcl|E7FIG7_9BRAS/1-49 PF00847.15;AP2;	4e-010	-	GO:0005634.nucleus;GO:0003677.DNA binding;GO:0006355.regulation of transcription. DNA-dependent;GO:0006351.transcription. DNA-dependent;GO:0003700.sequence-specific DNA binding transcription factor activity;	-	K09286	-
	comp108973_c0_seq1	235	-	-	AP2-EREBP	1070	sp|Q9LYU3|EF113_ARATH Ethylene-responsive transcription factor ERF113 OS=Arabidopsis thaliana GN=ERF113 PE=2 SV=1	2e-031	gnl|CDD|197689 smart00380. AP2. DNA-binding domain in plant proteins such as APETALA2 and EREBPs.	1e-016	tr|B9GZ21|B9GZ21_POPTR AP2/ERF domain-containing transcription factor OS=Populus trichocarpa GN=ERF71 PE=4 SV=1	1e-045	ref|XP_002304640.1| AP2/ERF domain-containing transcription factor [Populus trichocarpa] gb|EEE79619.1| AP2/ERF domain-containing transcription factor [Populus trichocarpa]	1e-045	lcl|D6MKQ2_9ASPA/20-71 PF00847.15;AP2;	1e-011	-	GO:0005634.nucleus;GO:0003677.DNA binding;GO:0006355.regulation of transcription. DNA-dependent;GO:0006351.transcription. DNA-dependent;GO:0003700.sequence-specific DNA binding transcription factor activity;	-	-	-
	comp101383_c0_seq1	236	EREBP	EREBP-like factor	AP2-EREBP	1088	sp|O80337|EF100_ARATH Ethylene-responsive transcription factor 1A OS=Arabidopsis thaliana GN=ERF1A PE=1 SV=2	1e-069	gnl|CDD|197689 smart00380. AP2. DNA-binding domain in plant proteins such as APETALA2 and EREBPs.	7e-020	tr|A3FMG9|A3FMG9_GOSBA Ethylene responsive element binding protein 1 OS=Gossypium barbadense GN=EREB1 PE=2 SV=2	3e-105	gb|ACJ54440.1| AP2/EREBP transcription factor [Gossypium hirsutum]	1e-106	lcl|B3IX32_LOTJA/1-119 PB012915; Pfam-B_12915;	7e-029	-	GO:0009835.fruit ripening;GO:0005634.nucleus;GO:0003677.DNA binding;GO:0009873.ethylene mediated signaling pathway;GO:0006355.regulation of transcription. DNA-dependent;GO:0006351.transcription. DNA-dependent;GO:0006952.defense response;GO:0003700.sequenc	-	K09286	-
	comp91185_c0_seq1	237	-	-	AP2-EREBP	583	-	-	gnl|CDD|197689 smart00380. AP2. DNA-binding domain in plant proteins such as APETALA2 and EREBPs.	5e-016	tr|G3CU73|G3CU73_HEVBR Ethylene-responsive element binding protein 2 OS=Hevea brasiliensis GN=EREBP2 PE=2 SV=1	3e-027	gb|AEK82609.1| ethylene-responsive element binding protein 2 [Hevea brasiliensis]	3e-027	lcl|A9PLA4_POPTR/13-64 PF00847.15;AP2;	2e-012	-	GO:0005634.nucleus;GO:0003677.DNA binding;GO:0006355.regulation of transcription. DNA-dependent;GO:0006351.transcription. DNA-dependent;GO:0003700.sequence-specific DNA binding transcription factor activity;	-	-	-
	comp104985_c0_seq1	238	-	-	AP2-EREBP	830	-	-	gnl|CDD|197689 smart00380. AP2. DNA-binding domain in plant proteins such as APETALA2 and EREBPs.	3e-023	tr|B9N4Y0|B9N4Y0_POPTR AP2/ERF domain-containing transcription factor OS=Populus trichocarpa GN=ERF68 PE=4 SV=1	3e-040	ref|XP_002330325.1| AP2/ERF domain-containing transcription factor [Populus trichocarpa] gb|EEF08491.1| AP2/ERF domain-containing transcription factor [Populus trichocarpa]	2e-040	lcl|B9HS08_POPTR/130-181 PF00847.15;AP2;	9e-019	-	GO:0005634.nucleus;GO:0003677.DNA binding;GO:0006355.regulation of transcription. DNA-dependent;GO:0006351.transcription. DNA-dependent;GO:0003700.sequence-specific DNA binding transcription factor activity;	-	-	-
	comp105939_c0_seq1	239	-	-	AP2-EREBP	1101	sp|Q9LYU3|EF113_ARATH Ethylene-responsive transcription factor ERF113 OS=Arabidopsis thaliana GN=ERF113 PE=2 SV=1	2e-031	gnl|CDD|197689 smart00380. AP2. DNA-binding domain in plant proteins such as APETALA2 and EREBPs.	1e-016	tr|B9GZ21|B9GZ21_POPTR AP2/ERF domain-containing transcription factor OS=Populus trichocarpa GN=ERF71 PE=4 SV=1	1e-045	ref|XP_002304640.1| AP2/ERF domain-containing transcription factor [Populus trichocarpa] gb|EEE79619.1| AP2/ERF domain-containing transcription factor [Populus trichocarpa]	1e-045	lcl|D6MKQ2_9ASPA/20-71 PF00847.15;AP2;	1e-011	-	GO:0005634.nucleus;GO:0003677.DNA binding;GO:0006355.regulation of transcription. DNA-dependent;GO:0006351.transcription. DNA-dependent;GO:0003700.sequence-specific DNA binding transcription factor activity;	-	-	-
	comp106761_c0_seq3	240	ERF1	ethylene-responsive transcription factor 1	AP2-EREBP	915	sp|Q8LDC8|ERF92_ARATH Ethylene-responsive transcription factor 1B OS=Arabidopsis thaliana GN=ERF1B PE=2 SV=2	8e-035	gnl|CDD|197689 smart00380. AP2. DNA-binding domain in plant proteins such as APETALA2 and EREBPs.	5e-016	tr|B9GS20|B9GS20_POPTR AP2/ERF domain-containing transcription factor OS=Populus trichocarpa GN=ERF31 PE=4 SV=1	8e-049	ref|XP_002302049.1| AP2/ERF domain-containing transcription factor [Populus trichocarpa] gb|EEE81322.1| AP2/ERF domain-containing transcription factor [Populus trichocarpa]	7e-049	lcl|B9H8L2_POPTR/105-157 PF00847.15;AP2;	1e-014	-	GO:0005634.nucleus;GO:0003677.DNA binding;GO:0006952.defense response;GO:0006355.regulation of transcription. DNA-dependent;GO:0006351.transcription. DNA-dependent;GO:0003700.sequence-specific DNA binding transcription factor activity;	-	K14516	ko04075. Plant hormone signal transduction;
	comp107032_c0_seq2	241	ERF1	ethylene-responsive transcription factor 1	AP2-EREBP	904	sp|Q8LDC8|ERF92_ARATH Ethylene-responsive transcription factor 1B OS=Arabidopsis thaliana GN=ERF1B PE=2 SV=2	2e-042	gnl|CDD|197689 smart00380. AP2. DNA-binding domain in plant proteins such as APETALA2 and EREBPs.	4e-016	tr|B9GS20|B9GS20_POPTR AP2/ERF domain-containing transcription factor OS=Populus trichocarpa GN=ERF31 PE=4 SV=1	7e-057	ref|XP_002302049.1| AP2/ERF domain-containing transcription factor [Populus trichocarpa] gb|EEE81322.1| AP2/ERF domain-containing transcription factor [Populus trichocarpa]	6e-057	lcl|B9H8L2_POPTR/105-157 PF00847.15;AP2;	1e-014	-	GO:0005634.nucleus;GO:0003677.DNA binding;GO:0006952.defense response;GO:0006355.regulation of transcription. DNA-dependent;GO:0006351.transcription. DNA-dependent;GO:0003700.sequence-specific DNA binding transcription factor activity;	-	K14516	ko04075. Plant hormone signal transduction;
	comp93373_c0_seq2	242	-	-	AP2-EREBP	647	sp|Q9LYU3|EF113_ARATH Ethylene-responsive transcription factor ERF113 OS=Arabidopsis thaliana GN=ERF113 PE=2 SV=1	2e-037	gnl|CDD|197689 smart00380. AP2. DNA-binding domain in plant proteins such as APETALA2 and EREBPs.	5e-021	tr|B9GZ21|B9GZ21_POPTR AP2/ERF domain-containing transcription factor OS=Populus trichocarpa GN=ERF71 PE=4 SV=1	3e-049	ref|XP_002304640.1| AP2/ERF domain-containing transcription factor [Populus trichocarpa] gb|EEE79619.1| AP2/ERF domain-containing transcription factor [Populus trichocarpa]	3e-049	lcl|D6MKQ2_9ASPA/20-71 PF00847.15;AP2;	7e-015	-	GO:0005634.nucleus;GO:0003677.DNA binding;GO:0006355.regulation of transcription. DNA-dependent;GO:0006351.transcription. DNA-dependent;GO:0003700.sequence-specific DNA binding transcription factor activity;	-	-	-
	comp84121_c0_seq1	243	ERF2	ethylene-responsive transcription factor 2	AP2-EREBP	481	sp|O80338|EF101_ARATH Ethylene-responsive transcription factor 2 OS=Arabidopsis thaliana GN=ERF2 PE=2 SV=1	1e-012	-	-	tr|Q3L0R0|Q3L0R0_GOSHI Ethylene-responsive element binding protein ERF5 OS=Gossypium hirsutum PE=2 SV=1	7e-027	gb|AAX07459.1| ethylene-responsive element binding protein ERF5 [Gossypium hirsutum]	7e-027	-	-	-	GO:0005634.nucleus;GO:0003677.DNA binding;GO:0006355.regulation of transcription. DNA-dependent;GO:0006351.transcription. DNA-dependent;GO:0003700.sequence-specific DNA binding transcription factor activity;	-	K14517	ko04075. Plant hormone signal transduction;
	comp90712_c0_seq1	244	ERF2	ethylene-responsive transcription factor 2	AP2-EREBP	489	sp|O80338|EF101_ARATH Ethylene-responsive transcription factor 2 OS=Arabidopsis thaliana GN=ERF2 PE=2 SV=1	1e-012	-	-	tr|Q3L0R0|Q3L0R0_GOSHI Ethylene-responsive element binding protein ERF5 OS=Gossypium hirsutum PE=2 SV=1	8e-027	gb|AAX07459.1| ethylene-responsive element binding protein ERF5 [Gossypium hirsutum]	7e-027	-	-	-	GO:0005634.nucleus;GO:0003677.DNA binding;GO:0006355.regulation of transcription. DNA-dependent;GO:0006351.transcription. DNA-dependent;GO:0003700.sequence-specific DNA binding transcription factor activity;	-	K14517	ko04075. Plant hormone signal transduction;
	comp103610_c0_seq1	245	EREBP	EREBP-like factor	AP2-EREBP	949	sp|Q9FJ93|DRE1D_ARATH Dehydration-responsive element-binding protein 1D OS=Arabidopsis thaliana GN=DREB1D PE=2 SV=1	2e-053	gnl|CDD|197689 smart00380. AP2. DNA-binding domain in plant proteins such as APETALA2 and EREBPs.	8e-025	tr|B9RC19|B9RC19_RICCO Dehydration-responsive element-binding protein 1F. putative OS=Ricinus communis GN=RCOM_1683570 PE=4 SV=1	2e-072	ref|XP_002509703.1| Dehydration-responsive element-binding protein 1F. putative [Ricinus communis] gb|EEF51090.1| Dehydration-responsive element-binding protein 1F. putative [Ricinus communis]	2e-072	lcl|D4IH16_POPTR/53-104 PF00847.15;AP2;	2e-027	-	GO:0005634.nucleus;GO:0003677.DNA binding;GO:0006355.regulation of transcription. DNA-dependent;GO:0006351.transcription. DNA-dependent;GO:0003700.sequence-specific DNA binding transcription factor activity;	-	K09286	-
	comp105113_c0_seq1	246	EREBP	EREBP-like factor	AP2-EREBP	958	sp|Q9FJ93|DRE1D_ARATH Dehydration-responsive element-binding protein 1D OS=Arabidopsis thaliana GN=DREB1D PE=2 SV=1	3e-053	gnl|CDD|197689 smart00380. AP2. DNA-binding domain in plant proteins such as APETALA2 and EREBPs.	6e-027	tr|B9RC19|B9RC19_RICCO Dehydration-responsive element-binding protein 1F. putative OS=Ricinus communis GN=RCOM_1683570 PE=4 SV=1	7e-073	ref|XP_002509703.1| Dehydration-responsive element-binding protein 1F. putative [Ricinus communis] gb|EEF51090.1| Dehydration-responsive element-binding protein 1F. putative [Ricinus communis]	6e-073	lcl|D4IH16_POPTR/53-104 PF00847.15;AP2;	2e-027	-	GO:0005634.nucleus;GO:0003677.DNA binding;GO:0006355.regulation of transcription. DNA-dependent;GO:0006351.transcription. DNA-dependent;GO:0003700.sequence-specific DNA binding transcription factor activity;	-	K09286	-
	comp99012_c0_seq1	247	-	-	AP2-EREBP	811	sp|Q9LYU3|EF113_ARATH Ethylene-responsive transcription factor ERF113 OS=Arabidopsis thaliana GN=ERF113 PE=2 SV=1	1e-036	gnl|CDD|197689 smart00380. AP2. DNA-binding domain in plant proteins such as APETALA2 and EREBPs.	2e-020	tr|B9GZ21|B9GZ21_POPTR AP2/ERF domain-containing transcription factor OS=Populus trichocarpa GN=ERF71 PE=4 SV=1	1e-048	ref|XP_002304640.1| AP2/ERF domain-containing transcription factor [Populus trichocarpa] gb|EEE79619.1| AP2/ERF domain-containing transcription factor [Populus trichocarpa]	9e-049	lcl|D6MKQ2_9ASPA/20-71 PF00847.15;AP2;	1e-014	-	GO:0005634.nucleus;GO:0003677.DNA binding;GO:0006355.regulation of transcription. DNA-dependent;GO:0006351.transcription. DNA-dependent;GO:0003700.sequence-specific DNA binding transcription factor activity;	-	-	-
	comp105792_c0_seq1	248	-	-	AP2-EREBP	942	sp|Q9SZ06|EF109_ARATH Ethylene-responsive transcription factor ERF109 OS=Arabidopsis thaliana GN=ERF109 PE=2 SV=1	1e-028	gnl|CDD|197689 smart00380. AP2. DNA-binding domain in plant proteins such as APETALA2 and EREBPs.	1e-024	tr|B9N4Y0|B9N4Y0_POPTR AP2/ERF domain-containing transcription factor OS=Populus trichocarpa GN=ERF68 PE=4 SV=1	1e-046	ref|XP_002330325.1| AP2/ERF domain-containing transcription factor [Populus trichocarpa] gb|EEF08491.1| AP2/ERF domain-containing transcription factor [Populus trichocarpa]	1e-046	lcl|B9HS08_POPTR/130-181 PF00847.15;AP2;	3e-019	-	GO:0005634.nucleus;GO:0003677.DNA binding;GO:0006355.regulation of transcription. DNA-dependent;GO:0006351.transcription. DNA-dependent;GO:0003700.sequence-specific DNA binding transcription factor activity;	-	-	-
	comp110659_c0_seq4	249	-	-	AP2-EREBP	1817	sp|Q9SZ06|EF109_ARATH Ethylene-responsive transcription factor ERF109 OS=Arabidopsis thaliana GN=ERF109 PE=2 SV=1	5e-028	gnl|CDD|197689 smart00380. AP2. DNA-binding domain in plant proteins such as APETALA2 and EREBPs.	4e-020	tr|B9N4Y0|B9N4Y0_POPTR AP2/ERF domain-containing transcription factor OS=Populus trichocarpa GN=ERF68 PE=4 SV=1	6e-048	ref|XP_002330325.1| AP2/ERF domain-containing transcription factor [Populus trichocarpa] gb|EEF08491.1| AP2/ERF domain-containing transcription factor [Populus trichocarpa]	6e-048	lcl|B9HS08_POPTR/130-181 PF00847.15;AP2;	4e-018	-	GO:0005634.nucleus;GO:0003677.DNA binding;GO:0006355.regulation of transcription. DNA-dependent;GO:0006351.transcription. DNA-dependent;GO:0003700.sequence-specific DNA binding transcription factor activity;	-	-	-
	comp103399_c0_seq1	250	EREBP	EREBP-like factor	AP2-EREBP	1195	-	-	-	-	tr|A3FMG9|A3FMG9_GOSBA Ethylene responsive element binding protein 1 OS=Gossypium barbadense GN=EREB1 PE=2 SV=2	3e-076	gb|ACJ54440.1| AP2/EREBP transcription factor [Gossypium hirsutum]	8e-079	lcl|B3IX32_LOTJA/1-119 PB012915; Pfam-B_12915;	1e-030	-	GO:0005634.nucleus;GO:0003677.DNA binding;GO:0006355.regulation of transcription. DNA-dependent;GO:0006351.transcription. DNA-dependent;GO:0003700.sequence-specific DNA binding transcription factor activity;	-	K09286	-
	comp106562_c0_seq1	251	EREBP	EREBP-like factor	AP2-EREBP	1110	sp|P93835|DRE1B_ARATH Dehydration-responsive element-binding protein 1B OS=Arabidopsis thaliana GN=DREB1B PE=2 SV=2	3e-041	gnl|CDD|197689 smart00380. AP2. DNA-binding domain in plant proteins such as APETALA2 and EREBPs.	7e-026	tr|A9XB91|A9XB91_AMPBE CBF1-like protein (Fragment) OS=Ampelopsis brevipedunculata PE=4 SV=1	1e-052	gb|ABU55662.1| CBF1-like protein [Ampelopsis glandulosa var. brevipedunculata]	1e-052	lcl|A9XB93_9ROSI/32-83 PF00847.15;AP2;	2e-020	-	GO:0005634.nucleus;GO:0003677.DNA binding;GO:0006355.regulation of transcription. DNA-dependent;GO:0006351.transcription. DNA-dependent;GO:0003700.sequence-specific DNA binding transcription factor activity;	-	K09286	-
	comp106726_c0_seq1	252	EREBP	EREBP-like factor	AP2-EREBP	1163	sp|P93835|DRE1B_ARATH Dehydration-responsive element-binding protein 1B OS=Arabidopsis thaliana GN=DREB1B PE=2 SV=2	5e-041	gnl|CDD|197689 smart00380. AP2. DNA-binding domain in plant proteins such as APETALA2 and EREBPs.	9e-026	tr|A9XB91|A9XB91_AMPBE CBF1-like protein (Fragment) OS=Ampelopsis brevipedunculata PE=4 SV=1	2e-052	gb|ABU55662.1| CBF1-like protein [Ampelopsis glandulosa var. brevipedunculata]	2e-052	lcl|A9XB93_9ROSI/32-83 PF00847.15;AP2;	2e-020	-	GO:0005634.nucleus;GO:0003677.DNA binding;GO:0006355.regulation of transcription. DNA-dependent;GO:0006351.transcription. DNA-dependent;GO:0003700.sequence-specific DNA binding transcription factor activity;	-	K09286	-
	comp103272_c0_seq2	253	-	-	AP2-EREBP	884	sp|Q70II3|EF110_ARATH Ethylene-responsive transcription factor ERF110 OS=Arabidopsis thaliana GN=ERF110 PE=2 SV=2	1e-019	gnl|CDD|197689 smart00380. AP2. DNA-binding domain in plant proteins such as APETALA2 and EREBPs.	7e-015	tr|B9H7U8|B9H7U8_POPTR AP2/ERF domain-containing transcription factor OS=Populus trichocarpa GN=ERF76 PE=4 SV=1	2e-040	ref|XP_002306712.1| AP2/ERF domain-containing transcription factor [Populus trichocarpa] gb|EEE93708.1| AP2/ERF domain-containing transcription factor [Populus trichocarpa]	2e-040	-	-	-	GO:0005634.nucleus;GO:0003677.DNA binding;GO:0006355.regulation of transcription. DNA-dependent;GO:0006351.transcription. DNA-dependent;GO:0003700.sequence-specific DNA binding transcription factor activity;	-	-	-
	comp104740_c0_seq1	254	EREBP	EREBP-like factor	AP2-EREBP	1348	-	-	gnl|CDD|197689 smart00380. AP2. DNA-binding domain in plant proteins such as APETALA2 and EREBPs.	3e-027	tr|B7FET9|B7FET9_9ROSI Dehydration responsive element binding protein OS=Populus alba x Populus bolleana PE=2 SV=1	4e-033	-	-	lcl|A5YRQ9_9ROSI/78-129 PF00847.15;AP2;	1e-023	-	GO:0005634.nucleus;GO:0003677.DNA binding;GO:0006355.regulation of transcription. DNA-dependent;GO:0006351.transcription. DNA-dependent;GO:0003700.sequence-specific DNA binding transcription factor activity;	-	K09286	-
	comp105840_c0_seq2	255	EREBP	EREBP-like factor	AP2-EREBP	968	-	-	gnl|CDD|197689 smart00380. AP2. DNA-binding domain in plant proteins such as APETALA2 and EREBPs.	1e-030	tr|B7FET9|B7FET9_9ROSI Dehydration responsive element binding protein OS=Populus alba x Populus bolleana PE=2 SV=1	3e-034	-	-	lcl|A5YRQ9_9ROSI/78-129 PF00847.15;AP2;	4e-024	-	GO:0005634.nucleus;GO:0003677.DNA binding;GO:0006355.regulation of transcription. DNA-dependent;GO:0006351.transcription. DNA-dependent;GO:0003700.sequence-specific DNA binding transcription factor activity;	-	K09286	-
	comp1078116_c0_seq1	256	EREBP	EREBP-like factor	AP2-EREBP	292	sp|Q6J9Q2|ERF86_ARATH Ethylene-responsive transcription factor ERF086 OS=Arabidopsis thaliana GN=ERF086 PE=2 SV=2	9e-015	gnl|CDD|197689 smart00380. AP2. DNA-binding domain in plant proteins such as APETALA2 and EREBPs.	1e-014	tr|A5B1K7|A5B1K7_VITVI Putative uncharacterized protein OS=Vitis vinifera GN=VITISV_003244 PE=4 SV=1	5e-015	ref|XP_002276452.1| PREDICTED: ethylene-responsive transcription factor ERF086-like [Vitis vinifera]	5e-015	lcl|D7M5X8_ARALL/18-69 PF00847.15;AP2;	9e-009	-	GO:0005634.nucleus;GO:0003677.DNA binding;GO:0006355.regulation of transcription. DNA-dependent;GO:0006351.transcription. DNA-dependent;GO:0003700.sequence-specific DNA binding transcription factor activity;	-	K09286	-
	comp108242_c0_seq1	257	ERF1	ethylene-responsive transcription factor 1	AP2-EREBP	1357	sp|O04681|PTI5_SOLLC Pathogenesis-related genes transcriptional activator PTI5 OS=Solanum lycopersicum GN=PTI5 PE=2 SV=1	9e-046	gnl|CDD|197689 smart00380. AP2. DNA-binding domain in plant proteins such as APETALA2 and EREBPs.	2e-028	tr|F6HM57|F6HM57_VITVI Putative uncharacterized protein OS=Vitis vinifera GN=VIT_10s0003g00580 PE=4 SV=1	1e-054	gb|ADC94860.1| ERF transcription factor 4 [Vitis pseudoreticulata]	8e-053	lcl|D3Y3F3_9ROSI/59-111 PF00847.15;AP2;	1e-025	-	GO:0005634.nucleus;GO:0003677.DNA binding;GO:0006952.defense response;GO:0006355.regulation of transcription. DNA-dependent;GO:0006351.transcription. DNA-dependent;GO:0003700.sequence-specific DNA binding transcription factor activity;	-	K14516	ko04075. Plant hormone signal transduction;
	comp114038_c0_seq1	258	ERF1	ethylene-responsive transcription factor 1	AP2-EREBP	1070	sp|O04681|PTI5_SOLLC Pathogenesis-related genes transcriptional activator PTI5 OS=Solanum lycopersicum GN=PTI5 PE=2 SV=1	3e-046	gnl|CDD|197689 smart00380. AP2. DNA-binding domain in plant proteins such as APETALA2 and EREBPs.	3e-029	tr|F6HM57|F6HM57_VITVI Putative uncharacterized protein OS=Vitis vinifera GN=VIT_10s0003g00580 PE=4 SV=1	2e-056	gb|ADC94860.1| ERF transcription factor 4 [Vitis pseudoreticulata]	1e-054	lcl|D3Y3F3_9ROSI/59-111 PF00847.15;AP2;	5e-026	-	GO:0005634.nucleus;GO:0003677.DNA binding;GO:0006952.defense response;GO:0006355.regulation of transcription. DNA-dependent;GO:0006351.transcription. DNA-dependent;GO:0003700.sequence-specific DNA binding transcription factor activity;	-	K14516	ko04075. Plant hormone signal transduction;
	comp1288771_c0_seq1	259	ERF1	ethylene-responsive transcription factor 1	AP2-EREBP	314	sp|Q8VYM0|ERF93_ARATH Ethylene-responsive transcription factor 15 OS=Arabidopsis thaliana GN=ERF15 PE=2 SV=1	2e-026	gnl|CDD|197689 smart00380. AP2. DNA-binding domain in plant proteins such as APETALA2 and EREBPs.	3e-021	tr|B9T293|B9T293_RICCO Ethylene-responsive transcription factor 1B. putative (Fragment) OS=Ricinus communis GN=RCOM_0463380 PE=4 SV=1	8e-033	ref|XP_002532362.1| Ethylene-responsive transcription factor 1B. putative [Ricinus communis] gb|EEF30005.1| Ethylene-responsive transcription factor 1B. putative [Ricinus communis]	7e-033	lcl|Q8GZE9_SOLLC/89-141 PF00847.15;AP2;	2e-018	-	GO:0005634.nucleus;GO:0003677.DNA binding;GO:0009873.ethylene mediated signaling pathway;GO:0006952.defense response;GO:0006355.regulation of transcription. DNA-dependent;GO:0006351.transcription. DNA-dependent;GO:0003700.sequence-specific DNA binding tra	-	K14516	ko04075. Plant hormone signal transduction;
	comp12_c0_seq2	260	EREBP	EREBP-like factor	AP2-EREBP	343	sp|Q84XB3|ERF1_SOLLC Ethylene-responsive transcription factor 1 OS=Solanum lycopersicum GN=ERF1 PE=2 SV=1	9e-029	-	-	tr|A3FMG9|A3FMG9_GOSBA Ethylene responsive element binding protein 1 OS=Gossypium barbadense GN=EREB1 PE=2 SV=2	2e-046	gb|ACJ54440.1| AP2/EREBP transcription factor [Gossypium hirsutum]	2e-047	lcl|B3IX32_LOTJA/1-119 PB012915; Pfam-B_12915;	1e-024	-	GO:0009835.fruit ripening;GO:0005634.nucleus;GO:0003677.DNA binding;GO:0009873.ethylene mediated signaling pathway;GO:0006355.regulation of transcription. DNA-dependent;GO:0006351.transcription. DNA-dependent;GO:0006952.defense response;GO:0003700.sequenc	-	K09286	-
	comp1411787_c0_seq1	261	-	-	AP2-EREBP	275	sp|O80654|ERF37_ARATH Ethylene-responsive transcription factor ERF037 OS=Arabidopsis thaliana GN=ERF037 PE=2 SV=1	3e-007	-	-	tr|F6HGL9|F6HGL9_VITVI Putative uncharacterized protein OS=Vitis vinifera GN=VIT_11s0016g03350 PE=4 SV=1	1e-014	ref|XP_002280555.2| PREDICTED: dehydration-responsive element-binding protein 3-like [Vitis vinifera]	1e-014	lcl|A9PL72_POPTR/161-287 PB038085; Pfam-B_38085;	6e-010	-	GO:0005634.nucleus;GO:0003677.DNA binding;GO:0006355.regulation of transcription. DNA-dependent;GO:0006351.transcription. DNA-dependent;GO:0003700.sequence-specific DNA binding transcription factor activity;	-	-	-
	comp24164_c0_seq1	262	-	-	AP2-EREBP	490	sp|Q8L9K1|ERF99_ARATH Ethylene-responsive transcription factor 13 OS=Arabidopsis thaliana GN=ERF13 PE=2 SV=2	9e-028	gnl|CDD|197689 smart00380. AP2. DNA-binding domain in plant proteins such as APETALA2 and EREBPs.	2e-014	tr|B9MV98|B9MV98_POPTR AP2/ERF domain-containing transcription factor OS=Populus trichocarpa GN=ERF8 PE=4 SV=1	1e-027	ref|XP_002327054.1| AP2/ERF domain-containing transcription factor [Populus trichocarpa] gb|EEE73804.1| AP2/ERF domain-containing transcription factor [Populus trichocarpa]	1e-027	lcl|B8PRP5_CATRO/98-150 PF00847.15;AP2;	7e-015	-	GO:0005634.nucleus;GO:0003677.DNA binding;GO:0009873.ethylene mediated signaling pathway;GO:0006952.defense response;GO:0006355.regulation of transcription. DNA-dependent;GO:0006351.transcription. DNA-dependent;GO:0003700.sequence-specific DNA binding tra	-	-	-
	comp28986_c0_seq1	263	-	-	AP2-EREBP	224	sp|Q40479|ERF2_TOBAC Ethylene-responsive transcription factor 2 OS=Nicotiana tabacum GN=ERF2 PE=2 SV=1	2e-010	-	-	tr|A3FMG9|A3FMG9_GOSBA Ethylene responsive element binding protein 1 OS=Gossypium barbadense GN=EREB1 PE=2 SV=2	3e-022	gb|ACJ54440.1| AP2/EREBP transcription factor [Gossypium hirsutum]	2e-022	-	-	-	GO:0009835.fruit ripening;GO:0005634.nucleus;GO:0003677.DNA binding;GO:0009873.ethylene mediated signaling pathway;GO:0006355.regulation of transcription. DNA-dependent;GO:0006351.transcription. DNA-dependent;GO:0006952.defense response;GO:0003700.sequenc	-	-	-
	comp432843_c0_seq1	264	ERF1	ethylene-responsive transcription factor 1	AP2-EREBP	325	sp|Q8LDC8|ERF92_ARATH Ethylene-responsive transcription factor 1B OS=Arabidopsis thaliana GN=ERF1B PE=2 SV=2	2e-020	-	-	tr|B9S7J4|B9S7J4_RICCO Ethylene-responsive transcription factor 1B. putative OS=Ricinus communis GN=RCOM_0608740 PE=4 SV=1	1e-033	ref|XP_002521963.1| Ethylene-responsive transcription factor 1B. putative [Ricinus communis] gb|EEF40367.1| Ethylene-responsive transcription factor 1B. putative [Ricinus communis]	1e-033	-	-	-	GO:0005634.nucleus;GO:0003677.DNA binding;GO:0006355.regulation of transcription. DNA-dependent;GO:0006351.transcription. DNA-dependent;GO:0003700.sequence-specific DNA binding transcription factor activity;	-	K14516	ko04075. Plant hormone signal transduction;
	comp451539_c0_seq1	265	EREBP	EREBP-like factor	AP2-EREBP	444	sp|Q8LC30|RAP21_ARATH Ethylene-responsive transcription factor RAP2-1 OS=Arabidopsis thaliana GN=RAP2-1 PE=2 SV=1	2e-039	gnl|CDD|197689 smart00380. AP2. DNA-binding domain in plant proteins such as APETALA2 and EREBPs.	6e-028	tr|Q7XAV5|Q7XAV5_GOSHI DRE binding protein 1 OS=Gossypium hirsutum GN=DREB PE=2 SV=1	4e-052	gb|AAQ08000.1| dehydration responsive element binding protein [Gossypium hirsutum] gb|AAO43165.1| DRE binding protein 1 [Gossypium hirsutum]	4e-052	lcl|D7MKS3_ARALL/19-70 PF00847.15;AP2;	1e-021	-	GO:0005634.nucleus;GO:0003677.DNA binding;GO:0006355.regulation of transcription. DNA-dependent;GO:0006351.transcription. DNA-dependent;GO:0003700.sequence-specific DNA binding transcription factor activity;	-	K09286	-
	comp497481_c0_seq1	266	-	-	AP2-EREBP	220	sp|Q9LTC6|ERF95_ARATH Ethylene-responsive transcription factor ERF095 OS=Arabidopsis thaliana GN=ERF095 PE=2 SV=1	2e-020	gnl|CDD|197689 smart00380. AP2. DNA-binding domain in plant proteins such as APETALA2 and EREBPs.	1e-020	tr|B9STH3|B9STH3_RICCO Ethylene-responsive transcription factor. putative OS=Ricinus communis GN=RCOM_0491600 PE=4 SV=1	5e-021	ref|XP_002529292.1| Ethylene-responsive transcription factor. putative [Ricinus communis] gb|EEF33061.1| Ethylene-responsive transcription factor. putative [Ricinus communis]	5e-021	lcl|A5AVA3_VITVI/19-71 PF00847.15;AP2;	4e-017	-	GO:0005634.nucleus;GO:0003677.DNA binding;GO:0006952.defense response;GO:0006355.regulation of transcription. DNA-dependent;GO:0006351.transcription. DNA-dependent;GO:0003700.sequence-specific DNA binding transcription factor activity;	-	-	-
	comp632694_c0_seq1	267	EREBP	EREBP-like factor	AP2-EREBP	208	sp|Q84XB3|ERF1_SOLLC Ethylene-responsive transcription factor 1 OS=Solanum lycopersicum GN=ERF1 PE=2 SV=1	3e-016	-	-	tr|A3FMG9|A3FMG9_GOSBA Ethylene responsive element binding protein 1 OS=Gossypium barbadense GN=EREB1 PE=2 SV=2	2e-024	gb|ACJ54440.1| AP2/EREBP transcription factor [Gossypium hirsutum]	7e-027	lcl|B3IX32_LOTJA/1-119 PB012915; Pfam-B_12915;	2e-016	-	GO:0009835.fruit ripening;GO:0005634.nucleus;GO:0003677.DNA binding;GO:0009873.ethylene mediated signaling pathway;GO:0006355.regulation of transcription. DNA-dependent;GO:0006351.transcription. DNA-dependent;GO:0006952.defense response;GO:0003700.sequenc	-	K09286	-
	comp63981_c0_seq1	268	ERF2	ethylene-responsive transcription factor 2	AP2-EREBP	443	sp|O80338|EF101_ARATH Ethylene-responsive transcription factor 2 OS=Arabidopsis thaliana GN=ERF2 PE=2 SV=1	7e-018	-	-	tr|Q3L0R0|Q3L0R0_GOSHI Ethylene-responsive element binding protein ERF5 OS=Gossypium hirsutum PE=2 SV=1	4e-025	gb|AAX07459.1| ethylene-responsive element binding protein ERF5 [Gossypium hirsutum]	4e-025	-	-	-	GO:0005634.nucleus;GO:0003677.DNA binding;GO:0009873.ethylene mediated signaling pathway;GO:0006952.defense response;GO:0006355.regulation of transcription. DNA-dependent;GO:0006351.transcription. DNA-dependent;GO:0003700.sequence-specific DNA binding tra	-	K14517	ko04075. Plant hormone signal transduction;
	comp654911_c0_seq1	269	OVM. ANT	AP2-like factor. ANT lineage	AP2-EREBP	264	sp|Q52QU2|AIL6_ARATH AP2-like ethylene-responsive transcription factor AIL6 OS=Arabidopsis thaliana GN=AIL6 PE=2 SV=1	7e-023	-	-	tr|B9T5K4|B9T5K4_RICCO Protein BABY BOOM. putative OS=Ricinus communis GN=RCOM_0021080 PE=4 SV=1	8e-029	ref|XP_002533523.1| Protein BABY BOOM. putative [Ricinus communis] gb|EEF28867.1| Protein BABY BOOM. putative [Ricinus communis]	8e-029	lcl|B9T5K4_RICCO/6-170 PB009399; Pfam-B_9399;	2e-031	-	GO:0032440.2-alkenal reductase [NAD(P)] activity;GO:0005634.nucleus;GO:0003677.DNA binding;GO:0006355.regulation of transcription. DNA-dependent;GO:0006351.transcription. DNA-dependent;GO:0055114.oxidation-reduction process;GO:0003700.sequence-specific DN	-	K09285	-
	comp68232_c0_seq1	270	ERF2	ethylene-responsive transcription factor 2	AP2-EREBP	481	sp|O80338|EF101_ARATH Ethylene-responsive transcription factor 2 OS=Arabidopsis thaliana GN=ERF2 PE=2 SV=1	1e-017	-	-	tr|Q3L0R0|Q3L0R0_GOSHI Ethylene-responsive element binding protein ERF5 OS=Gossypium hirsutum PE=2 SV=1	6e-025	gb|AAX07459.1| ethylene-responsive element binding protein ERF5 [Gossypium hirsutum]	5e-025	-	-	-	GO:0005634.nucleus;GO:0003677.DNA binding;GO:0009873.ethylene mediated signaling pathway;GO:0006952.defense response;GO:0006355.regulation of transcription. DNA-dependent;GO:0006351.transcription. DNA-dependent;GO:0003700.sequence-specific DNA binding tra	-	K14517	ko04075. Plant hormone signal transduction;
	comp70641_c0_seq1	271	ERF1	ethylene-responsive transcription factor 1	AP2-EREBP	404	sp|Q8LDC8|ERF92_ARATH Ethylene-responsive transcription factor 1B OS=Arabidopsis thaliana GN=ERF1B PE=2 SV=2	3e-022	-	-	tr|B9S7J4|B9S7J4_RICCO Ethylene-responsive transcription factor 1B. putative OS=Ricinus communis GN=RCOM_0608740 PE=4 SV=1	2e-034	ref|XP_002521963.1| Ethylene-responsive transcription factor 1B. putative [Ricinus communis] gb|EEF40367.1| Ethylene-responsive transcription factor 1B. putative [Ricinus communis]	2e-034	-	-	-	GO:0005634.nucleus;GO:0003677.DNA binding;GO:0006355.regulation of transcription. DNA-dependent;GO:0006351.transcription. DNA-dependent;GO:0003700.sequence-specific DNA binding transcription factor activity;	-	K14516	ko04075. Plant hormone signal transduction;
	comp737535_c0_seq1	272	EREBP	EREBP-like factor	AP2-EREBP	334	sp|Q9FH94|ERF10_ARATH Ethylene-responsive transcription factor ERF010 OS=Arabidopsis thaliana GN=ERF010 PE=2 SV=1	8e-038	gnl|CDD|197689 smart00380. AP2. DNA-binding domain in plant proteins such as APETALA2 and EREBPs.	6e-028	tr|Q7XAV5|Q7XAV5_GOSHI DRE binding protein 1 OS=Gossypium hirsutum GN=DREB PE=2 SV=1	6e-046	gb|AAQ08000.1| dehydration responsive element binding protein [Gossypium hirsutum] gb|AAO43165.1| DRE binding protein 1 [Gossypium hirsutum]	5e-046	lcl|D7MKS3_ARALL/19-70 PF00847.15;AP2;	4e-022	-	GO:0005634.nucleus;GO:0003677.DNA binding;GO:0006355.regulation of transcription. DNA-dependent;GO:0006351.transcription. DNA-dependent;GO:0003700.sequence-specific DNA binding transcription factor activity;	-	K09286	-
	comp740775_c0_seq1	273	-	-	AP2-EREBP	321	sp|Q9LTC5|ERF98_ARATH Ethylene-responsive transcription factor ERF098 OS=Arabidopsis thaliana GN=ERF098 PE=2 SV=1	3e-008	-	-	tr|F6HZI9|F6HZI9_VITVI Putative uncharacterized protein OS=Vitis vinifera GN=VIT_07s0005g03220 PE=4 SV=1	8e-008	emb|CBI37104.3| unnamed protein product [Vitis vinifera]	5e-008	-	-	-	GO:0005634.nucleus;GO:0003677.DNA binding;GO:0006355.regulation of transcription. DNA-dependent;GO:0006351.transcription. DNA-dependent;GO:0003700.sequence-specific DNA binding transcription factor activity;	-	-	-
	comp780766_c0_seq1	274	-	-	AP2-EREBP	297	sp|Q9LSX0|ERF96_ARATH Ethylene-responsive transcription factor ERF096 OS=Arabidopsis thaliana GN=ERF096 PE=2 SV=1	3e-024	gnl|CDD|197689 smart00380. AP2. DNA-binding domain in plant proteins such as APETALA2 and EREBPs.	2e-020	tr|B9STH3|B9STH3_RICCO Ethylene-responsive transcription factor. putative OS=Ricinus communis GN=RCOM_0491600 PE=4 SV=1	2e-024	ref|XP_002529292.1| Ethylene-responsive transcription factor. putative [Ricinus communis] gb|EEF33061.1| Ethylene-responsive transcription factor. putative [Ricinus communis]	2e-024	lcl|A5AVA3_VITVI/19-71 PF00847.15;AP2;	9e-017	-	GO:0005634.nucleus;GO:0003677.DNA binding;GO:0006952.defense response;GO:0006355.regulation of transcription. DNA-dependent;GO:0006351.transcription. DNA-dependent;GO:0003700.sequence-specific DNA binding transcription factor activity;	-	-	-
	comp788419_c0_seq1	275	-	-	AP2-EREBP	422	sp|Q70II3|EF110_ARATH Ethylene-responsive transcription factor ERF110 OS=Arabidopsis thaliana GN=ERF110 PE=2 SV=2	7e-011	gnl|CDD|197689 smart00380. AP2. DNA-binding domain in plant proteins such as APETALA2 and EREBPs.	1e-006	tr|A5BUA0|A5BUA0_VITVI Putative uncharacterized protein OS=Vitis vinifera GN=VITISV_028773 PE=4 SV=1	3e-021	ref|XP_002264797.2| PREDICTED: uncharacterized protein LOC100262406 [Vitis vinifera] emb|CAN66025.1| hypothetical protein VITISV_028773 [Vitis vinifera]	3e-021	-	-	-	GO:0005634.nucleus;GO:0003677.DNA binding;GO:0006355.regulation of transcription. DNA-dependent;GO:0006351.transcription. DNA-dependent;GO:0003700.sequence-specific DNA binding transcription factor activity;	-	-	-
	comp82045_c0_seq1	276	ERF1	ethylene-responsive transcription factor 1	AP2-EREBP	434	sp|O04681|PTI5_SOLLC Pathogenesis-related genes transcriptional activator PTI5 OS=Solanum lycopersicum GN=PTI5 PE=2 SV=1	8e-030	gnl|CDD|197689 smart00380. AP2. DNA-binding domain in plant proteins such as APETALA2 and EREBPs.	6e-023	tr|G7IFJ0|G7IFJ0_MEDTR Ethylene-responsive transcription factor OS=Medicago truncatula GN=MTR_2g015040 PE=4 SV=1	3e-036	ref|XP_003546012.1| PREDICTED: pathogenesis-related genes transcriptional activator PTI5-like [Glycine max]	1e-036	lcl|B9N9M3_POPTR/61-113 PF00847.15;AP2;	1e-022	-	GO:0009835.fruit ripening;GO:0005634.nucleus;GO:0003677.DNA binding;GO:0009873.ethylene mediated signaling pathway;GO:0006355.regulation of transcription. DNA-dependent;GO:0006351.transcription. DNA-dependent;GO:0006952.defense response;GO:0003700.sequenc	-	K14516	ko04075. Plant hormone signal transduction;
	comp82090_c0_seq1	277	ERF1	ethylene-responsive transcription factor 1	AP2-EREBP	436	sp|O04681|PTI5_SOLLC Pathogenesis-related genes transcriptional activator PTI5 OS=Solanum lycopersicum GN=PTI5 PE=2 SV=1	8e-030	gnl|CDD|197689 smart00380. AP2. DNA-binding domain in plant proteins such as APETALA2 and EREBPs.	7e-023	tr|G7IFJ0|G7IFJ0_MEDTR Ethylene-responsive transcription factor OS=Medicago truncatula GN=MTR_2g015040 PE=4 SV=1	3e-036	ref|XP_003546012.1| PREDICTED: pathogenesis-related genes transcriptional activator PTI5-like [Glycine max]	1e-036	lcl|B9N9M3_POPTR/61-113 PF00847.15;AP2;	1e-022	-	GO:0009835.fruit ripening;GO:0005634.nucleus;GO:0003677.DNA binding;GO:0009873.ethylene mediated signaling pathway;GO:0006355.regulation of transcription. DNA-dependent;GO:0006351.transcription. DNA-dependent;GO:0006952.defense response;GO:0003700.sequenc	-	K14516	ko04075. Plant hormone signal transduction;
	comp83666_c0_seq1	278	ERF1	ethylene-responsive transcription factor 1	AP2-EREBP	782	sp|Q8LDC8|ERF92_ARATH Ethylene-responsive transcription factor 1B OS=Arabidopsis thaliana GN=ERF1B PE=2 SV=2	4e-041	gnl|CDD|197689 smart00380. AP2. DNA-binding domain in plant proteins such as APETALA2 and EREBPs.	3e-018	tr|F6H8M0|F6H8M0_VITVI Putative uncharacterized protein OS=Vitis vinifera GN=VIT_05s0049g00510 PE=4 SV=1	9e-046	ref|XP_002281052.2| PREDICTED: LOW QUALITY PROTEIN: ethylene-responsive transcription factor 1B [Vitis vinifera]	4e-045	lcl|A5AVA3_VITVI/19-71 PF00847.15;AP2;	8e-015	-	GO:0005634.nucleus;GO:0003677.DNA binding;GO:0006952.defense response;GO:0006355.regulation of transcription. DNA-dependent;GO:0006351.transcription. DNA-dependent;GO:0003700.sequence-specific DNA binding transcription factor activity;	-	K14516	ko04075. Plant hormone signal transduction;
	comp838_c0_seq1	279	-	-	AP2-EREBP	339	sp|Q70II3|EF110_ARATH Ethylene-responsive transcription factor ERF110 OS=Arabidopsis thaliana GN=ERF110 PE=2 SV=2	3e-021	gnl|CDD|197689 smart00380. AP2. DNA-binding domain in plant proteins such as APETALA2 and EREBPs.	3e-021	tr|A5BUA0|A5BUA0_VITVI Putative uncharacterized protein OS=Vitis vinifera GN=VITISV_028773 PE=4 SV=1	1e-028	ref|XP_002264797.2| PREDICTED: uncharacterized protein LOC100262406 [Vitis vinifera] emb|CAN66025.1| hypothetical protein VITISV_028773 [Vitis vinifera]	1e-028	lcl|RAP26_ARATH/59-110 PF00847.15;AP2;	4e-013	-	GO:0005634.nucleus;GO:0003677.DNA binding;GO:0006355.regulation of transcription. DNA-dependent;GO:0006351.transcription. DNA-dependent;GO:0003700.sequence-specific DNA binding transcription factor activity;	-	-	-
	comp99640_c0_seq8	280	-	-	AP2-EREBP	977	sp|Q70II3|EF110_ARATH Ethylene-responsive transcription factor ERF110 OS=Arabidopsis thaliana GN=ERF110 PE=2 SV=2	5e-025	gnl|CDD|197689 smart00380. AP2. DNA-binding domain in plant proteins such as APETALA2 and EREBPs.	9e-023	tr|A5BUA0|A5BUA0_VITVI Putative uncharacterized protein OS=Vitis vinifera GN=VITISV_028773 PE=4 SV=1	3e-042	ref|XP_002264797.2| PREDICTED: uncharacterized protein LOC100262406 [Vitis vinifera] emb|CAN66025.1| hypothetical protein VITISV_028773 [Vitis vinifera]	3e-042	lcl|RAP26_ARATH/59-110 PF00847.15;AP2;	1e-015	-	GO:0005634.nucleus;GO:0003677.DNA binding;GO:0006355.regulation of transcription. DNA-dependent;GO:0006351.transcription. DNA-dependent;GO:0003700.sequence-specific DNA binding transcription factor activity;	-	-	-
	comp1008414_c0_seq1	281	-	-	AP2-EREBP	283	sp|Q40476|ERF1_TOBAC Ethylene-responsive transcription factor 1 OS=Nicotiana tabacum GN=ERF1 PE=2 SV=1	1e-013	-	-	tr|B9GYE3|B9GYE3_POPTR AP2/ERF domain-containing transcription factor OS=Populus trichocarpa GN=ERF13 PE=4 SV=1	2e-014	ref|XP_002304592.1| AP2/ERF domain-containing transcription factor [Populus trichocarpa] gb|EEE79571.1| AP2/ERF domain-containing transcription factor [Populus trichocarpa]	1e-014	lcl|B9GYE3_POPTR/20-62 PB012915; Pfam-B_12915;	6e-013	-	GO:0005634.nucleus;GO:0003677.DNA binding;GO:0009873.ethylene mediated signaling pathway;GO:0006952.defense response;GO:0006355.regulation of transcription. DNA-dependent;GO:0006351.transcription. DNA-dependent;GO:0003700.sequence-specific DNA binding tra	-	-	-
	comp1291371_c0_seq1	282	EREBP	EREBP-like factor	AP2-EREBP	452	sp|Q6J9S1|RA211_ARATH Ethylene-responsive transcription factor RAP2-11 OS=Arabidopsis thaliana GN=RAP2-11 PE=2 SV=1	3e-032	gnl|CDD|197689 smart00380. AP2. DNA-binding domain in plant proteins such as APETALA2 and EREBPs.	5e-019	tr|D7SLK5|D7SLK5_VITVI Putative uncharacterized protein OS=Vitis vinifera GN=VIT_06s0004g00490 PE=4 SV=1	8e-035	ref|XP_002283627.1| PREDICTED: ethylene-responsive transcription factor RAP2-11 [Vitis vinifera] emb|CBI16533.3| unnamed protein product [Vitis vinifera]	8e-035	lcl|D7SLK5_VITVI/34-85 PF00847.15;AP2;	1e-015	-	GO:0005634.nucleus;GO:0003677.DNA binding;GO:0006355.regulation of transcription. DNA-dependent;GO:0006351.transcription. DNA-dependent;GO:0003700.sequence-specific DNA binding transcription factor activity;	-	K09286	-
	comp373171_c0_seq1	283	-	-	AP2-EREBP	215	sp|Q9SKT1|ERF53_ARATH Ethylene-responsive transcription factor ERF053 OS=Arabidopsis thaliana GN=ERF053 PE=2 SV=1	1e-011	-	-	tr|A9PL91|A9PL91_POPTR AP2/ERF domain-containing transcription factor OS=Populus trichocarpa GN=RAP2L1 PE=4 SV=1	7e-018	ref|XP_002319909.1| AP2/ERF domain-containing transcription factor [Populus trichocarpa] gb|ABQ62985.1| RAP2-like protein [Populus trichocarpa] gb|EEE95832.1| AP2/ERF domain-containing transcription factor [Populus trichocarpa]	7e-018	-	-	-	GO:0005634.nucleus;GO:0003677.DNA binding;GO:0006355.regulation of transcription. DNA-dependent;GO:0006351.transcription. DNA-dependent;GO:0003700.sequence-specific DNA binding transcription factor activity;	-	-	-
	comp643446_c0_seq1	284	ERF2	ethylene-responsive transcription factor 2	AP2-EREBP	216	sp|Q40479|ERF2_TOBAC Ethylene-responsive transcription factor 2 OS=Nicotiana tabacum GN=ERF2 PE=2 SV=1	7e-033	gnl|CDD|197689 smart00380. AP2. DNA-binding domain in plant proteins such as APETALA2 and EREBPs.	4e-025	tr|B9GK35|B9GK35_POPTR AP2/ERF domain-containing transcription factor OS=Populus trichocarpa GN=ERF12 PE=4 SV=1	1e-031	ref|XP_002297926.1| AP2/ERF domain-containing transcription factor [Populus trichocarpa] gb|EEE82731.1| AP2/ERF domain-containing transcription factor [Populus trichocarpa]	1e-031	lcl|D8VD39_ACTDE/115-167 PF00847.15;AP2;	3e-020	-	GO:0009835.fruit ripening;GO:0005634.nucleus;GO:0003677.DNA binding;GO:0009873.ethylene mediated signaling pathway;GO:0006355.regulation of transcription. DNA-dependent;GO:0006351.transcription. DNA-dependent;GO:0006952.defense response;GO:0003700.sequenc	-	K14517	ko04075. Plant hormone signal transduction;
	comp990371_c0_seq1	285	-	-	AP2-EREBP	236	sp|Q10QS9|Y3845_ORYSJ B3 domain-containing protein Os03g0184500 OS=Oryza sativa subsp. japonica GN=Os03g0184500 PE=2 SV=1	2e-012	-	-	tr|D7TPK6|D7TPK6_VITVI Putative uncharacterized protein OS=Vitis vinifera GN=VIT_03s0063g00630 PE=4 SV=1	7e-016	emb|CBI32429.3| unnamed protein product [Vitis vinifera]	6e-016	lcl|A9PF63_POPTR/91-190 PB005699; Pfam-B_5699;	4e-012	-	GO:0005634.nucleus;GO:0003677.DNA binding;GO:0006355.regulation of transcription. DNA-dependent;GO:0006351.transcription. DNA-dependent;	-	-	-
	comp105795_c0_seq2	286	OVM. ANT	AP2-like factor. ANT lineage	AP2-EREBP	1564	-	-	gnl|CDD|197689 smart00380. AP2. DNA-binding domain in plant proteins such as APETALA2 and EREBPs.	9e-009	-	-	-	-	lcl|A5B2G8_VITVI/741-907 PB029027; Pfam-B_29027;	8e-020	-	-	-	K09285	-
	comp109144_c0_seq7	287	OVM. ANT	AP2-like factor. ANT lineage	AP2-EREBP	3501	sp|Q38914|ANT_ARATH AP2-like ethylene-responsive transcription factor ANT OS=Arabidopsis thaliana GN=ANT PE=1 SV=2	5e-119	gnl|CDD|197689 smart00380. AP2. DNA-binding domain in plant proteins such as APETALA2 and EREBPs.	5e-020	tr|F6I7I7|F6I7I7_VITVI Putative uncharacterized protein OS=Vitis vinifera GN=VIT_07s0151g00440 PE=4 SV=1	0	ref|XP_002263597.2| PREDICTED: AP2-like ethylene-responsive transcription factor ANT-like [Vitis vinifera]	0	lcl|D7UE76_VITVI/1-249 PB003404; Pfam-B_3404;	4e-061	-	GO:0005634.nucleus;GO:0003677.DNA binding;GO:0006355.regulation of transcription. DNA-dependent;GO:0006351.transcription. DNA-dependent;GO:0003700.sequence-specific DNA binding transcription factor activity;	-	K09285	-
	comp739052_c0_seq1	288	OVM. ANT	AP2-like factor. ANT lineage	AP2-EREBP	285	sp|Q52QU2|AIL6_ARATH AP2-like ethylene-responsive transcription factor AIL6 OS=Arabidopsis thaliana GN=AIL6 PE=2 SV=1	7e-056	-	-	tr|F6GZD5|F6GZD5_VITVI Putative uncharacterized protein OS=Vitis vinifera GN=VIT_00s0772g00020 PE=4 SV=1	1e-055	ref|XP_003517351.1| PREDICTED: AP2-like ethylene-responsive transcription factor AIL6-like [Glycine max]	5e-057	lcl|Q10MD4_ORYSJ/294-346 PF00847.15;AP2;	3e-018	-	GO:0032440.2-alkenal reductase [NAD(P)] activity;GO:0005634.nucleus;GO:0003677.DNA binding;GO:0006355.regulation of transcription. DNA-dependent;GO:0006351.transcription. DNA-dependent;GO:0055114.oxidation-reduction process;GO:0003700.sequence-specific DN	-	K09285	-
	comp113593_c0_seq3	289	OVM. ANT	AP2-like factor. ANT lineage	AP2-EREBP	1895	sp|Q8GWK2|AP2L4_ARATH AP2-like ethylene-responsive transcription factor At2g41710 OS=Arabidopsis thaliana GN=At2g41710 PE=2 SV=2	9e-158	gnl|CDD|197689 smart00380. AP2. DNA-binding domain in plant proteins such as APETALA2 and EREBPs.	1e-008	tr|F6HKW7|F6HKW7_VITVI Putative uncharacterized protein OS=Vitis vinifera GN=VIT_08s0007g08580 PE=4 SV=1	0	ref|XP_002284093.1| PREDICTED: AP2-like ethylene-responsive transcription factor At2g41710-like [Vitis vinifera]	0	lcl|B9H9T5_POPTR/242-429 PB046113; Pfam-B_46113;	1e-069	-	GO:0032440.2-alkenal reductase [NAD(P)] activity;GO:0005634.nucleus;GO:0003677.DNA binding;GO:0006355.regulation of transcription. DNA-dependent;GO:0006351.transcription. DNA-dependent;GO:0055114.oxidation-reduction process;GO:0003700.sequence-specific DN	-	K09285	-
	comp99323_c0_seq5	290	OVM. ANT	AP2-like factor. ANT lineage	AP2-EREBP	1966	sp|Q8GWK2|AP2L4_ARATH AP2-like ethylene-responsive transcription factor At2g41710 OS=Arabidopsis thaliana GN=At2g41710 PE=2 SV=2	2e-093	gnl|CDD|197689 smart00380. AP2. DNA-binding domain in plant proteins such as APETALA2 and EREBPs.	1e-008	tr|E4MYD7|E4MYD7_THEHA mRNA. clone: RTFL01-50-D01 OS=Thellungiella halophila PE=2 SV=1	2e-093	ref|XP_003520515.1| PREDICTED: AP2-like ethylene-responsive transcription factor At2g41710-like [Glycine max]	3e-095	lcl|B9H9T5_POPTR/242-429 PB046113; Pfam-B_46113;	1e-065	-	GO:0032440.2-alkenal reductase [NAD(P)] activity;GO:0005634.nucleus;GO:0003677.DNA binding;GO:0006355.regulation of transcription. DNA-dependent;GO:0006351.transcription. DNA-dependent;GO:0055114.oxidation-reduction process;GO:0003700.sequence-specific DN	-	K09285	-
	comp1386198_c0_seq1	291	OVM. ANT	AP2-like factor. ANT lineage	AP2-EREBP	240	sp|Q94AN4|AP2L1_ARATH AP2-like ethylene-responsive transcription factor At1g16060 OS=Arabidopsis thaliana GN=At1g16060 PE=2 SV=1	4e-011	-	-	tr|B9IM93|B9IM93_POPTR AP2 domain-containing transcription factor OS=Populus trichocarpa GN=RAP27 PE=4 SV=1	1e-013	emb|CBI36586.3| unnamed protein product [Vitis vinifera]	1e-013	-	-	-	GO:0005634.nucleus;GO:0003677.DNA binding;GO:0006355.regulation of transcription. DNA-dependent;GO:0006351.transcription. DNA-dependent;GO:0003700.sequence-specific DNA binding transcription factor activity;	-	K09285	-
	comp1298624_c0_seq1	292	OVM. ANT	AP2-like factor. ANT lineage	AP2-EREBP	237	sp|Q94AN4|AP2L1_ARATH AP2-like ethylene-responsive transcription factor At1g16060 OS=Arabidopsis thaliana GN=At1g16060 PE=2 SV=1	6e-018	-	-	tr|B9HBF5|B9HBF5_POPTR AP2 domain-containing transcription factor OS=Populus trichocarpa GN=RAP29 PE=4 SV=1	1e-021	ref|XP_002308422.1| AP2 domain-containing transcription factor [Populus trichocarpa] gb|EEE91945.1| AP2 domain-containing transcription factor [Populus trichocarpa]	1e-021	lcl|Q4ABY9_BRACM/264-321 PF00847.15;AP2;	2e-008	-	GO:0005634.nucleus;GO:0003677.DNA binding;GO:0006355.regulation of transcription. DNA-dependent;GO:0006351.transcription. DNA-dependent;GO:0003700.sequence-specific DNA binding transcription factor activity;	-	K09285	-
	comp111039_c0_seq1	293	OVM. ANT	AP2-like factor. ANT lineage	AP2-EREBP	1461	sp|Q94AN4|AP2L1_ARATH AP2-like ethylene-responsive transcription factor At1g16060 OS=Arabidopsis thaliana GN=At1g16060 PE=2 SV=1	2e-119	gnl|CDD|197689 smart00380. AP2. DNA-binding domain in plant proteins such as APETALA2 and EREBPs.	2e-024	tr|F6HBY5|F6HBY5_VITVI Putative uncharacterized protein OS=Vitis vinifera GN=VIT_09s0018g01650 PE=4 SV=1	2e-139	ref|XP_002272159.1| PREDICTED: AP2-like ethylene-responsive transcription factor At1g16060-like [Vitis vinifera]	2e-139	lcl|AP2L1_ARATH/159-211 PF00847.15;AP2;	3e-027	-	GO:0005634.nucleus;GO:0003677.DNA binding;GO:0006355.regulation of transcription. DNA-dependent;GO:0006351.transcription. DNA-dependent;GO:0003700.sequence-specific DNA binding transcription factor activity;	-	K09285	-
	comp85115_c0_seq2	294	OVM. ANT	AP2-like factor. ANT lineage	AP2-EREBP	978	sp|Q94AN4|AP2L1_ARATH AP2-like ethylene-responsive transcription factor At1g16060 OS=Arabidopsis thaliana GN=At1g16060 PE=2 SV=1	6e-107	gnl|CDD|197689 smart00380. AP2. DNA-binding domain in plant proteins such as APETALA2 and EREBPs.	8e-023	tr|B9IM93|B9IM93_POPTR AP2 domain-containing transcription factor OS=Populus trichocarpa GN=RAP27 PE=4 SV=1	3e-125	ref|XP_003524030.1| PREDICTED: AP2-like ethylene-responsive transcription factor At1g16060-like [Glycine max]	3e-127	lcl|D7U1H0_VITVI/44-104 PF00847.15;AP2;	3e-036	-	GO:0005634.nucleus;GO:0003677.DNA binding;GO:0006355.regulation of transcription. DNA-dependent;GO:0006351.transcription. DNA-dependent;GO:0003700.sequence-specific DNA binding transcription factor activity;	-	K09285	-
	comp82011_c0_seq2	295	OVM. ANT	AP2-like factor. ANT lineage	AP2-EREBP	772	sp|Q94AN4|AP2L1_ARATH AP2-like ethylene-responsive transcription factor At1g16060 OS=Arabidopsis thaliana GN=At1g16060 PE=2 SV=1	2e-031	gnl|CDD|197689 smart00380. AP2. DNA-binding domain in plant proteins such as APETALA2 and EREBPs.	5e-011	tr|B9IM93|B9IM93_POPTR AP2 domain-containing transcription factor OS=Populus trichocarpa GN=RAP27 PE=4 SV=1	2e-056	ref|XP_003525949.1| PREDICTED: AP2-like ethylene-responsive transcription factor At1g16060-like [Glycine max]	9e-057	lcl|B9SQW5_RICCO/249-325 PB022418; Pfam-B_22418;	1e-016	-	GO:0005634.nucleus;GO:0003677.DNA binding;GO:0006355.regulation of transcription. DNA-dependent;GO:0006351.transcription. DNA-dependent;GO:0003700.sequence-specific DNA binding transcription factor activity;	-	K09285	-
	comp322591_c0_seq1	296	ERF1	ethylene-responsive transcription factor 1	AP2-EREBP	798	-	-	gnl|CDD|197689 smart00380. AP2. DNA-binding domain in plant proteins such as APETALA2 and EREBPs.	2e-009	tr|B9T293|B9T293_RICCO Ethylene-responsive transcription factor 1B. putative (Fragment) OS=Ricinus communis GN=RCOM_0463380 PE=4 SV=1	3e-025	ref|XP_002532362.1| Ethylene-responsive transcription factor 1B. putative [Ricinus communis] gb|EEF30005.1| Ethylene-responsive transcription factor 1B. putative [Ricinus communis]	3e-025	lcl|B9S7J4_RICCO/91-142 PF00847.15;AP2;	8e-008	-	GO:0005634.nucleus;GO:0003677.DNA binding;GO:0006355.regulation of transcription. DNA-dependent;GO:0006351.transcription. DNA-dependent;GO:0003700.sequence-specific DNA binding transcription factor activity;	-	K14516	ko04075. Plant hormone signal transduction;
	comp93775_c0_seq1	297	ERF1	ethylene-responsive transcription factor 1	AP2-EREBP	914	sp|Q8LDC8|ERF92_ARATH Ethylene-responsive transcription factor 1B OS=Arabidopsis thaliana GN=ERF1B PE=2 SV=2	8e-052	gnl|CDD|197689 smart00380. AP2. DNA-binding domain in plant proteins such as APETALA2 and EREBPs.	1e-018	tr|B9S7J4|B9S7J4_RICCO Ethylene-responsive transcription factor 1B. putative OS=Ricinus communis GN=RCOM_0608740 PE=4 SV=1	2e-063	ref|XP_002521963.1| Ethylene-responsive transcription factor 1B. putative [Ricinus communis] gb|EEF40367.1| Ethylene-responsive transcription factor 1B. putative [Ricinus communis]	2e-063	lcl|B9S7J4_RICCO/91-142 PF00847.15;AP2;	5e-015	-	GO:0005634.nucleus;GO:0003677.DNA binding;GO:0006952.defense response;GO:0006355.regulation of transcription. DNA-dependent;GO:0006351.transcription. DNA-dependent;GO:0003700.sequence-specific DNA binding transcription factor activity;	-	K14516	ko04075. Plant hormone signal transduction;
	comp341243_c0_seq1	298	ERF1	ethylene-responsive transcription factor 1	AP2-EREBP	493	sp|Q8VYM0|ERF93_ARATH Ethylene-responsive transcription factor 15 OS=Arabidopsis thaliana GN=ERF15 PE=2 SV=1	8e-020	gnl|CDD|197689 smart00380. AP2. DNA-binding domain in plant proteins such as APETALA2 and EREBPs.	2e-009	tr|B9T293|B9T293_RICCO Ethylene-responsive transcription factor 1B. putative (Fragment) OS=Ricinus communis GN=RCOM_0463380 PE=4 SV=1	2e-026	ref|XP_002532362.1| Ethylene-responsive transcription factor 1B. putative [Ricinus communis] gb|EEF30005.1| Ethylene-responsive transcription factor 1B. putative [Ricinus communis]	2e-026	lcl|B9S7J4_RICCO/91-142 PF00847.15;AP2;	2e-008	-	GO:0005634.nucleus;GO:0003677.DNA binding;GO:0006355.regulation of transcription. DNA-dependent;GO:0006351.transcription. DNA-dependent;GO:0003700.sequence-specific DNA binding transcription factor activity;	-	K14516	ko04075. Plant hormone signal transduction;
	comp118442_c0_seq1	299	EREBP	EREBP-like factor	AP2-EREBP	933	-	-	-	-	tr|Q6IVL3|Q6IVL3_GOSHI Dehydration responsive element-binding protein 2 OS=Gossypium hirsutum GN=DBP2 PE=2 SV=1	4e-073	gb|AAT39542.1| transcription factor DRE-binding factor 2 [Gossypium hirsutum] gb|AAZ41376.1| dehydration responsive element-binding protein 2 [Gossypium hirsutum]	4e-073	lcl|Q6IVL3_GOSHI/231-349 PB004334; Pfam-B_4334;	8e-062	-	GO:0005634.nucleus;GO:0003677.DNA binding;GO:0006355.regulation of transcription. DNA-dependent;GO:0006351.transcription. DNA-dependent;GO:0003700.sequence-specific DNA binding transcription factor activity;	-	K09286	-
	comp119985_c0_seq1	300	EREBP	EREBP-like factor	AP2-EREBP	2083	-	-	gnl|CDD|197689 smart00380. AP2. DNA-binding domain in plant proteins such as APETALA2 and EREBPs.	2e-015	tr|C6T1B3|C6T1B3_SOYBN Putative uncharacterized protein (Fragment) OS=Glycine max PE=2 SV=1	9e-041	gb|ACU15341.1| unknown [Glycine max]	9e-041	lcl|C6T1B3_SOYBN/74-132 PF00847.15;AP2;	2e-012	-	GO:0005634.nucleus;GO:0003677.DNA binding;GO:0006355.regulation of transcription. DNA-dependent;GO:0006351.transcription. DNA-dependent;GO:0003700.sequence-specific DNA binding transcription factor activity;	-	K09286	-
	comp113793_c1_seq2	301	EREBP	EREBP-like factor	AP2-EREBP	1728	sp|O65665|ERF60_ARATH Ethylene-responsive transcription factor ERF060 OS=Arabidopsis thaliana GN=ERF060 PE=2 SV=1	3e-059	gnl|CDD|197689 smart00380. AP2. DNA-binding domain in plant proteins such as APETALA2 and EREBPs.	4e-019	tr|E7BLI5|E7BLI5_GOSHI DREB1C OS=Gossypium hirsutum GN=DREB1C PE=2 SV=1	0	gb|ACY25088.1| DREB1C [Gossypium hirsutum]	0	lcl|A9PFU0_POPTR/241-372 PB004334; Pfam-B_4334;	5e-028	-	GO:0005634.nucleus;GO:0003677.DNA binding;GO:0006355.regulation of transcription. DNA-dependent;GO:0006351.transcription. DNA-dependent;GO:0003700.sequence-specific DNA binding transcription factor activity;	-	K09286	-
	comp95691_c0_seq2	302	EREBP	EREBP-like factor	AP2-EREBP	572	sp|O80339|ERF82_ARATH Ethylene-responsive transcription factor 3 OS=Arabidopsis thaliana GN=ERF3 PE=1 SV=1	2e-015	-	-	tr|Q2QDF5|Q2QDF5_GOSHI Ethylene-responsive element-binding factor OS=Gossypium hirsutum GN=ERF3 PE=2 SV=1	1e-022	gb|AAZ83347.1| ethylene-responsive element-binding factor [Gossypium hirsutum]	1e-022	lcl|ERF83_ARATH/111-243 PB154418; Pfam-B_154418;	1e-012	-	GO:0005634.nucleus;GO:0003677.DNA binding;GO:0009873.ethylene mediated signaling pathway;GO:0006952.defense response;GO:0006355.regulation of transcription. DNA-dependent;GO:0006351.transcription. DNA-dependent;GO:0003700.sequence-specific DNA binding tra	-	K09286	-
	comp117390_c0_seq1	303	EREBP	EREBP-like factor	AP2-EREBP	883	sp|O80340|ERF78_ARATH Ethylene-responsive transcription factor 4 OS=Arabidopsis thaliana GN=ERF4 PE=1 SV=1	7e-021	gnl|CDD|197689 smart00380. AP2. DNA-binding domain in plant proteins such as APETALA2 and EREBPs.	3e-021	tr|Q5U8L5|Q5U8L5_GOSHI AP2/EREBP transcription factor ERF-1 OS=Gossypium hirsutum PE=2 SV=1	3e-072	gb|AAV51938.1| AP2/EREBP transcription factor ERF-1 [Gossypium hirsutum]	3e-072	lcl|Q5U8L5_GOSHI/22-72 PF00847.15;AP2;	2e-016	-	GO:0005634.nucleus;GO:0003677.DNA binding;GO:0006355.regulation of transcription. DNA-dependent;GO:0006351.transcription. DNA-dependent;GO:0003700.sequence-specific DNA binding transcription factor activity;	-	K09286	-
	comp102381_c0_seq2	304	EREBP	EREBP-like factor	AP2-EREBP	877	sp|O80654|ERF37_ARATH Ethylene-responsive transcription factor ERF037 OS=Arabidopsis thaliana GN=ERF037 PE=2 SV=1	3e-045	gnl|CDD|197689 smart00380. AP2. DNA-binding domain in plant proteins such as APETALA2 and EREBPs.	1e-023	tr|D5L123|D5L123_MALDO AP2 domain class transcription factor OS=Malus domestica GN=AP2D39 PE=2 SV=1	3e-054	gb|ADE41132.1| AP2 domain class transcription factor [Malus x domestica]	3e-054	lcl|A9PL72_POPTR/68-119 PF00847.15;AP2;	6e-019	-	GO:0005634.nucleus;GO:0003677.DNA binding;GO:0006355.regulation of transcription. DNA-dependent;GO:0006351.transcription. DNA-dependent;GO:0003700.sequence-specific DNA binding transcription factor activity;	-	K09286	-
	comp106289_c0_seq1	305	EREBP	EREBP-like factor	AP2-EREBP	1028	sp|O82132|DRE2A_ARATH Dehydration-responsive element-binding protein 2A OS=Arabidopsis thaliana GN=DREB2A PE=1 SV=1	2e-027	gnl|CDD|197689 smart00380. AP2. DNA-binding domain in plant proteins such as APETALA2 and EREBPs.	9e-019	tr|B3SQD5|B3SQD5_THEHA DREB2B OS=Thellungiella halophila PE=2 SV=1	3e-029	gb|ABV08790.1| DREB2B [Eutrema halophilum]	3e-029	lcl|A5YRQ9_9ROSI/78-129 PF00847.15;AP2;	4e-016	-	GO:0005634.nucleus;GO:0003677.DNA binding;GO:0006355.regulation of transcription. DNA-dependent;GO:0006351.transcription. DNA-dependent;GO:0003700.sequence-specific DNA binding transcription factor activity;	-	K09286	-
	comp106375_c0_seq1	306	EREBP	EREBP-like factor	AP2-EREBP	1104	sp|O82132|DRE2A_ARATH Dehydration-responsive element-binding protein 2A OS=Arabidopsis thaliana GN=DREB2A PE=1 SV=1	3e-027	gnl|CDD|197689 smart00380. AP2. DNA-binding domain in plant proteins such as APETALA2 and EREBPs.	1e-020	tr|B3SQD5|B3SQD5_THEHA DREB2B OS=Thellungiella halophila PE=2 SV=1	4e-029	gb|ABV08790.1| DREB2B [Eutrema halophilum]	4e-029	lcl|A5YRQ9_9ROSI/78-129 PF00847.15;AP2;	6e-016	-	GO:0005634.nucleus;GO:0003677.DNA binding;GO:0006355.regulation of transcription. DNA-dependent;GO:0006351.transcription. DNA-dependent;GO:0003700.sequence-specific DNA binding transcription factor activity;	-	K09286	-
	comp92503_c0_seq1	307	EREBP	EREBP-like factor	AP2-EREBP	480	sp|P42736|RAP23_ARATH Ethylene-responsive transcription factor RAP2-3 OS=Arabidopsis thaliana GN=RAP2-3 PE=1 SV=2	4e-030	gnl|CDD|197689 smart00380. AP2. DNA-binding domain in plant proteins such as APETALA2 and EREBPs.	3e-025	tr|Q672K8|Q672K8_GOSBA Ethylene response factor 2 OS=Gossypium barbadense PE=2 SV=1	2e-073	gb|AAT77191.1| ethylene response factor 2 [Gossypium barbadense]	2e-073	lcl|Q3L0Q9_GOSHI/92-143 PF00847.15;AP2;	8e-023	-	GO:0005634.nucleus;GO:0003677.DNA binding;GO:0006355.regulation of transcription. DNA-dependent;GO:0006351.transcription. DNA-dependent;GO:0003700.sequence-specific DNA binding transcription factor activity;	-	K09286	-
	comp105992_c0_seq2	308	EREBP	EREBP-like factor	AP2-EREBP	1574	sp|P42736|RAP23_ARATH Ethylene-responsive transcription factor RAP2-3 OS=Arabidopsis thaliana GN=RAP2-3 PE=1 SV=2	1e-039	gnl|CDD|197689 smart00380. AP2. DNA-binding domain in plant proteins such as APETALA2 and EREBPs.	8e-020	tr|Q56E94|Q56E94_GOSHI Putative ethylene responsive element binding protein 3 OS=Gossypium hirsutum PE=2 SV=1	1e-112	gb|AAX68526.1| putative ethylene responsive element binding protein 3 [Gossypium hirsutum]	1e-112	lcl|Q3L0Q9_GOSHI/173-254 PB041412; Pfam-B_41412;	4e-048	-	GO:0005634.nucleus;GO:0003677.DNA binding;GO:0006355.regulation of transcription. DNA-dependent;GO:0006351.transcription. DNA-dependent;GO:0003700.sequence-specific DNA binding transcription factor activity;	-	K09286	-
	comp93613_c0_seq1	309	EREBP	EREBP-like factor	AP2-EREBP	483	sp|P42736|RAP23_ARATH Ethylene-responsive transcription factor RAP2-3 OS=Arabidopsis thaliana GN=RAP2-3 PE=1 SV=2	5e-029	gnl|CDD|197689 smart00380. AP2. DNA-binding domain in plant proteins such as APETALA2 and EREBPs.	3e-026	tr|Q56E94|Q56E94_GOSHI Putative ethylene responsive element binding protein 3 OS=Gossypium hirsutum PE=2 SV=1	8e-071	gb|AAX68526.1| putative ethylene responsive element binding protein 3 [Gossypium hirsutum]	7e-071	lcl|Q3L0Q9_GOSHI/92-143 PF00847.15;AP2;	9e-023	-	GO:0005634.nucleus;GO:0003677.DNA binding;GO:0006355.regulation of transcription. DNA-dependent;GO:0006351.transcription. DNA-dependent;GO:0003700.sequence-specific DNA binding transcription factor activity;	-	K09286	-
	comp102497_c0_seq1	310	EREBP	EREBP-like factor	AP2-EREBP	810	sp|Q1ECI2|ERF23_ARATH Ethylene-responsive transcription factor ERF023 OS=Arabidopsis thaliana GN=ERF023 PE=2 SV=1	2e-063	gnl|CDD|197689 smart00380. AP2. DNA-binding domain in plant proteins such as APETALA2 and EREBPs.	7e-035	tr|D5L117|D5L117_MALDO AP2 domain class transcription factor OS=Malus domestica GN=AP2D33 PE=2 SV=1	1e-081	gb|ADE41126.1| AP2 domain class transcription factor [Malus x domestica]	1e-081	lcl|D7KQ95_ARALL/37-88 PF00847.15;AP2;	2e-028	-	GO:0005634.nucleus;GO:0003677.DNA binding;GO:0006355.regulation of transcription. DNA-dependent;GO:0006351.transcription. DNA-dependent;GO:0003700.sequence-specific DNA binding transcription factor activity;	-	K09286	-
	comp103988_c0_seq1	311	EREBP	EREBP-like factor	AP2-EREBP	814	sp|Q1ECI2|ERF23_ARATH Ethylene-responsive transcription factor ERF023 OS=Arabidopsis thaliana GN=ERF023 PE=2 SV=1	2e-063	gnl|CDD|197689 smart00380. AP2. DNA-binding domain in plant proteins such as APETALA2 and EREBPs.	1e-032	tr|D5L117|D5L117_MALDO AP2 domain class transcription factor OS=Malus domestica GN=AP2D33 PE=2 SV=1	2e-081	gb|ADE41126.1| AP2 domain class transcription factor [Malus x domestica]	1e-081	lcl|D7KQ95_ARALL/37-88 PF00847.15;AP2;	2e-028	-	GO:0005634.nucleus;GO:0003677.DNA binding;GO:0006355.regulation of transcription. DNA-dependent;GO:0006351.transcription. DNA-dependent;GO:0003700.sequence-specific DNA binding transcription factor activity;	-	K09286	-
	comp93354_c0_seq1	312	EREBP	EREBP-like factor	AP2-EREBP	1047	sp|Q39127|TINY_ARATH Ethylene-responsive transcription factor TINY OS=Arabidopsis thaliana GN=TINY PE=2 SV=1	6e-055	gnl|CDD|197689 smart00380. AP2. DNA-binding domain in plant proteins such as APETALA2 and EREBPs.	3e-030	tr|A9PL48|A9PL48_POPTR AP2/ERF domain-containing transcription factor OS=Populus trichocarpa GN=TINYL1 PE=4 SV=1	1e-067	ref|XP_002298236.1| AP2/ERF domain-containing transcription factor [Populus trichocarpa] gb|ABO48368.1| TINY-like protein 1 [Populus trichocarpa] gb|EEE83041.1| AP2/ERF domain-containing transcription factor [Populus trichocarpa]	1e-067	lcl|A9PL77_POPTR/40-91 PF00847.15;AP2;	8e-026	-	GO:0005634.nucleus;GO:0003677.DNA binding;GO:0006355.regulation of transcription. DNA-dependent;GO:0006351.transcription. DNA-dependent;GO:0003700.sequence-specific DNA binding transcription factor activity;	-	K09286	-
	comp95985_c0_seq1	313	EREBP	EREBP-like factor	AP2-EREBP	971	sp|Q39127|TINY_ARATH Ethylene-responsive transcription factor TINY OS=Arabidopsis thaliana GN=TINY PE=2 SV=1	3e-055	gnl|CDD|197689 smart00380. AP2. DNA-binding domain in plant proteins such as APETALA2 and EREBPs.	2e-030	tr|A9PL48|A9PL48_POPTR AP2/ERF domain-containing transcription factor OS=Populus trichocarpa GN=TINYL1 PE=4 SV=1	5e-068	ref|XP_002298236.1| AP2/ERF domain-containing transcription factor [Populus trichocarpa] gb|ABO48368.1| TINY-like protein 1 [Populus trichocarpa] gb|EEE83041.1| AP2/ERF domain-containing transcription factor [Populus trichocarpa]	5e-068	lcl|A9PL77_POPTR/40-91 PF00847.15;AP2;	6e-026	-	GO:0005634.nucleus;GO:0003677.DNA binding;GO:0006355.regulation of transcription. DNA-dependent;GO:0006351.transcription. DNA-dependent;GO:0003700.sequence-specific DNA binding transcription factor activity;	-	K09286	-
	comp92342_c0_seq1	314	EREBP	EREBP-like factor	AP2-EREBP	711	sp|Q40478|ERF5_TOBAC Ethylene-responsive transcription factor 5 OS=Nicotiana tabacum GN=ERF5 PE=2 SV=1	6e-041	gnl|CDD|197689 smart00380. AP2. DNA-binding domain in plant proteins such as APETALA2 and EREBPs.	1e-032	tr|D8VD38|D8VD38_ACTDE Ethylene response factor 11 OS=Actinidia deliciosa GN=ERF11 PE=2 SV=1	2e-047	gb|ADJ67440.1| ethylene response factor 11 [Actinidia deliciosa]	1e-047	lcl|B9NBQ9_POPTR/128-180 PF00847.15;AP2;	2e-027	-	GO:0005634.nucleus;GO:0003677.DNA binding;GO:0009873.ethylene mediated signaling pathway;GO:0006952.defense response;GO:0006355.regulation of transcription. DNA-dependent;GO:0006351.transcription. DNA-dependent;GO:0003700.sequence-specific DNA binding tra	-	K09286	-
	comp937717_c0_seq1	315	EREBP	EREBP-like factor	AP2-EREBP	325	sp|Q6K7E6|ERF1_ORYSJ Ethylene-responsive transcription factor 1 OS=Oryza sativa subsp. japonica GN=EREBP1 PE=1 SV=1	4e-020	-	-	tr|A9PDD2|A9PDD2_POPTR Putative uncharacterized protein OS=Populus trichocarpa PE=2 SV=1	1e-051	gb|ABK94385.1| unknown [Populus trichocarpa]	1e-051	-	-	-	GO:0005634.nucleus;GO:0003677.DNA binding;GO:0006355.regulation of transcription. DNA-dependent;GO:0006351.transcription. DNA-dependent;GO:0003700.sequence-specific DNA binding transcription factor activity;	-	K09286	-
	comp100231_c0_seq1	316	EREBP	EREBP-like factor	AP2-EREBP	669	sp|Q8H1E4|RAP24_ARATH Ethylene-responsive transcription factor RAP2-4 OS=Arabidopsis thaliana GN=RAP2-4 PE=1 SV=1	3e-025	-	-	tr|Q6IVL3|Q6IVL3_GOSHI Dehydration responsive element-binding protein 2 OS=Gossypium hirsutum GN=DBP2 PE=2 SV=1	2e-074	gb|AAT39542.1| transcription factor DRE-binding factor 2 [Gossypium hirsutum] gb|AAZ41376.1| dehydration responsive element-binding protein 2 [Gossypium hirsutum]	2e-074	lcl|Q6IVL3_GOSHI/231-349 PB004334; Pfam-B_4334;	5e-063	-	GO:0005634.nucleus;GO:0003677.DNA binding;GO:0006355.regulation of transcription. DNA-dependent;GO:0006351.transcription. DNA-dependent;GO:0003700.sequence-specific DNA binding transcription factor activity;	-	K09286	-
	comp85441_c0_seq1	317	EREBP	EREBP-like factor	AP2-EREBP	346	sp|Q8H1E4|RAP24_ARATH Ethylene-responsive transcription factor RAP2-4 OS=Arabidopsis thaliana GN=RAP2-4 PE=1 SV=1	5e-015	-	-	tr|Q6IVL3|Q6IVL3_GOSHI Dehydration responsive element-binding protein 2 OS=Gossypium hirsutum GN=DBP2 PE=2 SV=1	1e-029	gb|AAT39542.1| transcription factor DRE-binding factor 2 [Gossypium hirsutum] gb|AAZ41376.1| dehydration responsive element-binding protein 2 [Gossypium hirsutum]	1e-029	lcl|Q6IVL3_GOSHI/1-139 PB015618; Pfam-B_15618;	8e-011	-	GO:0005634.nucleus;GO:0003677.DNA binding;GO:0006355.regulation of transcription. DNA-dependent;GO:0006351.transcription. DNA-dependent;GO:0003700.sequence-specific DNA binding transcription factor activity;	-	K09286	-
	comp114982_c0_seq2	318	EREBP	EREBP-like factor	AP2-EREBP	2470	sp|Q8H1E4|RAP24_ARATH Ethylene-responsive transcription factor RAP2-4 OS=Arabidopsis thaliana GN=RAP2-4 PE=1 SV=1	6e-074	gnl|CDD|197689 smart00380. AP2. DNA-binding domain in plant proteins such as APETALA2 and EREBPs.	2e-018	tr|Q6IVL3|Q6IVL3_GOSHI Dehydration responsive element-binding protein 2 OS=Gossypium hirsutum GN=DBP2 PE=2 SV=1	2e-118	gb|AAT39542.1| transcription factor DRE-binding factor 2 [Gossypium hirsutum] gb|AAZ41376.1| dehydration responsive element-binding protein 2 [Gossypium hirsutum]	2e-118	lcl|Q6IVL3_GOSHI/231-349 PB004334; Pfam-B_4334;	7e-030	-	GO:0005634.nucleus;GO:0003677.DNA binding;GO:0006355.regulation of transcription. DNA-dependent;GO:0006351.transcription. DNA-dependent;GO:0003700.sequence-specific DNA binding transcription factor activity;	-	K09286	-
	comp116112_c0_seq1	319	EREBP	EREBP-like factor	AP2-EREBP	2662	sp|Q8H1E4|RAP24_ARATH Ethylene-responsive transcription factor RAP2-4 OS=Arabidopsis thaliana GN=RAP2-4 PE=1 SV=1	1e-071	gnl|CDD|197689 smart00380. AP2. DNA-binding domain in plant proteins such as APETALA2 and EREBPs.	3e-018	tr|Q6IVL3|Q6IVL3_GOSHI Dehydration responsive element-binding protein 2 OS=Gossypium hirsutum GN=DBP2 PE=2 SV=1	1e-115	gb|AAT39542.1| transcription factor DRE-binding factor 2 [Gossypium hirsutum] gb|AAZ41376.1| dehydration responsive element-binding protein 2 [Gossypium hirsutum]	1e-115	lcl|Q6IVL3_GOSHI/231-349 PB004334; Pfam-B_4334;	8e-030	-	GO:0005634.nucleus;GO:0003677.DNA binding;GO:0006355.regulation of transcription. DNA-dependent;GO:0006351.transcription. DNA-dependent;GO:0003700.sequence-specific DNA binding transcription factor activity;	-	K09286	-
	comp104488_c0_seq1	320	EREBP	EREBP-like factor	AP2-EREBP	762	sp|Q8H1E4|RAP24_ARATH Ethylene-responsive transcription factor RAP2-4 OS=Arabidopsis thaliana GN=RAP2-4 PE=1 SV=1	2e-045	gnl|CDD|197689 smart00380. AP2. DNA-binding domain in plant proteins such as APETALA2 and EREBPs.	2e-021	tr|E7BLI5|E7BLI5_GOSHI DREB1C OS=Gossypium hirsutum GN=DREB1C PE=2 SV=1	1e-082	gb|ACY25088.1| DREB1C [Gossypium hirsutum]	1e-082	lcl|A6YT27_9ASPA/149-200 PF00847.15;AP2;	6e-017	-	GO:0005634.nucleus;GO:0003677.DNA binding;GO:0006355.regulation of transcription. DNA-dependent;GO:0006351.transcription. DNA-dependent;GO:0003700.sequence-specific DNA binding transcription factor activity;	-	K09286	-
	comp104635_c1_seq1	321	EREBP	EREBP-like factor	AP2-EREBP	739	sp|Q8H1E4|RAP24_ARATH Ethylene-responsive transcription factor RAP2-4 OS=Arabidopsis thaliana GN=RAP2-4 PE=1 SV=1	2e-045	gnl|CDD|197689 smart00380. AP2. DNA-binding domain in plant proteins such as APETALA2 and EREBPs.	1e-021	tr|E7BLI5|E7BLI5_GOSHI DREB1C OS=Gossypium hirsutum GN=DREB1C PE=2 SV=1	1e-082	gb|ACY25088.1| DREB1C [Gossypium hirsutum]	9e-083	lcl|A6YT27_9ASPA/149-200 PF00847.15;AP2;	6e-017	-	GO:0005634.nucleus;GO:0003677.DNA binding;GO:0006355.regulation of transcription. DNA-dependent;GO:0006351.transcription. DNA-dependent;GO:0003700.sequence-specific DNA binding transcription factor activity;	-	K09286	-
	comp112291_c1_seq4	322	EREBP	EREBP-like factor	AP2-EREBP	1323	sp|Q8H1E4|RAP24_ARATH Ethylene-responsive transcription factor RAP2-4 OS=Arabidopsis thaliana GN=RAP2-4 PE=1 SV=1	8e-058	gnl|CDD|197689 smart00380. AP2. DNA-binding domain in plant proteins such as APETALA2 and EREBPs.	1e-019	tr|E7BLI5|E7BLI5_GOSHI DREB1C OS=Gossypium hirsutum GN=DREB1C PE=2 SV=1	1e-174	gb|ACY25088.1| DREB1C [Gossypium hirsutum]	1e-174	lcl|A9PFU0_POPTR/241-372 PB004334; Pfam-B_4334;	1e-028	-	GO:0005634.nucleus;GO:0003677.DNA binding;GO:0006355.regulation of transcription. DNA-dependent;GO:0006351.transcription. DNA-dependent;GO:0003700.sequence-specific DNA binding transcription factor activity;	-	K09286	-
	comp73194_c0_seq2	323	EREBP	EREBP-like factor	AP2-EREBP	420	sp|Q8H1E4|RAP24_ARATH Ethylene-responsive transcription factor RAP2-4 OS=Arabidopsis thaliana GN=RAP2-4 PE=1 SV=1	2e-019	gnl|CDD|197689 smart00380. AP2. DNA-binding domain in plant proteins such as APETALA2 and EREBPs.	1e-015	tr|E7BLI5|E7BLI5_GOSHI DREB1C OS=Gossypium hirsutum GN=DREB1C PE=2 SV=1	5e-036	gb|ACY25088.1| DREB1C [Gossypium hirsutum]	4e-036	lcl|A6YT27_9ASPA/149-200 PF00847.15;AP2;	2e-014	-	GO:0005634.nucleus;GO:0003677.DNA binding;GO:0006355.regulation of transcription. DNA-dependent;GO:0006351.transcription. DNA-dependent;GO:0003700.sequence-specific DNA binding transcription factor activity;	-	K09286	-
	comp78679_c0_seq1	324	EREBP	EREBP-like factor	AP2-EREBP	420	sp|Q8H1E4|RAP24_ARATH Ethylene-responsive transcription factor RAP2-4 OS=Arabidopsis thaliana GN=RAP2-4 PE=1 SV=1	2e-019	gnl|CDD|197689 smart00380. AP2. DNA-binding domain in plant proteins such as APETALA2 and EREBPs.	5e-015	tr|E7BLI5|E7BLI5_GOSHI DREB1C OS=Gossypium hirsutum GN=DREB1C PE=2 SV=1	5e-036	gb|ACY25088.1| DREB1C [Gossypium hirsutum]	4e-036	lcl|A6YT27_9ASPA/149-200 PF00847.15;AP2;	2e-014	-	GO:0005634.nucleus;GO:0003677.DNA binding;GO:0006355.regulation of transcription. DNA-dependent;GO:0006351.transcription. DNA-dependent;GO:0003700.sequence-specific DNA binding transcription factor activity;	-	K09286	-
	comp99831_c0_seq1	325	EREBP	EREBP-like factor	AP2-EREBP	1361	sp|Q8LC30|RAP21_ARATH Ethylene-responsive transcription factor RAP2-1 OS=Arabidopsis thaliana GN=RAP2-1 PE=2 SV=1	4e-043	gnl|CDD|197689 smart00380. AP2. DNA-binding domain in plant proteins such as APETALA2 and EREBPs.	2e-028	tr|Q7XAV5|Q7XAV5_GOSHI DRE binding protein 1 OS=Gossypium hirsutum GN=DREB PE=2 SV=1	9e-091	gb|AAQ08000.1| dehydration responsive element binding protein [Gossypium hirsutum] gb|AAO43165.1| DRE binding protein 1 [Gossypium hirsutum]	8e-091	lcl|D7F0C1_9FABA/32-83 PF00847.15;AP2;	1e-026	-	GO:0005634.nucleus;GO:0003677.DNA binding;GO:0006355.regulation of transcription. DNA-dependent;GO:0006351.transcription. DNA-dependent;GO:0003700.sequence-specific DNA binding transcription factor activity;	-	K09286	-
	comp96079_c0_seq1	326	EREBP	EREBP-like factor	AP2-EREBP	780	sp|Q8VY90|EF105_ARATH Ethylene-responsive transcription factor ERF105 OS=Arabidopsis thaliana GN=ERF105 PE=2 SV=1	2e-044	gnl|CDD|197689 smart00380. AP2. DNA-binding domain in plant proteins such as APETALA2 and EREBPs.	4e-032	tr|D8VD38|D8VD38_ACTDE Ethylene response factor 11 OS=Actinidia deliciosa GN=ERF11 PE=2 SV=1	2e-053	gb|ADJ67440.1| ethylene response factor 11 [Actinidia deliciosa]	2e-053	lcl|B9NBQ9_POPTR/128-180 PF00847.15;AP2;	3e-027	-	GO:0005634.nucleus;GO:0003677.DNA binding;GO:0009873.ethylene mediated signaling pathway;GO:0006952.defense response;GO:0006355.regulation of transcription. DNA-dependent;GO:0006351.transcription. DNA-dependent;GO:0003700.sequence-specific DNA binding tra	-	K09286	-
	comp117390_c1_seq1	327	EREBP	EREBP-like factor	AP2-EREBP	879	sp|Q9C5I3|ERF76_ARATH Ethylene-responsive transcription factor 11 OS=Arabidopsis thaliana GN=ERF11 PE=2 SV=1	6e-020	gnl|CDD|197689 smart00380. AP2. DNA-binding domain in plant proteins such as APETALA2 and EREBPs.	3e-021	tr|Q5U8L5|Q5U8L5_GOSHI AP2/EREBP transcription factor ERF-1 OS=Gossypium hirsutum PE=2 SV=1	8e-073	gb|AAV51938.1| AP2/EREBP transcription factor ERF-1 [Gossypium hirsutum]	8e-073	lcl|Q5U8L5_GOSHI/22-72 PF00847.15;AP2;	2e-016	-	GO:0005634.nucleus;GO:0003677.DNA binding;GO:0006355.regulation of transcription. DNA-dependent;GO:0006351.transcription. DNA-dependent;GO:0003700.sequence-specific DNA binding transcription factor activity;	-	K09286	-
	comp116293_c0_seq8	328	EREBP	EREBP-like factor	AP2-EREBP	3987	sp|Q9FE67|ERF80_ARATH Ethylene-responsive transcription factor 9 OS=Arabidopsis thaliana GN=ERF9 PE=2 SV=1	6e-023	gnl|CDD|197689 smart00380. AP2. DNA-binding domain in plant proteins such as APETALA2 and EREBPs.	2e-018	tr|D7TJC7|D7TJC7_VITVI Putative uncharacterized protein OS=Vitis vinifera GN=VIT_10s0003g00140 PE=4 SV=1	1e-039	emb|CBI30599.3| unnamed protein product [Vitis vinifera]	1e-039	lcl|B9H2R7_POPTR/27-78 PF00847.15;AP2;	2e-014	-	GO:0005634.nucleus;GO:0003677.DNA binding;GO:0006355.regulation of transcription. DNA-dependent;GO:0006351.transcription. DNA-dependent;GO:0003700.sequence-specific DNA binding transcription factor activity;	-	K09286	-
	comp113647_c0_seq2	329	EREBP	EREBP-like factor	AP2-EREBP	1120	sp|Q9FE67|ERF80_ARATH Ethylene-responsive transcription factor 9 OS=Arabidopsis thaliana GN=ERF9 PE=2 SV=1	1e-025	gnl|CDD|197689 smart00380. AP2. DNA-binding domain in plant proteins such as APETALA2 and EREBPs.	2e-020	tr|G3CU72|G3CU72_HEVBR Ethylene-responsive element binding protein 1 OS=Hevea brasiliensis GN=EREBP1 PE=2 SV=1	1e-046	gb|AEK82608.1| ethylene-responsive element binding protein 1 [Hevea brasiliensis]	1e-046	lcl|B9H2R7_POPTR/27-78 PF00847.15;AP2;	3e-015	-	GO:0005634.nucleus;GO:0003677.DNA binding;GO:0006355.regulation of transcription. DNA-dependent;GO:0006351.transcription. DNA-dependent;GO:0003700.sequence-specific DNA binding transcription factor activity;	-	K09286	-
	comp104400_c0_seq1	330	EREBP	EREBP-like factor	AP2-EREBP	1150	sp|Q9LW50|ERF2_NICSY Ethylene-responsive transcription factor 2 OS=Nicotiana sylvestris GN=ERF2 PE=2 SV=1	3e-062	gnl|CDD|197689 smart00380. AP2. DNA-binding domain in plant proteins such as APETALA2 and EREBPs.	1e-016	tr|B9GYE3|B9GYE3_POPTR AP2/ERF domain-containing transcription factor OS=Populus trichocarpa GN=ERF13 PE=4 SV=1	1e-072	ref|XP_002304592.1| AP2/ERF domain-containing transcription factor [Populus trichocarpa] gb|EEE79571.1| AP2/ERF domain-containing transcription factor [Populus trichocarpa]	9e-073	lcl|B9GYE3_POPTR/20-62 PB012915; Pfam-B_12915;	1e-014	-	GO:0009835.fruit ripening;GO:0005634.nucleus;GO:0003677.DNA binding;GO:0009873.ethylene mediated signaling pathway;GO:0006355.regulation of transcription. DNA-dependent;GO:0006351.transcription. DNA-dependent;GO:0006952.defense response;GO:0003700.sequenc	-	K09286	-
	comp105159_c0_seq1	331	EREBP	EREBP-like factor	AP2-EREBP	1087	sp|Q9LW50|ERF2_NICSY Ethylene-responsive transcription factor 2 OS=Nicotiana sylvestris GN=ERF2 PE=2 SV=1	5e-063	gnl|CDD|197689 smart00380. AP2. DNA-binding domain in plant proteins such as APETALA2 and EREBPs.	8e-017	tr|B9GYE3|B9GYE3_POPTR AP2/ERF domain-containing transcription factor OS=Populus trichocarpa GN=ERF13 PE=4 SV=1	7e-074	ref|XP_002304592.1| AP2/ERF domain-containing transcription factor [Populus trichocarpa] gb|EEE79571.1| AP2/ERF domain-containing transcription factor [Populus trichocarpa]	6e-074	lcl|B9GYE3_POPTR/20-62 PB012915; Pfam-B_12915;	1e-014	-	GO:0009835.fruit ripening;GO:0005634.nucleus;GO:0003677.DNA binding;GO:0009873.ethylene mediated signaling pathway;GO:0006355.regulation of transcription. DNA-dependent;GO:0006351.transcription. DNA-dependent;GO:0006952.defense response;GO:0003700.sequenc	-	K09286	-
	comp91301_c0_seq1	332	EREBP	EREBP-like factor	AP2-EREBP	870	sp|Q9LYD3|DREB3_ARATH Dehydration-responsive element-binding protein 3 OS=Arabidopsis thaliana GN=DREB3 PE=2 SV=1	2e-062	gnl|CDD|197689 smart00380. AP2. DNA-binding domain in plant proteins such as APETALA2 and EREBPs.	3e-031	tr|F6H3D6|F6H3D6_VITVI Putative uncharacterized protein OS=Vitis vinifera GN=VIT_04s0008g03400 PE=4 SV=1	9e-074	ref|XP_002283864.1| PREDICTED: dehydration-responsive element-binding protein 3-like [Vitis vinifera]	9e-074	lcl|A5JNJ5_SOYBN/57-108 PF00847.15;AP2;	3e-026	-	GO:0005634.nucleus;GO:0003677.DNA binding;GO:0006355.regulation of transcription. DNA-dependent;GO:0006351.transcription. DNA-dependent;GO:0003700.sequence-specific DNA binding transcription factor activity;	-	K09286	-
	comp751393_c0_seq1	333	EREBP	EREBP-like factor	AP2-EREBP	268	sp|Q9SKT1|ERF53_ARATH Ethylene-responsive transcription factor ERF053 OS=Arabidopsis thaliana GN=ERF053 PE=2 SV=1	4e-022	gnl|CDD|197689 smart00380. AP2. DNA-binding domain in plant proteins such as APETALA2 and EREBPs.	8e-025	tr|A9PL91|A9PL91_POPTR AP2/ERF domain-containing transcription factor OS=Populus trichocarpa GN=RAP2L1 PE=4 SV=1	1e-028	ref|XP_002319909.1| AP2/ERF domain-containing transcription factor [Populus trichocarpa] gb|ABQ62985.1| RAP2-like protein [Populus trichocarpa] gb|EEE95832.1| AP2/ERF domain-containing transcription factor [Populus trichocarpa]	1e-028	lcl|A9PL91_POPTR/230-281 PF00847.15;AP2;	2e-016	-	GO:0005634.nucleus;GO:0003677.DNA binding;GO:0006355.regulation of transcription. DNA-dependent;GO:0006351.transcription. DNA-dependent;GO:0003700.sequence-specific DNA binding transcription factor activity;	-	K09286	-
	comp79710_c0_seq1	334	EREBP	EREBP-like factor	AP2-EREBP	377	sp|Q9SSA8|RA212_ARATH Ethylene-responsive transcription factor RAP2-12 OS=Arabidopsis thaliana GN=RAP2-12 PE=2 SV=1	8e-014	-	-	tr|Q3KZ43|Q3KZ43_GOSHI Putative ethylene responsive element binding protein OS=Gossypium hirsutum PE=2 SV=1	5e-031	gb|AAX20013.1| putative ethylene responsive element binding protein [Gossypium hirsutum]	4e-031	lcl|Q3KZ43_GOSHI/1-79 PB006840; Pfam-B_6840;	2e-034	-	GO:0005634.nucleus;GO:0003677.DNA binding;GO:0006355.regulation of transcription. DNA-dependent;GO:0006351.transcription. DNA-dependent;GO:0003700.sequence-specific DNA binding transcription factor activity;	-	K09286	-
	comp80434_c0_seq1	335	EREBP	EREBP-like factor	AP2-EREBP	378	sp|Q9SSA8|RA212_ARATH Ethylene-responsive transcription factor RAP2-12 OS=Arabidopsis thaliana GN=RAP2-12 PE=2 SV=1	8e-014	-	-	tr|Q3KZ43|Q3KZ43_GOSHI Putative ethylene responsive element binding protein OS=Gossypium hirsutum PE=2 SV=1	5e-031	gb|AAX20013.1| putative ethylene responsive element binding protein [Gossypium hirsutum]	4e-031	lcl|Q3KZ43_GOSHI/1-79 PB006840; Pfam-B_6840;	2e-034	-	GO:0005634.nucleus;GO:0003677.DNA binding;GO:0006355.regulation of transcription. DNA-dependent;GO:0006351.transcription. DNA-dependent;GO:0003700.sequence-specific DNA binding transcription factor activity;	-	K09286	-
	comp599208_c0_seq1	336	EREBP	EREBP-like factor	AP2-EREBP	354	sp|Q9SSA8|RA212_ARATH Ethylene-responsive transcription factor RAP2-12 OS=Arabidopsis thaliana GN=RAP2-12 PE=2 SV=1	7e-015	-	-	tr|B9GXS1|B9GXS1_POPTR AP2/ERF domain-containing transcription factor OS=Populus trichocarpa GN=ERF39 PE=4 SV=1	4e-071	ref|XP_002304249.1| AP2/ERF domain-containing transcription factor [Populus trichocarpa] gb|EEE79228.1| AP2/ERF domain-containing transcription factor [Populus trichocarpa]	4e-071	lcl|Q3L0R1_GOSHI/218-319 PB002493; Pfam-B_2493;	4e-018	-	GO:0005634.nucleus;GO:0003677.DNA binding;GO:0006355.regulation of transcription. DNA-dependent;GO:0006351.transcription. DNA-dependent;GO:0003700.sequence-specific DNA binding transcription factor activity;	-	K09286	-
	comp109035_c0_seq3	337	EREBP	EREBP-like factor	AP2-EREBP	1561	sp|Q9SXS8|ERF3_TOBAC Ethylene-responsive transcription factor 3 OS=Nicotiana tabacum GN=ERF3 PE=2 SV=1	6e-046	gnl|CDD|197689 smart00380. AP2. DNA-binding domain in plant proteins such as APETALA2 and EREBPs.	1e-019	tr|Q2QDF5|Q2QDF5_GOSHI Ethylene-responsive element-binding factor OS=Gossypium hirsutum GN=ERF3 PE=2 SV=1	6e-066	gb|AAZ83347.1| ethylene-responsive element-binding factor [Gossypium hirsutum]	6e-066	lcl|D7T829_VITVI/83-133 PF00847.15;AP2;	3e-016	-	GO:0005634.nucleus;GO:0003677.DNA binding;GO:0009873.ethylene mediated signaling pathway;GO:0006952.defense response;GO:0006355.regulation of transcription. DNA-dependent;GO:0006351.transcription. DNA-dependent;GO:0003700.sequence-specific DNA binding tra	-	K09286	-
	comp121639_c1_seq4	338	EREBP	EREBP-like factor	AP2-EREBP	1652	sp|Q9SXS8|ERF3_TOBAC Ethylene-responsive transcription factor 3 OS=Nicotiana tabacum GN=ERF3 PE=2 SV=1	9e-046	gnl|CDD|197689 smart00380. AP2. DNA-binding domain in plant proteins such as APETALA2 and EREBPs.	1e-019	tr|Q2QDF5|Q2QDF5_GOSHI Ethylene-responsive element-binding factor OS=Gossypium hirsutum GN=ERF3 PE=2 SV=1	1e-065	gb|AAZ83347.1| ethylene-responsive element-binding factor [Gossypium hirsutum]	1e-065	lcl|D7T829_VITVI/83-133 PF00847.15;AP2;	4e-016	-	GO:0005634.nucleus;GO:0003677.DNA binding;GO:0009873.ethylene mediated signaling pathway;GO:0006952.defense response;GO:0006355.regulation of transcription. DNA-dependent;GO:0006351.transcription. DNA-dependent;GO:0003700.sequence-specific DNA binding tra	-	K09286	-
	comp104790_c0_seq1	339	EREBP	EREBP-like factor	AP2-EREBP	869	sp|Q9SXS8|ERF3_TOBAC Ethylene-responsive transcription factor 3 OS=Nicotiana tabacum GN=ERF3 PE=2 SV=1	2e-039	gnl|CDD|197689 smart00380. AP2. DNA-binding domain in plant proteins such as APETALA2 and EREBPs.	2e-021	tr|B9SYX3|B9SYX3_RICCO Ethylene-responsive transcription factor. putative OS=Ricinus communis GN=RCOM_0546450 PE=4 SV=1	1e-049	ref|XP_002531192.1| Ethylene-responsive transcription factor. putative [Ricinus communis] gb|EEF31169.1| Ethylene-responsive transcription factor. putative [Ricinus communis]	1e-049	lcl|D7T829_VITVI/83-133 PF00847.15;AP2;	1e-017	-	GO:0005634.nucleus;GO:0003677.DNA binding;GO:0009873.ethylene mediated signaling pathway;GO:0006952.defense response;GO:0006355.regulation of transcription. DNA-dependent;GO:0006351.transcription. DNA-dependent;GO:0003700.sequence-specific DNA binding tra	-	K09286	-
	comp105144_c0_seq1	340	EREBP	EREBP-like factor	AP2-EREBP	859	sp|Q9SXS8|ERF3_TOBAC Ethylene-responsive transcription factor 3 OS=Nicotiana tabacum GN=ERF3 PE=2 SV=1	1e-047	gnl|CDD|197689 smart00380. AP2. DNA-binding domain in plant proteins such as APETALA2 and EREBPs.	2e-021	tr|B9SYX3|B9SYX3_RICCO Ethylene-responsive transcription factor. putative OS=Ricinus communis GN=RCOM_0546450 PE=4 SV=1	4e-058	ref|XP_002531192.1| Ethylene-responsive transcription factor. putative [Ricinus communis] gb|EEF31169.1| Ethylene-responsive transcription factor. putative [Ricinus communis]	4e-058	lcl|D7T829_VITVI/83-133 PF00847.15;AP2;	1e-017	-	GO:0005634.nucleus;GO:0003677.DNA binding;GO:0009873.ethylene mediated signaling pathway;GO:0006952.defense response;GO:0006355.regulation of transcription. DNA-dependent;GO:0006351.transcription. DNA-dependent;GO:0003700.sequence-specific DNA binding tra	-	K09286	-
	comp58216_c0_seq1	341	AP2	AP2-like factor. euAP2 lineage	AP2-EREBP	685	-	-	-	-	tr|B9H6I6|B9H6I6_POPTR AP2 domain-containing transcription factor OS=Populus trichocarpa GN=RAP1 PE=4 SV=1	1e-038	ref|XP_002306481.1| AP2 domain-containing transcription factor [Populus trichocarpa] gb|EEE93477.1| AP2 domain-containing transcription factor [Populus trichocarpa]	1e-038	lcl|A5BFY6_VITVI/1-139 PB080285; Pfam-B_80285;	8e-028	-	GO:0005634.nucleus;GO:0003677.DNA binding;GO:0006355.regulation of transcription. DNA-dependent;GO:0006351.transcription. DNA-dependent;GO:0003700.sequence-specific DNA binding transcription factor activity;	-	K09284	-
	comp118067_c0_seq4	342	AP2	AP2-like factor. euAP2 lineage	AP2-EREBP	2609	sp|P47927|AP2_ARATH Floral homeotic protein APETALA 2 OS=Arabidopsis thaliana GN=AP2 PE=1 SV=1	3e-073	gnl|CDD|197689 smart00380. AP2. DNA-binding domain in plant proteins such as APETALA2 and EREBPs.	2e-023	tr|F6H4H7|F6H4H7_VITVI Putative uncharacterized protein OS=Vitis vinifera GN=VIT_07s0031g00220 PE=4 SV=1	2e-122	emb|CBI21387.3| unnamed protein product [Vitis vinifera]	9e-123	lcl|Q84U23_ANTMA/227-278 PF00847.15;AP2;	1e-025	-	GO:0005634.nucleus;GO:0003677.DNA binding;GO:0006355.regulation of transcription. DNA-dependent;GO:0006351.transcription. DNA-dependent;GO:0003700.sequence-specific DNA binding transcription factor activity;	-	K09284	-
	comp73044_c0_seq2	343	AP2	AP2-like factor. euAP2 lineage	AP2-EREBP	360	sp|P47927|AP2_ARATH Floral homeotic protein APETALA 2 OS=Arabidopsis thaliana GN=AP2 PE=1 SV=1	1e-027	gnl|CDD|197689 smart00380. AP2. DNA-binding domain in plant proteins such as APETALA2 and EREBPs.	6e-008	tr|B9FCV0|B9FCV0_ORYSJ Putative uncharacterized protein OS=Oryza sativa subsp. japonica GN=OsJ_16420 PE=4 SV=1	7e-027	gb|EEE61805.1| hypothetical protein OsJ_16420 [Oryza sativa Japonica Group]	7e-027	lcl|SNZ_ARATH/107-157 PF00847.15;AP2;	2e-010	-	GO:0005634.nucleus;GO:0003677.DNA binding;GO:0006355.regulation of transcription. DNA-dependent;GO:0006351.transcription. DNA-dependent;GO:0003700.sequence-specific DNA binding transcription factor activity;	-	K09284	-
	comp119487_c0_seq26	344	AP2	AP2-like factor. euAP2 lineage	AP2-EREBP	2178	sp|P47927|AP2_ARATH Floral homeotic protein APETALA 2 OS=Arabidopsis thaliana GN=AP2 PE=1 SV=1	6e-110	gnl|CDD|197689 smart00380. AP2. DNA-binding domain in plant proteins such as APETALA2 and EREBPs.	8e-024	tr|C1KBJ2|C1KBJ2_VITVI Transcription factor APETALA2 OS=Vitis vinifera GN=AP2 PE=2 SV=1	0	ref|XP_002283045.2| PREDICTED: floral homeotic protein APETALA 2 [Vitis vinifera] gb|ACO52508.1| transcription factor APETALA2 [Vitis vinifera]	0	lcl|A5BFY6_VITVI/1-139 PB080285; Pfam-B_80285;	3e-031	-	GO:0005634.nucleus;GO:0003677.DNA binding;GO:0006355.regulation of transcription. DNA-dependent;GO:0006351.transcription. DNA-dependent;GO:0003700.sequence-specific DNA binding transcription factor activity;	-	K09284	-
	comp117428_c0_seq12	345	AP2	AP2-like factor. euAP2 lineage	AP2-EREBP	3287	sp|Q9SK03|RAP27_ARATH Ethylene-responsive transcription factor RAP2-7 OS=Arabidopsis thaliana GN=RAP2-7 PE=2 SV=2	1e-028	-	-	tr|F6GTW6|F6GTW6_VITVI Putative uncharacterized protein OS=Vitis vinifera GN=VIT_06s0004g03590 PE=4 SV=1	2e-051	-	-	lcl|A5AWA3_VITVI/1-159 PB050913; Pfam-B_50913;	1e-018	-	GO:0032440.2-alkenal reductase [NAD(P)] activity;GO:0005634.nucleus;GO:0003677.DNA binding;GO:0006355.regulation of transcription. DNA-dependent;GO:0006351.transcription. DNA-dependent;GO:0055114.oxidation-reduction process;GO:0003700.sequence-specific DN	-	K09284	-
	comp119013_c0_seq6	346	AP2	AP2-like factor. euAP2 lineage	AP2-EREBP	2940	sp|Q9SK03|RAP27_ARATH Ethylene-responsive transcription factor RAP2-7 OS=Arabidopsis thaliana GN=RAP2-7 PE=2 SV=2	2e-053	gnl|CDD|197689 smart00380. AP2. DNA-binding domain in plant proteins such as APETALA2 and EREBPs.	3e-012	tr|F6HNK7|F6HNK7_VITVI Putative uncharacterized protein OS=Vitis vinifera GN=VIT_13s0019g03550 PE=4 SV=1	6e-083	-	-	-	-	-	GO:0003677.DNA binding;GO:0006355.regulation of transcription. DNA-dependent;GO:0006351.transcription. DNA-dependent;GO:0003700.sequence-specific DNA binding transcription factor activity;	-	K09284	-
	comp101380_c0_seq1	347	-	-	AP2-EREBP	778	-	-	-	-	tr|C1KBJ2|C1KBJ2_VITVI Transcription factor APETALA2 OS=Vitis vinifera GN=AP2 PE=2 SV=1	1e-037	ref|XP_002283045.2| PREDICTED: floral homeotic protein APETALA 2 [Vitis vinifera] gb|ACO52508.1| transcription factor APETALA2 [Vitis vinifera]	1e-037	-	-	-	GO:0032440.2-alkenal reductase [NAD(P)] activity;GO:0005634.nucleus;GO:0003677.DNA binding;GO:0006355.regulation of transcription. DNA-dependent;GO:0006351.transcription. DNA-dependent;GO:0055114.oxidation-reduction process;GO:0003700.sequence-specific DN	-	-	-
	comp101955_c0_seq1	348	-	-	AP2-EREBP	830	-	-	-	-	tr|B9RJC5|B9RJC5_RICCO Auxin response factor. putative OS=Ricinus communis GN=RCOM_1033160 PE=4 SV=1	3e-043	ref|XP_002513844.1| Auxin response factor. putative [Ricinus communis] gb|EEF48427.1| Auxin response factor. putative [Ricinus communis]	3e-043	-	-	-	GO:0005634.nucleus;GO:0003677.DNA binding;GO:0006355.regulation of transcription. DNA-dependent;GO:0009725.response to hormone stimulus;GO:0006351.transcription. DNA-dependent;	-	-	-
	comp113549_c0_seq4	349	-	-	AP2-EREBP	876	-	-	gnl|CDD|197689 smart00380. AP2. DNA-binding domain in plant proteins such as APETALA2 and EREBPs.	1e-006	tr|D7TJC7|D7TJC7_VITVI Putative uncharacterized protein OS=Vitis vinifera GN=VIT_10s0003g00140 PE=4 SV=1	3e-024	emb|CBI30599.3| unnamed protein product [Vitis vinifera]	3e-024	-	-	-	GO:0005634.nucleus;GO:0003677.DNA binding;GO:0006355.regulation of transcription. DNA-dependent;GO:0006351.transcription. DNA-dependent;GO:0003700.sequence-specific DNA binding transcription factor activity;	-	-	-
	comp111964_c0_seq15	350	-	-	AP2-EREBP	1843	-	-	gnl|CDD|197689 smart00380. AP2. DNA-binding domain in plant proteins such as APETALA2 and EREBPs.	1e-014	tr|D7TND8|D7TND8_VITVI Putative uncharacterized protein OS=Vitis vinifera GN=VIT_01s0026g01710 PE=4 SV=1	4e-078	emb|CBI32011.3| unnamed protein product [Vitis vinifera]	4e-078	lcl|Q8LEE4_ARATH/1-209 PB060158; Pfam-B_60158;	2e-072	-	GO:0046872.metal ion binding;GO:0008270.zinc ion binding;GO:0003676.nucleic acid binding;	-	-	-
	comp2177273_c0_seq1	351	-	-	AP2-EREBP	216	sp|Q1G3M3|Y3918_ARATH B3 domain-containing protein At3g19184 OS=Arabidopsis thaliana GN=At3g19184 PE=2 SV=1	2e-027	-	-	tr|B9HRZ6|B9HRZ6_POPTR Predicted protein OS=Populus trichocarpa GN=POPTRDRAFT_877349 PE=4 SV=1	1e-044	ref|XP_002313112.1| predicted protein [Populus trichocarpa] gb|EEE87067.1| predicted protein [Populus trichocarpa]	1e-044	lcl|B9HRZ6_POPTR/109-200 PF02362.16;B3;	3e-036	-	GO:0005634.nucleus;GO:0003677.DNA binding;GO:0006355.regulation of transcription. DNA-dependent;GO:0006351.transcription. DNA-dependent;	-	-	-
	comp74457_c0_seq1	352	-	-	AP2-EREBP	754	sp|Q6X5Y6|WRI1_ARATH Ethylene-responsive transcription factor WRI1 OS=Arabidopsis thaliana GN=WRI1 PE=2 SV=1	2e-044	gnl|CDD|197689 smart00380. AP2. DNA-binding domain in plant proteins such as APETALA2 and EREBPs.	2e-017	tr|B9SH36|B9SH36_RICCO DNA binding protein. putative OS=Ricinus communis GN=RCOM_1317700 PE=4 SV=1	9e-062	ref|XP_002525305.1| DNA binding protein. putative [Ricinus communis] gb|EEF37078.1| DNA binding protein. putative [Ricinus communis]	8e-062	lcl|B9HVF9_POPTR/161-213 PF00847.15;AP2;	4e-021	-	GO:0032440.2-alkenal reductase [NAD(P)] activity;GO:0005634.nucleus;GO:0003677.DNA binding;GO:0006355.regulation of transcription. DNA-dependent;GO:0006351.transcription. DNA-dependent;GO:0055114.oxidation-reduction process;GO:0003700.sequence-specific DN	-	-	-
	comp14586_c0_seq1	353	-	-	AP2-EREBP	644	sp|Q9FK12|CRF3_ARATH Ethylene-responsive transcription factor CRF3 OS=Arabidopsis thaliana GN=CRF3 PE=2 SV=1	3e-024	-	-	tr|B9RIM8|B9RIM8_RICCO Ethylene-responsive transcription factor. putative OS=Ricinus communis GN=RCOM_1580750 PE=4 SV=1	1e-035	ref|XP_002513597.1| Ethylene-responsive transcription factor. putative [Ricinus communis] gb|EEF49000.1| Ethylene-responsive transcription factor. putative [Ricinus communis]	1e-035	lcl|F2DYN9_HORVD/6-84 PB038585; Pfam-B_38585;	4e-006	-	GO:0005634.nucleus;GO:0003677.DNA binding;GO:0006355.regulation of transcription. DNA-dependent;GO:0006351.transcription. DNA-dependent;GO:0003700.sequence-specific DNA binding transcription factor activity;	-	-	-
	comp976842_c0_seq1	354	-	-	AP2-EREBP	343	sp|Q9LTC5|ERF98_ARATH Ethylene-responsive transcription factor ERF098 OS=Arabidopsis thaliana GN=ERF098 PE=2 SV=1	4e-016	gnl|CDD|197689 smart00380. AP2. DNA-binding domain in plant proteins such as APETALA2 and EREBPs.	1e-007	tr|B9GS21|B9GS21_POPTR AP2/ERF domain-containing transcription factor OS=Populus trichocarpa GN=ERF17 PE=4 SV=1	1e-017	emb|CBI37104.3| unnamed protein product [Vitis vinifera]	4e-022	-	-	-	GO:0005634.nucleus;GO:0003677.DNA binding;GO:0009873.ethylene mediated signaling pathway;GO:0006952.defense response;GO:0006355.regulation of transcription. DNA-dependent;GO:0006351.transcription. DNA-dependent;GO:0003700.sequence-specific DNA binding tra	-	-	-
	comp65666_c0_seq1	355	-	-	AP2-EREBP	224	sp|Q9LU18|ERF36_ARATH Ethylene-responsive transcription factor ERF036 OS=Arabidopsis thaliana GN=ERF036 PE=2 SV=2	2e-007	-	-	tr|B9R9H0|B9R9H0_RICCO Dehydration-responsive element-binding protein 1B. putative OS=Ricinus communis GN=RCOM_1497440 PE=4 SV=1	2e-006	ref|XP_002510845.1| Dehydration-responsive element-binding protein 1B. putative [Ricinus communis] gb|EEF51447.1| Dehydration-responsive element-binding protein 1B. putative [Ricinus communis]	2e-006	-	-	-	GO:0005634.nucleus;GO:0003677.DNA binding;GO:0006355.regulation of transcription. DNA-dependent;GO:0006351.transcription. DNA-dependent;GO:0003700.sequence-specific DNA binding transcription factor activity;	-	-	-
	comp121609_c0_seq10	356	-	-	AP2-EREBP	2732	sp|Q9LUA2|EF119_ARATH Ethylene-responsive transcription factor ERF119 OS=Arabidopsis thaliana GN=ERF119 PE=2 SV=1	9e-037	gnl|CDD|197689 smart00380. AP2. DNA-binding domain in plant proteins such as APETALA2 and EREBPs.	5e-013	tr|B9T063|B9T063_RICCO DNA binding protein. putative OS=Ricinus communis GN=RCOM_0030510 PE=4 SV=1	5e-056	ref|XP_002531632.1| DNA binding protein. putative [Ricinus communis] gb|EEF30760.1| DNA binding protein. putative [Ricinus communis]	5e-056	lcl|E4MXS2_THEHA/188-339 PB154318; Pfam-B_154318;	2e-015	-	GO:0005634.nucleus;GO:0003677.DNA binding;GO:0006355.regulation of transcription. DNA-dependent;GO:0006351.transcription. DNA-dependent;GO:0003700.sequence-specific DNA binding transcription factor activity;	-	-	-
	comp121721_c0_seq14	357	-	-	AP2-EREBP	2849	sp|Q9LUA2|EF119_ARATH Ethylene-responsive transcription factor ERF119 OS=Arabidopsis thaliana GN=ERF119 PE=2 SV=1	1e-036	gnl|CDD|197689 smart00380. AP2. DNA-binding domain in plant proteins such as APETALA2 and EREBPs.	5e-015	tr|B9T063|B9T063_RICCO DNA binding protein. putative OS=Ricinus communis GN=RCOM_0030510 PE=4 SV=1	7e-056	ref|XP_002531632.1| DNA binding protein. putative [Ricinus communis] gb|EEF30760.1| DNA binding protein. putative [Ricinus communis]	6e-056	lcl|E4MXS2_THEHA/188-339 PB154318; Pfam-B_154318;	2e-015	-	GO:0005634.nucleus;GO:0003677.DNA binding;GO:0006355.regulation of transcription. DNA-dependent;GO:0006351.transcription. DNA-dependent;GO:0003700.sequence-specific DNA binding transcription factor activity;	-	-	-
	comp91511_c0_seq2	358	-	-	AP2-EREBP	409	sp|Q9SK03|RAP27_ARATH Ethylene-responsive transcription factor RAP2-7 OS=Arabidopsis thaliana GN=RAP2-7 PE=2 SV=2	2e-007	-	-	tr|F6GTW6|F6GTW6_VITVI Putative uncharacterized protein OS=Vitis vinifera GN=VIT_06s0004g03590 PE=4 SV=1	6e-007	ref|XP_002284749.2| PREDICTED: ethylene-responsive transcription factor RAP2-7-like [Vitis vinifera]	5e-007	-	-	-	GO:0032440.2-alkenal reductase [NAD(P)] activity;GO:0005634.nucleus;GO:0003677.DNA binding;GO:0006355.regulation of transcription. DNA-dependent;GO:0006351.transcription. DNA-dependent;GO:0055114.oxidation-reduction process;GO:0003700.sequence-specific DN	-	-	-
	comp93036_c0_seq1	359	-	-	AP2-EREBP	754	sp|Q9SKT1|ERF53_ARATH Ethylene-responsive transcription factor ERF053 OS=Arabidopsis thaliana GN=ERF053 PE=2 SV=1	7e-057	gnl|CDD|197689 smart00380. AP2. DNA-binding domain in plant proteins such as APETALA2 and EREBPs.	5e-035	tr|B9N2B5|B9N2B5_POPTR AP2/ERF domain-containing transcription factor OS=Populus trichocarpa GN=DREB16 PE=4 SV=1	2e-074	ref|XP_002329370.1| AP2/ERF domain-containing transcription factor [Populus trichocarpa] gb|EEF07551.1| AP2/ERF domain-containing transcription factor [Populus trichocarpa]	2e-074	lcl|A9PL91_POPTR/230-281 PF00847.15;AP2;	2e-029	-	GO:0005634.nucleus;GO:0003677.DNA binding;GO:0006355.regulation of transcription. DNA-dependent;GO:0006351.transcription. DNA-dependent;GO:0003700.sequence-specific DNA binding transcription factor activity;	-	-	-
	comp1960883_c0_seq1	360	-	-	AP2-EREBP	220	sp|Q9SSA8|RA212_ARATH Ethylene-responsive transcription factor RAP2-12 OS=Arabidopsis thaliana GN=RAP2-12 PE=2 SV=1	2e-007	-	-	tr|A9PDD2|A9PDD2_POPTR Putative uncharacterized protein OS=Populus trichocarpa PE=2 SV=1	1e-040	gb|ABK94385.1| unknown [Populus trichocarpa]	1e-040	-	-	-	GO:0005634.nucleus;GO:0003677.DNA binding;GO:0006355.regulation of transcription. DNA-dependent;GO:0006351.transcription. DNA-dependent;GO:0003700.sequence-specific DNA binding transcription factor activity;	-	-	-
	comp108615_c1_seq3	361	-	-	AP2-EREBP	1941	sp|Q9SZ06|EF109_ARATH Ethylene-responsive transcription factor ERF109 OS=Arabidopsis thaliana GN=ERF109 PE=2 SV=1	2e-032	gnl|CDD|197689 smart00380. AP2. DNA-binding domain in plant proteins such as APETALA2 and EREBPs.	5e-020	tr|B9N4Y0|B9N4Y0_POPTR AP2/ERF domain-containing transcription factor OS=Populus trichocarpa GN=ERF68 PE=4 SV=1	1e-052	ref|XP_002330325.1| AP2/ERF domain-containing transcription factor [Populus trichocarpa] gb|EEF08491.1| AP2/ERF domain-containing transcription factor [Populus trichocarpa]	1e-052	lcl|B9HS08_POPTR/130-181 PF00847.15;AP2;	5e-018	-	GO:0005634.nucleus;GO:0003677.DNA binding;GO:0006355.regulation of transcription. DNA-dependent;GO:0006351.transcription. DNA-dependent;GO:0003700.sequence-specific DNA binding transcription factor activity;	-	-	-
	comp105558_c0_seq3	362	-	-	AP2-EREBP	1303	sp|Q9XI33|WIN1_ARATH Ethylene-responsive transcription factor WIN1 OS=Arabidopsis thaliana GN=WIN1 PE=2 SV=1	3e-060	gnl|CDD|197689 smart00380. AP2. DNA-binding domain in plant proteins such as APETALA2 and EREBPs.	6e-020	tr|B9SET1|B9SET1_RICCO DNA binding protein. putative OS=Ricinus communis GN=RCOM_0224000 PE=4 SV=1	4e-075	ref|XP_002524500.1| DNA binding protein. putative [Ricinus communis] gb|EEF37940.1| DNA binding protein. putative [Ricinus communis]	4e-075	lcl|Q69XI7_ORYSJ/81-242 PB028717; Pfam-B_28717;	5e-024	-	GO:0005634.nucleus;GO:0003677.DNA binding;GO:0006355.regulation of transcription. DNA-dependent;GO:0006351.transcription. DNA-dependent;GO:0003700.sequence-specific DNA binding transcription factor activity;	-	-	-
	comp108959_c0_seq5	363	-	-	AP2-EREBP	1560	sp|Q9ZQP3|ERF38_ARATH Ethylene-responsive transcription factor ERF038 OS=Arabidopsis thaliana GN=ERF038 PE=2 SV=1	5e-051	gnl|CDD|197689 smart00380. AP2. DNA-binding domain in plant proteins such as APETALA2 and EREBPs.	1e-028	tr|A5JNJ5|A5JNJ5_SOYBN Dehydration-responsive element binding protein 6 OS=Glycine max PE=2 SV=1	6e-055	ref|NP_001235341.1| dehydration-responsive element binding protein 6 [Glycine max] gb|ABQ42205.1| dehydration-responsive element binding protein 6 [Glycine max]	6e-055	lcl|A5JNJ5_SOYBN/57-108 PF00847.15;AP2;	6e-026	-	GO:0005634.nucleus;GO:0003677.DNA binding;GO:0006355.regulation of transcription. DNA-dependent;GO:0006351.transcription. DNA-dependent;GO:0003700.sequence-specific DNA binding transcription factor activity;	-	-	-
	comp106787_c0_seq2	364	-	-	AP2-EREBP	1105	sp|Q9ZQP3|ERF38_ARATH Ethylene-responsive transcription factor ERF038 OS=Arabidopsis thaliana GN=ERF038 PE=2 SV=1	3e-051	gnl|CDD|197689 smart00380. AP2. DNA-binding domain in plant proteins such as APETALA2 and EREBPs.	5e-030	tr|F6HJT5|F6HJT5_VITVI Putative uncharacterized protein (Fragment) OS=Vitis vinifera GN=VIT_00s0632g00010 PE=4 SV=1	2e-054	ref|XP_002271812.2| PREDICTED: ethylene-responsive transcription factor ERF034 [Vitis vinifera]	1e-054	lcl|A5JNJ5_SOYBN/57-108 PF00847.15;AP2;	1e-026	-	GO:0005634.nucleus;GO:0003677.DNA binding;GO:0006355.regulation of transcription. DNA-dependent;GO:0006351.transcription. DNA-dependent;GO:0003700.sequence-specific DNA binding transcription factor activity;	-	-	-
	comp829185_c0_seq1	365	-	-	ARF	433	sp|Q84WU6|ARFQ_ARATH Auxin response factor 17 OS=Arabidopsis thaliana GN=ARF17 PE=2 SV=1	4e-047	gnl|CDD|191545 pfam06507. Auxin_resp. Auxin response factor. A conserved region of auxin-responsive transcription factors.	2e-028	tr|B9H788|B9H788_POPTR Predicted protein OS=Populus trichocarpa GN=POPTRDRAFT_818500 PE=4 SV=1	2e-050	ref|XP_002307409.1| predicted protein [Populus trichocarpa] gb|EEE94405.1| predicted protein [Populus trichocarpa]	2e-050	lcl|B9H788_POPTR/15-99 PF06507.8;Auxin_resp;	7e-034	-	GO:0005634.nucleus;GO:0003677.DNA binding;GO:0006355.regulation of transcription. DNA-dependent;GO:0009725.response to hormone stimulus;GO:0006351.transcription. DNA-dependent;	-	-	-
	comp1024_c0_seq1	366	-	-	ARF	533	sp|Q653H7|ARFR_ORYSJ Auxin response factor 18 OS=Oryza sativa subsp. japonica GN=ARF18 PE=2 SV=1	5e-030	-	-	tr|B9HUF7|B9HUF7_POPTR Predicted protein OS=Populus trichocarpa GN=POPTRDRAFT_833860 PE=4 SV=1	3e-032	ref|XP_002316370.1| predicted protein [Populus trichocarpa] gb|EEF02541.1| predicted protein [Populus trichocarpa]	3e-032	-	-	-	GO:0005634.nucleus;GO:0003677.DNA binding;GO:0006355.regulation of transcription. DNA-dependent;GO:0009734.auxin mediated signaling pathway;GO:0009725.response to hormone stimulus;GO:0006351.transcription. DNA-dependent;GO:0046983.protein dimerization act	-	-	-
	comp45104_c0_seq1	367	-	-	ARF	539	sp|Q653H7|ARFR_ORYSJ Auxin response factor 18 OS=Oryza sativa subsp. japonica GN=ARF18 PE=2 SV=1	2e-030	-	-	tr|B9HUF7|B9HUF7_POPTR Predicted protein OS=Populus trichocarpa GN=POPTRDRAFT_833860 PE=4 SV=1	8e-033	ref|XP_002316370.1| predicted protein [Populus trichocarpa] gb|EEF02541.1| predicted protein [Populus trichocarpa]	8e-033	-	-	-	GO:0005634.nucleus;GO:0003677.DNA binding;GO:0006355.regulation of transcription. DNA-dependent;GO:0009734.auxin mediated signaling pathway;GO:0009725.response to hormone stimulus;GO:0006351.transcription. DNA-dependent;GO:0046983.protein dimerization act	-	-	-
	comp51305_c0_seq1	368	K14486. ARF	auxin response factor	ARF	230	sp|O23661|ARFC_ARATH Auxin response factor 3 OS=Arabidopsis thaliana GN=ARF3 PE=1 SV=2	3e-030	gnl|CDD|191545 pfam06507. Auxin_resp. Auxin response factor. A conserved region of auxin-responsive transcription factors.	1e-038	tr|B9S929|B9S929_RICCO Auxin response factor. putative OS=Ricinus communis GN=RCOM_1011410 PE=4 SV=1	3e-035	ref|XP_002522498.1| Auxin response factor. putative [Ricinus communis] gb|EEF39798.1| Auxin response factor. putative [Ricinus communis]	3e-035	lcl|B9S929_RICCO/284-366 PF06507.8;Auxin_resp;	1e-034	-	GO:0005634.nucleus;GO:0003677.DNA binding;GO:0006355.regulation of transcription. DNA-dependent;GO:0009725.response to hormone stimulus;GO:0006351.transcription. DNA-dependent;	-	K14486	ko04075. Plant hormone signal transduction;
	comp614761_c0_seq1	369	K14486. ARF	auxin response factor	ARF	230	sp|O23661|ARFC_ARATH Auxin response factor 3 OS=Arabidopsis thaliana GN=ARF3 PE=1 SV=2	3e-030	gnl|CDD|191545 pfam06507. Auxin_resp. Auxin response factor. A conserved region of auxin-responsive transcription factors.	1e-038	tr|B9S929|B9S929_RICCO Auxin response factor. putative OS=Ricinus communis GN=RCOM_1011410 PE=4 SV=1	3e-035	ref|XP_002522498.1| Auxin response factor. putative [Ricinus communis] gb|EEF39798.1| Auxin response factor. putative [Ricinus communis]	3e-035	lcl|B9S929_RICCO/284-366 PF06507.8;Auxin_resp;	1e-034	-	GO:0005634.nucleus;GO:0003677.DNA binding;GO:0006355.regulation of transcription. DNA-dependent;GO:0009725.response to hormone stimulus;GO:0006351.transcription. DNA-dependent;	-	K14486	ko04075. Plant hormone signal transduction;
	comp85072_c0_seq1	370	-	-	ARF	373	sp|Q93YR9|ARFP_ARATH Auxin response factor 16 OS=Arabidopsis thaliana GN=ARF16 PE=2 SV=1	2e-044	-	-	tr|B9HLK7|B9HLK7_POPTR Predicted protein OS=Populus trichocarpa GN=POPTRDRAFT_765287 PE=4 SV=1	2e-050	ref|XP_002311089.1| predicted protein [Populus trichocarpa] gb|EEE88456.1| predicted protein [Populus trichocarpa]	2e-050	lcl|B9HLK7_POPTR/268-351 PF06507.8;Auxin_resp;	2e-018	-	GO:0005634.nucleus;GO:0003677.DNA binding;GO:0006355.regulation of transcription. DNA-dependent;GO:0009734.auxin mediated signaling pathway;GO:0009725.response to hormone stimulus;GO:0006351.transcription. DNA-dependent;GO:0046983.protein dimerization act	-	-	-
	comp81996_c0_seq1	371	-	-	ARF	259	sp|Q9AV47|ARFV_ORYSJ Auxin response factor 22 OS=Oryza sativa subsp. japonica GN=ARF22 PE=2 SV=1	6e-008	-	-	tr|A4L9W4|A4L9W4_GOSHI Auxin response factor 3 OS=Gossypium hirsutum GN=ARF3 PE=2 SV=1	9e-016	gb|ABO60876.1| auxin response factor 3 [Gossypium hirsutum]	9e-016	lcl|B9S0L2_RICCO/544-702 PF02309.11;AUX_IAA;	7e-015	-	GO:0005634.nucleus;GO:0003677.DNA binding;GO:0006355.regulation of transcription. DNA-dependent;GO:0009734.auxin mediated signaling pathway;GO:0009725.response to hormone stimulus;GO:0006351.transcription. DNA-dependent;GO:0046983.protein dimerization act	-	-	-
	comp94912_c0_seq1	372	-	-	ARF	529	sp|Q9ZTX8|ARFF_ARATH Auxin response factor 6 OS=Arabidopsis thaliana GN=ARF6 PE=2 SV=2	2e-033	-	-	tr|B9T414|B9T414_RICCO Auxin response factor. putative OS=Ricinus communis GN=RCOM_0485460 PE=4 SV=1	3e-034	ref|XP_002532983.1| Auxin response factor. putative [Ricinus communis] gb|EEF29407.1| Auxin response factor. putative [Ricinus communis]	3e-034	-	-	-	GO:0005634.nucleus;GO:0003677.DNA binding;GO:0006355.regulation of transcription. DNA-dependent;GO:0009734.auxin mediated signaling pathway;GO:0009725.response to hormone stimulus;GO:0006351.transcription. DNA-dependent;GO:0046983.protein dimerization act	-	-	-
	comp80852_c0_seq1	373	-	-	ARF	208	sp|Q653H7|ARFR_ORYSJ Auxin response factor 18 OS=Oryza sativa subsp. japonica GN=ARF18 PE=2 SV=1	3e-024	-	-	tr|G7I382|G7I382_MEDTR Auxin response factor OS=Medicago truncatula GN=MTR_1g094960 PE=4 SV=1	5e-026	ref|XP_003591894.1| Auxin response factor [Medicago truncatula] gb|AES62145.1| Auxin response factor [Medicago truncatula]	5e-026	lcl|D8SB15_SELML/137-239 PF02362.16;B3;	4e-014	-	GO:0005634.nucleus;GO:0003677.DNA binding;GO:0006355.regulation of transcription. DNA-dependent;GO:0009734.auxin mediated signaling pathway;GO:0009725.response to hormone stimulus;GO:0006351.transcription. DNA-dependent;GO:0046983.protein dimerization act	-	-	-
	comp93244_c0_seq1	374	-	-	ARF	736	sp|Q9FGV1|ARFH_ARATH Auxin response factor 8 OS=Arabidopsis thaliana GN=ARF8 PE=2 SV=2	5e-048	-	-	tr|E0A8P3|E0A8P3_SOLLC Auxin response factor 8-1 OS=Solanum lycopersicum GN=ARF8-1 PE=2 SV=1	9e-053	ref|NP_001234552.1| auxin response factor 8-1 [Solanum lycopersicum] gb|ADK92393.1| auxin response factor 8-1 [Solanum lycopersicum]	9e-053	-	-	-	GO:0005634.nucleus;GO:0003677.DNA binding;GO:0006355.regulation of transcription. DNA-dependent;GO:0009734.auxin mediated signaling pathway;GO:0009725.response to hormone stimulus;GO:0006351.transcription. DNA-dependent;GO:0046983.protein dimerization act	-	-	-
	comp71644_c0_seq1	375	-	-	ARF	375	sp|Q9ZTX8|ARFF_ARATH Auxin response factor 6 OS=Arabidopsis thaliana GN=ARF6 PE=2 SV=2	4e-030	-	-	tr|F6HLU4|F6HLU4_VITVI Putative uncharacterized protein OS=Vitis vinifera GN=VIT_10s0003g04100 PE=4 SV=1	1e-048	ref|XP_002279808.1| PREDICTED: auxin response factor 6-like [Vitis vinifera]	1e-048	lcl|D3K048_ARATH/48-296 PB032423; Pfam-B_32423;	4e-031	-	GO:0005634.nucleus;GO:0003677.DNA binding;GO:0006355.regulation of transcription. DNA-dependent;GO:0009734.auxin mediated signaling pathway;GO:0009725.response to hormone stimulus;GO:0006351.transcription. DNA-dependent;GO:0046983.protein dimerization act	-	-	-
	comp102964_c0_seq2	376	-	-	ARF	748	sp|Q653H7|ARFR_ORYSJ Auxin response factor 18 OS=Oryza sativa subsp. japonica GN=ARF18 PE=2 SV=1	4e-041	-	-	tr|B9HLK7|B9HLK7_POPTR Predicted protein OS=Populus trichocarpa GN=POPTRDRAFT_765287 PE=4 SV=1	5e-056	ref|XP_002311089.1| predicted protein [Populus trichocarpa] gb|EEE88456.1| predicted protein [Populus trichocarpa]	5e-056	lcl|B9HLK7_POPTR/480-669 PF02309.11;AUX_IAA;	2e-059	-	GO:0005634.nucleus;GO:0003677.DNA binding;GO:0006355.regulation of transcription. DNA-dependent;GO:0009734.auxin mediated signaling pathway;GO:0009725.response to hormone stimulus;GO:0006351.transcription. DNA-dependent;GO:0046983.protein dimerization act	-	-	-
	comp112756_c0_seq2	377	K14486. ARF	auxin response factor	ARF	1993	sp|P93024|ARFE_ARATH Auxin response factor 5 OS=Arabidopsis thaliana GN=ARF5 PE=1 SV=3	3e-121	-	-	tr|B9R865|B9R865_RICCO Auxin response factor. putative OS=Ricinus communis GN=RCOM_1597120 PE=4 SV=1	0	ref|XP_002510508.1| Auxin response factor. putative [Ricinus communis] gb|EEF52695.1| Auxin response factor. putative [Ricinus communis]	0	lcl|B9R865_RICCO/749-928 PF02309.11;AUX_IAA;	3e-094	-	GO:0005634.nucleus;GO:0003677.DNA binding;GO:0006355.regulation of transcription. DNA-dependent;GO:0009734.auxin mediated signaling pathway;GO:0009725.response to hormone stimulus;GO:0006351.transcription. DNA-dependent;GO:0046983.protein dimerization act	-	K14486	ko04075. Plant hormone signal transduction;
	comp123653_c0_seq3	378	-	-	ARF	2660	sp|Q94JM3|ARFB_ARATH Auxin response factor 2 OS=Arabidopsis thaliana GN=ARF2 PE=1 SV=2	0	gnl|CDD|191545 pfam06507. Auxin_resp. Auxin response factor. A conserved region of auxin-responsive transcription factors.	8e-039	tr|D7SH69|D7SH69_VITVI Putative uncharacterized protein OS=Vitis vinifera GN=VIT_17s0000g00320 PE=4 SV=1	0	ref|XP_002284543.1| PREDICTED: auxin response factor 2 [Vitis vinifera] emb|CBI15749.3| unnamed protein product [Vitis vinifera]	0	lcl|B9GMS5_POPTR/111-213 PF02362.16;B3;	2e-058	-	GO:0005634.nucleus;GO:0003677.DNA binding;GO:0006355.regulation of transcription. DNA-dependent;GO:0009734.auxin mediated signaling pathway;GO:0009725.response to hormone stimulus;GO:0006351.transcription. DNA-dependent;GO:0046983.protein dimerization act	-	-	-
	comp127175_c0_seq3	379	-	-	ARF	3751	sp|Q94JM3|ARFB_ARATH Auxin response factor 2 OS=Arabidopsis thaliana GN=ARF2 PE=1 SV=2	0	gnl|CDD|191545 pfam06507. Auxin_resp. Auxin response factor. A conserved region of auxin-responsive transcription factors.	4e-038	tr|D7SH69|D7SH69_VITVI Putative uncharacterized protein OS=Vitis vinifera GN=VIT_17s0000g00320 PE=4 SV=1	0	ref|XP_002284543.1| PREDICTED: auxin response factor 2 [Vitis vinifera] emb|CBI15749.3| unnamed protein product [Vitis vinifera]	0	lcl|B9RA75_RICCO/619-810 PF02309.11;AUX_IAA;	8e-067	-	GO:0005634.nucleus;GO:0003677.DNA binding;GO:0006355.regulation of transcription. DNA-dependent;GO:0009734.auxin mediated signaling pathway;GO:0009725.response to hormone stimulus;GO:0006351.transcription. DNA-dependent;GO:0046983.protein dimerization act	-	-	-
	comp111671_c0_seq1	380	K14486. ARF	auxin response factor	ARF	2511	sp|P93024|ARFE_ARATH Auxin response factor 5 OS=Arabidopsis thaliana GN=ARF5 PE=1 SV=3	0	gnl|CDD|191545 pfam06507. Auxin_resp. Auxin response factor. A conserved region of auxin-responsive transcription factors.	5e-036	tr|B9R865|B9R865_RICCO Auxin response factor. putative OS=Ricinus communis GN=RCOM_1597120 PE=4 SV=1	0	ref|XP_002510508.1| Auxin response factor. putative [Ricinus communis] gb|EEF52695.1| Auxin response factor. putative [Ricinus communis]	0	lcl|B9R865_RICCO/749-928 PF02309.11;AUX_IAA;	3e-093	-	GO:0005634.nucleus;GO:0003677.DNA binding;GO:0006355.regulation of transcription. DNA-dependent;GO:0009734.auxin mediated signaling pathway;GO:0009725.response to hormone stimulus;GO:0006351.transcription. DNA-dependent;GO:0046983.protein dimerization act	-	K14486	ko04075. Plant hormone signal transduction;
	comp123389_c0_seq4	381	-	-	ARF	1670	-	-	-	-	tr|D7SH69|D7SH69_VITVI Putative uncharacterized protein OS=Vitis vinifera GN=VIT_17s0000g00320 PE=4 SV=1	2e-119	ref|XP_002284543.1| PREDICTED: auxin response factor 2 [Vitis vinifera] emb|CBI15749.3| unnamed protein product [Vitis vinifera]	2e-119	lcl|B9RA75_RICCO/619-810 PF02309.11;AUX_IAA;	2e-073	-	GO:0005634.nucleus;GO:0003677.DNA binding;GO:0006355.regulation of transcription. DNA-dependent;GO:0009734.auxin mediated signaling pathway;GO:0009725.response to hormone stimulus;GO:0006351.transcription. DNA-dependent;GO:0046983.protein dimerization act	-	-	-
	comp96801_c0_seq1	382	-	-	ARF	889	sp|Q653H7|ARFR_ORYSJ Auxin response factor 18 OS=Oryza sativa subsp. japonica GN=ARF18 PE=2 SV=1	3e-123	gnl|CDD|202217 pfam02362. B3. B3 DNA binding domain. This is a family of plant transcription factors with various roles in development. the aligned region corresponds the B3 DNA binding domain as described in this domain is found in VP1/AB13 transcriptio	2e-024	tr|B6DXL3|B6DXL3_MALDO Putative auxin response factor ARF16 OS=Malus domestica PE=2 SV=1	1e-163	gb|ACI13681.1| putative auxin response factor ARF16 [Malus x domestica]	1e-163	lcl|B9MTC3_POPTR/124-226 PF02362.16;B3;	1e-060	-	GO:0005634.nucleus;GO:0003677.DNA binding;GO:0006355.regulation of transcription. DNA-dependent;GO:0009734.auxin mediated signaling pathway;GO:0009725.response to hormone stimulus;GO:0006351.transcription. DNA-dependent;GO:0046983.protein dimerization act	-	-	-
	comp91353_c0_seq1	383	-	-	ARF	892	sp|Q653H7|ARFR_ORYSJ Auxin response factor 18 OS=Oryza sativa subsp. japonica GN=ARF18 PE=2 SV=1	2e-123	gnl|CDD|202217 pfam02362. B3. B3 DNA binding domain. This is a family of plant transcription factors with various roles in development. the aligned region corresponds the B3 DNA binding domain as described in this domain is found in VP1/AB13 transcriptio	2e-024	tr|B6DXL3|B6DXL3_MALDO Putative auxin response factor ARF16 OS=Malus domestica PE=2 SV=1	9e-164	gb|ACI13681.1| putative auxin response factor ARF16 [Malus x domestica]	8e-164	lcl|B9MTC3_POPTR/124-226 PF02362.16;B3;	1e-060	-	GO:0005634.nucleus;GO:0003677.DNA binding;GO:0006355.regulation of transcription. DNA-dependent;GO:0009734.auxin mediated signaling pathway;GO:0009725.response to hormone stimulus;GO:0006351.transcription. DNA-dependent;GO:0046983.protein dimerization act	-	-	-
	comp92135_c0_seq1	384	-	-	ARF	392	sp|Q9SKN5|ARFJ_ARATH Auxin response factor 10 OS=Arabidopsis thaliana GN=ARF10 PE=2 SV=1	3e-032	-	-	tr|F6GU14|F6GU14_VITVI Putative uncharacterized protein OS=Vitis vinifera GN=VIT_06s0004g02750 PE=4 SV=1	5e-038	emb|CBI16322.3| unnamed protein product [Vitis vinifera]	2e-038	lcl|D7SKZ4_VITVI/345-521 PF02309.11;AUX_IAA;	1e-028	-	GO:0005634.nucleus;GO:0003677.DNA binding;GO:0006355.regulation of transcription. DNA-dependent;GO:0009734.auxin mediated signaling pathway;GO:0009725.response to hormone stimulus;GO:0006351.transcription. DNA-dependent;GO:0046983.protein dimerization act	-	-	-
	comp107831_c0_seq4	385	-	-	ARF	1404	sp|Q8RYD1|REM16_ARATH B3 domain-containing protein REM16 OS=Arabidopsis thaliana GN=REM16 PE=2 SV=1	3e-061	-	-	tr|B9R7K0|B9R7K0_RICCO DNA binding protein. putative OS=Ricinus communis GN=RCOM_1592610 PE=4 SV=1	4e-087	ref|XP_002510293.1| DNA binding protein. putative [Ricinus communis] gb|EEF52480.1| DNA binding protein. putative [Ricinus communis]	4e-087	lcl|B9GNZ5_POPTR/312-409 PF02362.16;B3;	3e-032	-	GO:0005634.nucleus;GO:0003677.DNA binding;GO:0006355.regulation of transcription. DNA-dependent;GO:0006351.transcription. DNA-dependent;	-	-	-
	comp123054_c0_seq58	386	-	-	ARF	2818	sp|Q9XED8|ARFI_ARATH Auxin response factor 9 OS=Arabidopsis thaliana GN=ARF9 PE=2 SV=1	1e-173	gnl|CDD|202217 pfam02362. B3. B3 DNA binding domain. This is a family of plant transcription factors with various roles in development. the aligned region corresponds the B3 DNA binding domain as described in this domain is found in VP1/AB13 transcriptio	2e-026	tr|F6I6F3|F6I6F3_VITVI Putative uncharacterized protein OS=Vitis vinifera GN=VIT_15s0046g00290 PE=4 SV=1	0	ref|XP_002264072.2| PREDICTED: auxin response factor 18-like [Vitis vinifera]	0	lcl|D9ZIM2_MALDO/127-229 PF02362.16;B3;	3e-061	-	GO:0005634.nucleus;GO:0003677.DNA binding;GO:0006355.regulation of transcription. DNA-dependent;GO:0009734.auxin mediated signaling pathway;GO:0009725.response to hormone stimulus;GO:0006351.transcription. DNA-dependent;GO:0046983.protein dimerization act	-	-	-
	comp124366_c0_seq44	387	-	-	ARF	2615	sp|Q9XED8|ARFI_ARATH Auxin response factor 9 OS=Arabidopsis thaliana GN=ARF9 PE=2 SV=1	0	gnl|CDD|191545 pfam06507. Auxin_resp. Auxin response factor. A conserved region of auxin-responsive transcription factors.	7e-032	tr|F6I6F3|F6I6F3_VITVI Putative uncharacterized protein OS=Vitis vinifera GN=VIT_15s0046g00290 PE=4 SV=1	0	ref|XP_002264072.2| PREDICTED: auxin response factor 18-like [Vitis vinifera]	0	lcl|D9ZIM2_MALDO/127-229 PF02362.16;B3;	2e-061	-	GO:0005634.nucleus;GO:0003677.DNA binding;GO:0006355.regulation of transcription. DNA-dependent;GO:0009734.auxin mediated signaling pathway;GO:0009725.response to hormone stimulus;GO:0006351.transcription. DNA-dependent;GO:0046983.protein dimerization act	-	-	-
	comp89867_c0_seq2	388	-	-	ARF	661	sp|Q9XED8|ARFI_ARATH Auxin response factor 9 OS=Arabidopsis thaliana GN=ARF9 PE=2 SV=1	9e-021	-	-	tr|B9RYN1|B9RYN1_RICCO Putative uncharacterized protein OS=Ricinus communis GN=RCOM_1311830 PE=4 SV=1	2e-078	ref|XP_002518850.1| hypothetical protein RCOM_1311830 [Ricinus communis] gb|EEF43383.1| hypothetical protein RCOM_1311830 [Ricinus communis]	2e-078	lcl|B9RYN1_RICCO/394-673 PF02309.11;AUX_IAA;	2e-048	-	GO:0005634.nucleus;GO:0003677.DNA binding;GO:0006355.regulation of transcription. DNA-dependent;GO:0009734.auxin mediated signaling pathway;GO:0009725.response to hormone stimulus;GO:0006351.transcription. DNA-dependent;GO:0046983.protein dimerization act	-	-	-
	comp91896_c0_seq2	389	-	-	ARF	661	sp|Q9XED8|ARFI_ARATH Auxin response factor 9 OS=Arabidopsis thaliana GN=ARF9 PE=2 SV=1	4e-020	-	-	tr|B9RYN1|B9RYN1_RICCO Putative uncharacterized protein OS=Ricinus communis GN=RCOM_1311830 PE=4 SV=1	9e-078	ref|XP_002518850.1| hypothetical protein RCOM_1311830 [Ricinus communis] gb|EEF43383.1| hypothetical protein RCOM_1311830 [Ricinus communis]	8e-078	lcl|B9RYN1_RICCO/394-673 PF02309.11;AUX_IAA;	1e-047	-	GO:0005634.nucleus;GO:0003677.DNA binding;GO:0006355.regulation of transcription. DNA-dependent;GO:0009734.auxin mediated signaling pathway;GO:0009725.response to hormone stimulus;GO:0006351.transcription. DNA-dependent;GO:0046983.protein dimerization act	-	-	-
	comp114200_c0_seq2	390	-	-	ARF	1849	sp|Q653H7|ARFR_ORYSJ Auxin response factor 18 OS=Oryza sativa subsp. japonica GN=ARF18 PE=2 SV=1	2e-144	gnl|CDD|191545 pfam06507. Auxin_resp. Auxin response factor. A conserved region of auxin-responsive transcription factors.	2e-026	tr|B6DXL3|B6DXL3_MALDO Putative auxin response factor ARF16 OS=Malus domestica PE=2 SV=1	0	gb|ACI13681.1| putative auxin response factor ARF16 [Malus x domestica]	0	lcl|B9S0L2_RICCO/544-702 PF02309.11;AUX_IAA;	2e-075	-	GO:0005634.nucleus;GO:0003677.DNA binding;GO:0006355.regulation of transcription. DNA-dependent;GO:0009734.auxin mediated signaling pathway;GO:0009725.response to hormone stimulus;GO:0006351.transcription. DNA-dependent;GO:0046983.protein dimerization act	-	-	-
	comp246294_c0_seq1	391	-	-	ARF	270	sp|Q9C5W9|ARFR_ARATH Auxin response factor 18 OS=Arabidopsis thaliana GN=ARF18 PE=2 SV=1	9e-019	-	-	tr|B9GXS6|B9GXS6_POPTR Predicted protein (Fragment) OS=Populus trichocarpa GN=POPTRDRAFT_414037 PE=4 SV=1	9e-022	ref|XP_002303662.1| predicted protein [Populus trichocarpa] gb|EEE78641.1| predicted protein [Populus trichocarpa]	8e-022	-	-	-	GO:0005634.nucleus;GO:0003677.DNA binding;GO:0006355.regulation of transcription. DNA-dependent;GO:0009734.auxin mediated signaling pathway;GO:0009725.response to hormone stimulus;GO:0006351.transcription. DNA-dependent;GO:0046983.protein dimerization act	-	-	-
	comp83621_c0_seq4	392	K14486. ARF	auxin response factor	ARF	649	sp|P93024|ARFE_ARATH Auxin response factor 5 OS=Arabidopsis thaliana GN=ARF5 PE=1 SV=3	5e-064	gnl|CDD|191545 pfam06507. Auxin_resp. Auxin response factor. A conserved region of auxin-responsive transcription factors.	1e-022	tr|B9H4U4|B9H4U4_POPTR Predicted protein (Fragment) OS=Populus trichocarpa GN=POPTRDRAFT_652033 PE=4 SV=1	4e-068	ref|XP_002307706.1| predicted protein [Populus trichocarpa] gb|EEE94702.1| predicted protein [Populus trichocarpa]	4e-068	lcl|Q8GT89_PRUPE/275-358 PF06507.8;Auxin_resp;	2e-025	-	GO:0005634.nucleus;GO:0003677.DNA binding;GO:0006355.regulation of transcription. DNA-dependent;GO:0009734.auxin mediated signaling pathway;GO:0009725.response to hormone stimulus;GO:0006351.transcription. DNA-dependent;GO:0046983.protein dimerization act	-	K14486	ko04075. Plant hormone signal transduction;
	comp50236_c0_seq1	393	K14486. ARF	auxin response factor	ARF	492	sp|P93024|ARFE_ARATH Auxin response factor 5 OS=Arabidopsis thaliana GN=ARF5 PE=1 SV=3	4e-059	-	-	tr|B9R865|B9R865_RICCO Auxin response factor. putative OS=Ricinus communis GN=RCOM_1597120 PE=4 SV=1	1e-061	ref|XP_002510508.1| Auxin response factor. putative [Ricinus communis] gb|EEF52695.1| Auxin response factor. putative [Ricinus communis]	1e-061	lcl|Q8GT89_PRUPE/781-932 PF02309.11;AUX_IAA;	1e-064	-	GO:0005634.nucleus;GO:0003677.DNA binding;GO:0006355.regulation of transcription. DNA-dependent;GO:0009734.auxin mediated signaling pathway;GO:0009725.response to hormone stimulus;GO:0006351.transcription. DNA-dependent;GO:0046983.protein dimerization act	-	K14486	ko04075. Plant hormone signal transduction;
	comp88599_c0_seq1	394	-	-	ARF	448	sp|Q9SKN5|ARFJ_ARATH Auxin response factor 10 OS=Arabidopsis thaliana GN=ARF10 PE=2 SV=1	6e-032	-	-	tr|F6GU14|F6GU14_VITVI Putative uncharacterized protein OS=Vitis vinifera GN=VIT_06s0004g02750 PE=4 SV=1	1e-037	emb|CBI16322.3| unnamed protein product [Vitis vinifera]	3e-038	lcl|D7SKZ4_VITVI/345-521 PF02309.11;AUX_IAA;	2e-028	-	GO:0005634.nucleus;GO:0003677.DNA binding;GO:0006355.regulation of transcription. DNA-dependent;GO:0009734.auxin mediated signaling pathway;GO:0009725.response to hormone stimulus;GO:0006351.transcription. DNA-dependent;GO:0046983.protein dimerization act	-	-	-
	comp1258799_c0_seq1	395	-	-	ARF	277	-	-	-	-	tr|B9S929|B9S929_RICCO Auxin response factor. putative OS=Ricinus communis GN=RCOM_1011410 PE=4 SV=1	5e-013	ref|XP_002522498.1| Auxin response factor. putative [Ricinus communis] gb|EEF39798.1| Auxin response factor. putative [Ricinus communis]	4e-013	-	-	-	GO:0005634.nucleus;GO:0003677.DNA binding;GO:0006355.regulation of transcription. DNA-dependent;GO:0009725.response to hormone stimulus;GO:0006351.transcription. DNA-dependent;	-	-	-
	comp11098_c0_seq1	396	-	-	ARF	678	sp|Q2QQX6|ARFX_ORYSJ Auxin response factor 24 OS=Oryza sativa subsp. japonica GN=ARF24 PE=2 SV=1	2e-026	-	-	tr|D7TP49|D7TP49_VITVI Putative uncharacterized protein OS=Vitis vinifera GN=VIT_07s0104g01230 PE=4 SV=1	3e-059	emb|CBI32272.3| unnamed protein product [Vitis vinifera]	2e-059	lcl|D7TP49_VITVI/519-694 PF02309.11;AUX_IAA;	7e-061	-	GO:0005634.nucleus;GO:0003677.DNA binding;GO:0006355.regulation of transcription. DNA-dependent;GO:0009734.auxin mediated signaling pathway;GO:0009725.response to hormone stimulus;GO:0006351.transcription. DNA-dependent;GO:0046983.protein dimerization act	-	-	-
	comp1306305_c0_seq1	397	-	-	ARF	206	sp|Q94JM3|ARFB_ARATH Auxin response factor 2 OS=Arabidopsis thaliana GN=ARF2 PE=1 SV=2	2e-014	-	-	tr|B9I9X2|B9I9X2_POPTR Predicted protein (Fragment) OS=Populus trichocarpa GN=POPTRDRAFT_899131 PE=4 SV=1	7e-022	ref|XP_002320368.1| predicted protein [Populus trichocarpa] gb|EEE98683.1| predicted protein [Populus trichocarpa]	6e-022	lcl|B9I9X2_POPTR/240-322 PF06507.8;Auxin_resp;	2e-011	-	GO:0005634.nucleus;GO:0003677.DNA binding;GO:0006355.regulation of transcription. DNA-dependent;GO:0009734.auxin mediated signaling pathway;GO:0009725.response to hormone stimulus;GO:0006351.transcription. DNA-dependent;GO:0046983.protein dimerization act	-	-	-
	comp15915_c0_seq1	398	K14486. ARF	auxin response factor	ARF	712	sp|P93024|ARFE_ARATH Auxin response factor 5 OS=Arabidopsis thaliana GN=ARF5 PE=1 SV=3	2e-109	-	-	tr|B9GQX5|B9GQX5_POPTR Predicted protein (Fragment) OS=Populus trichocarpa GN=POPTRDRAFT_642997 PE=4 SV=1	7e-121	ref|XP_002300718.1| predicted protein [Populus trichocarpa] gb|EEE79991.1| predicted protein [Populus trichocarpa]	6e-121	lcl|B9GQX5_POPTR/123-225 PF02362.16;B3;	1e-037	-	GO:0005634.nucleus;GO:0003677.DNA binding;GO:0006355.regulation of transcription. DNA-dependent;GO:0009734.auxin mediated signaling pathway;GO:0009725.response to hormone stimulus;GO:0006351.transcription. DNA-dependent;GO:0046983.protein dimerization act	-	K14486	ko04075. Plant hormone signal transduction;
	comp17404_c0_seq1	399	K14486. ARF	auxin response factor	ARF	371	sp|P93024|ARFE_ARATH Auxin response factor 5 OS=Arabidopsis thaliana GN=ARF5 PE=1 SV=3	4e-069	-	-	tr|B9GQX5|B9GQX5_POPTR Predicted protein (Fragment) OS=Populus trichocarpa GN=POPTRDRAFT_642997 PE=4 SV=1	2e-077	ref|XP_002300718.1| predicted protein [Populus trichocarpa] gb|EEE79991.1| predicted protein [Populus trichocarpa]	2e-077	lcl|A5B7U2_VITVI/95-165 PF02362.16;B3;	5e-008	-	GO:0005634.nucleus;GO:0003677.DNA binding;GO:0006355.regulation of transcription. DNA-dependent;GO:0009734.auxin mediated signaling pathway;GO:0009725.response to hormone stimulus;GO:0006351.transcription. DNA-dependent;GO:0046983.protein dimerization act	-	K14486	ko04075. Plant hormone signal transduction;
	comp3695_c0_seq1	400	-	-	ARF	304	sp|Q5JK20|ARFD_ORYSJ Auxin response factor 4 OS=Oryza sativa subsp. japonica GN=ARF4 PE=2 SV=1	4e-029	gnl|CDD|191545 pfam06507. Auxin_resp. Auxin response factor. A conserved region of auxin-responsive transcription factors.	5e-023	tr|D7TP49|D7TP49_VITVI Putative uncharacterized protein OS=Vitis vinifera GN=VIT_07s0104g01230 PE=4 SV=1	2e-033	emb|CBI32272.3| unnamed protein product [Vitis vinifera]	2e-033	lcl|B9I9X2_POPTR/240-322 PF06507.8;Auxin_resp;	1e-019	-	GO:0005634.nucleus;GO:0003677.DNA binding;GO:0006355.regulation of transcription. DNA-dependent;GO:0009734.auxin mediated signaling pathway;GO:0009725.response to hormone stimulus;GO:0006351.transcription. DNA-dependent;GO:0046983.protein dimerization act	-	-	-
	comp623251_c0_seq1	401	-	-	ARF	329	sp|Q5JK20|ARFD_ORYSJ Auxin response factor 4 OS=Oryza sativa subsp. japonica GN=ARF4 PE=2 SV=1	2e-020	-	-	tr|D7TP49|D7TP49_VITVI Putative uncharacterized protein OS=Vitis vinifera GN=VIT_07s0104g01230 PE=4 SV=1	7e-035	emb|CBI32272.3| unnamed protein product [Vitis vinifera]	6e-035	lcl|D7TP49_VITVI/519-694 PF02309.11;AUX_IAA;	2e-038	-	GO:0005634.nucleus;GO:0003677.DNA binding;GO:0006355.regulation of transcription. DNA-dependent;GO:0009734.auxin mediated signaling pathway;GO:0009725.response to hormone stimulus;GO:0006351.transcription. DNA-dependent;GO:0046983.protein dimerization act	-	-	-
	comp643030_c0_seq1	402	-	-	ARF	297	sp|Q94JM3|ARFB_ARATH Auxin response factor 2 OS=Arabidopsis thaliana GN=ARF2 PE=1 SV=2	5e-026	gnl|CDD|191545 pfam06507. Auxin_resp. Auxin response factor. A conserved region of auxin-responsive transcription factors.	5e-028	tr|B9I9X2|B9I9X2_POPTR Predicted protein (Fragment) OS=Populus trichocarpa GN=POPTRDRAFT_899131 PE=4 SV=1	5e-037	ref|XP_002320368.1| predicted protein [Populus trichocarpa] gb|EEE98683.1| predicted protein [Populus trichocarpa]	5e-037	lcl|B9I9X2_POPTR/240-322 PF06507.8;Auxin_resp;	2e-026	-	GO:0005634.nucleus;GO:0003677.DNA binding;GO:0006355.regulation of transcription. DNA-dependent;GO:0009734.auxin mediated signaling pathway;GO:0009725.response to hormone stimulus;GO:0006351.transcription. DNA-dependent;GO:0046983.protein dimerization act	-	-	-
	comp65179_c0_seq1	403	K14486. ARF	auxin response factor	ARF	955	-	-	-	-	tr|B9R865|B9R865_RICCO Auxin response factor. putative OS=Ricinus communis GN=RCOM_1597120 PE=4 SV=1	1e-065	ref|XP_002510508.1| Auxin response factor. putative [Ricinus communis] gb|EEF52695.1| Auxin response factor. putative [Ricinus communis]	1e-065	lcl|B9GQX6_POPTR/307-394 PB054833; Pfam-B_54833;	2e-016	-	GO:0005634.nucleus;GO:0003677.DNA binding;GO:0006355.regulation of transcription. DNA-dependent;GO:0009734.auxin mediated signaling pathway;GO:0009725.response to hormone stimulus;GO:0006351.transcription. DNA-dependent;GO:0046983.protein dimerization act	-	K14486	ko04075. Plant hormone signal transduction;
	comp68694_c0_seq1	404	-	-	ARF	288	sp|Q84WU6|ARFQ_ARATH Auxin response factor 17 OS=Arabidopsis thaliana GN=ARF17 PE=2 SV=1	1e-018	-	-	tr|B9H789|B9H789_POPTR Predicted protein (Fragment) OS=Populus trichocarpa GN=POPTRDRAFT_209677 PE=4 SV=1	3e-025	ref|XP_002307410.1| predicted protein [Populus trichocarpa] gb|EEE94406.1| predicted protein [Populus trichocarpa]	3e-025	-	-	-	GO:0005634.nucleus;GO:0003677.DNA binding;GO:0006355.regulation of transcription. DNA-dependent;GO:0009725.response to hormone stimulus;GO:0006351.transcription. DNA-dependent;	-	-	-
	comp806921_c0_seq1	405	K14486. ARF	auxin response factor	ARF	316	sp|O23661|ARFC_ARATH Auxin response factor 3 OS=Arabidopsis thaliana GN=ARF3 PE=1 SV=2	2e-041	-	-	tr|B9N9K6|B9N9K6_POPTR Predicted protein OS=Populus trichocarpa GN=POPTRDRAFT_786899 PE=4 SV=1	5e-045	ref|XP_002331957.1| predicted protein [Populus trichocarpa] gb|EEF11865.1| predicted protein [Populus trichocarpa]	5e-045	lcl|D3GBU6_LOTJA/150-258 PF02362.16;B3;	8e-033	-	GO:0005634.nucleus;GO:0003677.DNA binding;GO:0006355.regulation of transcription. DNA-dependent;GO:0009725.response to hormone stimulus;GO:0006351.transcription. DNA-dependent;	-	K14486	ko04075. Plant hormone signal transduction;
	comp881151_c0_seq1	406	-	-	ARF	323	sp|Q8RYD3|Y3158_ARATH B3 domain-containing protein At3g11580 OS=Arabidopsis thaliana GN=ARF32 PE=2 SV=1	3e-042	-	-	tr|D7LAP4|D7LAP4_ARALL Putative uncharacterized protein OS=Arabidopsis lyrata subsp. lyrata GN=ARALYDRAFT_897360 PE=4 SV=1	1e-040	ref|NP_850559.1| AP2/B3 domain-containing protein [Arabidopsis thaliana] gb|ABK32185.1| At3g11580 [Arabidopsis thaliana] gb|AEE75069.1| AP2/B3 domain-containing protein [Arabidopsis thaliana]	4e-041	lcl|B9SX03_RICCO/137-240 PF02362.16;B3;	9e-043	-	GO:0005634.nucleus;GO:0003677.DNA binding;GO:0006355.regulation of transcription. DNA-dependent;GO:0006351.transcription. DNA-dependent;	-	-	-
	comp929248_c0_seq1	407	-	-	ARF	282	sp|Q2R3F5|ARFW_ORYSJ Auxin response factor 23 OS=Oryza sativa subsp. japonica GN=ARF23 PE=1 SV=2	7e-018	-	-	tr|D7TP49|D7TP49_VITVI Putative uncharacterized protein OS=Vitis vinifera GN=VIT_07s0104g01230 PE=4 SV=1	7e-030	emb|CBI32272.3| unnamed protein product [Vitis vinifera]	6e-030	lcl|D7TP49_VITVI/519-694 PF02309.11;AUX_IAA;	6e-033	-	GO:0005634.nucleus;GO:0003677.DNA binding;GO:0006355.regulation of transcription. DNA-dependent;GO:0009734.auxin mediated signaling pathway;GO:0009725.response to hormone stimulus;GO:0006351.transcription. DNA-dependent;GO:0046983.protein dimerization act	-	-	-
	comp80150_c0_seq1	408	-	-	ARF	242	sp|Q93YR9|ARFP_ARATH Auxin response factor 16 OS=Arabidopsis thaliana GN=ARF16 PE=2 SV=1	2e-023	-	-	tr|B9HLK7|B9HLK7_POPTR Predicted protein OS=Populus trichocarpa GN=POPTRDRAFT_765287 PE=4 SV=1	2e-024	ref|XP_002311089.1| predicted protein [Populus trichocarpa] gb|EEE88456.1| predicted protein [Populus trichocarpa]	2e-024	-	-	-	GO:0005634.nucleus;GO:0003677.DNA binding;GO:0006355.regulation of transcription. DNA-dependent;GO:0009734.auxin mediated signaling pathway;GO:0009725.response to hormone stimulus;GO:0006351.transcription. DNA-dependent;GO:0046983.protein dimerization act	-	-	-
	comp125616_c0_seq5	409	K14486. ARF	auxin response factor	ARF	2776	-	-	-	-	tr|B9RR61|B9RR61_RICCO Auxin response factor. putative OS=Ricinus communis GN=RCOM_0710450 PE=4 SV=1	0	ref|XP_002516230.1| Auxin response factor. putative [Ricinus communis] gb|EEF46232.1| Auxin response factor. putative [Ricinus communis]	0	lcl|D7M044_ARALL/970-1132 PF02309.11;AUX_IAA;	5e-082	-	GO:0005634.nucleus;GO:0003677.DNA binding;GO:0006355.regulation of transcription. DNA-dependent;GO:0009734.auxin mediated signaling pathway;GO:0009725.response to hormone stimulus;GO:0006351.transcription. DNA-dependent;GO:0046983.protein dimerization act	-	K14486	ko04075. Plant hormone signal transduction;
	comp68412_c0_seq1	410	K14486. ARF	auxin response factor	ARF	431	sp|O23661|ARFC_ARATH Auxin response factor 3 OS=Arabidopsis thaliana GN=ARF3 PE=1 SV=2	4e-013	-	-	tr|F6HM45|F6HM45_VITVI Putative uncharacterized protein OS=Vitis vinifera GN=VIT_10s0003g00420 PE=4 SV=1	6e-029	ref|XP_002273401.2| PREDICTED: auxin response factor 3-like [Vitis vinifera]	6e-029	-	-	-	GO:0005634.nucleus;GO:0003677.DNA binding;GO:0006355.regulation of transcription. DNA-dependent;GO:0009725.response to hormone stimulus;GO:0006351.transcription. DNA-dependent;	-	K14486	ko04075. Plant hormone signal transduction;
	comp112087_c1_seq3	411	K14486. ARF	auxin response factor	ARF	1857	sp|O23661|ARFC_ARATH Auxin response factor 3 OS=Arabidopsis thaliana GN=ARF3 PE=1 SV=2	0	gnl|CDD|191545 pfam06507. Auxin_resp. Auxin response factor. A conserved region of auxin-responsive transcription factors.	3e-046	tr|D9ZIM4|D9ZIM4_MALDO ARF domain class transcription factor OS=Malus domestica GN=ARF3 PE=2 SV=1	0	gb|ADL36577.1| ARF domain class transcription factor [Malus x domestica]	0	lcl|ARFC_ARATH/159-261 PF02362.16;B3;	4e-060	-	GO:0005634.nucleus;GO:0003677.DNA binding;GO:0006355.regulation of transcription. DNA-dependent;GO:0009725.response to hormone stimulus;GO:0006351.transcription. DNA-dependent;	-	K14486	ko04075. Plant hormone signal transduction;
	comp118328_c0_seq16	412	K14486. ARF	auxin response factor	ARF	1779	sp|O23661|ARFC_ARATH Auxin response factor 3 OS=Arabidopsis thaliana GN=ARF3 PE=1 SV=2	0	gnl|CDD|191545 pfam06507. Auxin_resp. Auxin response factor. A conserved region of auxin-responsive transcription factors.	1e-041	tr|B9S929|B9S929_RICCO Auxin response factor. putative OS=Ricinus communis GN=RCOM_1011410 PE=4 SV=1	0	ref|XP_002522498.1| Auxin response factor. putative [Ricinus communis] gb|EEF39798.1| Auxin response factor. putative [Ricinus communis]	0	lcl|ARFC_ARATH/159-261 PF02362.16;B3;	3e-060	-	GO:0005634.nucleus;GO:0003677.DNA binding;GO:0006355.regulation of transcription. DNA-dependent;GO:0009725.response to hormone stimulus;GO:0006351.transcription. DNA-dependent;	-	K14486	ko04075. Plant hormone signal transduction;
	comp101004_c0_seq1	413	K14486. ARF	auxin response factor	ARF	956	sp|O23661|ARFC_ARATH Auxin response factor 3 OS=Arabidopsis thaliana GN=ARF3 PE=1 SV=2	7e-106	gnl|CDD|202217 pfam02362. B3. B3 DNA binding domain. This is a family of plant transcription factors with various roles in development. the aligned region corresponds the B3 DNA binding domain as described in this domain is found in VP1/AB13 transcriptio	3e-027	tr|B9N9K6|B9N9K6_POPTR Predicted protein OS=Populus trichocarpa GN=POPTRDRAFT_786899 PE=4 SV=1	2e-106	ref|XP_002331957.1| predicted protein [Populus trichocarpa] gb|EEF11865.1| predicted protein [Populus trichocarpa]	2e-106	lcl|ARFC_ARATH/159-261 PF02362.16;B3;	5e-061	-	GO:0005634.nucleus;GO:0003677.DNA binding;GO:0006355.regulation of transcription. DNA-dependent;GO:0009725.response to hormone stimulus;GO:0006351.transcription. DNA-dependent;	-	K14486	ko04075. Plant hormone signal transduction;
	comp1410720_c0_seq1	414	K14486. ARF	auxin response factor	ARF	203	sp|P93022|ARFG_ARATH Auxin response factor 7 OS=Arabidopsis thaliana GN=ARF7 PE=1 SV=2	4e-012	-	-	tr|B9MT22|B9MT22_POPTR Predicted protein OS=Populus trichocarpa GN=POPTRDRAFT_589324 PE=4 SV=1	1e-034	ref|XP_002326300.1| predicted protein [Populus trichocarpa] gb|EEE71970.1| predicted protein [Populus trichocarpa]	1e-034	-	-	-	GO:0005634.nucleus;GO:0003677.DNA binding;GO:0006355.regulation of transcription. DNA-dependent;GO:0009734.auxin mediated signaling pathway;GO:0009725.response to hormone stimulus;GO:0006351.transcription. DNA-dependent;GO:0046983.protein dimerization act	-	K14486	ko04075. Plant hormone signal transduction;
	comp431519_c0_seq1	415	K14486. ARF	auxin response factor	ARF	405	sp|P93024|ARFE_ARATH Auxin response factor 5 OS=Arabidopsis thaliana GN=ARF5 PE=1 SV=3	2e-061	gnl|CDD|202200 pfam02309. AUX_IAA. AUX/IAA family. Transcription of the AUX/IAA family of genes is rapidly induced by the plant hormone auxin. Some members of this family are longer and contain an N terminal DNA binding domain. The function of this regio	2e-035	tr|B9R865|B9R865_RICCO Auxin response factor. putative OS=Ricinus communis GN=RCOM_1597120 PE=4 SV=1	8e-066	ref|XP_002510508.1| Auxin response factor. putative [Ricinus communis] gb|EEF52695.1| Auxin response factor. putative [Ricinus communis]	7e-066	lcl|Q8GT89_PRUPE/781-932 PF02309.11;AUX_IAA;	6e-073	-	GO:0005634.nucleus;GO:0003677.DNA binding;GO:0006355.regulation of transcription. DNA-dependent;GO:0009734.auxin mediated signaling pathway;GO:0009725.response to hormone stimulus;GO:0006351.transcription. DNA-dependent;GO:0046983.protein dimerization act	-	K14486	ko04075. Plant hormone signal transduction;
	comp62423_c0_seq1	416	K14486. ARF	auxin response factor	ARF	230	sp|Q0D9R7|ARFS_ORYSJ Auxin response factor 19 OS=Oryza sativa subsp. japonica GN=ARF19 PE=2 SV=2	2e-015	-	-	tr|Q6L8U3|Q6L8U3_CUCSA Auxin response factor 1 OS=Cucumis sativus GN=CsARF1 PE=2 SV=1	8e-015	dbj|BAD19061.1| auxin response factor 1 [Cucumis sativus]	8e-015	-	-	-	GO:0005634.nucleus;GO:0003677.DNA binding;GO:0006355.regulation of transcription. DNA-dependent;GO:0009734.auxin mediated signaling pathway;GO:0009725.response to hormone stimulus;GO:0006351.transcription. DNA-dependent;GO:0046983.protein dimerization act	-	K14486	ko04075. Plant hormone signal transduction;
	comp126270_c0_seq5	417	K14486. ARF	auxin response factor	ARF	5051	sp|Q0D9R7|ARFS_ORYSJ Auxin response factor 19 OS=Oryza sativa subsp. japonica GN=ARF19 PE=2 SV=2	5e-099	gnl|CDD|191545 pfam06507. Auxin_resp. Auxin response factor. A conserved region of auxin-responsive transcription factors.	2e-025	tr|Q3Y6G5|Q3Y6G5_GOSAR Auxin response factor 2 OS=Gossypium arboreum GN=ARF2 PE=2 SV=1	0	gb|AAZ81522.1| auxin response factor 2 [Gossypium arboreum]	0	lcl|Q3Y6G5_GOSAR/853-1079 PF02309.11;AUX_IAA;	1e-141	-	GO:0005634.nucleus;GO:0003677.DNA binding;GO:0006355.regulation of transcription. DNA-dependent;GO:0009734.auxin mediated signaling pathway;GO:0009725.response to hormone stimulus;GO:0006351.transcription. DNA-dependent;GO:0046983.protein dimerization act	-	K14486	ko04075. Plant hormone signal transduction;
	comp107337_c0_seq1	418	K14486. ARF	auxin response factor	ARF	1573	sp|Q8L7G0|ARFA_ARATH Auxin response factor 1 OS=Arabidopsis thaliana GN=ARF1 PE=1 SV=2	1e-124	-	-	tr|Q3Y6G6|Q3Y6G6_GOSBA Auxin response factor 1 OS=Gossypium barbadense GN=ARF1 PE=2 SV=1	0	gb|AAZ81521.1| auxin response factor 1 [Gossypium barbadense]	0	lcl|Q3Y6G6_GOSBA/416-638 PF02309.11;AUX_IAA;	8e-133	-	GO:0005634.nucleus;GO:0003677.DNA binding;GO:0006355.regulation of transcription. DNA-dependent;GO:0009734.auxin mediated signaling pathway;GO:0009725.response to hormone stimulus;GO:0006351.transcription. DNA-dependent;GO:0046983.protein dimerization act	-	K14486	ko04075. Plant hormone signal transduction;
	comp111891_c0_seq2	419	K14486. ARF	auxin response factor	ARF	1671	sp|Q8L7G0|ARFA_ARATH Auxin response factor 1 OS=Arabidopsis thaliana GN=ARF1 PE=1 SV=2	4e-126	-	-	tr|Q3Y6G6|Q3Y6G6_GOSBA Auxin response factor 1 OS=Gossypium barbadense GN=ARF1 PE=2 SV=1	0	gb|AAZ81521.1| auxin response factor 1 [Gossypium barbadense]	0	lcl|Q3Y6G6_GOSBA/416-638 PF02309.11;AUX_IAA;	6e-132	-	GO:0005634.nucleus;GO:0003677.DNA binding;GO:0006355.regulation of transcription. DNA-dependent;GO:0009734.auxin mediated signaling pathway;GO:0009725.response to hormone stimulus;GO:0006351.transcription. DNA-dependent;GO:0046983.protein dimerization act	-	K14486	ko04075. Plant hormone signal transduction;
	comp110294_c0_seq17	420	K14486. ARF	auxin response factor	ARF	1393	sp|Q8L7G0|ARFA_ARATH Auxin response factor 1 OS=Arabidopsis thaliana GN=ARF1 PE=1 SV=2	2e-171	gnl|CDD|202217 pfam02362. B3. B3 DNA binding domain. This is a family of plant transcription factors with various roles in development. the aligned region corresponds the B3 DNA binding domain as described in this domain is found in VP1/AB13 transcriptio	7e-024	tr|Q3Y6G6|Q3Y6G6_GOSBA Auxin response factor 1 OS=Gossypium barbadense GN=ARF1 PE=2 SV=1	0	gb|AAZ81521.1| auxin response factor 1 [Gossypium barbadense]	0	lcl|D0EZH0_9ROSI/132-234 PF02362.16;B3;	8e-064	-	GO:0005634.nucleus;GO:0003677.DNA binding;GO:0006355.regulation of transcription. DNA-dependent;GO:0009734.auxin mediated signaling pathway;GO:0009725.response to hormone stimulus;GO:0006351.transcription. DNA-dependent;GO:0046983.protein dimerization act	-	K14486	ko04075. Plant hormone signal transduction;
	comp112205_c0_seq31	421	K14486. ARF	auxin response factor	ARF	1520	sp|Q8L7G0|ARFA_ARATH Auxin response factor 1 OS=Arabidopsis thaliana GN=ARF1 PE=1 SV=2	8e-171	gnl|CDD|202217 pfam02362. B3. B3 DNA binding domain. This is a family of plant transcription factors with various roles in development. the aligned region corresponds the B3 DNA binding domain as described in this domain is found in VP1/AB13 transcriptio	2e-023	tr|Q3Y6G6|Q3Y6G6_GOSBA Auxin response factor 1 OS=Gossypium barbadense GN=ARF1 PE=2 SV=1	0	gb|AAZ81521.1| auxin response factor 1 [Gossypium barbadense]	0	lcl|D0EZH0_9ROSI/132-234 PF02362.16;B3;	2e-063	-	GO:0005634.nucleus;GO:0003677.DNA binding;GO:0006355.regulation of transcription. DNA-dependent;GO:0009734.auxin mediated signaling pathway;GO:0009725.response to hormone stimulus;GO:0006351.transcription. DNA-dependent;GO:0046983.protein dimerization act	-	K14486	ko04075. Plant hormone signal transduction;
	comp99148_c0_seq1	422	-	-	ARF	539	-	-	-	-	tr|B6EBK1|B6EBK1_SOLLC Auxin response factor 8 (Fragment) OS=Solanum lycopersicum GN=ARF8 PE=2 SV=1	5e-024	-	-	lcl|B6EBK1_SOLLC/2-62 PF02309.11;AUX_IAA;	1e-023	-	GO:0005634.nucleus;GO:0006355.regulation of transcription. DNA-dependent;GO:0009734.auxin mediated signaling pathway;GO:0006351.transcription. DNA-dependent;GO:0046983.protein dimerization activity;	-	-	-
	comp99710_c0_seq2	423	-	-	ARF	543	-	-	-	-	tr|B6EBK1|B6EBK1_SOLLC Auxin response factor 8 (Fragment) OS=Solanum lycopersicum GN=ARF8 PE=2 SV=1	6e-024	-	-	lcl|B6EBK1_SOLLC/2-62 PF02309.11;AUX_IAA;	1e-023	-	GO:0005634.nucleus;GO:0006355.regulation of transcription. DNA-dependent;GO:0009734.auxin mediated signaling pathway;GO:0006351.transcription. DNA-dependent;GO:0046983.protein dimerization activity;	-	-	-
	comp58207_c0_seq1	424	-	-	ARF	226	-	-	-	-	tr|B9SBF6|B9SBF6_RICCO Auxin response factor. putative OS=Ricinus communis GN=RCOM_0716960 PE=4 SV=1	1e-007	emb|CBI40565.3| unnamed protein product [Vitis vinifera]	1e-007	-	-	-	GO:0005634.nucleus;GO:0003677.DNA binding;GO:0006355.regulation of transcription. DNA-dependent;GO:0009734.auxin mediated signaling pathway;GO:0009725.response to hormone stimulus;GO:0006351.transcription. DNA-dependent;GO:0046983.protein dimerization act	-	-	-
	comp97950_c0_seq1	425	-	-	ARF	457	-	-	-	-	tr|F6HM45|F6HM45_VITVI Putative uncharacterized protein OS=Vitis vinifera GN=VIT_10s0003g00420 PE=4 SV=1	9e-028	ref|XP_002273401.2| PREDICTED: auxin response factor 3-like [Vitis vinifera]	7e-028	lcl|A5BA08_VITVI/569-830 PB009197; Pfam-B_9197;	1e-016	-	GO:0005634.nucleus;GO:0003677.DNA binding;GO:0006355.regulation of transcription. DNA-dependent;GO:0009725.response to hormone stimulus;GO:0006351.transcription. DNA-dependent;	-	-	-
	comp106727_c0_seq4	426	-	-	ARF	1361	-	-	-	-	tr|D7SKV9|D7SKV9_VITVI Putative uncharacterized protein OS=Vitis vinifera GN=VIT_06s0004g03130 PE=4 SV=1	1e-112	ref|XP_002285019.2| PREDICTED: auxin response factor 4-like [Vitis vinifera] emb|CBI16287.3| unnamed protein product [Vitis vinifera]	1e-112	lcl|B9SK50_RICCO/596-758 PF02309.11;AUX_IAA;	2e-068	-	GO:0005634.nucleus;GO:0003677.DNA binding;GO:0006355.regulation of transcription. DNA-dependent;GO:0009734.auxin mediated signaling pathway;GO:0009725.response to hormone stimulus;GO:0006351.transcription. DNA-dependent;GO:0046983.protein dimerization act	-	-	-
	comp124149_c0_seq5	427	-	-	ARF	2666	-	-	gnl|CDD|191545 pfam06507. Auxin_resp. Auxin response factor. A conserved region of auxin-responsive transcription factors.	9e-036	tr|B9T414|B9T414_RICCO Auxin response factor. putative OS=Ricinus communis GN=RCOM_0485460 PE=4 SV=1	2e-141	emb|CBI27334.3| unnamed protein product [Vitis vinifera]	5e-147	lcl|A3F771_IPONI/585-804 PF02309.11;AUX_IAA;	2e-051	-	GO:0005634.nucleus;GO:0003677.DNA binding;GO:0006355.regulation of transcription. DNA-dependent;GO:0009725.response to hormone stimulus;GO:0006351.transcription. DNA-dependent;	-	-	-
	comp126264_c0_seq11	428	-	-	ARF	4289	sp|Q0D9R7|ARFS_ORYSJ Auxin response factor 19 OS=Oryza sativa subsp. japonica GN=ARF19 PE=2 SV=2	0	gnl|CDD|191545 pfam06507. Auxin_resp. Auxin response factor. A conserved region of auxin-responsive transcription factors.	1e-032	tr|Q3Y6G5|Q3Y6G5_GOSAR Auxin response factor 2 OS=Gossypium arboreum GN=ARF2 PE=2 SV=1	0	gb|AAZ81522.1| auxin response factor 2 [Gossypium arboreum]	0	lcl|Q3Y6G5_GOSAR/853-1079 PF02309.11;AUX_IAA;	3e-147	-	GO:0005634.nucleus;GO:0003677.DNA binding;GO:0006355.regulation of transcription. DNA-dependent;GO:0009734.auxin mediated signaling pathway;GO:0009725.response to hormone stimulus;GO:0006351.transcription. DNA-dependent;GO:0046983.protein dimerization act	-	-	-
	comp103827_c0_seq2	429	-	-	ARF	970	sp|Q38827|IAA9_ARATH Auxin-responsive protein IAA9 OS=Arabidopsis thaliana GN=IAA9 PE=1 SV=1	6e-056	-	-	tr|B9SSC6|B9SSC6_RICCO Transcription factor. putative OS=Ricinus communis GN=RCOM_0187630 PE=4 SV=1	6e-068	ref|XP_002528895.1| transcription factor. putative [Ricinus communis] gb|EEF33475.1| transcription factor. putative [Ricinus communis]	6e-068	lcl|B9SSC6_RICCO/65-374 PF02309.11;AUX_IAA;	4e-061	-	GO:0005634.nucleus;GO:0006355.regulation of transcription. DNA-dependent;GO:0009734.auxin mediated signaling pathway;GO:0006351.transcription. DNA-dependent;GO:0046983.protein dimerization activity;	-	-	-
	comp106510_c0_seq2	430	-	-	ARF	890	sp|Q38827|IAA9_ARATH Auxin-responsive protein IAA9 OS=Arabidopsis thaliana GN=IAA9 PE=1 SV=1	3e-056	-	-	tr|B9SSC6|B9SSC6_RICCO Transcription factor. putative OS=Ricinus communis GN=RCOM_0187630 PE=4 SV=1	3e-068	ref|XP_002528895.1| transcription factor. putative [Ricinus communis] gb|EEF33475.1| transcription factor. putative [Ricinus communis]	2e-068	lcl|B9SSC6_RICCO/65-374 PF02309.11;AUX_IAA;	2e-061	-	GO:0005634.nucleus;GO:0006355.regulation of transcription. DNA-dependent;GO:0009734.auxin mediated signaling pathway;GO:0006351.transcription. DNA-dependent;GO:0046983.protein dimerization activity;	-	-	-
	comp110252_c0_seq1	431	-	-	ARF	1213	sp|Q38827|IAA9_ARATH Auxin-responsive protein IAA9 OS=Arabidopsis thaliana GN=IAA9 PE=1 SV=1	4e-104	gnl|CDD|202200 pfam02309. AUX_IAA. AUX/IAA family. Transcription of the AUX/IAA family of genes is rapidly induced by the plant hormone auxin. Some members of this family are longer and contain an N terminal DNA binding domain. The function of this regio	9e-050	tr|D9ZIM5|D9ZIM5_MALDO ARF domain class transcription factor OS=Malus domestica GN=IAA1 PE=2 SV=1	2e-139	gb|ADL36578.1| ARF domain class transcription factor [Malus x domestica]	2e-139	lcl|B9SSC6_RICCO/65-374 PF02309.11;AUX_IAA;	4e-138	-	GO:0005634.nucleus;GO:0006355.regulation of transcription. DNA-dependent;GO:0009734.auxin mediated signaling pathway;GO:0006351.transcription. DNA-dependent;GO:0046983.protein dimerization activity;	-	-	-
	comp110589_c0_seq1	432	-	-	ARF	1203	sp|Q38827|IAA9_ARATH Auxin-responsive protein IAA9 OS=Arabidopsis thaliana GN=IAA9 PE=1 SV=1	7e-104	gnl|CDD|202200 pfam02309. AUX_IAA. AUX/IAA family. Transcription of the AUX/IAA family of genes is rapidly induced by the plant hormone auxin. Some members of this family are longer and contain an N terminal DNA binding domain. The function of this regio	5e-051	tr|D9ZIM5|D9ZIM5_MALDO ARF domain class transcription factor OS=Malus domestica GN=IAA1 PE=2 SV=1	1e-138	gb|ADL36578.1| ARF domain class transcription factor [Malus x domestica]	1e-138	lcl|B9SSC6_RICCO/65-374 PF02309.11;AUX_IAA;	3e-137	-	GO:0005634.nucleus;GO:0006355.regulation of transcription. DNA-dependent;GO:0009734.auxin mediated signaling pathway;GO:0006351.transcription. DNA-dependent;GO:0046983.protein dimerization activity;	-	-	-
	comp118435_c0_seq1	433	-	-	ARF	1814	sp|Q38827|IAA9_ARATH Auxin-responsive protein IAA9 OS=Arabidopsis thaliana GN=IAA9 PE=1 SV=1	1e-094	gnl|CDD|202200 pfam02309. AUX_IAA. AUX/IAA family. Transcription of the AUX/IAA family of genes is rapidly induced by the plant hormone auxin. Some members of this family are longer and contain an N terminal DNA binding domain. The function of this regio	6e-041	tr|D9ZIM9|D9ZIM9_MALDO ARF domain class transcription factor OS=Malus domestica GN=IAA2 PE=2 SV=1	2e-127	gb|ADL36582.1| ARF domain class transcription factor [Malus x domestica]	2e-127	lcl|B7FIH2_MEDTR/67-340 PF02309.11;AUX_IAA;	2e-098	-	GO:0005634.nucleus;GO:0006355.regulation of transcription. DNA-dependent;GO:0009734.auxin mediated signaling pathway;GO:0006351.transcription. DNA-dependent;GO:0046983.protein dimerization activity;	-	-	-
	comp116594_c0_seq2	434	-	-	ARF	1714	sp|Q653H7|ARFR_ORYSJ Auxin response factor 18 OS=Oryza sativa subsp. japonica GN=ARF18 PE=2 SV=1	5e-145	gnl|CDD|191545 pfam06507. Auxin_resp. Auxin response factor. A conserved region of auxin-responsive transcription factors.	1e-026	tr|B6DXL3|B6DXL3_MALDO Putative auxin response factor ARF16 OS=Malus domestica PE=2 SV=1	0	gb|ACI13681.1| putative auxin response factor ARF16 [Malus x domestica]	0	lcl|B9S0L2_RICCO/544-702 PF02309.11;AUX_IAA;	7e-074	-	GO:0005634.nucleus;GO:0003677.DNA binding;GO:0006355.regulation of transcription. DNA-dependent;GO:0009734.auxin mediated signaling pathway;GO:0009725.response to hormone stimulus;GO:0006351.transcription. DNA-dependent;GO:0046983.protein dimerization act	-	-	-
	comp123838_c0_seq6	435	-	-	ARF	2823	sp|Q653H7|ARFR_ORYSJ Auxin response factor 18 OS=Oryza sativa subsp. japonica GN=ARF18 PE=2 SV=1	0	gnl|CDD|191545 pfam06507. Auxin_resp. Auxin response factor. A conserved region of auxin-responsive transcription factors.	3e-034	tr|B9HUF7|B9HUF7_POPTR Predicted protein OS=Populus trichocarpa GN=POPTRDRAFT_833860 PE=4 SV=1	0	ref|XP_002316370.1| predicted protein [Populus trichocarpa] gb|EEF02541.1| predicted protein [Populus trichocarpa]	0	lcl|B9HLK7_POPTR/480-669 PF02309.11;AUX_IAA;	2e-078	-	GO:0005634.nucleus;GO:0003677.DNA binding;GO:0006355.regulation of transcription. DNA-dependent;GO:0009734.auxin mediated signaling pathway;GO:0009725.response to hormone stimulus;GO:0006351.transcription. DNA-dependent;GO:0046983.protein dimerization act	-	-	-
	comp126026_c1_seq1	436	-	-	ARF	2947	sp|Q653H7|ARFR_ORYSJ Auxin response factor 18 OS=Oryza sativa subsp. japonica GN=ARF18 PE=2 SV=1	0	gnl|CDD|191545 pfam06507. Auxin_resp. Auxin response factor. A conserved region of auxin-responsive transcription factors.	1e-035	tr|B9HUF7|B9HUF7_POPTR Predicted protein OS=Populus trichocarpa GN=POPTRDRAFT_833860 PE=4 SV=1	0	ref|XP_002316370.1| predicted protein [Populus trichocarpa] gb|EEF02541.1| predicted protein [Populus trichocarpa]	0	lcl|B9HLK7_POPTR/480-669 PF02309.11;AUX_IAA;	2e-071	-	GO:0005634.nucleus;GO:0003677.DNA binding;GO:0006355.regulation of transcription. DNA-dependent;GO:0009734.auxin mediated signaling pathway;GO:0009725.response to hormone stimulus;GO:0006351.transcription. DNA-dependent;GO:0046983.protein dimerization act	-	-	-
	comp90849_c0_seq1	437	-	-	ARF	668	sp|Q6K223|ARFH_ORYSJ Auxin response factor 8 OS=Oryza sativa subsp. japonica GN=ARF8 PE=2 SV=1	1e-084	gnl|CDD|202217 pfam02362. B3. B3 DNA binding domain. This is a family of plant transcription factors with various roles in development. the aligned region corresponds the B3 DNA binding domain as described in this domain is found in VP1/AB13 transcriptio	7e-026	tr|Q52H28|Q52H28_GOSRA Putative auxin response factor 10 OS=Gossypium raimondii GN=ARF10 PE=2 SV=1	2e-093	gb|AAX89755.1| putative auxin response factor 10 [Gossypium raimondii]	2e-093	lcl|B9SVC2_RICCO/112-214 PF02362.16;B3;	3e-061	-	GO:0005634.nucleus;GO:0003677.DNA binding;GO:0006355.regulation of transcription. DNA-dependent;GO:0009734.auxin mediated signaling pathway;GO:0009725.response to hormone stimulus;GO:0006351.transcription. DNA-dependent;GO:0046983.protein dimerization act	-	-	-
	comp28076_c0_seq1	438	-	-	ARF	388	sp|Q84WU6|ARFQ_ARATH Auxin response factor 17 OS=Arabidopsis thaliana GN=ARF17 PE=2 SV=1	1e-016	-	-	tr|B9RJC5|B9RJC5_RICCO Auxin response factor. putative OS=Ricinus communis GN=RCOM_1033160 PE=4 SV=1	2e-019	ref|XP_002513844.1| Auxin response factor. putative [Ricinus communis] gb|EEF48427.1| Auxin response factor. putative [Ricinus communis]	2e-019	-	-	-	GO:0005634.nucleus;GO:0003677.DNA binding;GO:0006355.regulation of transcription. DNA-dependent;GO:0009725.response to hormone stimulus;GO:0006351.transcription. DNA-dependent;	-	-	-
	comp53711_c0_seq1	439	-	-	ARF	373	sp|Q84WU6|ARFQ_ARATH Auxin response factor 17 OS=Arabidopsis thaliana GN=ARF17 PE=2 SV=1	1e-016	-	-	tr|B9RJC5|B9RJC5_RICCO Auxin response factor. putative OS=Ricinus communis GN=RCOM_1033160 PE=4 SV=1	3e-020	ref|XP_002513844.1| Auxin response factor. putative [Ricinus communis] gb|EEF48427.1| Auxin response factor. putative [Ricinus communis]	3e-020	-	-	-	GO:0005634.nucleus;GO:0003677.DNA binding;GO:0006355.regulation of transcription. DNA-dependent;GO:0009734.auxin mediated signaling pathway;GO:0009725.response to hormone stimulus;GO:0006351.transcription. DNA-dependent;GO:0046983.protein dimerization act	-	-	-
	comp88870_c0_seq1	440	-	-	ARF	924	sp|Q84WU6|ARFQ_ARATH Auxin response factor 17 OS=Arabidopsis thaliana GN=ARF17 PE=2 SV=1	2e-110	gnl|CDD|202217 pfam02362. B3. B3 DNA binding domain. This is a family of plant transcription factors with various roles in development. the aligned region corresponds the B3 DNA binding domain as described in this domain is found in VP1/AB13 transcriptio	9e-026	tr|B9RJC5|B9RJC5_RICCO Auxin response factor. putative OS=Ricinus communis GN=RCOM_1033160 PE=4 SV=1	1e-123	ref|XP_002513844.1| Auxin response factor. putative [Ricinus communis] gb|EEF48427.1| Auxin response factor. putative [Ricinus communis]	1e-123	lcl|B9RJC5_RICCO/130-232 PF02362.16;B3;	4e-057	-	GO:0005634.nucleus;GO:0003677.DNA binding;GO:0006355.regulation of transcription. DNA-dependent;GO:0009725.response to hormone stimulus;GO:0006351.transcription. DNA-dependent;GO:0046983.protein dimerization activity;	-	-	-
	comp953134_c0_seq1	441	-	-	ARF	272	sp|Q84WU6|ARFQ_ARATH Auxin response factor 17 OS=Arabidopsis thaliana GN=ARF17 PE=2 SV=1	2e-028	gnl|CDD|202217 pfam02362. B3. B3 DNA binding domain. This is a family of plant transcription factors with various roles in development. the aligned region corresponds the B3 DNA binding domain as described in this domain is found in VP1/AB13 transcriptio	2e-023	tr|B9RJC5|B9RJC5_RICCO Auxin response factor. putative OS=Ricinus communis GN=RCOM_1033160 PE=4 SV=1	1e-035	ref|XP_002513844.1| Auxin response factor. putative [Ricinus communis] gb|EEF48427.1| Auxin response factor. putative [Ricinus communis]	1e-035	lcl|B9RJC5_RICCO/130-232 PF02362.16;B3;	8e-033	-	GO:0005634.nucleus;GO:0003677.DNA binding;GO:0006355.regulation of transcription. DNA-dependent;GO:0009734.auxin mediated signaling pathway;GO:0009725.response to hormone stimulus;GO:0006351.transcription. DNA-dependent;GO:0046983.protein dimerization act	-	-	-
	comp98359_c0_seq2	442	-	-	ARF	1365	sp|Q84WU6|ARFQ_ARATH Auxin response factor 17 OS=Arabidopsis thaliana GN=ARF17 PE=2 SV=1	1e-150	gnl|CDD|202217 pfam02362. B3. B3 DNA binding domain. This is a family of plant transcription factors with various roles in development. the aligned region corresponds the B3 DNA binding domain as described in this domain is found in VP1/AB13 transcriptio	2e-024	tr|B9RJC5|B9RJC5_RICCO Auxin response factor. putative OS=Ricinus communis GN=RCOM_1033160 PE=4 SV=1	1e-174	ref|XP_002513844.1| Auxin response factor. putative [Ricinus communis] gb|EEF48427.1| Auxin response factor. putative [Ricinus communis]	1e-174	lcl|B9RJC5_RICCO/130-232 PF02362.16;B3;	2e-055	-	GO:0005634.nucleus;GO:0003677.DNA binding;GO:0006355.regulation of transcription. DNA-dependent;GO:0009725.response to hormone stimulus;GO:0006351.transcription. DNA-dependent;	-	-	-
	comp8446_c0_seq1	443	-	-	ARF	316	sp|Q8GYJ2|Y2608_ARATH B3 domain-containing protein At2g36080 OS=Arabidopsis thaliana GN=ARF31 PE=2 SV=1	1e-039	-	-	tr|B9SX03|B9SX03_RICCO Transcription factor. putative OS=Ricinus communis GN=RCOM_1258760 PE=4 SV=1	1e-038	gb|AAD26965.1| putative DNA-binding protein RAV2 [Arabidopsis thaliana] emb|CAD29643.1| putative auxin response factor 31 [Arabidopsis thaliana] gb|AAM15343.1| putative DNA-binding protein RAV2 [Arabidopsis thaliana]	4e-039	lcl|B9SX03_RICCO/137-240 PF02362.16;B3;	5e-042	-	GO:0005634.nucleus;GO:0003677.DNA binding;GO:0006355.regulation of transcription. DNA-dependent;GO:0006351.transcription. DNA-dependent;	-	-	-
	comp585553_c0_seq1	444	-	-	ARF	453	sp|Q8GYJ2|Y2608_ARATH B3 domain-containing protein At2g36080 OS=Arabidopsis thaliana GN=ARF31 PE=2 SV=1	1e-040	gnl|CDD|202217 pfam02362. B3. B3 DNA binding domain. This is a family of plant transcription factors with various roles in development. the aligned region corresponds the B3 DNA binding domain as described in this domain is found in VP1/AB13 transcriptio	5e-028	tr|F6HKN6|F6HKN6_VITVI Putative uncharacterized protein OS=Vitis vinifera GN=VIT_08s0007g02810 PE=4 SV=1	3e-045	ref|XP_002275955.2| PREDICTED: B3 domain-containing protein At2g36080-like [Vitis vinifera]	1e-044	lcl|B9SX03_RICCO/137-240 PF02362.16;B3;	1e-044	-	GO:0005634.nucleus;GO:0003677.DNA binding;GO:0006355.regulation of transcription. DNA-dependent;GO:0006351.transcription. DNA-dependent;	-	-	-
	comp127551_c1_seq5	445	-	-	ARF	4664	sp|Q8RYC8|ARFS_ARATH Auxin response factor 19 OS=Arabidopsis thaliana GN=ARF19 PE=1 SV=2	0	gnl|CDD|178988 PRK00364. groES. co-chaperonin GroES; Reviewed.	7e-038	tr|B9MT22|B9MT22_POPTR Predicted protein OS=Populus trichocarpa GN=POPTRDRAFT_589324 PE=4 SV=1	0	ref|XP_002326300.1| predicted protein [Populus trichocarpa] gb|EEE71970.1| predicted protein [Populus trichocarpa]	0	lcl|D7M044_ARALL/970-1132 PF02309.11;AUX_IAA;	1e-080	O	GO:0005634.nucleus;GO:0003677.DNA binding;GO:0006355.regulation of transcription. DNA-dependent;GO:0009734.auxin mediated signaling pathway;GO:0009725.response to hormone stimulus;GO:0006351.transcription. DNA-dependent;GO:0046983.protein dimerization act	-	-	-
	comp126355_c1_seq5	446	-	-	ARF	2281	sp|Q8RYC8|ARFS_ARATH Auxin response factor 19 OS=Arabidopsis thaliana GN=ARF19 PE=1 SV=2	0	gnl|CDD|191545 pfam06507. Auxin_resp. Auxin response factor. A conserved region of auxin-responsive transcription factors.	4e-039	tr|B9RR61|B9RR61_RICCO Auxin response factor. putative OS=Ricinus communis GN=RCOM_0710450 PE=4 SV=1	0	ref|XP_002516230.1| Auxin response factor. putative [Ricinus communis] gb|EEF46232.1| Auxin response factor. putative [Ricinus communis]	0	lcl|B9INC7_POPTR/126-228 PF02362.16;B3;	1e-059	-	GO:0005634.nucleus;GO:0003677.DNA binding;GO:0006355.regulation of transcription. DNA-dependent;GO:0009734.auxin mediated signaling pathway;GO:0009725.response to hormone stimulus;GO:0006351.transcription. DNA-dependent;GO:0046983.protein dimerization act	-	-	-
	comp56027_c0_seq1	447	-	-	ARF	405	sp|Q8RYD3|Y3158_ARATH B3 domain-containing protein At3g11580 OS=Arabidopsis thaliana GN=ARF32 PE=2 SV=1	8e-026	-	-	tr|B9SX03|B9SX03_RICCO Transcription factor. putative OS=Ricinus communis GN=RCOM_1258760 PE=4 SV=1	1e-038	ref|XP_002530522.1| transcription factor. putative [Ricinus communis] gb|EEF31854.1| transcription factor. putative [Ricinus communis]	1e-038	lcl|B9SX03_RICCO/137-240 PF02362.16;B3;	1e-021	-	GO:0005634.nucleus;GO:0003677.DNA binding;GO:0006355.regulation of transcription. DNA-dependent;GO:0006351.transcription. DNA-dependent;	-	-	-
	comp52774_c0_seq1	448	-	-	ARF	236	sp|Q8S985|ARFO_ORYSJ Auxin response factor 15 OS=Oryza sativa subsp. japonica GN=ARF15 PE=2 SV=1	2e-007	-	-	tr|F6HM45|F6HM45_VITVI Putative uncharacterized protein OS=Vitis vinifera GN=VIT_10s0003g00420 PE=4 SV=1	3e-023	emb|CBI30623.3| unnamed protein product [Vitis vinifera]	3e-023	lcl|A5BA08_VITVI/441-568 PB008564; Pfam-B_8564;	4e-025	-	GO:0005634.nucleus;GO:0003677.DNA binding;GO:0006355.regulation of transcription. DNA-dependent;GO:0009734.auxin mediated signaling pathway;GO:0009725.response to hormone stimulus;GO:0006351.transcription. DNA-dependent;GO:0046983.protein dimerization act	-	-	-
	comp56507_c0_seq1	449	-	-	ARF	226	sp|Q8S985|ARFO_ORYSJ Auxin response factor 15 OS=Oryza sativa subsp. japonica GN=ARF15 PE=2 SV=1	4e-007	-	-	tr|F6HM45|F6HM45_VITVI Putative uncharacterized protein OS=Vitis vinifera GN=VIT_10s0003g00420 PE=4 SV=1	9e-020	emb|CBI30623.3| unnamed protein product [Vitis vinifera]	8e-020	lcl|A5BA08_VITVI/441-568 PB008564; Pfam-B_8564;	3e-021	-	GO:0005634.nucleus;GO:0003677.DNA binding;GO:0006355.regulation of transcription. DNA-dependent;GO:0009725.response to hormone stimulus;GO:0006351.transcription. DNA-dependent;	-	-	-
	comp138627_c0_seq1	450	-	-	ARF	474	sp|Q94JM3|ARFB_ARATH Auxin response factor 2 OS=Arabidopsis thaliana GN=ARF2 PE=1 SV=2	1e-037	-	-	tr|D7SH69|D7SH69_VITVI Putative uncharacterized protein OS=Vitis vinifera GN=VIT_17s0000g00320 PE=4 SV=1	2e-048	gb|AEV43357.1| auxin-response factor [Citrus sinensis]	7e-051	lcl|B9RA75_RICCO/619-810 PF02309.11;AUX_IAA;	3e-051	-	GO:0005634.nucleus;GO:0003677.DNA binding;GO:0006355.regulation of transcription. DNA-dependent;GO:0009734.auxin mediated signaling pathway;GO:0009725.response to hormone stimulus;GO:0006351.transcription. DNA-dependent;GO:0046983.protein dimerization act	-	-	-
	comp149054_c0_seq1	451	-	-	ARF	348	sp|Q94JM3|ARFB_ARATH Auxin response factor 2 OS=Arabidopsis thaliana GN=ARF2 PE=1 SV=2	1e-036	-	-	tr|D7SH69|D7SH69_VITVI Putative uncharacterized protein OS=Vitis vinifera GN=VIT_17s0000g00320 PE=4 SV=1	5e-042	ref|XP_002284543.1| PREDICTED: auxin response factor 2 [Vitis vinifera] emb|CBI15749.3| unnamed protein product [Vitis vinifera]	5e-042	lcl|ARFB_ARATH/412-522 PB025054; Pfam-B_25054;	8e-034	-	GO:0005634.nucleus;GO:0003677.DNA binding;GO:0006355.regulation of transcription. DNA-dependent;GO:0009734.auxin mediated signaling pathway;GO:0009725.response to hormone stimulus;GO:0006351.transcription. DNA-dependent;GO:0046983.protein dimerization act	-	-	-
	comp150449_c0_seq1	452	-	-	ARF	348	sp|Q94JM3|ARFB_ARATH Auxin response factor 2 OS=Arabidopsis thaliana GN=ARF2 PE=1 SV=2	1e-036	-	-	tr|D7SH69|D7SH69_VITVI Putative uncharacterized protein OS=Vitis vinifera GN=VIT_17s0000g00320 PE=4 SV=1	5e-042	ref|XP_002284543.1| PREDICTED: auxin response factor 2 [Vitis vinifera] emb|CBI15749.3| unnamed protein product [Vitis vinifera]	5e-042	lcl|ARFB_ARATH/412-522 PB025054; Pfam-B_25054;	8e-034	-	GO:0005634.nucleus;GO:0003677.DNA binding;GO:0006355.regulation of transcription. DNA-dependent;GO:0009734.auxin mediated signaling pathway;GO:0009725.response to hormone stimulus;GO:0006351.transcription. DNA-dependent;GO:0046983.protein dimerization act	-	-	-
	comp1714285_c0_seq1	453	-	-	ARF	223	sp|Q94JM3|ARFB_ARATH Auxin response factor 2 OS=Arabidopsis thaliana GN=ARF2 PE=1 SV=2	6e-029	-	-	tr|B9I3Y9|B9I3Y9_POPTR Predicted protein OS=Populus trichocarpa GN=POPTRDRAFT_834367 PE=4 SV=1	4e-033	ref|XP_002318767.1| predicted protein [Populus trichocarpa] gb|EEE96987.1| predicted protein [Populus trichocarpa]	3e-033	-	-	-	GO:0005634.nucleus;GO:0003677.DNA binding;GO:0006355.regulation of transcription. DNA-dependent;GO:0009734.auxin mediated signaling pathway;GO:0009725.response to hormone stimulus;GO:0006351.transcription. DNA-dependent;GO:0046983.protein dimerization act	-	-	-
	comp34171_c0_seq1	454	-	-	ARF	257	sp|Q94JM3|ARFB_ARATH Auxin response factor 2 OS=Arabidopsis thaliana GN=ARF2 PE=1 SV=2	6e-008	-	-	tr|B9IFK3|B9IFK3_POPTR Predicted protein OS=Populus trichocarpa GN=POPTRDRAFT_575450 PE=4 SV=1	9e-021	ref|XP_002322300.1| predicted protein [Populus trichocarpa] gb|EEF06427.1| predicted protein [Populus trichocarpa]	8e-021	-	-	-	GO:0005634.nucleus;GO:0003677.DNA binding;GO:0006355.regulation of transcription. DNA-dependent;GO:0009734.auxin mediated signaling pathway;GO:0009725.response to hormone stimulus;GO:0006351.transcription. DNA-dependent;GO:0046983.protein dimerization act	-	-	-
	comp950559_c0_seq1	455	-	-	ARF	205	sp|Q94JM3|ARFB_ARATH Auxin response factor 2 OS=Arabidopsis thaliana GN=ARF2 PE=1 SV=2	9e-038	gnl|CDD|191545 pfam06507. Auxin_resp. Auxin response factor. A conserved region of auxin-responsive transcription factors.	3e-023	tr|Q7Y038|Q7Y038_MANIN Auxin response factor-like protein OS=Mangifera indica GN=ARF2 PE=2 SV=1	4e-038	gb|AAP57471.1| auxin response factor-like protein [Mangifera indica]	4e-038	lcl|B9I3Y9_POPTR/282-364 PF06507.8;Auxin_resp;	1e-026	-	GO:0005634.nucleus;GO:0003677.DNA binding;GO:0006355.regulation of transcription. DNA-dependent;GO:0009734.auxin mediated signaling pathway;GO:0009725.response to hormone stimulus;GO:0006351.transcription. DNA-dependent;GO:0046983.protein dimerization act	-	-	-
	comp88354_c0_seq1	456	-	-	ARF	452	sp|Q9AV47|ARFV_ORYSJ Auxin response factor 22 OS=Oryza sativa subsp. japonica GN=ARF22 PE=2 SV=1	4e-025	-	-	tr|B9HLK7|B9HLK7_POPTR Predicted protein OS=Populus trichocarpa GN=POPTRDRAFT_765287 PE=4 SV=1	1e-043	ref|XP_002311089.1| predicted protein [Populus trichocarpa] gb|EEE88456.1| predicted protein [Populus trichocarpa]	1e-043	-	-	-	GO:0005634.nucleus;GO:0003677.DNA binding;GO:0006355.regulation of transcription. DNA-dependent;GO:0009734.auxin mediated signaling pathway;GO:0009725.response to hormone stimulus;GO:0006351.transcription. DNA-dependent;GO:0046983.protein dimerization act	-	-	-
	comp80211_c0_seq1	457	-	-	ARF	246	sp|Q9C5W9|ARFR_ARATH Auxin response factor 18 OS=Arabidopsis thaliana GN=ARF18 PE=2 SV=1	1e-017	-	-	tr|B9RYN1|B9RYN1_RICCO Putative uncharacterized protein OS=Ricinus communis GN=RCOM_1311830 PE=4 SV=1	8e-018	ref|XP_003529885.1| PREDICTED: auxin response factor 7-like [Glycine max]	4e-018	-	-	-	GO:0005634.nucleus;GO:0003677.DNA binding;GO:0006355.regulation of transcription. DNA-dependent;GO:0009734.auxin mediated signaling pathway;GO:0009725.response to hormone stimulus;GO:0006351.transcription. DNA-dependent;GO:0046983.protein dimerization act	-	-	-
	comp91274_c0_seq2	458	-	-	ARF	280	sp|Q9FGV1|ARFH_ARATH Auxin response factor 8 OS=Arabidopsis thaliana GN=ARF8 PE=2 SV=2	5e-052	-	-	tr|F6HFY4|F6HFY4_VITVI Putative uncharacterized protein OS=Vitis vinifera GN=VIT_04s0079g00160 PE=4 SV=1	2e-057	emb|CAN76549.1| hypothetical protein VITISV_031905 [Vitis vinifera]	8e-057	lcl|A5B7U2_VITVI/95-165 PF02362.16;B3;	1e-030	-	GO:0005634.nucleus;GO:0003677.DNA binding;GO:0006355.regulation of transcription. DNA-dependent;GO:0009734.auxin mediated signaling pathway;GO:0009725.response to hormone stimulus;GO:0006351.transcription. DNA-dependent;GO:0046983.protein dimerization act	-	-	-
	comp1001562_c0_seq1	459	-	-	ARF	212	sp|Q9FGV1|ARFH_ARATH Auxin response factor 8 OS=Arabidopsis thaliana GN=ARF8 PE=2 SV=2	1e-018	-	-	tr|A9PHR0|A9PHR0_POPTR Putative uncharacterized protein OS=Populus trichocarpa PE=2 SV=1	2e-037	gb|ABK95913.1| unknown [Populus trichocarpa]	2e-037	lcl|B9MWY2_POPTR/656-788 PF02309.11;AUX_IAA;	1e-027	-	GO:0005634.nucleus;GO:0003677.DNA binding;GO:0006355.regulation of transcription. DNA-dependent;GO:0009734.auxin mediated signaling pathway;GO:0009725.response to hormone stimulus;GO:0006351.transcription. DNA-dependent;GO:0046983.protein dimerization act	-	-	-
	comp629677_c0_seq1	460	-	-	ARF	268	sp|Q9FGV1|ARFH_ARATH Auxin response factor 8 OS=Arabidopsis thaliana GN=ARF8 PE=2 SV=2	5e-015	-	-	tr|A9PHR0|A9PHR0_POPTR Putative uncharacterized protein OS=Populus trichocarpa PE=2 SV=1	1e-050	gb|ABK95913.1| unknown [Populus trichocarpa]	1e-050	lcl|B9SJM6_RICCO/461-593 PB159004; Pfam-B_159004;	2e-039	-	GO:0005634.nucleus;GO:0003677.DNA binding;GO:0006355.regulation of transcription. DNA-dependent;GO:0009734.auxin mediated signaling pathway;GO:0009725.response to hormone stimulus;GO:0006351.transcription. DNA-dependent;GO:0046983.protein dimerization act	-	-	-
	comp95190_c0_seq2	461	-	-	ARF	582	sp|Q9FGV1|ARFH_ARATH Auxin response factor 8 OS=Arabidopsis thaliana GN=ARF8 PE=2 SV=2	1e-049	-	-	tr|F6HFY4|F6HFY4_VITVI Putative uncharacterized protein OS=Vitis vinifera GN=VIT_04s0079g00160 PE=4 SV=1	8e-057	ref|NP_001234552.1| auxin response factor 8-1 [Solanum lycopersicum] gb|ADK92393.1| auxin response factor 8-1 [Solanum lycopersicum]	3e-054	-	-	-	GO:0005634.nucleus;GO:0003677.DNA binding;GO:0006355.regulation of transcription. DNA-dependent;GO:0009734.auxin mediated signaling pathway;GO:0009725.response to hormone stimulus;GO:0006351.transcription. DNA-dependent;GO:0046983.protein dimerization act	-	-	-
	comp106237_c0_seq4	462	-	-	ARF	705	sp|Q9FGV1|ARFH_ARATH Auxin response factor 8 OS=Arabidopsis thaliana GN=ARF8 PE=2 SV=2	1e-046	-	-	tr|B9NFP3|B9NFP3_POPTR Predicted protein OS=Populus trichocarpa GN=POPTRDRAFT_579085 PE=4 SV=1	2e-051	ref|XP_002334078.1| predicted protein [Populus trichocarpa] gb|EEF06645.1| predicted protein [Populus trichocarpa]	2e-051	-	-	-	GO:0005634.nucleus;GO:0003677.DNA binding;GO:0006355.regulation of transcription. DNA-dependent;GO:0009725.response to hormone stimulus;GO:0006351.transcription. DNA-dependent;	-	-	-
	comp124226_c0_seq2	463	-	-	ARF	2089	sp|Q9FGV1|ARFH_ARATH Auxin response factor 8 OS=Arabidopsis thaliana GN=ARF8 PE=2 SV=2	0	gnl|CDD|191545 pfam06507. Auxin_resp. Auxin response factor. A conserved region of auxin-responsive transcription factors.	4e-036	tr|B9H3I2|B9H3I2_POPTR Predicted protein OS=Populus trichocarpa GN=POPTRDRAFT_1075891 PE=4 SV=1	0	ref|XP_002305917.1| predicted protein [Populus trichocarpa] gb|EEE86428.1| predicted protein [Populus trichocarpa]	0	lcl|D7KET2_ARALL/129-231 PF02362.16;B3;	1e-052	-	GO:0005634.nucleus;GO:0003677.DNA binding;GO:0006355.regulation of transcription. DNA-dependent;GO:0009734.auxin mediated signaling pathway;GO:0009725.response to hormone stimulus;GO:0006351.transcription. DNA-dependent;GO:0046983.protein dimerization act	-	-	-
	comp114289_c0_seq11	464	-	-	ARF	1920	sp|Q9MAN1|NGA3_ARATH B3 domain-containing transcription factor NGA3 OS=Arabidopsis thaliana GN=NGA3 PE=2 SV=1	3e-049	-	-	tr|B9RMW1|B9RMW1_RICCO Putative uncharacterized protein OS=Ricinus communis GN=RCOM_1340820 PE=4 SV=1	1e-082	ref|XP_002515100.1| hypothetical protein RCOM_1340820 [Ricinus communis] gb|EEF47084.1| hypothetical protein RCOM_1340820 [Ricinus communis]	1e-082	lcl|D7U849_VITVI/95-200 PF02362.16;B3;	7e-048	-	GO:0005634.nucleus;GO:0003677.DNA binding;GO:0006355.regulation of transcription. DNA-dependent;GO:0006351.transcription. DNA-dependent;GO:0003700.sequence-specific DNA binding transcription factor activity;	-	-	-
	comp113108_c0_seq9	465	-	-	ARF	1792	sp|Q9MAN1|NGA3_ARATH B3 domain-containing transcription factor NGA3 OS=Arabidopsis thaliana GN=NGA3 PE=2 SV=1	6e-067	gnl|CDD|202217 pfam02362. B3. B3 DNA binding domain. This is a family of plant transcription factors with various roles in development. the aligned region corresponds the B3 DNA binding domain as described in this domain is found in VP1/AB13 transcriptio	3e-027	tr|B9RMW1|B9RMW1_RICCO Putative uncharacterized protein OS=Ricinus communis GN=RCOM_1340820 PE=4 SV=1	9e-101	ref|XP_002515100.1| hypothetical protein RCOM_1340820 [Ricinus communis] gb|EEF47084.1| hypothetical protein RCOM_1340820 [Ricinus communis]	8e-101	lcl|B9RYX9_RICCO/103-208 PF02362.16;B3;	2e-057	-	GO:0005634.nucleus;GO:0003677.DNA binding;GO:0006355.regulation of transcription. DNA-dependent;GO:0006351.transcription. DNA-dependent;GO:0003700.sequence-specific DNA binding transcription factor activity;	-	-	-
	comp123984_c1_seq6	466	-	-	ARF	2710	sp|Q9SKN5|ARFJ_ARATH Auxin response factor 10 OS=Arabidopsis thaliana GN=ARF10 PE=2 SV=1	0	gnl|CDD|191545 pfam06507. Auxin_resp. Auxin response factor. A conserved region of auxin-responsive transcription factors.	1e-034	tr|F6GU14|F6GU14_VITVI Putative uncharacterized protein OS=Vitis vinifera GN=VIT_06s0004g02750 PE=4 SV=1	0	ref|XP_002282437.1| PREDICTED: auxin response factor 18-like [Vitis vinifera]	0	lcl|B9SVC2_RICCO/481-682 PF02309.11;AUX_IAA;	5e-072	-	GO:0005634.nucleus;GO:0003677.DNA binding;GO:0006355.regulation of transcription. DNA-dependent;GO:0009734.auxin mediated signaling pathway;GO:0009725.response to hormone stimulus;GO:0006351.transcription. DNA-dependent;GO:0046983.protein dimerization act	-	-	-
	comp124904_c0_seq1	467	-	-	ARF	2567	sp|Q9SKN5|ARFJ_ARATH Auxin response factor 10 OS=Arabidopsis thaliana GN=ARF10 PE=2 SV=1	0	gnl|CDD|191545 pfam06507. Auxin_resp. Auxin response factor. A conserved region of auxin-responsive transcription factors.	1e-035	tr|F6GU14|F6GU14_VITVI Putative uncharacterized protein OS=Vitis vinifera GN=VIT_06s0004g02750 PE=4 SV=1	0	ref|XP_002282437.1| PREDICTED: auxin response factor 18-like [Vitis vinifera]	0	lcl|B9SVC2_RICCO/481-682 PF02309.11;AUX_IAA;	8e-072	-	GO:0005634.nucleus;GO:0003677.DNA binding;GO:0006355.regulation of transcription. DNA-dependent;GO:0009734.auxin mediated signaling pathway;GO:0009725.response to hormone stimulus;GO:0006351.transcription. DNA-dependent;GO:0046983.protein dimerization act	-	-	-
	comp97396_c0_seq1	468	-	-	ARF	1252	sp|Q9SKN5|ARFJ_ARATH Auxin response factor 10 OS=Arabidopsis thaliana GN=ARF10 PE=2 SV=1	9e-137	gnl|CDD|202217 pfam02362. B3. B3 DNA binding domain. This is a family of plant transcription factors with various roles in development. the aligned region corresponds the B3 DNA binding domain as described in this domain is found in VP1/AB13 transcriptio	2e-026	tr|A4L9W4|A4L9W4_GOSHI Auxin response factor 3 OS=Gossypium hirsutum GN=ARF3 PE=2 SV=1	0	gb|ABO60876.1| auxin response factor 3 [Gossypium hirsutum]	0	lcl|B9SVC2_RICCO/112-214 PF02362.16;B3;	4e-063	-	GO:0005634.nucleus;GO:0003677.DNA binding;GO:0006355.regulation of transcription. DNA-dependent;GO:0009734.auxin mediated signaling pathway;GO:0009725.response to hormone stimulus;GO:0006351.transcription. DNA-dependent;GO:0046983.protein dimerization act	-	-	-
	comp124988_c1_seq5	469	-	-	ARF	3145	sp|Q9XED8|ARFI_ARATH Auxin response factor 9 OS=Arabidopsis thaliana GN=ARF9 PE=2 SV=1	0	gnl|CDD|191545 pfam06507. Auxin_resp. Auxin response factor. A conserved region of auxin-responsive transcription factors.	2e-033	tr|B9RYN1|B9RYN1_RICCO Putative uncharacterized protein OS=Ricinus communis GN=RCOM_1311830 PE=4 SV=1	0	ref|XP_002518850.1| hypothetical protein RCOM_1311830 [Ricinus communis] gb|EEF43383.1| hypothetical protein RCOM_1311830 [Ricinus communis]	0	lcl|B9RYN1_RICCO/394-673 PF02309.11;AUX_IAA;	9e-093	-	GO:0005634.nucleus;GO:0003677.DNA binding;GO:0006355.regulation of transcription. DNA-dependent;GO:0009734.auxin mediated signaling pathway;GO:0009725.response to hormone stimulus;GO:0006351.transcription. DNA-dependent;GO:0046983.protein dimerization act	-	-	-
	comp125071_c0_seq10	470	-	-	ARF	3453	sp|Q9XED8|ARFI_ARATH Auxin response factor 9 OS=Arabidopsis thaliana GN=ARF9 PE=2 SV=1	0	gnl|CDD|191545 pfam06507. Auxin_resp. Auxin response factor. A conserved region of auxin-responsive transcription factors.	3e-033	tr|B9RYN1|B9RYN1_RICCO Putative uncharacterized protein OS=Ricinus communis GN=RCOM_1311830 PE=4 SV=1	0	ref|XP_002518850.1| hypothetical protein RCOM_1311830 [Ricinus communis] gb|EEF43383.1| hypothetical protein RCOM_1311830 [Ricinus communis]	0	lcl|B9RYN1_RICCO/394-673 PF02309.11;AUX_IAA;	3e-092	-	GO:0005634.nucleus;GO:0003677.DNA binding;GO:0006355.regulation of transcription. DNA-dependent;GO:0009734.auxin mediated signaling pathway;GO:0009725.response to hormone stimulus;GO:0006351.transcription. DNA-dependent;GO:0046983.protein dimerization act	-	-	-
	comp48701_c0_seq1	471	-	-	ARF	264	sp|Q9ZPY6|ARFK_ARATH Auxin response factor 11 OS=Arabidopsis thaliana GN=ARF11 PE=2 SV=3	3e-041	-	-	tr|F6I6F3|F6I6F3_VITVI Putative uncharacterized protein OS=Vitis vinifera GN=VIT_15s0046g00290 PE=4 SV=1	1e-042	emb|CBI40565.3| unnamed protein product [Vitis vinifera]	8e-043	lcl|D9ZIM2_MALDO/127-229 PF02362.16;B3;	3e-033	-	GO:0005634.nucleus;GO:0003677.DNA binding;GO:0006355.regulation of transcription. DNA-dependent;GO:0009734.auxin mediated signaling pathway;GO:0009725.response to hormone stimulus;GO:0006351.transcription. DNA-dependent;GO:0046983.protein dimerization act	-	-	-
	comp101364_c0_seq2	472	-	-	ARF	678	sp|Q9ZPY6|ARFK_ARATH Auxin response factor 11 OS=Arabidopsis thaliana GN=ARF11 PE=2 SV=3	4e-082	-	-	tr|F6I6F3|F6I6F3_VITVI Putative uncharacterized protein OS=Vitis vinifera GN=VIT_15s0046g00290 PE=4 SV=1	4e-091	ref|XP_002264072.2| PREDICTED: auxin response factor 18-like [Vitis vinifera]	4e-091	lcl|D9ZIM2_MALDO/127-229 PF02362.16;B3;	3e-048	-	GO:0005634.nucleus;GO:0003677.DNA binding;GO:0006355.regulation of transcription. DNA-dependent;GO:0009734.auxin mediated signaling pathway;GO:0009725.response to hormone stimulus;GO:0006351.transcription. DNA-dependent;GO:0046983.protein dimerization act	-	-	-
	comp102234_c0_seq2	473	-	-	ARF	678	sp|Q9ZPY6|ARFK_ARATH Auxin response factor 11 OS=Arabidopsis thaliana GN=ARF11 PE=2 SV=3	4e-082	-	-	tr|F6I6F3|F6I6F3_VITVI Putative uncharacterized protein OS=Vitis vinifera GN=VIT_15s0046g00290 PE=4 SV=1	4e-091	ref|XP_002264072.2| PREDICTED: auxin response factor 18-like [Vitis vinifera]	4e-091	lcl|D9ZIM2_MALDO/127-229 PF02362.16;B3;	3e-048	-	GO:0005634.nucleus;GO:0003677.DNA binding;GO:0006355.regulation of transcription. DNA-dependent;GO:0009734.auxin mediated signaling pathway;GO:0009725.response to hormone stimulus;GO:0006351.transcription. DNA-dependent;GO:0046983.protein dimerization act	-	-	-
	comp968280_c0_seq1	474	-	-	ARF	255	sp|Q9ZTX8|ARFF_ARATH Auxin response factor 6 OS=Arabidopsis thaliana GN=ARF6 PE=2 SV=2	2e-015	-	-	tr|A9PFL0|A9PFL0_POPTR Putative uncharacterized protein OS=Populus trichocarpa PE=2 SV=1	3e-040	gb|ABK95163.1| unknown [Populus trichocarpa]	3e-040	lcl|B9H867_POPTR/13-137 PF02309.11;AUX_IAA;	4e-023	-	GO:0005634.nucleus;GO:0003677.DNA binding;GO:0006355.regulation of transcription. DNA-dependent;GO:0009734.auxin mediated signaling pathway;GO:0009725.response to hormone stimulus;GO:0006351.transcription. DNA-dependent;GO:0046983.protein dimerization act	-	-	-
	comp1395840_c0_seq1	475	-	-	ARF	255	sp|Q9ZTX8|ARFF_ARATH Auxin response factor 6 OS=Arabidopsis thaliana GN=ARF6 PE=2 SV=2	8e-027	-	-	tr|B9I195|B9I195_POPTR Predicted protein OS=Populus trichocarpa GN=POPTRDRAFT_727995 PE=4 SV=1	2e-048	ref|XP_002316773.1| predicted protein [Populus trichocarpa] gb|EEE97385.1| predicted protein [Populus trichocarpa]	2e-048	lcl|B9I195_POPTR/745-870 PF02309.11;AUX_IAA;	3e-038	-	GO:0005634.nucleus;GO:0003677.DNA binding;GO:0006355.regulation of transcription. DNA-dependent;GO:0009734.auxin mediated signaling pathway;GO:0009725.response to hormone stimulus;GO:0006351.transcription. DNA-dependent;GO:0046983.protein dimerization act	-	-	-
	comp127187_c1_seq9	476	-	-	ARF	5224	sp|Q9ZTX8|ARFF_ARATH Auxin response factor 6 OS=Arabidopsis thaliana GN=ARF6 PE=2 SV=2	8e-131	gnl|CDD|191545 pfam06507. Auxin_resp. Auxin response factor. A conserved region of auxin-responsive transcription factors.	1e-041	tr|F6HLU4|F6HLU4_VITVI Putative uncharacterized protein OS=Vitis vinifera GN=VIT_10s0003g04100 PE=4 SV=1	3e-162	-	-	lcl|Q6L8U0_CUCSA/596-775 PF02309.11;AUX_IAA;	5e-084	-	GO:0005634.nucleus;GO:0003677.DNA binding;GO:0006355.regulation of transcription. DNA-dependent;GO:0009734.auxin mediated signaling pathway;GO:0009725.response to hormone stimulus;GO:0006351.transcription. DNA-dependent;GO:0046983.protein dimerization act	-	-	-
	comp122873_c0_seq6	477	-	-	ARF	2746	sp|Q9ZTX8|ARFF_ARATH Auxin response factor 6 OS=Arabidopsis thaliana GN=ARF6 PE=2 SV=2	0	gnl|CDD|191545 pfam06507. Auxin_resp. Auxin response factor. A conserved region of auxin-responsive transcription factors.	3e-037	tr|A9PFL0|A9PFL0_POPTR Putative uncharacterized protein OS=Populus trichocarpa PE=2 SV=1	0	gb|ABK95163.1| unknown [Populus trichocarpa]	0	lcl|D7KET2_ARALL/129-231 PF02362.16;B3;	4e-062	-	GO:0005634.nucleus;GO:0003677.DNA binding;GO:0006355.regulation of transcription. DNA-dependent;GO:0009734.auxin mediated signaling pathway;GO:0009725.response to hormone stimulus;GO:0006351.transcription. DNA-dependent;GO:0046983.protein dimerization act	-	-	-
	comp124841_c0_seq4	478	-	-	ARF	2034	sp|Q9ZTX8|ARFF_ARATH Auxin response factor 6 OS=Arabidopsis thaliana GN=ARF6 PE=2 SV=2	0	gnl|CDD|191545 pfam06507. Auxin_resp. Auxin response factor. A conserved region of auxin-responsive transcription factors.	5e-039	tr|A9PFL0|A9PFL0_POPTR Putative uncharacterized protein OS=Populus trichocarpa PE=2 SV=1	0	gb|ABK95163.1| unknown [Populus trichocarpa]	0	lcl|E0AD21_SOLLC/468-826 PF02309.11;AUX_IAA;	1e-071	-	GO:0005634.nucleus;GO:0003677.DNA binding;GO:0006355.regulation of transcription. DNA-dependent;GO:0009734.auxin mediated signaling pathway;GO:0009725.response to hormone stimulus;GO:0006351.transcription. DNA-dependent;GO:0046983.protein dimerization act	-	-	-
	comp127350_c2_seq10	479	-	-	ARF	4787	sp|Q9ZTX8|ARFF_ARATH Auxin response factor 6 OS=Arabidopsis thaliana GN=ARF6 PE=2 SV=2	1e-125	gnl|CDD|191545 pfam06507. Auxin_resp. Auxin response factor. A conserved region of auxin-responsive transcription factors.	2e-036	tr|B9T414|B9T414_RICCO Auxin response factor. putative OS=Ricinus communis GN=RCOM_0485460 PE=4 SV=1	1e-140	ref|XP_002532983.1| Auxin response factor. putative [Ricinus communis] gb|EEF29407.1| Auxin response factor. putative [Ricinus communis]	1e-140	lcl|Q6L8U0_CUCSA/596-775 PF02309.11;AUX_IAA;	4e-069	-	GO:0005634.nucleus;GO:0003677.DNA binding;GO:0006355.regulation of transcription. DNA-dependent;GO:0009734.auxin mediated signaling pathway;GO:0009725.response to hormone stimulus;GO:0006351.transcription. DNA-dependent;GO:0046983.protein dimerization act	-	-	-
	comp397041_c0_seq1	480	-	-	ARF	331	sp|Q9ZTX9|ARFD_ARATH Auxin response factor 4 OS=Arabidopsis thaliana GN=ARF4 PE=2 SV=1	2e-046	-	-	tr|A5BIU7|A5BIU7_VITVI Putative uncharacterized protein OS=Vitis vinifera GN=VITISV_000577 PE=4 SV=1	6e-054	emb|CAN70219.1| hypothetical protein VITISV_000577 [Vitis vinifera]	5e-054	lcl|Q6L8T9_CUCSA/169-271 PF02362.16;B3;	5e-035	-	GO:0005634.nucleus;GO:0003677.DNA binding;GO:0006355.regulation of transcription. DNA-dependent;GO:0009734.auxin mediated signaling pathway;GO:0009725.response to hormone stimulus;GO:0006351.transcription. DNA-dependent;GO:0046983.protein dimerization act	-	-	-
	comp69586_c0_seq1	481	-	-	ARF	336	sp|Q9ZTX9|ARFD_ARATH Auxin response factor 4 OS=Arabidopsis thaliana GN=ARF4 PE=2 SV=1	7e-046	-	-	tr|A5BIU7|A5BIU7_VITVI Putative uncharacterized protein OS=Vitis vinifera GN=VITISV_000577 PE=4 SV=1	2e-053	emb|CAN70219.1| hypothetical protein VITISV_000577 [Vitis vinifera]	1e-053	lcl|Q6L8T9_CUCSA/169-271 PF02362.16;B3;	9e-036	-	GO:0005634.nucleus;GO:0003677.DNA binding;GO:0006355.regulation of transcription. DNA-dependent;GO:0009734.auxin mediated signaling pathway;GO:0009725.response to hormone stimulus;GO:0006351.transcription. DNA-dependent;GO:0046983.protein dimerization act	-	-	-
	comp390556_c0_seq1	482	-	-	ARF	202	sp|Q9ZTX9|ARFD_ARATH Auxin response factor 4 OS=Arabidopsis thaliana GN=ARF4 PE=2 SV=1	2e-026	-	-	tr|B9SK50|B9SK50_RICCO Auxin response factor. putative OS=Ricinus communis GN=RCOM_1400470 PE=4 SV=1	2e-031	ref|XP_002526369.1| Auxin response factor. putative [Ricinus communis] gb|EEF36040.1| Auxin response factor. putative [Ricinus communis]	2e-031	-	-	-	GO:0005634.nucleus;GO:0003677.DNA binding;GO:0006355.regulation of transcription. DNA-dependent;GO:0009734.auxin mediated signaling pathway;GO:0009725.response to hormone stimulus;GO:0006351.transcription. DNA-dependent;GO:0046983.protein dimerization act	-	-	-
	comp406415_c0_seq1	483	-	-	ARF	202	sp|Q9ZTX9|ARFD_ARATH Auxin response factor 4 OS=Arabidopsis thaliana GN=ARF4 PE=2 SV=1	2e-026	-	-	tr|B9SK50|B9SK50_RICCO Auxin response factor. putative OS=Ricinus communis GN=RCOM_1400470 PE=4 SV=1	2e-031	ref|XP_002526369.1| Auxin response factor. putative [Ricinus communis] gb|EEF36040.1| Auxin response factor. putative [Ricinus communis]	2e-031	-	-	-	GO:0005634.nucleus;GO:0003677.DNA binding;GO:0006355.regulation of transcription. DNA-dependent;GO:0009734.auxin mediated signaling pathway;GO:0009725.response to hormone stimulus;GO:0006351.transcription. DNA-dependent;GO:0046983.protein dimerization act	-	-	-
	comp124882_c0_seq13	484	-	-	ARF	3357	sp|Q9ZTX9|ARFD_ARATH Auxin response factor 4 OS=Arabidopsis thaliana GN=ARF4 PE=2 SV=1	0	gnl|CDD|191545 pfam06507. Auxin_resp. Auxin response factor. A conserved region of auxin-responsive transcription factors.	3e-037	tr|D7SKV9|D7SKV9_VITVI Putative uncharacterized protein OS=Vitis vinifera GN=VIT_06s0004g03130 PE=4 SV=1	0	ref|XP_002285019.2| PREDICTED: auxin response factor 4-like [Vitis vinifera] emb|CBI16287.3| unnamed protein product [Vitis vinifera]	0	lcl|B9SK50_RICCO/596-758 PF02309.11;AUX_IAA;	8e-065	-	GO:0005634.nucleus;GO:0003677.DNA binding;GO:0006355.regulation of transcription. DNA-dependent;GO:0009734.auxin mediated signaling pathway;GO:0009725.response to hormone stimulus;GO:0006351.transcription. DNA-dependent;GO:0046983.protein dimerization act	-	-	-
	comp128288_c1_seq6	485	-	-	ARF	2282	sp|Q9ZTX9|ARFD_ARATH Auxin response factor 4 OS=Arabidopsis thaliana GN=ARF4 PE=2 SV=1	0	gnl|CDD|191545 pfam06507. Auxin_resp. Auxin response factor. A conserved region of auxin-responsive transcription factors.	4e-038	tr|D7SKV9|D7SKV9_VITVI Putative uncharacterized protein OS=Vitis vinifera GN=VIT_06s0004g03130 PE=4 SV=1	0	ref|XP_002285019.2| PREDICTED: auxin response factor 4-like [Vitis vinifera] emb|CBI16287.3| unnamed protein product [Vitis vinifera]	0	lcl|Q6L8T9_CUCSA/169-271 PF02362.16;B3;	1e-060	-	GO:0005634.nucleus;GO:0003677.DNA binding;GO:0006355.regulation of transcription. DNA-dependent;GO:0009734.auxin mediated signaling pathway;GO:0009725.response to hormone stimulus;GO:0006351.transcription. DNA-dependent;GO:0046983.protein dimerization act	-	-	-
	comp39692_c0_seq2	486	ARR-A	two-component response regulator ARR-A family	ARR-B	500	-	-	-	-	tr|B9RJ26|B9RJ26_RICCO Two-component response regulator ARR9. putative OS=Ricinus communis GN=RCOM_1030550 PE=4 SV=1	4e-021	ref|XP_002513745.1| Two-component response regulator ARR9. putative [Ricinus communis] gb|EEF48328.1| Two-component response regulator ARR9. putative [Ricinus communis]	3e-021	-	-	-	GO:0000160.two-component signal transduction system (phosphorelay);GO:0006355.regulation of transcription. DNA-dependent;GO:0000156.two-component response regulator activity;	-	K14492	ko04075. Plant hormone signal transduction;
	comp40818_c0_seq1	487	-	-	ARR-B	544	-	-	-	-	tr|B9IMH1|B9IMH1_POPTR Type-b response regulator OS=Populus trichocarpa GN=POPTRDRAFT_825974 PE=4 SV=1	1e-030	ref|XP_002270833.2| PREDICTED: two-component response regulator ARR12-like [Vitis vinifera]	4e-038	lcl|A5AD81_VITVI/411-705 PB065718; Pfam-B_65718;	2e-027	-	GO:0005634.nucleus;GO:0003677.DNA binding;GO:0000160.two-component signal transduction system (phosphorelay);GO:0006355.regulation of transcription. DNA-dependent;GO:0000156.two-component response regulator activity;	-	-	-
	comp89581_c0_seq1	488	ARR-A	two-component response regulator ARR-A family	ARR-B	708	sp|Q9FPR6|ARR17_ARATH Two-component response regulator ARR17 OS=Arabidopsis thaliana GN=ARR17 PE=2 SV=1	2e-025	-	-	tr|C6TLT8|C6TLT8_SOYBN Putative uncharacterized protein OS=Glycine max PE=2 SV=1	5e-048	ref|XP_003526642.1| PREDICTED: two-component response regulator ARR9-like [Glycine max]	5e-048	lcl|C6TLT8_SOYBN/26-163 PF00072.19;Response_reg;	8e-040	-	GO:0000160.two-component signal transduction system (phosphorelay);GO:0006355.regulation of transcription. DNA-dependent;GO:0000156.two-component response regulator activity;	-	K14492	ko04075. Plant hormone signal transduction;
	comp48188_c0_seq1	489	-	-	ARR-B	350	sp|Q6LA43|APRR2_ARATH Two-component response regulator-like APRR2 OS=Arabidopsis thaliana GN=APRR2 PE=2 SV=2	6e-020	-	-	tr|B9MTY4|B9MTY4_POPTR Pseudo response regulator (Fragment) OS=Populus trichocarpa GN=PtpRR11 PE=4 SV=1	6e-030	ref|XP_002326502.1| pseudo response regulator [Populus trichocarpa] gb|EEE72301.1| pseudo response regulator [Populus trichocarpa]	5e-030	lcl|B9MTY4_POPTR/20-129 PF00072.19;Response_reg;	2e-018	-	GO:0005634.nucleus;GO:0003677.DNA binding;GO:0000160.two-component signal transduction system (phosphorelay);GO:0006355.regulation of transcription. DNA-dependent;GO:0000156.two-component response regulator activity;	-	-	-
	comp95655_c0_seq1	490	ARR-A	two-component response regulator ARR-A family	ARR-B	557	sp|Q9FPR6|ARR17_ARATH Two-component response regulator ARR17 OS=Arabidopsis thaliana GN=ARR17 PE=2 SV=1	5e-026	-	-	tr|C6TLT8|C6TLT8_SOYBN Putative uncharacterized protein OS=Glycine max PE=2 SV=1	1e-048	ref|XP_003526642.1| PREDICTED: two-component response regulator ARR9-like [Glycine max]	9e-049	lcl|C6TLT8_SOYBN/26-163 PF00072.19;Response_reg;	2e-040	-	GO:0000160.two-component signal transduction system (phosphorelay);GO:0006355.regulation of transcription. DNA-dependent;GO:0000156.two-component response regulator activity;	-	K14492	ko04075. Plant hormone signal transduction;
	comp107383_c0_seq1	491	ARR-A	two-component response regulator ARR-A family	ARR-B	1669	sp|O82798|ARR4_ARATH Two-component response regulator ARR4 OS=Arabidopsis thaliana GN=ARR4 PE=1 SV=1	2e-065	gnl|CDD|178599 PLN03029. PLN03029. type-a response regulator protein; Provisional.	6e-056	tr|B9S2I2|B9S2I2_RICCO Two-component sensor protein histidine protein kinase. putative OS=Ricinus communis GN=RCOM_0699760 PE=4 SV=1	3e-074	ref|XP_002520201.1| two-component sensor protein histidine protein kinase. putative [Ricinus communis] gb|EEF42256.1| two-component sensor protein histidine protein kinase. putative [Ricinus communis]	3e-074	lcl|E3Q1G1_POPCA/36-164 PF00072.19;Response_reg;	2e-060	-	GO:0016310.phosphorylation;GO:0000160.two-component signal transduction system (phosphorelay);GO:0016301.kinase activity;GO:0006355.regulation of transcription. DNA-dependent;GO:0000156.two-component response regulator activity;	-	K14492	ko04075. Plant hormone signal transduction;
	comp108848_c0_seq1	492	ARR-A	two-component response regulator ARR-A family	ARR-B	1485	sp|O82798|ARR4_ARATH Two-component response regulator ARR4 OS=Arabidopsis thaliana GN=ARR4 PE=1 SV=1	6e-066	gnl|CDD|178599 PLN03029. PLN03029. type-a response regulator protein; Provisional.	1e-053	tr|B9S2I2|B9S2I2_RICCO Two-component sensor protein histidine protein kinase. putative OS=Ricinus communis GN=RCOM_0699760 PE=4 SV=1	7e-075	ref|XP_002520201.1| two-component sensor protein histidine protein kinase. putative [Ricinus communis] gb|EEF42256.1| two-component sensor protein histidine protein kinase. putative [Ricinus communis]	6e-075	lcl|E3Q1G1_POPCA/36-164 PF00072.19;Response_reg;	6e-061	-	GO:0016310.phosphorylation;GO:0000160.two-component signal transduction system (phosphorelay);GO:0016301.kinase activity;GO:0006355.regulation of transcription. DNA-dependent;GO:0000156.two-component response regulator activity;	-	K14492	ko04075. Plant hormone signal transduction;
	comp93449_c0_seq1	493	ARR-A	two-component response regulator ARR-A family	ARR-B	914	sp|O80365|ARR8_ARATH Two-component response regulator ARR8 OS=Arabidopsis thaliana GN=ARR8 PE=1 SV=1	2e-066	gnl|CDD|178599 PLN03029. PLN03029. type-a response regulator protein; Provisional.	4e-088	tr|B9RGB1|B9RGB1_RICCO Two-component response regulator ARR8. putative OS=Ricinus communis GN=RCOM_1452640 PE=4 SV=1	1e-087	ref|XP_002513063.1| Two-component response regulator ARR8. putative [Ricinus communis] gb|EEF49566.1| Two-component response regulator ARR8. putative [Ricinus communis]	1e-087	lcl|E3Q1G4_POPCA/15-147 PF00072.19;Response_reg;	7e-066	-	GO:0000160.two-component signal transduction system (phosphorelay);GO:0006355.regulation of transcription. DNA-dependent;GO:0000156.two-component response regulator activity;	-	K14492	ko04075. Plant hormone signal transduction;
	comp87621_c0_seq1	494	ARR-A	two-component response regulator ARR-A family	ARR-B	800	sp|Q9FPR6|ARR17_ARATH Two-component response regulator ARR17 OS=Arabidopsis thaliana GN=ARR17 PE=2 SV=1	1e-062	gnl|CDD|178599 PLN03029. PLN03029. type-a response regulator protein; Provisional.	1e-058	tr|B9S4F7|B9S4F7_RICCO Two-component system sensor histidine kinase/response regulator. putative OS=Ricinus communis GN=RCOM_0689950 PE=4 SV=1	3e-072	ref|XP_002520876.1| two-component system sensor histidine kinase/response regulator. putative [Ricinus communis] gb|EEF41585.1| two-component system sensor histidine kinase/response regulator. putative [Ricinus communis]	3e-072	lcl|B9S4F7_RICCO/24-146 PF00072.19;Response_reg;	2e-068	-	GO:0016310.phosphorylation;GO:0000160.two-component signal transduction system (phosphorelay);GO:0016301.kinase activity;GO:0006355.regulation of transcription. DNA-dependent;GO:0000156.two-component response regulator activity;	-	K14492	ko04075. Plant hormone signal transduction;
	comp6490_c0_seq1	495	-	-	ARR-B	675	-	-	-	-	tr|B9IMH1|B9IMH1_POPTR Type-b response regulator OS=Populus trichocarpa GN=POPTRDRAFT_825974 PE=4 SV=1	3e-037	ref|XP_002270833.2| PREDICTED: two-component response regulator ARR12-like [Vitis vinifera]	9e-047	lcl|A5AD81_VITVI/411-705 PB065718; Pfam-B_65718;	6e-037	-	GO:0005634.nucleus;GO:0003677.DNA binding;GO:0000160.two-component signal transduction system (phosphorelay);GO:0006355.regulation of transcription. DNA-dependent;GO:0000156.two-component response regulator activity;	-	-	-
	comp93041_c0_seq1	496	ARR-A	two-component response regulator ARR-A family	ARR-B	611	sp|Q9FPR6|ARR17_ARATH Two-component response regulator ARR17 OS=Arabidopsis thaliana GN=ARR17 PE=2 SV=1	1e-063	gnl|CDD|178599 PLN03029. PLN03029. type-a response regulator protein; Provisional.	3e-060	tr|B9S4F7|B9S4F7_RICCO Two-component system sensor histidine kinase/response regulator. putative OS=Ricinus communis GN=RCOM_0689950 PE=4 SV=1	3e-073	ref|XP_002520876.1| two-component system sensor histidine kinase/response regulator. putative [Ricinus communis] gb|EEF41585.1| two-component system sensor histidine kinase/response regulator. putative [Ricinus communis]	3e-073	lcl|B9S4F7_RICCO/24-146 PF00072.19;Response_reg;	2e-069	-	GO:0016310.phosphorylation;GO:0000160.two-component signal transduction system (phosphorelay);GO:0016301.kinase activity;GO:0006355.regulation of transcription. DNA-dependent;GO:0000156.two-component response regulator activity;	-	K14492	ko04075. Plant hormone signal transduction;
	comp69291_c0_seq2	497	ARR-A	two-component response regulator ARR-A family	ARR-B	521	sp|O80366|ARR9_ARATH Two-component response regulator ARR9 OS=Arabidopsis thaliana GN=ARR9 PE=1 SV=1	1e-050	gnl|CDD|178599 PLN03029. PLN03029. type-a response regulator protein; Provisional.	4e-065	tr|B9RGB1|B9RGB1_RICCO Two-component response regulator ARR8. putative OS=Ricinus communis GN=RCOM_1452640 PE=4 SV=1	3e-059	ref|XP_002513063.1| Two-component response regulator ARR8. putative [Ricinus communis] gb|EEF49566.1| Two-component response regulator ARR8. putative [Ricinus communis]	3e-059	lcl|E3Q1G4_POPCA/15-147 PF00072.19;Response_reg;	7e-055	-	GO:0000160.two-component signal transduction system (phosphorelay);GO:0006355.regulation of transcription. DNA-dependent;GO:0000156.two-component response regulator activity;	-	K14492	ko04075. Plant hormone signal transduction;
	comp19023_c0_seq1	498	ARR-A	two-component response regulator ARR-A family	ARR-B	319	sp|Q9SHC2|ARR16_ARATH Two-component response regulator ARR16 OS=Arabidopsis thaliana GN=ARR16 PE=1 SV=1	2e-016	-	-	tr|E3Q1G8|E3Q1G8_POPCA Putative A-type response regulator 8 OS=Populus canadensis GN=dkRR8 PE=2 SV=1	1e-016	emb|CBX43990.1| putative A-type response regulator 8 [Populus x canadensis]	9e-017	lcl|A5ATY1_VITVI/23-146 PF00072.19;Response_reg;	4e-015	-	GO:0000160.two-component signal transduction system (phosphorelay);GO:0006355.regulation of transcription. DNA-dependent;GO:0000156.two-component response regulator activity;	-	K14492	ko04075. Plant hormone signal transduction;
	comp126997_c0_seq20	499	PRR7	pseudo-response regulator 7	ARR-B	3479	sp|A2YQ93|PRR37_ORYSI Two-component response regulator-like PRR37 OS=Oryza sativa subsp. indica GN=PRR37 PE=2 SV=2	1e-080	gnl|CDD|203407 pfam06203. CCT. CCT motif. This short motif is found in a number of plant proteins. It is rich in basic amino acids and has been called a CCT motif after Co. Col and Toc1. The CCT motif is about 45 amino acids long and contains a putative	1e-017	tr|D0PPG7|D0PPG7_CASSA Pseudo-response regulator 7 OS=Castanea sativa GN=PRR7 PE=2 SV=1	5e-149	gb|ABV53463.1| pseudo-response regulator 7 [Castanea sativa]	5e-149	lcl|PRR37_ORYSI/189-670 PB001156; Pfam-B_1156;	2e-061	-	GO:0000160.two-component signal transduction system (phosphorelay);GO:0006355.regulation of transcription. DNA-dependent;GO:0000156.two-component response regulator activity;	-	K12129	ko04712. Circadian rhythm - plant;
	comp126609_c0_seq17	500	PRR7	pseudo-response regulator 7	ARR-B	3181	sp|A2XFB7|PRR73_ORYSI Two-component response regulator-like PRR73 OS=Oryza sativa subsp. indica GN=PRR73 PE=2 SV=2	2e-096	gnl|CDD|203407 pfam06203. CCT. CCT motif. This short motif is found in a number of plant proteins. It is rich in basic amino acids and has been called a CCT motif after Co. Col and Toc1. The CCT motif is about 45 amino acids long and contains a putative	8e-018	tr|D0PPG7|D0PPG7_CASSA Pseudo-response regulator 7 OS=Castanea sativa GN=PRR7 PE=2 SV=1	0	ref|XP_002311123.1| pseudo response regulator [Populus trichocarpa] gb|EEE88490.1| pseudo response regulator [Populus trichocarpa]	0	lcl|D7TQA8_VITVI/60-171 PF00072.19;Response_reg;	3e-038	-	GO:0000160.two-component signal transduction system (phosphorelay);GO:0006355.regulation of transcription. DNA-dependent;GO:0000156.two-component response regulator activity;	-	K12129	ko04712. Circadian rhythm - plant;
	comp125054_c0_seq47	501	PRR5	pseudo-response regulator 5	ARR-B	2920	sp|Q6LA42|APRR5_ARATH Two-component response regulator-like APRR5 OS=Arabidopsis thaliana GN=APRR5 PE=1 SV=2	3e-123	gnl|CDD|178542 PLN02956. PLN02956. PSII-Q subunit.	1e-047	tr|B9IDF0|B9IDF0_POPTR Pseudo response regulator OS=Populus trichocarpa GN=PtpRR3 PE=4 SV=1	2e-180	ref|XP_002321349.1| pseudo response regulator [Populus trichocarpa] gb|EEF05476.1| pseudo response regulator [Populus trichocarpa]	2e-180	lcl|B9SEL0_RICCO/46-160 PF00072.19;Response_reg;	3e-061	-	GO:0000160.two-component signal transduction system (phosphorelay);GO:0006355.regulation of transcription. DNA-dependent;GO:0000156.two-component response regulator activity;	-	K12130	ko04712. Circadian rhythm - plant;
	comp7244_c0_seq1	502	ARR-A	two-component response regulator ARR-A family	ARR-B	518	sp|Q9FPR6|ARR17_ARATH Two-component response regulator ARR17 OS=Arabidopsis thaliana GN=ARR17 PE=2 SV=1	4e-043	gnl|CDD|178599 PLN03029. PLN03029. type-a response regulator protein; Provisional.	1e-036	tr|B9S4F7|B9S4F7_RICCO Two-component system sensor histidine kinase/response regulator. putative OS=Ricinus communis GN=RCOM_0689950 PE=4 SV=1	7e-046	ref|XP_002520876.1| two-component system sensor histidine kinase/response regulator. putative [Ricinus communis] gb|EEF41585.1| two-component system sensor histidine kinase/response regulator. putative [Ricinus communis]	7e-046	lcl|B9S4F7_RICCO/24-146 PF00072.19;Response_reg;	4e-042	-	GO:0016310.phosphorylation;GO:0000160.two-component signal transduction system (phosphorelay);GO:0016301.kinase activity;GO:0006355.regulation of transcription. DNA-dependent;GO:0000156.two-component response regulator activity;	-	K14492	ko04075. Plant hormone signal transduction;
	comp3197_c0_seq1	503	ARR-A	two-component response regulator ARR-A family	ARR-B	384	sp|Q9SHC2|ARR16_ARATH Two-component response regulator ARR16 OS=Arabidopsis thaliana GN=ARR16 PE=1 SV=1	2e-040	gnl|CDD|178599 PLN03029. PLN03029. type-a response regulator protein; Provisional.	1e-036	tr|B9S4F7|B9S4F7_RICCO Two-component system sensor histidine kinase/response regulator. putative OS=Ricinus communis GN=RCOM_0689950 PE=4 SV=1	3e-046	ref|XP_002520876.1| two-component system sensor histidine kinase/response regulator. putative [Ricinus communis] gb|EEF41585.1| two-component system sensor histidine kinase/response regulator. putative [Ricinus communis]	3e-046	lcl|B9S4F7_RICCO/24-146 PF00072.19;Response_reg;	9e-043	-	GO:0016310.phosphorylation;GO:0000160.two-component signal transduction system (phosphorelay);GO:0016301.kinase activity;GO:0006355.regulation of transcription. DNA-dependent;GO:0000156.two-component response regulator activity;	-	K14492	ko04075. Plant hormone signal transduction;
	comp119802_c0_seq3	504	ARR-B	two-component response regulator ARR-B family	ARR-B	3111	sp|Q8L9Y3|ARR14_ARATH Two-component response regulator ARR14 OS=Arabidopsis thaliana GN=ARR14 PE=1 SV=2	8e-068	-	-	tr|D7GN45|D7GN45_POPCA Putative B-type response regulator 15 OS=Populus canadensis GN=rr15 PE=2 SV=1	0	emb|CBM42560.1| putative B-type response regulator 15 [Populus x canadensis]	0	lcl|D7T8K3_VITVI/35-146 PF00072.19;Response_reg;	5e-061	-	GO:0016310.phosphorylation;GO:0005634.nucleus;GO:0003677.DNA binding;GO:0000160.two-component signal transduction system (phosphorelay);GO:0016301.kinase activity;GO:0006355.regulation of transcription. DNA-dependent;GO:0000156.two-component response regu	-	K14491	ko04075. Plant hormone signal transduction;
	comp120476_c2_seq1	505	ARR-B	two-component response regulator ARR-B family	ARR-B	3114	sp|Q8L9Y3|ARR14_ARATH Two-component response regulator ARR14 OS=Arabidopsis thaliana GN=ARR14 PE=1 SV=2	2e-068	-	-	tr|D7GN45|D7GN45_POPCA Putative B-type response regulator 15 OS=Populus canadensis GN=rr15 PE=2 SV=1	0	emb|CBM42560.1| putative B-type response regulator 15 [Populus x canadensis]	0	lcl|D7T8K3_VITVI/35-146 PF00072.19;Response_reg;	2e-060	-	GO:0016310.phosphorylation;GO:0005634.nucleus;GO:0003677.DNA binding;GO:0000160.two-component signal transduction system (phosphorelay);GO:0016301.kinase activity;GO:0006355.regulation of transcription. DNA-dependent;GO:0000156.two-component response regu	-	K14491	ko04075. Plant hormone signal transduction;
	comp123303_c0_seq8	506	ARR-B	two-component response regulator ARR-B family	ARR-B	2414	sp|P62598|ARR12_ARATH Two-component response regulator ARR12 OS=Arabidopsis thaliana GN=ARR12 PE=2 SV=1	1e-117	gnl|CDD|200976 pfam00072. Response_reg. Response regulator receiver domain. This domain receives the signal from the sensor partner in bacterial two-component systems. It is usually found N-terminal to a DNA binding effector domain.	2e-023	tr|F6GZ31|F6GZ31_VITVI Putative uncharacterized protein OS=Vitis vinifera GN=VIT_11s0206g00060 PE=4 SV=1	0	ref|XP_002270833.2| PREDICTED: two-component response regulator ARR12-like [Vitis vinifera]	0	lcl|B9SBZ1_RICCO/20-131 PF00072.19;Response_reg;	2e-060	-	GO:0016310.phosphorylation;GO:0005634.nucleus;GO:0003677.DNA binding;GO:0000160.two-component signal transduction system (phosphorelay);GO:0016301.kinase activity;GO:0006355.regulation of transcription. DNA-dependent;GO:0000156.two-component response regu	-	K14491	ko04075. Plant hormone signal transduction;
	comp123718_c1_seq5	507	ARR-B	two-component response regulator ARR-B family	ARR-B	2771	sp|P62598|ARR12_ARATH Two-component response regulator ARR12 OS=Arabidopsis thaliana GN=ARR12 PE=2 SV=1	2e-115	gnl|CDD|200976 pfam00072. Response_reg. Response regulator receiver domain. This domain receives the signal from the sensor partner in bacterial two-component systems. It is usually found N-terminal to a DNA binding effector domain.	3e-023	tr|F6GZ31|F6GZ31_VITVI Putative uncharacterized protein OS=Vitis vinifera GN=VIT_11s0206g00060 PE=4 SV=1	0	ref|XP_002270833.2| PREDICTED: two-component response regulator ARR12-like [Vitis vinifera]	0	lcl|B9SBZ1_RICCO/20-131 PF00072.19;Response_reg;	3e-060	-	GO:0016310.phosphorylation;GO:0005634.nucleus;GO:0003677.DNA binding;GO:0000160.two-component signal transduction system (phosphorelay);GO:0016301.kinase activity;GO:0006355.regulation of transcription. DNA-dependent;GO:0000156.two-component response regu	-	K14491	ko04075. Plant hormone signal transduction;
	comp5358_c0_seq1	508	ARR-B	two-component response regulator ARR-B family	ARR-B	387	sp|Q9ZWJ9|ARR2_ARATH Two-component response regulator ARR2 OS=Arabidopsis thaliana GN=ARR2 PE=1 SV=1	4e-045	-	-	tr|B9RZK5|B9RZK5_RICCO Sensor histidine kinase. putative OS=Ricinus communis GN=RCOM_0999330 PE=4 SV=1	2e-048	ref|XP_002519174.1| sensor histidine kinase. putative [Ricinus communis] gb|EEF43038.1| sensor histidine kinase. putative [Ricinus communis]	2e-048	lcl|ARR1_ARATH/39-150 PF00072.19;Response_reg;	9e-040	-	GO:0016310.phosphorylation;GO:0005634.nucleus;GO:0003677.DNA binding;GO:0000160.two-component signal transduction system (phosphorelay);GO:0016301.kinase activity;GO:0006355.regulation of transcription. DNA-dependent;GO:0000156.two-component response regu	-	K14491	ko04075. Plant hormone signal transduction;
	comp76833_c0_seq1	509	ARR-B	two-component response regulator ARR-B family	ARR-B	341	sp|Q9ZWJ9|ARR2_ARATH Two-component response regulator ARR2 OS=Arabidopsis thaliana GN=ARR2 PE=1 SV=1	4e-040	-	-	tr|B9RZK5|B9RZK5_RICCO Sensor histidine kinase. putative OS=Ricinus communis GN=RCOM_0999330 PE=4 SV=1	1e-041	ref|XP_003529546.1| PREDICTED: two-component response regulator ARR2-like [Glycine max]	8e-042	lcl|ARR1_ARATH/39-150 PF00072.19;Response_reg;	2e-037	-	GO:0016310.phosphorylation;GO:0005634.nucleus;GO:0003677.DNA binding;GO:0000160.two-component signal transduction system (phosphorelay);GO:0016301.kinase activity;GO:0006355.regulation of transcription. DNA-dependent;GO:0000156.two-component response regu	-	K14491	ko04075. Plant hormone signal transduction;
	comp17469_c0_seq1	510	ARR-B	two-component response regulator ARR-B family	ARR-B	268	sp|O49397|ARR10_ARATH Two-component response regulator ARR10 OS=Arabidopsis thaliana GN=ARR10 PE=1 SV=1	1e-025	gnl|CDD|32386 COG2204. AtoC. Response regulator containing CheY-like receiver. AAA-type ATPase. and DNA-binding domains [Signal transduction mechanisms].	3e-011	tr|B9RNX8|B9RNX8_RICCO Two-component system sensor histidine kinase/response regulator. putative OS=Ricinus communis GN=RCOM_0922020 PE=4 SV=1	1e-029	ref|XP_002515447.1| two-component system sensor histidine kinase/response regulator. putative [Ricinus communis] gb|EEF46896.1| two-component system sensor histidine kinase/response regulator. putative [Ricinus communis]	1e-029	lcl|B9RNX8_RICCO/20-131 PF00072.19;Response_reg;	3e-022	-	GO:0016310.phosphorylation;GO:0005634.nucleus;GO:0003677.DNA binding;GO:0000160.two-component signal transduction system (phosphorelay);GO:0016301.kinase activity;GO:0006355.regulation of transcription. DNA-dependent;GO:0000156.two-component response regu	-	K14491	ko04075. Plant hormone signal transduction;
	comp292768_c0_seq1	511	ARR-B	two-component response regulator ARR-B family	ARR-B	506	sp|P62598|ARR12_ARATH Two-component response regulator ARR12 OS=Arabidopsis thaliana GN=ARR12 PE=2 SV=1	3e-024	-	-	tr|B9RNX8|B9RNX8_RICCO Two-component system sensor histidine kinase/response regulator. putative OS=Ricinus communis GN=RCOM_0922020 PE=4 SV=1	2e-028	ref|XP_002515447.1| two-component system sensor histidine kinase/response regulator. putative [Ricinus communis] gb|EEF46896.1| two-component system sensor histidine kinase/response regulator. putative [Ricinus communis]	2e-028	lcl|B9RNX8_RICCO/20-131 PF00072.19;Response_reg;	3e-021	-	GO:0016310.phosphorylation;GO:0005634.nucleus;GO:0003677.DNA binding;GO:0000160.two-component signal transduction system (phosphorelay);GO:0016301.kinase activity;GO:0006355.regulation of transcription. DNA-dependent;GO:0000156.two-component response regu	-	K14491	ko04075. Plant hormone signal transduction;
	comp7516_c0_seq1	512	-	-	ARR-B	255	sp|P62598|ARR12_ARATH Two-component response regulator ARR12 OS=Arabidopsis thaliana GN=ARR12 PE=2 SV=1	3e-011	-	-	tr|F6GZ31|F6GZ31_VITVI Putative uncharacterized protein OS=Vitis vinifera GN=VIT_11s0206g00060 PE=4 SV=1	3e-033	ref|XP_002270833.2| PREDICTED: two-component response regulator ARR12-like [Vitis vinifera]	3e-033	lcl|B9SBZ1_RICCO/269-358 PB021662; Pfam-B_21662;	2e-027	-	GO:0016310.phosphorylation;GO:0005634.nucleus;GO:0003677.DNA binding;GO:0000160.two-component signal transduction system (phosphorelay);GO:0016301.kinase activity;GO:0006355.regulation of transcription. DNA-dependent;GO:0000156.two-component response regu	-	-	-
	comp4233_c0_seq1	513	ARR-A	two-component response regulator ARR-A family	ARR-B	267	sp|Q9FPR6|ARR17_ARATH Two-component response regulator ARR17 OS=Arabidopsis thaliana GN=ARR17 PE=2 SV=1	1e-011	gnl|CDD|178599 PLN03029. PLN03029. type-a response regulator protein; Provisional.	4e-015	tr|F6HC71|F6HC71_VITVI Putative uncharacterized protein OS=Vitis vinifera GN=VIT_13s0067g03070 PE=4 SV=1	1e-014	emb|CBI25350.3| unnamed protein product [Vitis vinifera]	1e-014	lcl|A5ATY1_VITVI/23-146 PF00072.19;Response_reg;	2e-015	-	GO:0000160.two-component signal transduction system (phosphorelay);GO:0006355.regulation of transcription. DNA-dependent;GO:0000156.two-component response regulator activity;	-	K14492	ko04075. Plant hormone signal transduction;
	comp465618_c0_seq1	514	-	-	ARR-B	343	-	-	-	-	tr|D7U3C7|D7U3C7_VITVI Putative uncharacterized protein OS=Vitis vinifera GN=VIT_07s0005g05040 PE=4 SV=1	1e-015	ref|XP_002267242.1| PREDICTED: two-component response regulator ARR22 [Vitis vinifera] emb|CBI37244.3| unnamed protein product [Vitis vinifera]	1e-015	lcl|D7U3C7_VITVI/29-140 PF00072.19;Response_reg;	2e-016	-	GO:0000160.two-component signal transduction system (phosphorelay);GO:0006355.regulation of transcription. DNA-dependent;GO:0000156.two-component response regulator activity;	-	-	-
	comp472225_c0_seq1	515	ARR-B	two-component response regulator ARR-B family	ARR-B	280	sp|O49397|ARR10_ARATH Two-component response regulator ARR10 OS=Arabidopsis thaliana GN=ARR10 PE=1 SV=1	1e-014	-	-	tr|B9RNX8|B9RNX8_RICCO Two-component system sensor histidine kinase/response regulator. putative OS=Ricinus communis GN=RCOM_0922020 PE=4 SV=1	1e-021	ref|XP_002515447.1| two-component system sensor histidine kinase/response regulator. putative [Ricinus communis] gb|EEF46896.1| two-component system sensor histidine kinase/response regulator. putative [Ricinus communis]	1e-021	-	-	-	GO:0016310.phosphorylation;GO:0005634.nucleus;GO:0003677.DNA binding;GO:0000160.two-component signal transduction system (phosphorelay);GO:0016301.kinase activity;GO:0006355.regulation of transcription. DNA-dependent;GO:0000156.two-component response regu	-	K14491	ko04075. Plant hormone signal transduction;
	comp640899_c0_seq1	516	ARR-B	two-component response regulator ARR-B family	ARR-B	280	sp|O49397|ARR10_ARATH Two-component response regulator ARR10 OS=Arabidopsis thaliana GN=ARR10 PE=1 SV=1	1e-014	-	-	tr|B9RNX8|B9RNX8_RICCO Two-component system sensor histidine kinase/response regulator. putative OS=Ricinus communis GN=RCOM_0922020 PE=4 SV=1	1e-021	ref|XP_002515447.1| two-component system sensor histidine kinase/response regulator. putative [Ricinus communis] gb|EEF46896.1| two-component system sensor histidine kinase/response regulator. putative [Ricinus communis]	1e-021	-	-	-	GO:0016310.phosphorylation;GO:0005634.nucleus;GO:0003677.DNA binding;GO:0000160.two-component signal transduction system (phosphorelay);GO:0016301.kinase activity;GO:0006355.regulation of transcription. DNA-dependent;GO:0000156.two-component response regu	-	K14491	ko04075. Plant hormone signal transduction;
	comp710570_c0_seq1	517	-	-	ARR-B	265	-	-	-	-	tr|B9IMH1|B9IMH1_POPTR Type-b response regulator OS=Populus trichocarpa GN=POPTRDRAFT_825974 PE=4 SV=1	2e-010	ref|XP_002325148.1| type-b response regulator [Populus trichocarpa] gb|EEF03713.1| type-b response regulator [Populus trichocarpa]	2e-010	-	-	-	GO:0005634.nucleus;GO:0003677.DNA binding;GO:0000160.two-component signal transduction system (phosphorelay);GO:0006355.regulation of transcription. DNA-dependent;GO:0000156.two-component response regulator activity;	-	-	-
	comp987972_c0_seq1	518	-	-	ARR-B	261	sp|P62598|ARR12_ARATH Two-component response regulator ARR12 OS=Arabidopsis thaliana GN=ARR12 PE=2 SV=1	7e-008	-	-	tr|B9RNX8|B9RNX8_RICCO Two-component system sensor histidine kinase/response regulator. putative OS=Ricinus communis GN=RCOM_0922020 PE=4 SV=1	7e-012	ref|XP_002515447.1| two-component system sensor histidine kinase/response regulator. putative [Ricinus communis] gb|EEF46896.1| two-component system sensor histidine kinase/response regulator. putative [Ricinus communis]	7e-012	-	-	-	GO:0016310.phosphorylation;GO:0005634.nucleus;GO:0003677.DNA binding;GO:0000160.two-component signal transduction system (phosphorelay);GO:0016301.kinase activity;GO:0006355.regulation of transcription. DNA-dependent;GO:0000156.two-component response regu	-	-	-
	comp124574_c0_seq16	519	TOC1. APRR1	pseudo-response regulator 1	ARR-B	2652	-	-	gnl|CDD|203407 pfam06203. CCT. CCT motif. This short motif is found in a number of plant proteins. It is rich in basic amino acids and has been called a CCT motif after Co. Col and Toc1. The CCT motif is about 45 amino acids long and contains a putative	2e-017	tr|F6GT60|F6GT60_VITVI Putative uncharacterized protein OS=Vitis vinifera GN=VIT_17s0000g06570 PE=4 SV=1	2e-105	ref|XP_002281757.2| PREDICTED: two-component response regulator-like APRR1-like [Vitis vinifera]	2e-105	lcl|B9RLV6_RICCO/184-441 PB025223; Pfam-B_25223;	2e-059	-	GO:0016310.phosphorylation;GO:0000160.two-component signal transduction system (phosphorelay);GO:0016301.kinase activity;GO:0006355.regulation of transcription. DNA-dependent;GO:0000156.two-component response regulator activity;	-	K12127	ko04712. Circadian rhythm - plant;
	comp125329_c0_seq5	520	TOC1. APRR1	pseudo-response regulator 1	ARR-B	3216	sp|Q9LKL2|APRR1_ARATH Two-component response regulator-like APRR1 OS=Arabidopsis thaliana GN=APRR1 PE=1 SV=1	3e-089	gnl|CDD|203407 pfam06203. CCT. CCT motif. This short motif is found in a number of plant proteins. It is rich in basic amino acids and has been called a CCT motif after Co. Col and Toc1. The CCT motif is about 45 amino acids long and contains a putative	4e-020	tr|Q56TL2|Q56TL2_CASSA Timing of CAB expression 1 protein OS=Castanea sativa GN=TOC1 PE=2 SV=1	2e-114	gb|AAU20772.1| timing of CAB expression 1 protein [Castanea sativa]	2e-114	lcl|B9RLV6_RICCO/24-137 PF00072.19;Response_reg;	2e-059	-	GO:0016310.phosphorylation;GO:0000160.two-component signal transduction system (phosphorelay);GO:0016301.kinase activity;GO:0006355.regulation of transcription. DNA-dependent;GO:0000156.two-component response regulator activity;	-	K12127	ko04712. Circadian rhythm - plant;
	comp123003_c1_seq2	521	PRR7	pseudo-response regulator 7	ARR-B	671	sp|Q93WK5|APRR7_ARATH Two-component response regulator-like APRR7 OS=Arabidopsis thaliana GN=APRR7 PE=2 SV=1	8e-045	-	-	tr|B9SGT0|B9SGT0_RICCO Sensory transduction histidine kinase. putative OS=Ricinus communis GN=RCOM_0819890 PE=4 SV=1	2e-071	ref|XP_002525199.1| sensory transduction histidine kinase. putative [Ricinus communis] gb|EEF37165.1| sensory transduction histidine kinase. putative [Ricinus communis]	2e-071	lcl|PRR73_ORYSI/208-707 PB001156; Pfam-B_1156;	6e-028	-	GO:0016310.phosphorylation;GO:0000160.two-component signal transduction system (phosphorelay);GO:0016301.kinase activity;GO:0006355.regulation of transcription. DNA-dependent;GO:0000156.two-component response regulator activity;	-	K12129	ko04712. Circadian rhythm - plant;
	comp126148_c0_seq19	522	PRR7	pseudo-response regulator 7	ARR-B	3720	sp|Q93WK5|APRR7_ARATH Two-component response regulator-like APRR7 OS=Arabidopsis thaliana GN=APRR7 PE=2 SV=1	8e-128	gnl|CDD|203407 pfam06203. CCT. CCT motif. This short motif is found in a number of plant proteins. It is rich in basic amino acids and has been called a CCT motif after Co. Col and Toc1. The CCT motif is about 45 amino acids long and contains a putative	7e-021	tr|B9SGT0|B9SGT0_RICCO Sensory transduction histidine kinase. putative OS=Ricinus communis GN=RCOM_0819890 PE=4 SV=1	0	ref|XP_002525199.1| sensory transduction histidine kinase. putative [Ricinus communis] gb|EEF37165.1| sensory transduction histidine kinase. putative [Ricinus communis]	0	lcl|B9SGT0_RICCO/90-204 PF00072.19;Response_reg;	7e-051	-	GO:0016310.phosphorylation;GO:0000160.two-component signal transduction system (phosphorelay);GO:0016301.kinase activity;GO:0006355.regulation of transcription. DNA-dependent;GO:0000156.two-component response regulator activity;	-	K12129	ko04712. Circadian rhythm - plant;
	comp126541_c0_seq36	523	PRR7	pseudo-response regulator 7	ARR-B	3387	sp|Q93WK5|APRR7_ARATH Two-component response regulator-like APRR7 OS=Arabidopsis thaliana GN=APRR7 PE=2 SV=1	1e-131	gnl|CDD|203407 pfam06203. CCT. CCT motif. This short motif is found in a number of plant proteins. It is rich in basic amino acids and has been called a CCT motif after Co. Col and Toc1. The CCT motif is about 45 amino acids long and contains a putative	9e-016	tr|B9SGT0|B9SGT0_RICCO Sensory transduction histidine kinase. putative OS=Ricinus communis GN=RCOM_0819890 PE=4 SV=1	0	ref|XP_002525199.1| sensory transduction histidine kinase. putative [Ricinus communis] gb|EEF37165.1| sensory transduction histidine kinase. putative [Ricinus communis]	0	lcl|B9SGT0_RICCO/90-204 PF00072.19;Response_reg;	5e-051	-	GO:0016310.phosphorylation;GO:0000160.two-component signal transduction system (phosphorelay);GO:0016301.kinase activity;GO:0006355.regulation of transcription. DNA-dependent;GO:0000156.two-component response regulator activity;	-	K12129	ko04712. Circadian rhythm - plant;
	comp103113_c0_seq5	524	PRR7	pseudo-response regulator 7	ARR-B	841	sp|Q9LVG4|APRR3_ARATH Two-component response regulator-like APRR3 OS=Arabidopsis thaliana GN=APRR3 PE=1 SV=1	2e-048	gnl|CDD|200976 pfam00072. Response_reg. Response regulator receiver domain. This domain receives the signal from the sensor partner in bacterial two-component systems. It is usually found N-terminal to a DNA binding effector domain.	7e-015	tr|D7SKQ6|D7SKQ6_VITVI Putative uncharacterized protein OS=Vitis vinifera GN=VIT_06s0004g03650 PE=4 SV=1	1e-064	emb|CBI16234.3| unnamed protein product [Vitis vinifera]	1e-064	lcl|D7SKQ6_VITVI/97-211 PF00072.19;Response_reg;	8e-045	-	GO:0016310.phosphorylation;GO:0000160.two-component signal transduction system (phosphorelay);GO:0016301.kinase activity;GO:0006355.regulation of transcription. DNA-dependent;GO:0000156.two-component response regulator activity;	-	K12129	ko04712. Circadian rhythm - plant;
	comp126467_c0_seq21	525	PRR5	pseudo-response regulator 5	ARR-B	2638	sp|Q6LA42|APRR5_ARATH Two-component response regulator-like APRR5 OS=Arabidopsis thaliana GN=APRR5 PE=1 SV=2	2e-128	gnl|CDD|200976 pfam00072. Response_reg. Response regulator receiver domain. This domain receives the signal from the sensor partner in bacterial two-component systems. It is usually found N-terminal to a DNA binding effector domain.	4e-019	tr|B9IDF0|B9IDF0_POPTR Pseudo response regulator OS=Populus trichocarpa GN=PtpRR3 PE=4 SV=1	0	ref|XP_002321349.1| pseudo response regulator [Populus trichocarpa] gb|EEF05476.1| pseudo response regulator [Populus trichocarpa]	0	lcl|B9SEL0_RICCO/46-160 PF00072.19;Response_reg;	1e-062	-	GO:0000160.two-component signal transduction system (phosphorelay);GO:0006355.regulation of transcription. DNA-dependent;GO:0000156.two-component response regulator activity;	-	K12130	ko04712. Circadian rhythm - plant;
	comp123707_c0_seq8	526	ARR-B	two-component response regulator ARR-B family	ARR-B	2559	sp|P62598|ARR12_ARATH Two-component response regulator ARR12 OS=Arabidopsis thaliana GN=ARR12 PE=2 SV=1	1e-121	-	-	tr|F6H3J3|F6H3J3_VITVI Putative uncharacterized protein OS=Vitis vinifera GN=VIT_04s0008g05900 PE=4 SV=1	0	ref|XP_002282928.1| PREDICTED: two-component response regulator ARR12-like [Vitis vinifera]	0	lcl|B9RNX8_RICCO/20-131 PF00072.19;Response_reg;	1e-052	-	GO:0016310.phosphorylation;GO:0005634.nucleus;GO:0003677.DNA binding;GO:0000160.two-component signal transduction system (phosphorelay);GO:0016301.kinase activity;GO:0006355.regulation of transcription. DNA-dependent;GO:0000156.two-component response regu	-	K14491	ko04075. Plant hormone signal transduction;
	comp123556_c0_seq2	527	ARR-B	two-component response regulator ARR-B family	ARR-B	2464	sp|P62598|ARR12_ARATH Two-component response regulator ARR12 OS=Arabidopsis thaliana GN=ARR12 PE=2 SV=1	8e-128	gnl|CDD|200976 pfam00072. Response_reg. Response regulator receiver domain. This domain receives the signal from the sensor partner in bacterial two-component systems. It is usually found N-terminal to a DNA binding effector domain.	3e-022	tr|F6H3J3|F6H3J3_VITVI Putative uncharacterized protein OS=Vitis vinifera GN=VIT_04s0008g05900 PE=4 SV=1	0	ref|XP_002282928.1| PREDICTED: two-component response regulator ARR12-like [Vitis vinifera]	0	lcl|B9RNX8_RICCO/20-131 PF00072.19;Response_reg;	1e-052	-	GO:0016310.phosphorylation;GO:0005634.nucleus;GO:0003677.DNA binding;GO:0000160.two-component signal transduction system (phosphorelay);GO:0016301.kinase activity;GO:0006355.regulation of transcription. DNA-dependent;GO:0000156.two-component response regu	-	K14491	ko04075. Plant hormone signal transduction;
	comp121619_c0_seq4	528	ARR-B	two-component response regulator ARR-B family	ARR-B	2879	sp|Q940D0|ARR1_ARATH Two-component response regulator ARR1 OS=Arabidopsis thaliana GN=ARR1 PE=1 SV=2	0	-	-	tr|B9RZK5|B9RZK5_RICCO Sensor histidine kinase. putative OS=Ricinus communis GN=RCOM_0999330 PE=4 SV=1	0	ref|XP_002519174.1| sensor histidine kinase. putative [Ricinus communis] gb|EEF43038.1| sensor histidine kinase. putative [Ricinus communis]	0	lcl|Q71BZ1_CATRO/38-149 PF00072.19;Response_reg;	2e-059	-	GO:0016310.phosphorylation;GO:0005634.nucleus;GO:0003677.DNA binding;GO:0000160.two-component signal transduction system (phosphorelay);GO:0016301.kinase activity;GO:0006355.regulation of transcription. DNA-dependent;GO:0000156.two-component response regu	-	K14491	ko04075. Plant hormone signal transduction;
	comp119660_c0_seq1	529	ARR-B	two-component response regulator ARR-B family	ARR-B	2752	sp|Q940D0|ARR1_ARATH Two-component response regulator ARR1 OS=Arabidopsis thaliana GN=ARR1 PE=1 SV=2	0	gnl|CDD|29071 cd00156. REC. Signal receiver domain; originally thought to be unique to bacteria (CheY. OmpR. NtrC. and PhoB). now recently identified in eukaroytes ETR1 Arabidopsis thaliana; this domain receives the signal from the sensor partner in a two	8e-021	tr|B9RZK5|B9RZK5_RICCO Sensor histidine kinase. putative OS=Ricinus communis GN=RCOM_0999330 PE=4 SV=1	0	ref|XP_002519174.1| sensor histidine kinase. putative [Ricinus communis] gb|EEF43038.1| sensor histidine kinase. putative [Ricinus communis]	0	lcl|Q71BZ1_CATRO/38-149 PF00072.19;Response_reg;	8e-059	-	GO:0016310.phosphorylation;GO:0005634.nucleus;GO:0003677.DNA binding;GO:0000160.two-component signal transduction system (phosphorelay);GO:0016301.kinase activity;GO:0006355.regulation of transcription. DNA-dependent;GO:0000156.two-component response regu	-	K14491	ko04075. Plant hormone signal transduction;
	comp109042_c0_seq1	530	ARR-B	two-component response regulator ARR-B family	ARR-B	1900	sp|Q9FXD6|ARR11_ARATH Two-component response regulator ARR11 OS=Arabidopsis thaliana GN=ARR11 PE=1 SV=1	5e-103	gnl|CDD|130620 TIGR01557. myb_SHAQKYF. myb-like DNA-binding domain. SHAQKYF class. This model describes a DNA-binding domain restricted to (but common in) plant proteins. many of which also contain a response regulator domain. The domain appears related	6e-014	tr|D7TAK2|D7TAK2_VITVI Putative uncharacterized protein OS=Vitis vinifera GN=VIT_01s0010g02230 PE=4 SV=1	0	ref|XP_002267616.1| PREDICTED: two-component response regulator ARR11 [Vitis vinifera] emb|CBI27525.3| unnamed protein product [Vitis vinifera]	0	lcl|B9RMP7_RICCO/19-130 PF00072.19;Response_reg;	1e-036	-	GO:0016310.phosphorylation;GO:0003677.DNA binding;GO:0000160.two-component signal transduction system (phosphorelay);GO:0016301.kinase activity;GO:0006355.regulation of transcription. DNA-dependent;GO:0000156.two-component response regulator activity;	-	K14491	ko04075. Plant hormone signal transduction;
	comp106940_c0_seq1	531	ARR-B	two-component response regulator ARR-B family	ARR-B	1931	sp|Q9FXD6|ARR11_ARATH Two-component response regulator ARR11 OS=Arabidopsis thaliana GN=ARR11 PE=1 SV=1	1e-135	gnl|CDD|200976 pfam00072. Response_reg. Response regulator receiver domain. This domain receives the signal from the sensor partner in bacterial two-component systems. It is usually found N-terminal to a DNA binding effector domain.	1e-019	tr|D7TAK2|D7TAK2_VITVI Putative uncharacterized protein OS=Vitis vinifera GN=VIT_01s0010g02230 PE=4 SV=1	0	ref|XP_002267616.1| PREDICTED: two-component response regulator ARR11 [Vitis vinifera] emb|CBI27525.3| unnamed protein product [Vitis vinifera]	0	lcl|B9RMP7_RICCO/19-130 PF00072.19;Response_reg;	7e-059	-	GO:0016310.phosphorylation;GO:0003677.DNA binding;GO:0000160.two-component signal transduction system (phosphorelay);GO:0016301.kinase activity;GO:0006355.regulation of transcription. DNA-dependent;GO:0000156.two-component response regulator activity;	-	K14491	ko04075. Plant hormone signal transduction;
	comp93778_c0_seq1	532	ARR-A	two-component response regulator ARR-A family	ARR-B	544	sp|O80366|ARR9_ARATH Two-component response regulator ARR9 OS=Arabidopsis thaliana GN=ARR9 PE=1 SV=1	5e-059	gnl|CDD|178599 PLN03029. PLN03029. type-a response regulator protein; Provisional.	5e-076	tr|F6I5S0|F6I5S0_VITVI Putative uncharacterized protein OS=Vitis vinifera GN=VIT_13s0067g03490 PE=4 SV=1	5e-066	ref|XP_002267932.1| PREDICTED: two-component response regulator ARR9 [Vitis vinifera]	5e-066	lcl|E3Q1G4_POPCA/15-147 PF00072.19;Response_reg;	8e-062	-	GO:0000160.two-component signal transduction system (phosphorelay);GO:0006355.regulation of transcription. DNA-dependent;GO:0000156.two-component response regulator activity;	-	K14492	ko04075. Plant hormone signal transduction;
	comp113118_c0_seq4	533	ARR-A	two-component response regulator ARR-A family	ARR-B	1085	sp|O80366|ARR9_ARATH Two-component response regulator ARR9 OS=Arabidopsis thaliana GN=ARR9 PE=1 SV=1	2e-040	gnl|CDD|178599 PLN03029. PLN03029. type-a response regulator protein; Provisional.	1e-047	tr|B9RGB1|B9RGB1_RICCO Two-component response regulator ARR8. putative OS=Ricinus communis GN=RCOM_1452640 PE=4 SV=1	2e-048	ref|XP_002513063.1| Two-component response regulator ARR8. putative [Ricinus communis] gb|EEF49566.1| Two-component response regulator ARR8. putative [Ricinus communis]	2e-048	lcl|E3Q1G4_POPCA/15-147 PF00072.19;Response_reg;	1e-039	-	GO:0000160.two-component signal transduction system (phosphorelay);GO:0006355.regulation of transcription. DNA-dependent;GO:0000156.two-component response regulator activity;	-	K14492	ko04075. Plant hormone signal transduction;
	comp105650_c0_seq6	534	ARR-A	two-component response regulator ARR-A family	ARR-B	1140	sp|Q9ZWS6|ARR6_ARATH Two-component response regulator ARR6 OS=Arabidopsis thaliana GN=ARR6 PE=1 SV=2	3e-020	-	-	tr|B9R8Z6|B9R8Z6_RICCO Two-component sensor protein histidine protein kinase. putative OS=Ricinus communis GN=RCOM_1512800 PE=4 SV=1	3e-019	-	-	lcl|B9R8Z6_RICCO/29-150 PF00072.19;Response_reg;	8e-021	-	GO:0016310.phosphorylation;GO:0000160.two-component signal transduction system (phosphorelay);GO:0016301.kinase activity;GO:0006355.regulation of transcription. DNA-dependent;GO:0000156.two-component response regulator activity;	-	K14492	ko04075. Plant hormone signal transduction;
	comp37060_c0_seq1	535	-	-	ARR-B	277	-	-	-	-	tr|B9MZZ8|B9MZZ8_POPTR Type-b response regulator OS=Populus trichocarpa GN=POPTRDRAFT_742301 PE=4 SV=1	1e-020	ref|XP_003529546.1| PREDICTED: two-component response regulator ARR2-like [Glycine max]	2e-021	-	-	-	GO:0016310.phosphorylation;GO:0005634.nucleus;GO:0003677.DNA binding;GO:0000160.two-component signal transduction system (phosphorelay);GO:0016301.kinase activity;GO:0006355.regulation of transcription. DNA-dependent;GO:0000156.two-component response regu	-	-	-
	comp124991_c0_seq12	536	-	-	ARR-B	2917	sp|Q6LA43|APRR2_ARATH Two-component response regulator-like APRR2 OS=Arabidopsis thaliana GN=APRR2 PE=2 SV=2	2e-081	-	-	tr|A5B243|A5B243_VITVI Putative uncharacterized protein OS=Vitis vinifera GN=VITISV_001044 PE=4 SV=1	4e-164	emb|CAN71929.1| hypothetical protein VITISV_001044 [Vitis vinifera]	4e-164	lcl|B9SNR6_RICCO/20-129 PF00072.19;Response_reg;	2e-037	-	GO:0005634.nucleus;GO:0003677.DNA binding;GO:0000160.two-component signal transduction system (phosphorelay);GO:0006355.regulation of transcription. DNA-dependent;GO:0000156.two-component response regulator activity;	-	-	-
	comp124923_c0_seq35	537	-	-	ARR-B	2966	sp|Q6LA43|APRR2_ARATH Two-component response regulator-like APRR2 OS=Arabidopsis thaliana GN=APRR2 PE=2 SV=2	8e-101	-	-	tr|F6HTC7|F6HTC7_VITVI Putative uncharacterized protein OS=Vitis vinifera GN=VIT_02s0012g00570 PE=4 SV=1	0	ref|XP_002279150.1| PREDICTED: two-component response regulator-like APRR2 [Vitis vinifera] emb|CBI33947.3| unnamed protein product [Vitis vinifera]	0	lcl|B9SNR6_RICCO/20-129 PF00072.19;Response_reg;	2e-037	-	GO:0005634.nucleus;GO:0003677.DNA binding;GO:0000160.two-component signal transduction system (phosphorelay);GO:0006355.regulation of transcription. DNA-dependent;GO:0000156.two-component response regulator activity;	-	-	-
	comp62983_c0_seq1	538	-	-	ARR-B	233	sp|Q6LA43|APRR2_ARATH Two-component response regulator-like APRR2 OS=Arabidopsis thaliana GN=APRR2 PE=2 SV=2	2e-010	-	-	tr|F6HTC7|F6HTC7_VITVI Putative uncharacterized protein OS=Vitis vinifera GN=VIT_02s0012g00570 PE=4 SV=1	1e-021	ref|XP_002279150.1| PREDICTED: two-component response regulator-like APRR2 [Vitis vinifera] emb|CBI33947.3| unnamed protein product [Vitis vinifera]	9e-022	-	-	-	GO:0005634.nucleus;GO:0003677.DNA binding;GO:0000160.two-component signal transduction system (phosphorelay);GO:0006355.regulation of transcription. DNA-dependent;GO:0000156.two-component response regulator activity;	-	-	-
	comp92212_c0_seq1	539	-	-	ARR-B	460	sp|Q6LA43|APRR2_ARATH Two-component response regulator-like APRR2 OS=Arabidopsis thaliana GN=APRR2 PE=2 SV=2	5e-038	-	-	tr|F6HTC7|F6HTC7_VITVI Putative uncharacterized protein OS=Vitis vinifera GN=VIT_02s0012g00570 PE=4 SV=1	4e-066	ref|XP_002279150.1| PREDICTED: two-component response regulator-like APRR2 [Vitis vinifera] emb|CBI33947.3| unnamed protein product [Vitis vinifera]	4e-066	lcl|D7TTG7_VITVI/175-283 PB113264; Pfam-B_113264;	7e-023	-	GO:0005634.nucleus;GO:0003677.DNA binding;GO:0000160.two-component signal transduction system (phosphorelay);GO:0006355.regulation of transcription. DNA-dependent;GO:0000156.two-component response regulator activity;	-	-	-
[truncated: 2,633 more rows]

## Sheet: B Number of TF
	Additional file 2B. Number of differentially expressed unigenes (up and down-regulation) in each transcription factor family for four comparisons
	Trancription factor family	Total numbera	Changed nubersb(%)	Change	N4/N0	N24/N0	E4/E0	E24/E0
	Alfin-like	18	3(16.7%）	Up	1	1	2	0
				Down	0	0	0	0
	AP2-EREBP	346	286(82.7%）	Up	105	115	102	169
[truncated: 88 more rows]

## Sheet:  C N-E 4h con
	Additional file 2C. TF unigenes commonly differentially expressed in N-E only at 4 h
[truncated: 116 more rows]

[truncated: 5 more sheets: D N-E 24h con, E N-E con 4h&24h, F E special 4h,  G E special 24h, H E special 4h&24h]
