# Supplementary material for: Comprehensive analysis of differentially expressed genes and transcriptional regulation induced by salt stress in two contrasting cotton genotypes
Source: BMC Genomics. 2014 Sep 5;15(1):760. doi: 10.1186/1471-2164-15-760 (PMC4169805; doi:10.1186/1471-2164-15-760)
Supplement: Supplementary file 4 — Additional file 4: Differentially expressed unigenes at 4- and 24-h of salt stress in Earlistaple 7 (also shown in Figure 11 ). (XLSX 231 KB) [file 12864_2014_6456_MOESM4_ESM.xlsx]

## Sheet: All
	Additional file 4. Differentially expressed unigenes at 4- and 24-h of salt stress in Earlistaple 7 (also shown in Figure 11)
	Unigene	N4/N0	N24/N0	E0/N0	E4/E0	E24/E0	LogN4/N0	LogE4/E0	LogE0/N0	LogN24/N0	LogE24/E0	Name	Definition	Length	Swissprot_des	Swissprot_evalue	Cdd_des	Cdd_evalue	Trembl_des	Trembl_evalue	NR_des	NR_evalue	PFAM_des	PFAM_evalue	KOG	GO	EC	KO	Pathway
	comp104896_c0_seq11	2.04	1.76	0.08	18.5	17	1.02857	4.20945	-3.64386	0.815575	4.08746	B120	G-type lectin S-receptor-like serine/threonine-protein kinase B120	2380	sp|O81906|B120_ARATH G-type lectin S-receptor-like serine/threonine-protein kinase B120 OS=Arabidopsis thaliana GN=B120 PE=1 SV=1	0	gnl|CDD|173623 cd00180. PKc. Catalytic domain of Protein Kinases. Protein Kinases (PKs). catalytic (c) domain. PKs catalyze the transfer of the gamma-phosphoryl group from ATP to serine/threonine or tyrosine residues on protein substrates. The PK family is part of a larger superfamily that includes the catalytic domains of RIO kinases. aminoglycoside phosphotransferase. choline kinase. phosphoino…	8e-50	tr|B9H1U8|B9H1U8_POPTR Predicted protein (Fragment) OS=Populus trichocarpa GN=POPTRDRAFT_196932 PE=3 SV=1	0	ref|XP_002304962.1| predicted protein [Populus trichocarpa] gb|EEE85473.1| predicted protein [Populus trichocarpa]	0	lcl|B9SFF2_RICCO/530-800 PF07714.12;Pkinase_Tyr;	4e-154	T	GO:0004709.MAP kinase kinase kinase activity;GO:0005524.ATP binding;GO:0005529.carbohydrate binding;GO:0006468.protein phosphorylation;GO:0004674.protein serine/threonine kinase activity;GO:0000166.nucleotide binding;GO:0004672.protein kinase activity;GO:0048544.recognition of pollen;GO:0016740.transferase activity;GO:0016772.transferase activity. transferring phosphorus-containing groups;	-	-	-
	comp106127_c0_seq3	0	1.89189	1.10811	2.41463	2.7561	#NUM!	1.2718	0.148099	0.91983	1.46263	AAPC	glucose-6-phosphate 1-epimerase	1736	sp|Q40784|AAPC_CENCI Putative glucose-6-phosphate 1-epimerase OS=Cenchrus ciliaris PE=2 SV=1	4e-119	gnl|CDD|185697 cd09020. D-hex-6-P-epi_like. D-hexose-6-phosphate epimerase-like. D-Hexose-6-phosphate epimerase Ymr099c from Saccharomyces cerevisiae belongs to the large superfamily of aldose-1-epimerases. Its active site is very similar to the catalytic site of galactose mutarotase. the best studied member of the superfamily. It also contains the conserved glutamate and histidine residues that …	2e-105	tr|B9S658|B9S658_RICCO Aldose 1-epimerase. putative OS=Ricinus communis GN=RCOM_1064680 PE=4 SV=1	1e-164	ref|XP_002521477.1| aldose 1-epimerase. putative [Ricinus communis] gb|EEF40967.1| aldose 1-epimerase. putative [Ricinus communis]	1e-164	lcl|B9S658_RICCO/13-285 PF01263.15;Aldose_epim;	1e-150	G	GO:0030246.carbohydrate binding;GO:0047938.glucose-6-phosphate 1-epimerase activity;GO:0016853.isomerase activity;GO:0005975.carbohydrate metabolic process;GO:0003824.catalytic activity;	EC:5.1.3.15	K01792	ko00010. Glycolysis / Gluconeogenesis;
	comp107336_c0_seq8	0.396619	1.29129	0.353706	-	2.29779	-1.33417	-	-1.49938	0.36881	1.20025	EXLA2	Expansin-like A2	1115	sp|Q9SVE5|EXLA2_ARATH Expansin-like A2 OS=Arabidopsis thaliana GN=EXLA2 PE=2 SV=1	6e-98	gnl|CDD|178594 PLN03023. PLN03023. Expansin-like B1; Provisional.	2e-59	tr|B9T775|B9T775_RICCO Beta-expansin 1a. putative OS=Ricinus communis GN=RCOM_0235100 PE=3 SV=1	7e-122	ref|XP_002534094.1| Beta-expansin 1a precursor. putative [Ricinus communis] gb|EEF28288.1| Beta-expansin 1a precursor. putative [Ricinus communis]	7e-122	lcl|B9T775_RICCO/144-227 PF01357.16;Pollen_allerg_1;	2e-40	-	GO:0019953.sexual reproduction;GO:0005576.extracellular region;	-	-	-
	comp107350_c0_seq2	0	1.5283	0.641509	-	2.05882	#NUM!	-	-0.640458	0.61193	1.04182	MSL5	Mechanosensitive ion channel protein 5. chloroplastic	1006	sp|Q9LH74|MSL5_ARATH Mechanosensitive ion channel protein 5 OS=Arabidopsis thaliana GN=MSL5 PE=2 SV=1	9e-66	-	-	tr|B9I1Q5|B9I1Q5_POPTR Predicted protein (Fragment) OS=Populus trichocarpa GN=POPTRDRAFT_235452 PE=4 SV=1	3e-70	ref|XP_002317440.1| predicted protein [Populus trichocarpa] gb|EEE98052.1| predicted protein [Populus trichocarpa]	3e-70	lcl|B9I1Q5_POPTR/323-530 PF00924.13;MS_channel;	6e-62	-	GO:0016020.membrane;GO:0055085.transmembrane transport;	-	-	-
	comp112318_c0_seq4	0	1.2973	0.337838	3.52	4.92	#NUM!	1.81558	-1.5656	0.375509	2.29866	DRL2	disease resistance protein	1252	sp|P60839|DRL2_ARATH Probable disease resistance protein At1g12290 OS=Arabidopsis thaliana GN=At1g12290 PE=2 SV=1	2e-61	gnl|CDD|206026 pfam13855. LRR_8. Leucine rich repeat.	6e-06	tr|Q8H6R0|Q8H6R0_PONTR NBS-LRR type disease resistance protein OS=Poncirus trifoliata GN=CTV.17 PE=4 SV=1	5e-89	gb|AAN62353.1|AF506028_20 NBS-LRR type disease resistance protein [Citrus trifoliata]	4e-89	lcl|D7T3U9_VITVI/290-348 PF13855.1;LRR_8;	3e-11	T	GO:0005524.ATP binding;GO:0006952.defense response;GO:0000166.nucleotide binding;GO:0017111.nucleoside-triphosphatase activity;GO:0006915.apoptotic process;	-	-	-
	comp112927_c0_seq2	2	1.22881	0.838983	2.70707	2.51515	1	1.43673	-0.253286	0.297266	1.33065	PP2C56/ABI1	protein phosphatase 2C	1870	sp|P49597|P2C56_ARATH Protein phosphatase 2C 56 OS=Arabidopsis thaliana GN=ABI1 PE=1 SV=2	6e-59	gnl|CDD|197659 smart00332. PP2Cc. Serine/threonine phosphatases. family 2C. catalytic domain. The protein architecture and deduced catalytic mechanism of PP2C phosphatases are similar to the PP1. PP2A. PP2B family of protein Ser/Thr phosphatases. with which PP2C shares no sequence similarity.	2e-47	tr|F6HGL2|F6HGL2_VITVI Putative uncharacterized protein OS=Vitis vinifera GN=VIT_11s0016g03180 PE=3 SV=1	4e-124	ref|XP_002280468.2| PREDICTED: probable protein phosphatase 2C 6-like [Vitis vinifera]	4e-124	lcl|D7TBH1_VITVI/36-313 PF00481.16;PP2C;	7e-110	T	GO:0008287.protein serine/threonine phosphatase complex;GO:0046872.metal ion binding;GO:0016787.hydrolase activity;GO:0004721.phosphoprotein phosphatase activity;GO:0006470.protein dephosphorylation;GO:0003824.catalytic activity;GO:0004722.protein serine/threonine phosphatase activity;	EC:3.1.3.16	K14497	ko04075. Plant hormone signal transduction;
	comp113927_c0_seq6	0	1.41667	0.35	2.33333	2.92063	#NUM!	1.22239	-1.51457	0.5025	1.54628	AAP3	Amino acid permease 3	2777	sp|Q39134|AAP3_ARATH Amino acid permease 3 OS=Arabidopsis thaliana GN=AAP3 PE=1 SV=2	0	gnl|CDD|190008 pfam01490. Aa_trans. Transmembrane amino acid transporter protein. This transmembrane region is found in many amino acid transporters including UNC-47 and MTR. UNC-47 encodes a vesicular amino butyric acid (GABA) transporter. (VGAT). UNC-47 is predicted to have 10 transmembrane domains. MTR is a N system amino acid transporter system protein involved in methyltryptophan resistance.…	2e-136	tr|B9S2V3|B9S2V3_RICCO Amino acid transporter. putative OS=Ricinus communis GN=RCOM_0562460 PE=4 SV=1	0	ref|XP_002520322.1| amino acid transporter. putative [Ricinus communis] gb|EEF42108.1| amino acid transporter. putative [Ricinus communis]	0	lcl|O82044_RICCO/39-473 PF01490.13;Aa_trans;	0	E	GO:0016020.membrane;GO:0016021.integral to membrane;	-	-	-
	comp115099_c0_seq2	0.470588	0.588235	0.176471	8.33333	12.3333	-1.08746	3.05889	-2.5025	-0.765535	3.62449	PP388	Pentatricopeptide repeat-containing protein	2405	sp|Q9FFE3|PP388_ARATH Pentatricopeptide repeat-containing protein At5g16420. mitochondrial OS=Arabidopsis thaliana GN=At5g16420 PE=2 SV=1	0	-	-	tr|B9SBC5|B9SBC5_RICCO Pentatricopeptide repeat-containing protein. putative OS=Ricinus communis GN=RCOM_0715730 PE=4 SV=1	0	ref|XP_002523294.1| pentatricopeptide repeat-containing protein. putative [Ricinus communis] gb|EEF39010.1| pentatricopeptide repeat-containing protein. putative [Ricinus communis]	0	lcl|PP388_ARATH/224-273 PF13041.1;PPR_2;	3e-21	-	GO:0016668.oxidoreductase activity. acting on a sulfur group of donors. NAD or NADP as acceptor;GO:0005488.binding;GO:0055114.oxidation-reduction process;GO:0016491.oxidoreductase activity;	-	-	-
	comp117400_c0_seq13	2.08	3.93		1.67	3.85		-0.316735	-	0.917946	1.20501	NHX1	Sodium/hydrogen exchanger 1	3134	sp|Q68KI4|NHX1_ARATH Sodium/hydrogen exchanger 1 OS=Arabidopsis thaliana GN=NHX1 PE=1 SV=2	4e-97	-	-	tr|Q67BJ5|Q67BJ5_LOPEL Sodium/hydrogen exchanger OS=Lophopyrum elongatum GN=NHX2 PE=2 SV=1	7e-179	-	-	-	-	-	GO:0006810.transport;GO:0055085.transmembrane transport;GO:0015385.sodium:hydrogen antiporter activity;GO:0006885.regulation of pH;GO:0015299.solute:hydrogen antiporter activity;GO:0006812.cation transport;GO:0006811.ion transport;GO:0016021.integral to membrane;GO:0006814.sodium ion transport;GO:0015297.antiporter activity;	-	-	-
	comp117733_c0_seq3	1.96267	1.27733	0.901333	2.23964	-	0.972815	1.16327	-0.149867	0.353135	-	NTF3	Mitogen-activated protein kinase	1984	sp|Q40517|NTF3_TOBAC Mitogen-activated protein kinase homolog NTF3 OS=Nicotiana tabacum GN=NTF3 PE=1 SV=1	0	gnl|CDD|143363 cd07858. STKc_TEY_MAPK_plant. Catalytic domain of the Serine/Threonine Kinases. TEY Mitogen-Activated Protein Kinases from Plants. Serine/Threonine Kinases (STKs). Plant TEY Mitogen-Activated Protein Kinase (MAPK) subfamily. catalytic (c) domain. STKs catalyze the transfer of the gamma-phosphoryl group from ATP to serine/threonine residues on protein substrates. The TEY MAPK subfam…	0	tr|A5WYZ9|A5WYZ9_GOSHI Mitogen-activated protein kinase OS=Gossypium hirsutum GN=MAPK PE=2 SV=1	0	gb|ABA00652.1| mitogen-activated protein kinase [Gossypium hirsutum] gb|ADI52624.1| mitogen-activated protein kinase [Gossypium hirsutum]	0	lcl|Q683Y5_9MAGN/32-319 PF00069.20;Pkinase;	7e-178	TDKL	GO:0016310.phosphorylation;GO:0005524.ATP binding;GO:0004674.protein serine/threonine kinase activity;GO:0016301.kinase activity;GO:0004672.protein kinase activity;GO:0000166.nucleotide binding;GO:0006468.protein phosphorylation;GO:0016740.transferase activity;GO:0004707.MAP kinase activity;GO:0016772.transferase activity. transferring phosphorus-containing groups;	EC:2.7.11.24	K04371	ko04010. MAPK signaling pathway;ko04012. ErbB signaling pathway;ko04013. MAPK signaling pathway - fly;ko04062. Chemokine signaling pathway;ko04066. HIF-1 signaling pathway;ko04114. Oocyte meiosis;ko04150. mTOR signaling pathway;ko04151. PI3K-Akt signaling pathway;ko04270. Vascular smooth muscle contraction;ko04320. Dorso-ventral axis formation;ko04350. TGF-beta signaling pathway;ko04360. Axon gui…
	comp119763_c0_seq3	0	1.25714	0.4	3.5	3.85714	#NUM!	1.80735	-1.32193	0.330149	1.94753	-	DnaJ domain	2564	-	-	gnl|CDD|201096 pfam00226. DnaJ. DnaJ domain. DnaJ domains (J-domains) are associated with hsp70 heat-shock system and it is thought that this domain mediates the interaction. DnaJ-domain is therefore part of a chaperone (protein folding) system. The T-antigens. although not in Prosite are confirmed as DnaJ containing domains from literature.	1e-15	tr|F6HSV0|F6HSV0_VITVI Putative uncharacterized protein OS=Vitis vinifera GN=VIT_07s0129g00480 PE=4 SV=1	0	ref|XP_002279390.1| PREDICTED: uncharacterized protein LOC100261169 [Vitis vinifera]	0	lcl|B9T4J7_RICCO/143-500 PB006360; Pfam-B_6360;	3e-166	-	GO:0006457.protein folding;GO:0051082.unfolded protein binding;GO:0031072.heat shock protein binding;GO:0006950.response to stress;	-	-	-
	comp120428_c0_seq7	0	1.64615	0.276923	6.22222	5.83333	#NUM!	2.63743	-1.85244	0.719099	2.54432	VPS24-1	charged multivesicular body protein 3	1742	sp|Q9FFB3|VP241_ARATH Vacuolar protein sorting-associated protein 24 homolog 1 OS=Arabidopsis thaliana GN=VPS24-1 PE=2 SV=1	1e-41	-	-	tr|B9HLG6|B9HLG6_POPTR Predicted protein OS=Populus trichocarpa GN=POPTRDRAFT_720579 PE=4 SV=1	2e-41	ref|XP_002311070.1| predicted protein [Populus trichocarpa] gb|EEE88437.1| predicted protein [Populus trichocarpa]	2e-41	lcl|B9HLG6_POPTR/20-190 PF03357.16;Snf7;	4e-37	U	GO:0015031.protein transport;	-	K12193	ko04144. Endocytosis;
	comp120544_c0_seq3	0	1.78176	0.302932	4.49462	8.82796	#NUM!	2.1682	-1.72294	0.833302	3.14208	PHO1	Phosphate transporter	2876	sp|Q6R8G7|PHO13_ARATH Phosphate transporter PHO1 homolog 3 OS=Arabidopsis thaliana GN=PHO1;H3 PE=2 SV=2	0	gnl|CDD|202546 pfam03124. EXS. EXS family. We have named this region the EXS family after (ERD1. XPR1. and SYG1). This family includes C-terminus portions from the SYG1 G-protein associated signal transduction protein from Saccharomyces cerevisiae. and sequences that are thought to be murine leukaemia virus (MLV) receptors (XPR1). N-terminus portions from these proteins are aligned in the SPX pfa…	4e-103	tr|B9HIA2|B9HIA2_POPTR Pho1-like protein OS=Populus trichocarpa GN=POPTRDRAFT_765774 PE=4 SV=1	0	ref|XP_002312260.1| pho1-like protein [Populus trichocarpa] gb|EEE89627.1| pho1-like protein [Populus trichocarpa]	0	lcl|B9HIA2_POPTR/432-770 PF03124.9;EXS;	9e-154	U	GO:0004872.receptor activity;GO:0016021.integral to membrane;	-	-	-
	comp120753_c0_seq3	1.47205	1.24224	0.540373	2.27586	2.54023	0.557826	1.18641	-0.887973	0.312939	1.34496	ACA1	Ca2+-transporting ATPase	2477	sp|Q37145|ACA1_ARATH Calcium-transporting ATPase 1. chloroplastic OS=Arabidopsis thaliana GN=ACA1 PE=1 SV=3	8e-175	-	-	tr|A5B8H7|A5B8H7_VITVI Putative uncharacterized protein OS=Vitis vinifera GN=VITISV_024946 PE=3 SV=1	0	emb|CAN61103.1| hypothetical protein VITISV_024946 [Vitis vinifera]	0	lcl|Q8L8A0_MEDTR/449-767 PF00702.21;Hydrolase;	4e-164	P	GO:0070588.calcium ion transmembrane transport;GO:0016020.membrane;GO:0005524.ATP binding;GO:0006754.ATP biosynthetic process;GO:0016787.hydrolase activity;GO:0000166.nucleotide binding;GO:0016021.integral to membrane;GO:0006810.transport;GO:0008152.metabolic process;GO:0015662.ATPase activity. coupled to transmembrane movement of ions. phosphorylative mechanism;GO:0005388.calcium-transporting AT…	EC:3.6.3.8	K01537	-
	comp121034_c1_seq20	1.91111	1.73333	0.333333	4.26667	4.26667	0.934412	2.09311	-1.58496	0.793549	2.09311	GBF	plant G-box-binding factor	2336	sp|Q99142|TAF1_TOBAC Transcriptional activator TAF-1 (Fragment) OS=Nicotiana tabacum GN=TAF1 PE=2 SV=1	1e-46	gnl|CDD|116391 pfam07777. MFMR. G-box binding protein MFMR. This region is found to the N-terminus of the pfam00170 transcription factor domain. It is between 150 and 200 amino acids in length. The N-terminal half is rather rich in proline residues and has been termed the PRD (proline rich domain). whereas the C-terminal half is more polar and has been called the MFMR (multifunctional mosaic regi…	8e-35	tr|D7UCK3|D7UCK3_VITVI Putative uncharacterized protein OS=Vitis vinifera GN=VIT_15s0046g01440 PE=3 SV=1	6e-64	ref|XP_002279966.2| PREDICTED: common plant regulatory factor 1-like [Vitis vinifera] emb|CBI40468.3| unnamed protein product [Vitis vinifera]	6e-64	lcl|B9RE16_RICCO/3-184 PF07777.6;MFMR;	1e-42	-	GO:0005634.nucleus;GO:0003677.DNA binding;GO:0006355.regulation of transcription. DNA-dependent;GO:0043565.sequence-specific DNA binding;GO:0006351.transcription. DNA-dependent;GO:0003700.sequence-specific DNA binding transcription factor activity;GO:0046983.protein dimerization activity;	-	K09060	-
	comp122739_c1_seq4	0.848	1.712	0.52	1.69231	2.98462	-0.237864	0.758992	-0.943416	0.775683	1.57755	UGT89A2	UDP-glycosyltransferase	2212	sp|Q9LZD8|U89A2_ARATH UDP-glycosyltransferase 89A2 OS=Arabidopsis thaliana GN=UGT89A2 PE=2 SV=1	1e-111	gnl|CDD|178454 PLN02863. PLN02863. UDP-glucoronosyl/UDP-glucosyl transferase family protein.	3e-120	tr|B9HWT6|B9HWT6_POPTR Predicted protein OS=Populus trichocarpa GN=POPTRDRAFT_566744 PE=4 SV=1	6e-138	ref|XP_002314912.1| predicted protein [Populus trichocarpa] gb|EEF01083.1| predicted protein [Populus trichocarpa]	6e-138	lcl|B9HWT6_POPTR/258-432 PF00201.13;UDPGT;	1e-72	-	GO:0047213.anthocyanidin 3-O-glucosyltransferase activity;GO:0016757.transferase activity. transferring glycosyl groups;GO:0008152.metabolic process;GO:0016758.transferase activity. transferring hexosyl groups;GO:0016740.transferase activity;	-	-	-
	comp123747_c0_seq15	1.61905	1.38095	0.52381	2.09091	-	0.695145	1.06413	-0.932886	0.465664	-	MPK4	Mitogen-activated protein kinase 4	2868	sp|Q39024|MPK4_ARATH Mitogen-activated protein kinase 4 OS=Arabidopsis thaliana GN=MPK4 PE=1 SV=2	2e-174	gnl|CDD|143363 cd07858. STKc_TEY_MAPK_plant. Catalytic domain of the Serine/Threonine Kinases. TEY Mitogen-Activated Protein Kinases from Plants. Serine/Threonine Kinases (STKs). Plant TEY Mitogen-Activated Protein Kinase (MAPK) subfamily. catalytic (c) domain. STKs catalyze the transfer of the gamma-phosphoryl group from ATP to serine/threonine residues on protein substrates. The TEY MAPK subfam…	0	tr|Q3C254|Q3C254_TOBAC Mitogen-activated protein kinase OS=Nicotiana tabacum GN=mapk PE=2 SV=1	1e-177	gb|AEQ28763.1| mitogen-activated protein kinase 1 [Prunus salicina]	9e-178	lcl|Q8LT16_SOLTU/44-329 PF00069.20;Pkinase;	4e-135	TDKL	GO:0016310.phosphorylation;GO:0005524.ATP binding;GO:0004674.protein serine/threonine kinase activity;GO:0016301.kinase activity;GO:0004672.protein kinase activity;GO:0000166.nucleotide binding;GO:0006468.protein phosphorylation;GO:0016740.transferase activity;GO:0004707.MAP kinase activity;GO:0016772.transferase activity. transferring phosphorus-containing groups;	EC:2.7.11.24	K04371	ko04010. MAPK signaling pathway;ko04012. ErbB signaling pathway;ko04013. MAPK signaling pathway - fly;ko04062. Chemokine signaling pathway;ko04066. HIF-1 signaling pathway;ko04114. Oocyte meiosis;ko04150. mTOR signaling pathway;ko04151. PI3K-Akt signaling pathway;ko04270. Vascular smooth muscle contraction;ko04320. Dorso-ventral axis formation;ko04350. TGF-beta signaling pathway;ko04360. Axon gui…
	comp124630_c0_seq1	0	1.48947	0.468421	2.32584	4.06742	#NUM!	1.21775	-1.09412	0.574803	2.02411	RLP12	Receptor-like protein 12	3090	sp|Q9C9H7|RLP12_ARATH Receptor-like protein 12 OS=Arabidopsis thaliana GN=RLP12 PE=2 SV=2	7e-88	-	-	tr|G4RIK9|G4RIK9_GOSBA GbVe OS=Gossypium barbadense PE=2 SV=1	0	gb|ACJ61469.1| GbVe [Gossypium barbadense]	0	lcl|D7SQX0_VITVI/681-741 PF13855.1;LRR_8;	5e-19	TSZ	GO:0032440.2-alkenal reductase [NAD(P)] activity;GO:0016310.phosphorylation;GO:0016301.kinase activity;GO:0055114.oxidation-reduction process;GO:0016491.oxidoreductase activity;	-	-	-
	comp124902_c0_seq4	0	1.54615	0.461538	2.91667	4.76667	#NUM!	1.54432	-1.11548	0.628684	2.25298	HSL1	Receptor-like protein kinase HSL1	3534	sp|Q9SGP2|HSL1_ARATH Receptor-like protein kinase HSL1 OS=Arabidopsis thaliana GN=HSL1 PE=2 SV=1	0	-	-	tr|B9INH9|B9INH9_POPTR Predicted protein OS=Populus trichocarpa GN=POPTRDRAFT_910756 PE=3 SV=1	0	ref|XP_002324752.1| predicted protein [Populus trichocarpa] gb|EEF03317.1| predicted protein [Populus trichocarpa]	0	lcl|B9HE15_POPTR/692-974 PF00069.20;Pkinase;	1e-106	S	GO:0032440.2-alkenal reductase [NAD(P)] activity;GO:0016020.membrane;GO:0004709.MAP kinase kinase kinase activity;GO:0016310.phosphorylation;GO:0005524.ATP binding;GO:0016301.kinase activity;GO:0006468.protein phosphorylation;GO:0055114.oxidation-reduction process;GO:0004674.protein serine/threonine kinase activity;GO:0000166.nucleotide binding;GO:0004672.protein kinase activity;GO:0016021.integr…	-	K00924	-
	comp125130_c0_seq25	0	1.37624	0.306931	-	5	#NUM!	-	-1.70402	0.46073	2.32193	MEKK1P	mitogen-activated protein kinase kinase kinase 1. plant	3032	sp|Q39008|M3K1_ARATH Mitogen-activated protein kinase kinase kinase 1 OS=Arabidopsis thaliana GN=MEKK1 PE=1 SV=2	2e-117	gnl|CDD|132963 cd06632. STKc_MEKK1_plant. Catalytic domain of the Protein Serine/Threonine Kinase. Plant MAP/ERK kinase kinase 1. Serine/threonine kinases (STKs). plant MAP/ERK kinase kinase 1 (MEKK1)-like subfamily. catalytic (c) domain. STKs catalyze the transfer of the gamma-phosphoryl group from ATP to serine/threonine residues on protein substrates. The plant MEKK1 subfamily is part of a lar…	5e-95	tr|B9GUG1|B9GUG1_POPTR Predicted protein OS=Populus trichocarpa GN=POPTRDRAFT_1071643 PE=4 SV=1	9e-180	ref|XP_002302260.1| predicted protein [Populus trichocarpa] gb|EEE81533.1| predicted protein [Populus trichocarpa]	8e-180	lcl|B9RJB4_RICCO/283-536 PF00069.20;Pkinase;	1e-120	T	GO:0016310.phosphorylation;GO:0004709.MAP kinase kinase kinase activity;GO:0005524.ATP binding;GO:0016301.kinase activity;GO:0006468.protein phosphorylation;GO:0004674.protein serine/threonine kinase activity;GO:0000166.nucleotide binding;GO:0004672.protein kinase activity;GO:0016740.transferase activity;GO:0016772.transferase activity. transferring phosphorus-containing groups;	EC:2.7.11.25	K13414	ko04626. Plant-pathogen interaction;
	comp125399_c0_seq10	1.16667	1.16667	0.5	2.5	2.33333	0.222392	1.32193	-1	0.222392	1.22239	-	Amino acid transporter	3847	-	-	-	-	tr|B9R6U8|B9R6U8_RICCO Amino acid transporter. putative OS=Ricinus communis GN=RCOM_1585630 PE=4 SV=1	4e-113	ref|XP_002510041.1| amino acid transporter. putative [Ricinus communis] gb|EEF52228.1| amino acid transporter. putative [Ricinus communis]	4e-113	lcl|B9R6U8_RICCO/36-447 PF01490.13;Aa_trans;	5e-107	-	GO:0016020.membrane;GO:0016021.integral to membrane;	-	-	-
	comp125661_c1_seq9	1.58462	1.34615	0.376923	3.20408	4.42857	0.664133	1.67991	-1.40766	0.428843	2.14684	MEKK1P	mitogen-activated protein kinase kinase kinase 1. plant	3081	sp|Q39008|M3K1_ARATH Mitogen-activated protein kinase kinase kinase 1 OS=Arabidopsis thaliana GN=MEKK1 PE=1 SV=2	4e-117	gnl|CDD|132963 cd06632. STKc_MEKK1_plant. Catalytic domain of the Protein Serine/Threonine Kinase. Plant MAP/ERK kinase kinase 1. Serine/threonine kinases (STKs). plant MAP/ERK kinase kinase 1 (MEKK1)-like subfamily. catalytic (c) domain. STKs catalyze the transfer of the gamma-phosphoryl group from ATP to serine/threonine residues on protein substrates. The plant MEKK1 subfamily is part of a lar…	9e-95	tr|B9GUG1|B9GUG1_POPTR Predicted protein OS=Populus trichocarpa GN=POPTRDRAFT_1071643 PE=4 SV=1	2e-179	ref|XP_002302260.1| predicted protein [Populus trichocarpa] gb|EEE81533.1| predicted protein [Populus trichocarpa]	2e-179	lcl|B9RJB4_RICCO/283-536 PF00069.20;Pkinase;	3e-120	T	GO:0016310.phosphorylation;GO:0004709.MAP kinase kinase kinase activity;GO:0005524.ATP binding;GO:0016301.kinase activity;GO:0006468.protein phosphorylation;GO:0004674.protein serine/threonine kinase activity;GO:0000166.nucleotide binding;GO:0004672.protein kinase activity;GO:0016740.transferase activity;GO:0016772.transferase activity. transferring phosphorus-containing groups;	EC:2.7.11.25	K13414	ko04626. Plant-pathogen interaction;
	comp127734_c0_seq41	2.13636	1.56818	0.409091	2.94444	2.72222	1.09516	1.558	-1.28951	0.649093	1.44478	CIPK9	CBL-interacting protein kinase 9	3744	sp|Q9MAM1|CIPK9_ARATH CBL-interacting serine/threonine-protein kinase 9 OS=Arabidopsis thaliana GN=CIPK9 PE=1 SV=2	7e-132	gnl|CDD|197582 smart00220. S_TKc. Serine/Threonine protein kinases. catalytic domain. Phosphotransferases. Serine or threonine-specific kinase subfamily.	1e-87	tr|A0MNK0|A0MNK0_POPTR CBL-interacting protein kinase 13 OS=Populus trichocarpa GN=CIPK13 PE=2 SV=1	6e-139	ref|XP_002320224.1| predicted protein [Populus trichocarpa] gb|ABJ91220.1| CBL-interacting protein kinase 13 [Populus trichocarpa] gb|EEE98539.1| predicted protein [Populus trichocarpa]	6e-139	lcl|A0MNK0_POPTR/15-270 PF00069.20;Pkinase;	2e-136	T	GO:0016310.phosphorylation;GO:0007165.signal transduction;GO:0005524.ATP binding;GO:0004674.protein serine/threonine kinase activity;GO:0016301.kinase activity;GO:0004672.protein kinase activity;GO:0000166.nucleotide binding;GO:0006468.protein phosphorylation;GO:0016740.transferase activity;GO:0016772.transferase activity. transferring phosphorus-containing groups;	-	K00924	-
	comp128306_c0_seq7	1.26316	1.73684	0.684211	1.76923	3.61538	0.337035	0.823122	-0.547488	0.796467	1.85415	RGA3	disease resistance protein	2879	sp|Q7XA40|RGA3_SOLBU Putative disease resistance protein RGA3 OS=Solanum bulbocastanum GN=RGA3 PE=2 SV=2	2e-114	-	-	tr|B9RSM1|B9RSM1_RICCO Leucine-rich repeat containing protein. putative OS=Ricinus communis GN=RCOM_1727110 PE=4 SV=1	0	ref|XP_002516740.1| leucine-rich repeat containing protein. putative [Ricinus communis] gb|EEF45638.1| leucine-rich repeat containing protein. putative [Ricinus communis]	0	lcl|B9SWM4_RICCO/132-405 PF00931.17;NB-ARC;	7e-59	-	GO:0016787.hydrolase activity;GO:0005524.ATP binding;GO:0000166.nucleotide binding;GO:0004721.phosphoprotein phosphatase activity;GO:0006952.defense response;GO:0006915.apoptotic process;	-	-	-
	comp128369_c0_seq11	0	1.9	0.9	-	2.33333	#NUM!	-	-0.152003	0.925999	1.22239	MSL6	Mechanosensitive ion channel protein 6. chloroplastic	2536	sp|Q9SYM1|MSL6_ARATH Mechanosensitive ion channel protein 6 OS=Arabidopsis thaliana GN=MSL6 PE=1 SV=1	4e-133	-	-	tr|B9I1Q5|B9I1Q5_POPTR Predicted protein (Fragment) OS=Populus trichocarpa GN=POPTRDRAFT_235452 PE=4 SV=1	9e-145	ref|XP_002317440.1| predicted protein [Populus trichocarpa] gb|EEE98052.1| predicted protein [Populus trichocarpa]	9e-145	lcl|B9I1Q5_POPTR/323-530 PF00924.13;MS_channel;	1e-99	-	GO:0016020.membrane;GO:0055085.transmembrane transport;	-	-	-
	comp60862_c0_seq1	0.173516	1.97717	0.351598	3.55844	5.58442	-2.52686	1.83125	-1.508	0.983436	2.48141	ALDH18A1. P5CS	delta-1-pyrroline-5-carboxylate synthetase	309	sp|Q96480|P5CS_SOLLC Delta-1-pyrroline-5-carboxylate synthase OS=Solanum lycopersicum GN=PRO2 PE=2 SV=1	3e-26	gnl|CDD|178039 PLN02418. PLN02418. delta-1-pyrroline-5-carboxylate synthase.	4e-36	tr|G8IJI0|G8IJI0_MEDTR Delta-1-pyrroline-5-carboxylate synthetase 3 OS=Medicago truncatula GN=P5CS3 PE=4 SV=1	3e-25	ref|XP_003520914.1| PREDICTED: delta-1-pyrroline-5-carboxylate synthase-like [Glycine max]	3e-26	lcl|B1A2U9_GOSAR/22-97 PF00696.23;AA_kinase;	6e-24	-	GO:0016620.oxidoreductase activity. acting on the aldehyde or oxo group of donors. NAD or NADP as acceptor;GO:0006561.proline biosynthetic process;GO:0016310.phosphorylation;GO:0008652.cellular amino acid biosynthetic process;GO:0005524.ATP binding;GO:0008152.metabolic process;GO:0016301.kinase activity;GO:0004350.glutamate-5-semialdehyde dehydrogenase activity;GO:0003824.catalytic activity;GO:00…	EC:2.7.2.11 1.2.1.41	K12657	ko00330. Arginine and proline metabolism;
	comp68438_c0_seq1	0	1.78125	0.40625	-	8.38462	#NUM!	-	-1.29956	0.83289	3.06774	CIPK12	CBL-interacting serine/threonine-protein kinase 12	1468	sp|Q9SN43|CIPKC_ARATH CBL-interacting serine/threonine-protein kinase 12 OS=Arabidopsis thaliana GN=CIPK12 PE=1 SV=1	0	gnl|CDD|197582 smart00220. S_TKc. Serine/Threonine protein kinases. catalytic domain. Phosphotransferases. Serine or threonine-specific kinase subfamily.	7e-91	tr|Q6DXR4|Q6DXR4_GOSHI Putative serine-threonine kinase OS=Gossypium hirsutum PE=4 SV=1	0	gb|AAT64036.1| putative serine-threonine kinase [Gossypium hirsutum]	0	lcl|B2ZAT7_9ROSI/28-282 PF00069.20;Pkinase;	6e-140	T	GO:0016310.phosphorylation;GO:0007165.signal transduction;GO:0005524.ATP binding;GO:0004674.protein serine/threonine kinase activity;GO:0016301.kinase activity;GO:0004672.protein kinase activity;GO:0000166.nucleotide binding;GO:0006468.protein phosphorylation;GO:0016740.transferase activity;GO:0016772.transferase activity. transferring phosphorus-containing groups;	-	-	-
	comp71274_c0_seq2	1.53846	1.65385	1.03846	-	2.03704	0.621488	-	0.0544478	0.725825	1.02647	KCNKF	potassium channel subfamily K. other eukaryote	505	sp|Q9S6Z8|KCO5_ARATH Probable calcium-activated outward-rectifying potassium channel 5. chloroplastic OS=Arabidopsis thaliana GN=KCO5 PE=2 SV=1	5e-19	-	-	tr|B9RN50|B9RN50_RICCO Calcium-activated outward-rectifying potassium channel. putative OS=Ricinus communis GN=RCOM_1343610 PE=4 SV=1	2e-36	ref|XP_002515189.1| Calcium-activated outward-rectifying potassium channel. putative [Ricinus communis] gb|EEF47173.1| Calcium-activated outward-rectifying potassium channel. putative [Ricinus communis]	2e-36	-	-	-	GO:0016020.membrane;GO:0006810.transport;GO:0005216.ion channel activity;GO:0005509.calcium ion binding;GO:0005267.potassium channel activity;GO:0016021.integral to membrane;GO:0071805.potassium ion transmembrane transport;GO:0006811.ion transport;	-	K05389	-
	comp72528_c0_seq1	4.28571	1	0.0714286	31	12.5	2.09954	4.9542	-3.80735	0	3.64386	NAT3	Nucleobase-ascorbate transporter	328	sp|Q8GZD4|NAT3_ARATH Nucleobase-ascorbate transporter 3 OS=Arabidopsis thaliana GN=NAT3 PE=2 SV=2	2e-13	-	-	tr|A5ARR1|A5ARR1_VITVI Putative uncharacterized protein OS=Vitis vinifera GN=VITISV_006254 PE=4 SV=1	9e-15	emb|CAN78223.1| hypothetical protein VITISV_006254 [Vitis vinifera]	8e-15	lcl|E0CPC6_VITVI/50-457 PF00860.15;Xan_ur_permease;	2e-15	-	GO:0016020.membrane;GO:0006810.transport;GO:0055085.transmembrane transport;GO:0005215.transporter activity;	-	-	-
	comp73390_c0_seq3	0.340426	1.06383	0.106383	4.4	15.2	-1.55459	2.1375	-3.23266	0.0892673	3.926	LDH. ldh	L-lactate dehydrogenase	589	sp|P22989|LDHB_HORVU L-lactate dehydrogenase B (Fragment) OS=Hordeum vulgare PE=1 SV=1	7e-61	gnl|CDD|178212 PLN02602. PLN02602. lactate dehydrogenase.	4e-96	tr|F4YRL3|F4YRL3_CAMSI L-lactate dehydrogenase OS=Camellia sinensis PE=2 SV=1	1e-72	gb|ADM88555.1| lactate dehydrogenase [Camellia sinensis]	9e-73	lcl|D7TN36_VITVI/38-178 PF00056.18;Ldh_1_N;	1e-54	C	GO:0016616.oxidoreductase activity. acting on the CH-OH group of donors. NAD or NADP as acceptor;GO:0006950.response to stress;GO:0006096.glycolysis;GO:0044262.cellular carbohydrate metabolic process;GO:0003824.catalytic activity;GO:0055114.oxidation-reduction process;GO:0005737.cytoplasm;GO:0005488.binding;GO:0004459.L-lactate dehydrogenase activity;GO:0005975.carbohydrate metabolic process;GO:0…	EC:1.1.1.27	K00016	ko00010. Glycolysis / Gluconeogenesis;ko00270. Cysteine and methionine metabolism;ko00620. Pyruvate metabolism;ko00640. Propanoate metabolism;
	comp74171_c0_seq2	3.11765	1.76471	1.52941	2.96154	2.46154	1.64046	1.56635	0.612977	0.819428	1.29956	CDPK7	calcium-dependent protein kinase	358	sp|Q38873|CDPK7_ARATH Calcium-dependent protein kinase 7 OS=Arabidopsis thaliana GN=CPK7 PE=1 SV=1	9e-59	gnl|CDD|197582 smart00220. S_TKc. Serine/Threonine protein kinases. catalytic domain. Phosphotransferases. Serine or threonine-specific kinase subfamily.	2e-33	tr|D7LZ81|D7LZ81_ARALL Calcium-dependent protein kinase 19 OS=Arabidopsis lyrata subsp. lyrata GN=CDPK19 PE=4 SV=1	2e-57	ref|XP_002873948.1| calcium-dependent protein kinase 19 [Arabidopsis lyrata subsp. lyrata] gb|EFH50207.1| calcium-dependent protein kinase 19 [Arabidopsis lyrata subsp. lyrata]	2e-57	lcl|CDPK7_ARATH/59-317 PF00069.20;Pkinase;	6e-53	TDOU	GO:0016310.phosphorylation;GO:0005524.ATP binding;GO:0016301.kinase activity;GO:0006468.protein phosphorylation;GO:0004674.protein serine/threonine kinase activity;GO:0004672.protein kinase activity;GO:0000166.nucleotide binding;GO:0005509.calcium ion binding;GO:0004683.calmodulin-dependent protein kinase activity;GO:0016740.transferase activity;GO:0016772.transferase activity. transferring phosp…	EC:2.7.11.1	K13412	ko04626. Plant-pathogen interaction;ko05145. Toxoplasmosis;
	comp91347_c0_seq2	0.888889	1.61111	0.444444	3.625	10.375	-0.169925	1.85798	-1.16993	0.688056	3.37504	HMA5	Cu2+-exporting ATPase 3	1135	sp|Q9SH30|AHM7_ARATH Putative copper-transporting ATPase 3 OS=Arabidopsis thaliana GN=HMA5 PE=2 SV=2	5e-96	-	-	tr|B9RC99|B9RC99_RICCO Copper-transporting atpase p-type. putative OS=Ricinus communis GN=RCOM_1686400 PE=3 SV=1	2e-110	ref|XP_002509783.1| copper-transporting atpase p-type. putative [Ricinus communis] gb|EEF51170.1| copper-transporting atpase p-type. putative [Ricinus communis]	2e-110	-	-	P	GO:0016020.membrane;GO:0004008.copper-exporting ATPase activity;GO:0015662.ATPase activity. coupled to transmembrane movement of ions. phosphorylative mechanism;GO:0008152.metabolic process;GO:0005524.ATP binding;GO:0003824.catalytic activity;GO:0030001.metal ion transport;GO:0060003.copper ion export;GO:0006825.copper ion transport;GO:0006754.ATP biosynthetic process;GO:0046872.metal ion binding…	EC:3.6.3.4	K01533	-
	comp91347_c0_seq2	0.888889	1.61111	0.444444	3.625	10.375	-0.169925	1.85798	-1.16993	0.688056	3.37504	HMA5	Cu2+-exporting ATPase	1135	sp|Q9SH30|AHM7_ARATH Putative copper-transporting ATPase 3 OS=Arabidopsis thaliana GN=HMA5 PE=2 SV=2	5e-96	-	-	tr|B9RC99|B9RC99_RICCO Copper-transporting atpase p-type. putative OS=Ricinus communis GN=RCOM_1686400 PE=3 SV=1	2e-110	ref|XP_002509783.1| copper-transporting atpase p-type. putative [Ricinus communis] gb|EEF51170.1| copper-transporting atpase p-type. putative [Ricinus communis]	2e-110	-	-	P	GO:0016020.membrane;GO:0004008.copper-exporting ATPase activity;GO:0015662.ATPase activity. coupled to transmembrane movement of ions. phosphorylative mechanism;GO:0008152.metabolic process;GO:0005524.ATP binding;GO:0003824.catalytic activity;GO:0030001.metal ion transport;GO:0060003.copper ion export;GO:0006825.copper ion transport;GO:0006754.ATP biosynthetic process;GO:0046872.metal ion binding…	EC:3.6.3.4	K01533	-
	comp96012_c0_seq2	0.263158	1.89474	0.210526	9.125	16.5	-1.926	3.18982	-2.24793	0.921997	4.04439	GID1	gibberellin receptor GID1	778	sp|Q9LYC1|GID1B_ARATH Gibberellin receptor GID1B OS=Arabidopsis thaliana GN=GID1B PE=1 SV=1	6e-93	-	-	tr|C0LZF4|C0LZF4_GOSHI GID1-3 OS=Gossypium hirsutum PE=2 SV=1	4e-112	gb|ACN86358.1| GID1-3 [Gossypium hirsutum]	4e-112	lcl|C0LZF4_GOSHI/108-322 PF07859.8;Abhydrolase_3;	5e-97	-	GO:0016787.hydrolase activity;GO:0008152.metabolic process;GO:0004872.receptor activity;	EC:3.-.-.-	K14493	ko04075. Plant hormone signal transduction;
	comp98176_c0_seq2	0	1.76439	0.879479	-	2.02716	#NUM!	-	-0.185279	0.819167	1.01946	CLC-A	Chloride channel protein CLC-a	592	sp|P92941|CLCA_ARATH Chloride channel protein CLC-a OS=Arabidopsis thaliana GN=CLC-A PE=1 SV=2	7e-51	-	-	tr|B9RBJ7|B9RBJ7_RICCO Chloride channel clc. putative OS=Ricinus communis GN=RCOM_1677610 PE=4 SV=1	6e-62	ref|XP_002509531.1| chloride channel clc. putative [Ricinus communis] gb|EEF50918.1| chloride channel clc. putative [Ricinus communis]	6e-62	lcl|A5AI29_VITVI/677-734 PF00571.23;CBS;	8e-29	P	GO:0016020.membrane;GO:0055085.transmembrane transport;GO:0006821.chloride transport;GO:0005216.ion channel activity;GO:0016021.integral to membrane;GO:0005247.voltage-gated chloride channel activity;	-	-	-
	comp101435_c0_seq6	1.08333	3.625	0.125	10.3333	12.6667	0.115477	3.36923	-3	1.85798	3.66297	ASK8	Shaggy-related protein kinase theta	763	sp|Q96287|KSG8_ARATH Shaggy-related protein kinase theta OS=Arabidopsis thaliana GN=ASK8 PE=2 SV=3	4e-23	-	-	tr|D7U7I5|D7U7I5_VITVI Putative uncharacterized protein OS=Vitis vinifera GN=VIT_15s0048g02010 PE=4 SV=1	1e-34	-	-	-	-	-	GO:0050321.tau-protein kinase activity;GO:0016310.phosphorylation;GO:0005524.ATP binding;GO:0016301.kinase activity;GO:0006468.protein phosphorylation;GO:0004674.protein serine/threonine kinase activity;GO:0000166.nucleotide binding;GO:0004672.protein kinase activity;GO:0016740.transferase activity;GO:0016772.transferase activity. transferring phosphorus-containing groups;	-	K00924	-
	comp101790_c0_seq2	0.626506	3.03614	0.0481928	6.25	29.75	-0.6746	2.64386	-4.37504	1.60224	4.89482	Y1670	receptor-like protein kinase	878	sp|Q3ECH2|Y1670_ARATH Probable receptor-like protein kinase At1g67000 OS=Arabidopsis thaliana GN=At1g67000 PE=2 SV=2	7e-23	-	-	tr|B9N253|B9N253_POPTR Predicted protein (Fragment) OS=Populus trichocarpa GN=POPTRDRAFT_266273 PE=3 SV=1	1e-50	ref|XP_002329342.1| predicted protein [Populus trichocarpa] gb|EEF07927.1| predicted protein [Populus trichocarpa]	1e-50	lcl|B9NC79_POPTR/291-397 PF13947.1;GUB_WAK_bind;	5e-34	-	GO:0005524.ATP binding;GO:0004674.protein serine/threonine kinase activity;GO:0004672.protein kinase activity;GO:0000166.nucleotide binding;GO:0006468.protein phosphorylation;GO:0016772.transferase activity. transferring phosphorus-containing groups;	-	-	-
	comp106942_c0_seq1	1.94178	2.17079	0.19214	6.5404	11.702	0.957377	2.70938	-2.37977	1.11822	3.54869	CHI4	chitinase	1131	sp|P27054|CHI4_PHAVU Endochitinase PR4 OS=Phaseolus vulgaris GN=CHI4 PE=2 SV=1	5e-119	gnl|CDD|201064 pfam00182. Glyco_hydro_19. Chitinase class I.	2e-105	tr|B9N605|B9N605_POPTR Predicted protein OS=Populus trichocarpa GN=POPTRDRAFT_1116414 PE=4 SV=1	5e-141	ref|XP_002330662.1| predicted protein [Populus trichocarpa] gb|EEF09397.1| predicted protein [Populus trichocarpa]	4e-141	lcl|B9VQ34_PYRPY/74-272 PF00182.14;Glyco_hydro_19;	1e-126	R	GO:0005615.extracellular space;GO:0008152.metabolic process;GO:0016998.cell wall macromolecule catabolic process;GO:0016798.hydrolase activity. acting on glycosyl bonds;GO:0016787.hydrolase activity;GO:0006032.chitin catabolic process;GO:0008061.chitin binding;GO:0006952.defense response;GO:0005576.extracellular region;GO:0004568.chitinase activity;GO:0005975.carbohydrate metabolic process;GO:000…	EC:3.2.1.14	K01183	ko00520. Amino sugar and nucleotide sugar metabolism;
	comp107463_c2_seq3	1.96364	2.24935	0.67013	2.47481	4.09302	0.973528	1.30732	-0.577487	1.16951	2.03317	ZAT10	Zinc finger protein ZAT10	2002	sp|Q96289|ZAT10_ARATH Zinc finger protein ZAT10 OS=Arabidopsis thaliana GN=ZAT10 PE=2 SV=1	1e-30	gnl|CDD|206083 pfam13912. zf-C2H2_6. C2H2-type zinc finger.	5e-07	tr|F6HST9|F6HST9_VITVI Putative uncharacterized protein OS=Vitis vinifera GN=VIT_07s0129g00240 PE=4 SV=1	7e-48	ref|XP_002279570.1| PREDICTED: zinc finger protein ZAT10-like [Vitis vinifera]	7e-48	lcl|Q8GZC4_ARATH/163-189 PF13912.1;zf-C2H2_6;	1e-07	-	GO:0008270.zinc ion binding;GO:0005622.intracellular;GO:0003676.nucleic acid binding;	-	-	-
	comp107991_c0_seq4	1.14706	3	0.411765	3.21429	4.14286	0.197939	1.6845	-1.28011	1.58496	2.05063	VAMP722	vesicle-associated membrane protein 72	1668	sp|P47192|VA722_ARATH Vesicle-associated membrane protein 722 OS=Arabidopsis thaliana GN=VAMP722 PE=2 SV=2	3e-56	gnl|CDD|201526 pfam00957. Synaptobrevin. Synaptobrevin.	4e-16	tr|B6T746|B6T746_MAIZE Vesicle-associated membrane protein 725 OS=Zea mays PE=2 SV=1	1e-57	ref|NP_001148792.1| vesicle-associated membrane protein 725 [Zea mays] gb|ACG32929.1| vesicle-associated membrane protein 725 [Zea mays]	1e-57	lcl|B9S543_RICCO/31-113 PF13774.1;Longin;	5e-21	U	GO:0016020.membrane;GO:0006810.transport;GO:0016021.integral to membrane;GO:0016192.vesicle-mediated transport;	-	K08511	-
	comp108324_c0_seq12	1.85398	2.42478	0.380531	3.16279	4.98837	0.890627	1.6612	-1.39391	1.27785	2.31857	GPX4	glutathione peroxidase	1685	sp|Q06652|GPX4_CITSI Probable phospholipid hydroperoxide glutathione peroxidase OS=Citrus sinensis GN=CSA PE=1 SV=1	7e-30	-	-	tr|Q7XYC1|Q7XYC1_WHEAT Glutathione peroxidase (Fragment) OS=Triticum aestivum PE=2 SV=1	3e-30	gb|AAP80645.1|AF475124_1 glutathione peroxidase-like protein [Triticum aestivum]	3e-30	lcl|A3FPF8_NELNU/12-120 PF00255.14;GSHPx;	2e-26	-	GO:0006950.response to stress;GO:0004602.glutathione peroxidase activity;GO:0005737.cytoplasm;GO:0055114.oxidation-reduction process;GO:0006979.response to oxidative stress;GO:0047066.phospholipid-hydroperoxide glutathione peroxidase activity;GO:0004601.peroxidase activity;GO:0016491.oxidoreductase activity;	EC:1.11.1.9	K00432	ko00480. Glutathione metabolism;ko00590. Arachidonic acid metabolism;
	comp110648_c0_seq1	0.509191	0.403493	0.242647	3.68182	2.81061	-0.973721	1.88042	-2.04307	-1.30939	1.49088	Bp10	L-ascorbate oxidase	2495	sp|Q00624|ASOL_BRANA L-ascorbate oxidase homolog OS=Brassica napus GN=Bp10 PE=2 SV=1	3e-169	gnl|CDD|178429 PLN02835. PLN02835. oxidoreductase.	0	tr|B9S8L8|B9S8L8_RICCO Multicopper oxidase. putative OS=Ricinus communis GN=RCOM_0602360 PE=4 SV=1	0	ref|XP_002522337.1| multicopper oxidase. putative [Ricinus communis] gb|EEF40021.1| multicopper oxidase. putative [Ricinus communis]	0	lcl|B9S8L8_RICCO/161-297 PF00394.17;Cu-oxidase;	4e-74	Q	GO:0046872.metal ion binding;GO:0005615.extracellular space;GO:0005507.copper ion binding;GO:0005576.extracellular region;GO:0008447.L-ascorbate oxidase activity;GO:0055114.oxidation-reduction process;GO:0016491.oxidoreductase activity;	-	-	-
	comp111734_c0_seq10	1.59921	2.16667	0.5	2.40476	4.02381	0.677356	1.26589	-1	1.11548	2.00856	APK2B	Protein kinase 2B. chloroplastic	2027	sp|O49840|APK2B_ARATH Protein kinase 2B. chloroplastic OS=Arabidopsis thaliana GN=APK2B PE=1 SV=1	3e-164	-	-	tr|B9S298|B9S298_RICCO Protein kinase APK1A. chloroplast. putative OS=Ricinus communis GN=RCOM_0697600 PE=3 SV=1	0	ref|XP_002520117.1| Protein kinase APK1A. chloroplast precursor. putative [Ricinus communis] gb|EEF42172.1| Protein kinase APK1A. chloroplast precursor. putative [Ricinus communis]	0	lcl|B9S298_RICCO/84-364 PF07714.12;Pkinase_Tyr;	9e-144	T	GO:0016310.phosphorylation;GO:0004715.non-membrane spanning protein tyrosine kinase activity;GO:0005524.ATP binding;GO:0016301.kinase activity;GO:0006468.protein phosphorylation;GO:0004674.protein serine/threonine kinase activity;GO:0000166.nucleotide binding;GO:0004672.protein kinase activity;GO:0016740.transferase activity;GO:0016772.transferase activity. transferring phosphorus-containing grou…	-	K00924	-
	comp115962_c0_seq2	0.666667	6	3	3.33333	10.6667	-0.584963	1.73697	1.58496	2.58496	3.41504	PCMP-H21	Pentatricopeptide repeat-containing protein At1g20230	1427	sp|Q9LNU6|PPR53_ARATH Pentatricopeptide repeat-containing protein At1g20230 OS=Arabidopsis thaliana GN=PCMP-H21 PE=2 SV=2	3e-167	gnl|CDD|178626 PLN03077. PLN03077. Protein ECB2; Provisional.	9e-98	tr|B9GQU2|B9GQU2_POPTR Predicted protein OS=Populus trichocarpa GN=POPTRDRAFT_642949 PE=4 SV=1	0	ref|XP_002301973.1| predicted protein [Populus trichocarpa] gb|EEE81246.1| predicted protein [Populus trichocarpa]	0	lcl|A5BML2_VITVI/450-520 PF13041.1;PPR_2;	3e-27	-	GO:0005488.binding;	-	-	-
	comp116547_c0_seq6	1.75362	2.15217	0.804348	2.11712	2.06306	0.810339	1.0821	-0.314109	1.10579	1.04479	ACX3	acyl-CoA oxidase	2830	sp|P0CZ23|ACOX3_ARATH Acyl-coenzyme A oxidase 3. peroxisomal OS=Arabidopsis thaliana GN=ACX3 PE=1 SV=1	0	gnl|CDD|177946 PLN02312. PLN02312. acyl-CoA oxidase.	0	tr|B9N619|B9N619_POPTR Acyl-coenzyme A oxidase OS=Populus trichocarpa GN=POPTRDRAFT_582787 PE=3 SV=1	0	gb|ABB83366.1| putative medium chain acyl-CoA oxidase [Malus x domestica]	0	lcl|E0CTL9_VITVI/196-354 PF00441.19;Acyl-CoA_dh_1;	2e-78	IQ	GO:0016627.oxidoreductase activity. acting on the CH-CH group of donors;GO:0008152.metabolic process;GO:0004129.cytochrome-c oxidase activity;GO:0050660.flavin adenine dinucleotide binding;GO:0005777.peroxisome;GO:0055114.oxidation-reduction process;GO:0006635.fatty acid beta-oxidation;GO:0003997.acyl-CoA oxidase activity;GO:0006631.fatty acid metabolic process;GO:0003995.acyl-CoA dehydrogenase a…	EC:1.3.3.6	K00232	ko00071. Fatty acid metabolism;ko00592. alpha-Linolenic acid metabolism;ko01040. Biosynthesis of unsaturated fatty acids;ko03320. PPAR signaling pathway;ko04146. Peroxisome;
	comp116884_c0_seq4	0.914286	2.17143	0.4	2.78571	3.92857	-0.129283	1.47805	-1.32193	1.11864	1.974	A115	Auxin-induced protein	1068	sp|P40691|A115_TOBAC Auxin-induced protein PCNT115 OS=Nicotiana tabacum PE=2 SV=1	5e-85	-	-	tr|B9REQ1|B9REQ1_RICCO Aldo/keto reductase. putative OS=Ricinus communis GN=RCOM_1427650 PE=4 SV=1	4e-115	ref|XP_002512220.1| aldo/keto reductase. putative [Ricinus communis] gb|EEF49672.1| aldo/keto reductase. putative [Ricinus communis]	4e-115	lcl|B9REQ1_RICCO/22-316 PF00248.16;Aldo_ket_red;	7e-108	-	GO:0009734.auxin mediated signaling pathway;GO:0050236.pyridoxine:NADP 4-dehydrogenase activity;GO:0055114.oxidation-reduction process;GO:0016491.oxidoreductase activity;	-	-	-
	comp117215_c1_seq5	1.61446	0	0.289157	3.95833	-	0.69105	1.98489	-1.79008	#NUM!	-	CBL1	protein phosphatase 3. regulatory subunit	1154	sp|O81445|CNBL1_ARATH Calcineurin B-like protein 1 OS=Arabidopsis thaliana GN=CBL1 PE=1 SV=3	9e-94	-	-	tr|A8TWY2|A8TWY2_GOSHI CBL1 OS=Gossypium hirsutum GN=CBL1 PE=2 SV=1	3e-110	gb|ABW06388.1| CBL1 [Gossypium hirsutum]	3e-110	lcl|A8TWY2_GOSHI/105-177 PF13499.1;EF_hand_5;	7e-30	-	GO:0005509.calcium ion binding;	-	K06268	ko04010. MAPK signaling pathway;ko04020. Calcium signaling pathway;ko04114. Oocyte meiosis;ko04210. Apoptosis;ko04310. Wnt signaling pathway;ko04360. Axon guidance;ko04370. VEGF signaling pathway;ko04380. Osteoclast differentiation;ko04650. Natural killer cell mediated cytotoxicity;ko04660. T cell receptor signaling pathway;ko04662. B cell receptor signaling pathway;ko04720. Long-term potentiatio…
	comp117392_c0_seq5	1.80039	3.70736	0.651163	-	7.65476	0.848308	-	-0.61891	1.89039	2.93636	CML45	calcium-binding protein CML	1560	sp|Q93Z27|CML45_ARATH Probable calcium-binding protein CML45 OS=Arabidopsis thaliana GN=CML45 PE=1 SV=1	2e-36	gnl|CDD|28933 cd00051. EFh. EF-hand. calcium binding motif; A diverse superfamily of calcium sensors and calcium signal modulators; most examples in this alignment model have 2 active canonical EF hands. Ca2+ binding induces a conformational change in the EF-hand motif. leading to the activation or inactivation of target proteins. EF-hands tend to occur in pairs or higher copy numbers..	8e-17	tr|G7K424|G7K424_MEDTR Calcium-binding protein CML42 OS=Medicago truncatula GN=MTR_5g025690 PE=4 SV=1	4e-45	ref|XP_003612498.1| Calcium-binding protein CML42 [Medicago truncatula] gb|AES95456.1| Calcium-binding protein CML42 [Medicago truncatula]	4e-45	lcl|B9T0T1_RICCO/84-163 PF13499.1;EF_hand_5;	2e-30	TZD	GO:0005509.calcium ion binding;	-	-	-
	comp119184_c0_seq16	1.59375	2.03125	0.40625	4.15385	4.23077	0.672425	2.05445	-1.29956	1.02237	2.08092	VPS24-1	charged multivesicular body protein 3	1892	sp|Q9FFB3|VP241_ARATH Vacuolar protein sorting-associated protein 24 homolog 1 OS=Arabidopsis thaliana GN=VPS24-1 PE=2 SV=1	2e-35	-	-	tr|D7M1L2|D7M1L2_ARALL SNF7 family protein OS=Arabidopsis lyrata subsp. lyrata GN=ARALYDRAFT_489150 PE=4 SV=1	6e-35	ref|XP_002872026.1| SNF7 family protein [Arabidopsis lyrata subsp. lyrata] gb|EFH48285.1| SNF7 family protein [Arabidopsis lyrata subsp. lyrata]	6e-35	lcl|B9HLG6_POPTR/20-190 PF03357.16;Snf7;	5e-31	-	GO:0015031.protein transport;	-	K12193	ko04144. Endocytosis;
	comp121410_c1_seq11	1.3069	2.21724	0.406897	2.30508	6.60169	0.386145	1.20482	-1.29727	1.14877	2.72284	CDPK4	calcium-dependent protein kinase	3280	sp|A5A7I7|CDPK4_SOLTU Calcium-dependent protein kinase 4 OS=Solanum tuberosum GN=CPK4 PE=2 SV=1	0	gnl|CDD|197582 smart00220. S_TKc. Serine/Threonine protein kinases. catalytic domain. Phosphotransferases. Serine or threonine-specific kinase subfamily.	5e-91	tr|F6I0Q9|F6I0Q9_VITVI Putative uncharacterized protein OS=Vitis vinifera GN=VIT_03s0038g03960 PE=4 SV=1	0	ref|XP_002282994.1| PREDICTED: calcium-dependent protein kinase 4 [Vitis vinifera]	0	lcl|Q7Y050_CAPAN/77-332 PF00069.20;Pkinase;	8e-164	T	GO:0016020.membrane;GO:0016310.phosphorylation;GO:0005524.ATP binding;GO:0016301.kinase activity;GO:0006468.protein phosphorylation;GO:0004674.protein serine/threonine kinase activity;GO:0004683.calmodulin-dependent protein kinase activity;GO:0000166.nucleotide binding;GO:0004672.protein kinase activity;GO:0005509.calcium ion binding;GO:0016740.transferase activity;GO:0005886.plasma membrane;GO:0…	EC:2.7.11.1	K13412	ko04626. Plant-pathogen interaction;ko05145. Toxoplasmosis;
	comp122875_c0_seq1	1.69697	2.36364	0.20202	5.7	12.45	0.762961	2.51096	-2.30743	1.24101	3.63807	PCKA	phosphoenolpyruvate carboxykinase (ATP)	3241	sp|Q9T074|PCKA_ARATH Phosphoenolpyruvate carboxykinase [ATP] OS=Arabidopsis thaliana GN=PCKA PE=1 SV=1	0	gnl|CDD|178207 PLN02597. PLN02597. phosphoenolpyruvate carboxykinase [ATP].	0	tr|B9R6Q4|B9R6Q4_RICCO Phosphoenolpyruvate carboxykinase [ATP]. putative OS=Ricinus communis GN=RCOM_1584090 PE=3 SV=1	0	ref|XP_002509997.1| Phosphoenolpyruvate carboxykinase [ATP]. putative [Ricinus communis] gb|EEF52184.1| Phosphoenolpyruvate carboxykinase [ATP]. putative [Ricinus communis]	0	lcl|B9SSD5_RICCO/142-613 PF01293.15;PEPCK_ATP;	0	-	GO:0016310.phosphorylation;GO:0005524.ATP binding;GO:0016301.kinase activity;GO:0006094.gluconeogenesis;GO:0005737.cytoplasm;GO:0004611.phosphoenolpyruvate carboxykinase activity;GO:0016831.carboxy-lyase activity;GO:0016829.lyase activity;GO:0000166.nucleotide binding;GO:0004612.phosphoenolpyruvate carboxykinase (ATP) activity;GO:0017076.purine nucleotide binding;	EC:4.1.1.49	K01610	ko00010. Glycolysis / Gluconeogenesis;ko00020. Citrate cycle (TCA cycle);ko00620. Pyruvate metabolism;ko00710. Carbon fixation in photosynthetic organisms;
	comp123308_c0_seq1	1.39604	0	0.762376	1.48052	2.53247	0.48134	0.566103	-0.391425	#NUM!	1.34054	ABCG25	ABC transporter G family member	1476	sp|Q84TH5|AB25G_ARATH ABC transporter G family member 25 OS=Arabidopsis thaliana GN=ABCG25 PE=2 SV=1	2e-161	gnl|CDD|178750 PLN03211. PLN03211. ABC transporter G-25; Provisional.	0	tr|B9IQI5|B9IQI5_POPTR White-brown-complex ABC transporter family (Fragment) OS=Populus trichocarpa GN=POPTRDRAFT_249674 PE=4 SV=1	0	ref|XP_002325552.1| white-brown-complex ABC transporter family [Populus trichocarpa] gb|EEE99933.1| white-brown-complex ABC transporter family [Populus trichocarpa]	0	lcl|D7SR76_VITVI/396-602 PF01061.19;ABC2_membrane;	3e-104	-	GO:0016020.membrane;GO:0015412.molybdate transmembrane-transporting ATPase activity;GO:0005524.ATP binding;GO:0016787.hydrolase activity;GO:0000166.nucleotide binding;GO:0006200.ATP catabolic process;GO:0017111.nucleoside-triphosphatase activity;GO:0016887.ATPase activity;	-	-	-
	comp123482_c0_seq53	1.7	0	0.75	1.8	3	0.765535	0.847997	-0.415037	#NUM!	1.58496	MMK2	Mitogen-activated protein kinase homolog MMK2	3429	sp|Q40353|MMK2_MEDSA Mitogen-activated protein kinase homolog MMK2 OS=Medicago sativa GN=MMK2 PE=2 SV=1	2e-123	gnl|CDD|143363 cd07858. STKc_TEY_MAPK_plant. Catalytic domain of the Serine/Threonine Kinases. TEY Mitogen-Activated Protein Kinases from Plants. Serine/Threonine Kinases (STKs). Plant TEY Mitogen-Activated Protein Kinase (MAPK) subfamily. catalytic (c) domain. STKs catalyze the transfer of the gamma-phosphoryl group from ATP to serine/threonine residues on protein substrates. The TEY MAPK subfam…	3e-144	tr|B9GQC1|B9GQC1_POPTR Predicted protein OS=Populus trichocarpa GN=POPTRDRAFT_816604 PE=4 SV=1	8e-128	ref|XP_002302599.1| predicted protein [Populus trichocarpa] gb|EEE81872.1| predicted protein [Populus trichocarpa]	8e-128	lcl|Q8LT16_SOLTU/44-329 PF00069.20;Pkinase;	7e-120	T	GO:0016310.phosphorylation;GO:0005524.ATP binding;GO:0004674.protein serine/threonine kinase activity;GO:0016301.kinase activity;GO:0004672.protein kinase activity;GO:0000166.nucleotide binding;GO:0006468.protein phosphorylation;GO:0016740.transferase activity;GO:0004707.MAP kinase activity;GO:0016772.transferase activity. transferring phosphorus-containing groups;	EC:2.7.11.24	K04371	ko04010. MAPK signaling pathway;ko04012. ErbB signaling pathway;ko04013. MAPK signaling pathway - fly;ko04062. Chemokine signaling pathway;ko04066. HIF-1 signaling pathway;ko04114. Oocyte meiosis;ko04150. mTOR signaling pathway;ko04151. PI3K-Akt signaling pathway;ko04270. Vascular smooth muscle contraction;ko04320. Dorso-ventral axis formation;ko04350. TGF-beta signaling pathway;ko04360. Axon gui…
	comp123879_c0_seq3	0.889032	2.74194	0.966452	-	2.04806	-0.169692	-	-0.0492306	1.45519	1.03426	ETR1	ethylene receptor	2435	sp|Q9ZWL6|ETR1_PASED Ethylene receptor OS=Passiflora edulis GN=ETR1 PE=2 SV=1	0	-	-	tr|B9SAW0|B9SAW0_RICCO Ethylene receptor. putative OS=Ricinus communis GN=RCOM_1179530 PE=4 SV=1	0	ref|XP_002523129.1| ethylene receptor. putative [Ricinus communis] gb|EEF39314.1| ethylene receptor. putative [Ricinus communis]	0	lcl|B9GSD5_POPTR/158-307 PF01590.21;GAF;	2e-88	T	GO:0016020.membrane;GO:0005783.endoplasmic reticulum;GO:0016310.phosphorylation;GO:0009873.ethylene mediated signaling pathway;GO:0005524.ATP binding;GO:0006355.regulation of transcription. DNA-dependent;GO:0004673.protein histidine kinase activity;GO:0000160.two-component signal transduction system (phosphorelay);GO:0000166.nucleotide binding;GO:0016021.integral to membrane;GO:0004871.signal tra…	EC:2.7.13.-	K14509	ko04075. Plant hormone signal transduction;
	comp123879_c0_seq3	0.889032	2.74194	0.966452	-	2.04806	-0.169692	-	-0.0492306	1.45519	1.03426	ETR1	ethylene receptor	2435	sp|Q9ZWL6|ETR1_PASED Ethylene receptor OS=Passiflora edulis GN=ETR1 PE=2 SV=1	0	-	-	tr|B9SAW0|B9SAW0_RICCO Ethylene receptor. putative OS=Ricinus communis GN=RCOM_1179530 PE=4 SV=1	0	ref|XP_002523129.1| ethylene receptor. putative [Ricinus communis] gb|EEF39314.1| ethylene receptor. putative [Ricinus communis]	0	lcl|B9GSD5_POPTR/158-307 PF01590.21;GAF;	2e-88	T	GO:0016020.membrane;GO:0005783.endoplasmic reticulum;GO:0016310.phosphorylation;GO:0009873.ethylene mediated signaling pathway;GO:0005524.ATP binding;GO:0006355.regulation of transcription. DNA-dependent;GO:0004673.protein histidine kinase activity;GO:0000160.two-component signal transduction system (phosphorelay);GO:0000166.nucleotide binding;GO:0016021.integral to membrane;GO:0004871.signal tra…	EC:2.7.13.-	K14509	ko04075. Plant hormone signal transduction;
	comp124458_c0_seq3	1.25	4.71429	0.214286	4.16667	11.1667	0.321928	2.05889	-2.22239	2.23704	3.48113	ALA1	Phospholipid-transporting ATPase 1	3261	sp|P98204|ALA1_ARATH Phospholipid-transporting ATPase 1 OS=Arabidopsis thaliana GN=ALA1 PE=1 SV=1	0	gnl|CDD|178732 PLN03190. PLN03190. aminophospholipid translocase; Provisional.	0	tr|B9RL26|B9RL26_RICCO Phospholipid-transporting atpase. putative OS=Ricinus communis GN=RCOM_0943250 PE=4 SV=1	0	ref|XP_002514445.1| phospholipid-transporting atpase. putative [Ricinus communis] gb|EEF47941.1| phospholipid-transporting atpase. putative [Ricinus communis]	0	lcl|B9RL26_RICCO/504-936 PF12710.2;HAD;	0	R	GO:0016020.membrane;GO:0000287.magnesium ion binding;GO:0015662.ATPase activity. coupled to transmembrane movement of ions. phosphorylative mechanism;GO:0005524.ATP binding;GO:0006754.ATP biosynthetic process;GO:0046872.metal ion binding;GO:0016820.hydrolase activity. acting on acid anhydrides. catalyzing transmembrane movement of substances;GO:0016787.hydrolase activity;GO:0000166.nucleotide bin…	-	-	-
	comp124618_c0_seq31	1.75248	2.33663	0.19802	5.7	12	0.809394	2.51096	-2.33628	1.22443	3.58496	PCKA	phosphoenolpyruvate carboxykinase (ATP)	3542	sp|Q9T074|PCKA_ARATH Phosphoenolpyruvate carboxykinase [ATP] OS=Arabidopsis thaliana GN=PCKA PE=1 SV=1	0	gnl|CDD|178207 PLN02597. PLN02597. phosphoenolpyruvate carboxykinase [ATP].	0	tr|Q8W2C2|Q8W2C2_SOLLC Phosphoenolpyruvate carboxykinase (Fragment) OS=Solanum lycopersicum PE=4 SV=1	0	gb|AAL37428.1| phosphoenolpyruvate carboxykinase [Solanum lycopersicum]	0	lcl|B9SSD5_RICCO/142-613 PF01293.15;PEPCK_ATP;	3e-151	-	GO:0016310.phosphorylation;GO:0005524.ATP binding;GO:0016301.kinase activity;GO:0006094.gluconeogenesis;GO:0005737.cytoplasm;GO:0004611.phosphoenolpyruvate carboxykinase activity;GO:0016831.carboxy-lyase activity;GO:0016829.lyase activity;GO:0000166.nucleotide binding;GO:0004612.phosphoenolpyruvate carboxykinase (ATP) activity;GO:0017076.purine nucleotide binding;	EC:4.1.1.49	K01610	ko00010. Glycolysis / Gluconeogenesis;ko00020. Citrate cycle (TCA cycle);ko00620. Pyruvate metabolism;ko00710. Carbon fixation in photosynthetic organisms;
	comp124837_c0_seq2	1.82906	3.40171	0.478632	-	5.05357	0.871102	-	-1.06301	1.76626	2.3373	ALA9	phospholipid-translocating ATPase 9	4492	sp|Q9SX33|ALA9_ARATH Putative phospholipid-transporting ATPase 9 OS=Arabidopsis thaliana GN=ALA9 PE=2 SV=1	0	gnl|CDD|200120 TIGR01652. ATPase-Plipid. phospholipid-translocating P-type ATPase. flippase. This model describes the P-type ATPase responsible for transporting phospholipids from one leaflet of bilayer membranes to the other. These ATPases are found only in eukaryotes.	0	tr|F6HFR1|F6HFR1_VITVI Putative uncharacterized protein OS=Vitis vinifera GN=VIT_01s0011g02480 PE=4 SV=1	0	ref|XP_002280418.1| PREDICTED: putative phospholipid-transporting ATPase 9-like isoform 1 [Vitis vinifera]	0	lcl|D7KQT3_ARALL/427-876 PF12710.2;HAD;	0	R	GO:0016020.membrane;GO:0000287.magnesium ion binding;GO:0015662.ATPase activity. coupled to transmembrane movement of ions. phosphorylative mechanism;GO:0005524.ATP binding;GO:0006754.ATP biosynthetic process;GO:0046872.metal ion binding;GO:0016820.hydrolase activity. acting on acid anhydrides. catalyzing transmembrane movement of substances;GO:0016787.hydrolase activity;GO:0000166.nucleotide bin…	EC:3.6.3.1	K01530	-
	comp125783_c0_seq9	1.80425	2.82398	0.892261	1.82993	3.55782	0.851398	0.87179	-0.164462	1.49773	1.83099	PP2C25	protein phosphatase 2C 25	2369	sp|O80871|P2C25_ARATH Probable protein phosphatase 2C 25 OS=Arabidopsis thaliana GN=At2g30020 PE=1 SV=1	3e-128	gnl|CDD|197659 smart00332. PP2Cc. Serine/threonine phosphatases. family 2C. catalytic domain. The protein architecture and deduced catalytic mechanism of PP2C phosphatases are similar to the PP1. PP2A. PP2B family of protein Ser/Thr phosphatases. with which PP2C shares no sequence similarity.	1e-72	tr|B9HND9|B9HND9_POPTR Predicted protein OS=Populus trichocarpa GN=POPTRDRAFT_767831 PE=3 SV=1	1e-136	ref|XP_002313987.1| predicted protein [Populus trichocarpa] gb|EEE87942.1| predicted protein [Populus trichocarpa]	1e-136	lcl|B9HND9_POPTR/127-372 PF00481.16;PP2C;	4e-122	T	GO:0008287.protein serine/threonine phosphatase complex;GO:0046872.metal ion binding;GO:0016787.hydrolase activity;GO:0004721.phosphoprotein phosphatase activity;GO:0006470.protein dephosphorylation;GO:0003824.catalytic activity;GO:0004722.protein serine/threonine phosphatase activity;	-	-	-
	comp126001_c0_seq3	1.94737	3.55789	0.915789	1.88506	3.56322	0.961526	0.914609	-0.126912	1.83102	1.83318	ABCC10	ABC transporter C family member 10	5145	sp|Q9LYS2|AB10C_ARATH ABC transporter C family member 10 OS=Arabidopsis thaliana GN=ABCC10 PE=2 SV=2	0	-	-	tr|B9RIN7|B9RIN7_RICCO Multidrug resistance-associated protein 1. 3 (Mrp1. 3). abc-transoprter. putative OS=Ricinus communis GN=RCOM_1581350 PE=3 SV=1	0	ref|XP_002513606.1| multidrug resistance-associated protein 1. 3 (mrp1. 3). abc-transoprter. putative [Ricinus communis] gb|EEF49009.1| multidrug resistance-associated protein 1. 3 (mrp1. 3). abc-transoprter. putative [Ricinus communis]	0	lcl|B9RIN7_RICCO/310-579 PF00664.18;ABC_membrane;	7e-146	QU	GO:0032440.2-alkenal reductase [NAD(P)] activity;GO:0006810.transport;GO:0055085.transmembrane transport;GO:0005524.ATP binding;GO:0042626.ATPase activity. coupled to transmembrane movement of substances;GO:0055114.oxidation-reduction process;GO:0000166.nucleotide binding;GO:0006200.ATP catabolic process;GO:0016021.integral to membrane;GO:0017111.nucleoside-triphosphatase activity;GO:0016491.oxid…	-	-	-
	comp126633_c1_seq1	1.78581	2.73935	0.330323	5.16797	12.6562	0.836576	2.3696	-1.59805	1.45384	3.66178	LOX3.1	Linoleate 13S-lipoxygenase 3-1	3438	sp|O24371|LOX31_SOLTU Linoleate 13S-lipoxygenase 3-1. chloroplastic OS=Solanum tuberosum GN=LOX3.1 PE=1 SV=1	0	gnl|CDD|177905 PLN02264. PLN02264. lipoxygenase.	0	tr|Q93YA9|Q93YA9_SESRO Lipoxygenase OS=Sesbania rostrata GN=lox1 PE=2 SV=1	0	emb|CAC43237.1| lipoxygenase [Sesbania rostrata]	0	lcl|Q93YA9_SESRO/233-906 PF00305.14;Lipoxygenase;	0	-	GO:0016702.oxidoreductase activity. acting on single donors with incorporation of molecular oxygen. incorporation of two atoms of oxygen;GO:0005506.iron ion binding;GO:0055114.oxidation-reduction process;GO:0046872.metal ion binding;GO:0006633.fatty acid biosynthetic process;GO:0031408.oxylipin biosynthetic process;GO:0008610.lipid biosynthetic process;GO:0016165.lipoxygenase activity;GO:0016491.…	EC:1.13.11.12	K00454	ko00591. Linoleic acid metabolism;ko00592. alpha-Linolenic acid metabolism;
	comp126941_c0_seq6	1.91176	4.47059	0.838235	2.14035	4.26316	0.934905	1.09785	-0.254573	2.16046	2.09192	UBC24	ubiquitin-conjugating enzyme E2 O	3362	sp|Q8VY10|UBC24_ARATH Probable ubiquitin-conjugating enzyme E2 24 OS=Arabidopsis thaliana GN=UBC24 PE=2 SV=1	0	-	-	tr|D7T0D7|D7T0D7_VITVI Putative uncharacterized protein OS=Vitis vinifera GN=VIT_00s0265g00070 PE=4 SV=1	0	ref|XP_002267490.2| PREDICTED: probable ubiquitin-conjugating enzyme E2 24-like [Vitis vinifera] emb|CBI23966.3| unnamed protein product [Vitis vinifera]	0	lcl|Q6I601_ORYSJ/111-599 PB001445; Pfam-B_1445;	1e-128	-	GO:0016567.protein ubiquitination;GO:0016881.acid-amino acid ligase activity;GO:0016874.ligase activity;GO:0004842.ubiquitin-protein ligase activity;	EC:6.3.2.19	K10581	ko04120. Ubiquitin mediated proteolysis;
	comp127153_c0_seq6	1.7	2.5	1	1.6	2.6	0.765535	0.678072	0	1.32193	1.37851	CDPK	CRK	3341	sp|P53681|CRK_DAUCA CDPK-related protein kinase OS=Daucus carota GN=CRK PE=2 SV=1	1e-173	gnl|CDD|197582 smart00220. S_TKc. Serine/Threonine protein kinases. catalytic domain. Phosphotransferases. Serine or threonine-specific kinase subfamily.	1e-95	tr|B9SVE4|B9SVE4_RICCO Calcium-dependent protein kinase. putative OS=Ricinus communis GN=RCOM_0130230 PE=4 SV=1	0	ref|XP_002529963.1| calcium-dependent protein kinase. putative [Ricinus communis] gb|EEF32406.1| calcium-dependent protein kinase. putative [Ricinus communis]	0	lcl|B9I927_POPTR/156-418 PF00069.20;Pkinase;	2e-166	T	GO:0016310.phosphorylation;GO:0005524.ATP binding;GO:0016301.kinase activity;GO:0006468.protein phosphorylation;GO:0004674.protein serine/threonine kinase activity;GO:0000166.nucleotide binding;GO:0004672.protein kinase activity;GO:0005509.calcium ion binding;GO:0004683.calmodulin-dependent protein kinase activity;GO:0016740.transferase activity;GO:0016772.transferase activity. transferring phosp…	-	K00924	-
	comp127259_c0_seq4	1.13846	0	0.446154	2.34483	4.82759	0.187086	1.22948	-1.16439	#NUM!	2.2713	RPK2	LRR receptor-like serine/threonine-protein kinase RPK2	4034	sp|Q9S7I6|RPK2_ARATH LRR receptor-like serine/threonine-protein kinase RPK2 OS=Arabidopsis thaliana GN=RPK2 PE=1 SV=1	0	-	-	tr|B9IK83|B9IK83_POPTR Predicted protein OS=Populus trichocarpa GN=POPTRDRAFT_668667 PE=3 SV=1	0	ref|XP_002323902.1| predicted protein [Populus trichocarpa] gb|EEF04035.1| predicted protein [Populus trichocarpa]	0	lcl|B9H446_POPTR/864-1132 PF00069.20;Pkinase;	5e-165	T	GO:0016020.membrane;GO:0016310.phosphorylation;GO:0005524.ATP binding;GO:0016301.kinase activity;GO:0006468.protein phosphorylation;GO:0004674.protein serine/threonine kinase activity;GO:0000166.nucleotide binding;GO:0004672.protein kinase activity;GO:0016021.integral to membrane;GO:0016740.transferase activity;GO:0016772.transferase activity. transferring phosphorus-containing groups;	-	-	-
	comp128264_c0_seq18	0.764706	0	0.470588	2.25	3.875	-0.387023	1.16993	-1.08746	#NUM!	1.9542	-	Mechanosensitive ion channel protein	3320	-	-	-	-	-	-	-	-	lcl|B9I1Q5_POPTR/323-530 PF00924.13;MS_channel;	1e-76	-	-	-	-	-
	comp76144_c0_seq1	1.985	3.645	2	-	2.275	0.989139	-	1	1.86592	1.18587	EXPA15	Expansin-A15	1066	sp|O80622|EXP15_ARATH Expansin-A15 OS=Arabidopsis thaliana GN=EXPA15 PE=2 SV=2	2e-69	gnl|CDD|165628 PLN00050. PLN00050. expansin A; Provisional.	2e-74	tr|Q8L5G5|Q8L5G5_CICAR Alpha-expansin 3 OS=Cicer arietinum GN=expa3 PE=2 SV=1	5e-73	emb|CAD33923.1| alpha-expansin 3 [Cicer arietinum]	4e-73	lcl|A4GV03_CALPC/56-141 PF03330.13;DPBB_1;	2e-50	-	GO:0016020.membrane;GO:0009664.plant-type cell wall organization;GO:0005576.extracellular region;	-	-	-
	comp87454_c0_seq6	1.86441	9.89831	0.0677966	-	65.5	0.898717	-	-3.88264	3.30718	6.03342	CML21	calcium-binding protein CML	1502	sp|Q52K82|CML21_ARATH Probable calcium-binding protein CML21 OS=Arabidopsis thaliana GN=CML21 PE=2 SV=1	2e-86	-	-	tr|D7UAN9|D7UAN9_VITVI Putative uncharacterized protein OS=Vitis vinifera GN=VIT_19s0015g01200 PE=4 SV=1	3e-93	ref|XP_002268527.1| PREDICTED: probable calcium-binding protein CML21 [Vitis vinifera] emb|CBI39804.3| unnamed protein product [Vitis vinifera]	3e-93	lcl|B9GHJ5_POPTR/38-119 PF13499.1;EF_hand_5;	3e-37	T	GO:0005509.calcium ion binding;	-	K13448	ko04626. Plant-pathogen interaction;
	comp91337_c0_seq2	0.7	0	0.05	30.5	58.5	-0.514573	4.93074	-4.32193	#NUM!	5.87036	DRM1	DNA (cytosine-5)-methyltransferase	1038	sp|Q9LXE5|DRM1_ARATH DNA (cytosine-5)-methyltransferase DRM1 OS=Arabidopsis thaliana GN=DRM1 PE=4 SV=2	6e-124	-	-	tr|F6KFY8|F6KFY8_GOSHI DNA (Cytosine-5)-methyltransferase DRM1/2 OS=Gossypium hirsutum PE=2 SV=1	4e-163	gb|AEC12442.1| DNA (cytosine-5)-methyltransferase DRM1/2 [Gossypium hirsutum]	4e-163	lcl|B9S630_RICCO/562-680 PF00145.12;DNA_methylase;	5e-63	-	GO:0003677.DNA binding;GO:0008168.methyltransferase activity;GO:0016740.transferase activity;GO:0032259.methylation;GO:0006306.DNA methylation;	-	-	-
	comp94786_c0_seq2	1.89295	4.96084	0.0443864	12.9412	152.529	0.920637	3.6939	-4.49374	2.31058	7.25294	CYP707A1	(+)-abscisic acid 8'-hydroxylase Cytochrome P450 Monooxygenase	562	sp|Q949P1|ABAH1_ARATH Abscisic acid 8'-hydroxylase 1 OS=Arabidopsis thaliana GN=CYP707A1 PE=2 SV=1	5e-79	gnl|CDD|177847 PLN02196. PLN02196. abscisic acid 8'-hydroxylase.	2e-102	tr|A8MRX5|A8MRX5_ARATH Abscisic acid 8'-hydroxylase 1 OS=Arabidopsis thaliana GN=CYP707A1 PE=3 SV=1	3e-77	emb|CAA16713.1| cytochrome P450 [Arabidopsis thaliana] emb|CAB78925.1| cytochrome P450 [Arabidopsis thaliana]	1e-77	lcl|B9N0P8_POPTR/42-465 PF00067.17;p450;	5e-75	-	GO:0009055.electron carrier activity;GO:0046872.metal ion binding;GO:0020037.heme binding;GO:0016705.oxidoreductase activity. acting on paired donors. with incorporation or reduction of molecular oxygen;GO:0005506.iron ion binding;GO:0004497.monooxygenase activity;GO:0055114.oxidation-reduction process;GO:0016491.oxidoreductase activity;	EC:1.14.13.93	K09843	ko00906. Carotenoid biosynthesis;
	comp100081_c0_seq1	0.0629067	0	0.0759219	0	17.6857	-3.99064	#NUM!	-3.71934	#NUM!	4.14451	HSP20	HSP20 family protein	1232	sp|Q96331|HS23M_ARATH 23.6 kDa heat shock protein. mitochondrial OS=Arabidopsis thaliana GN=HSP23.6 PE=2 SV=1	3e-40	gnl|CDD|200926 pfam00011. HSP20. Hsp20/alpha crystallin family.	9e-17	tr|A8WCV4|A8WCV4_GOSHI Low molecular weight heat shock protein OS=Gossypium hirsutum GN=LMWHSP5 PE=2 SV=1	5e-96	gb|ABW89471.1| low molecular weight heat shock protein [Gossypium hirsutum]	5e-96	lcl|A8WCV4_GOSHI/116-216 PF00011.16;HSP20;	2e-42	-	GO:0006950.response to stress;GO:0005739.mitochondrion;GO:0009536.plastid;GO:0009570.chloroplast stroma;GO:0009507.chloroplast;	-	K13993	ko04141. Protein processing in endoplasmic reticulum;
	comp100108_c0_seq1	0.309091	0	0.490909	-	2.85185	-1.6939	-	-1.02647	#NUM!	1.5119	UGT74B1	N-hydroxythioamide S-beta-glucosyltransferase	1017	sp|Q9SYK9|U74E2_ARATH UDP-glycosyltransferase 74E2 OS=Arabidopsis thaliana GN=UGT74E2 PE=1 SV=1	2e-81	gnl|CDD|177830 PLN02173. PLN02173. UDP-glucosyl transferase family protein.	3e-83	tr|B9IEM5|B9IEM5_POPTR Predicted protein OS=Populus trichocarpa GN=POPTRDRAFT_666418 PE=4 SV=1	2e-108	ref|XP_002321569.1| predicted protein [Populus trichocarpa] gb|EEF05696.1| predicted protein [Populus trichocarpa]	2e-108	lcl|B9IEM5_POPTR/96-426 PF00201.13;UDPGT;	6e-98	-	GO:0047215.indole-3-acetate beta-glucosyltransferase activity;GO:0016757.transferase activity. transferring glycosyl groups;GO:0008152.metabolic process;GO:0016758.transferase activity. transferring hexosyl groups;GO:0016740.transferase activity;	EC:2.4.1.195	K11820	ko00380. Tryptophan metabolism;ko00966. Glucosinolate biosynthesis;
	comp100331_c0_seq1	0.363636	2.14354	0.330144	-	2.98551	-1.45943	-	-1.59883	1.1	1.57798	CML25	Probable calcium-binding protein CML25	1242	sp|Q9FYK2|CML25_ARATH Probable calcium-binding protein CML25 OS=Arabidopsis thaliana GN=CML25 PE=2 SV=1	6e-21	gnl|CDD|185504 PTZ00184. PTZ00184. calmodulin; Provisional.	1e-22	tr|F6I377|F6I377_VITVI Putative uncharacterized protein OS=Vitis vinifera GN=VIT_15s0048g00790 PE=4 SV=1	9e-58	ref|XP_002279679.1| PREDICTED: probable calcium-binding protein CML10 isoform 2 [Vitis vinifera] ref|XP_002279660.1| PREDICTED: probable calcium-binding protein CML10 isoform 1 [Vitis vinifera]	8e-58	lcl|B9IC08_POPTR/4-67 PF13499.1;EF_hand_5;	3e-23	T	GO:0005509.calcium ion binding;	-	K02183	ko04020. Calcium signaling pathway;ko04070. Phosphatidylinositol signaling system;ko04114. Oocyte meiosis;ko04270. Vascular smooth muscle contraction;ko04626. Plant-pathogen interaction;ko04713. Circadian entrainment;ko04720. Long-term potentiation;ko04722. Neurotrophin signaling pathway;ko04728. Dopaminergic synapse;ko04740. Olfactory transduction;ko04744. Phototransduction;ko04745. Phototransdu…
	comp100563_c0_seq1	4.63063	7.14414	1.32432	2.89116	6.38095	2.21121	1.53165	0.405256	2.83676	2.67377	YXIE	Universal stress protein	921	sp|P42297|YXIE_BACSU Universal stress protein YxiE OS=Bacillus subtilis GN=yxiE PE=3 SV=1	1e-08	gnl|CDD|201323 pfam00582. Usp. Universal stress protein family. The universal stress protein UspA is a small cytoplasmic bacterial protein whose expression is enhanced when the cell is exposed to stress agents. UspA enhances the rate of cell survival during prolonged exposure to such conditions. and may provide a general "stress endurance" activity. The crystal structure of Haemophilus influenzae…	5e-30	tr|B9RFI0|B9RFI0_RICCO Putative uncharacterized protein OS=Ricinus communis GN=RCOM_1434750 PE=4 SV=1	1e-86	ref|XP_002512499.1| conserved hypothetical protein [Ricinus communis] gb|EEF49951.1| conserved hypothetical protein [Ricinus communis]	1e-86	lcl|B9RFI0_RICCO/10-164 PF00582.21;Usp;	9e-84	-	GO:0006950.response to stress;	-	-	-
	comp100730_c0_seq3	3.89362	8.62766	1.02128	3.20833	11.3854	1.96111	1.68182	0.0303736	3.10897	3.50912	YXIE	Universal stress protein	885	sp|P42297|YXIE_BACSU Universal stress protein YxiE OS=Bacillus subtilis GN=yxiE PE=3 SV=1	9e-09	gnl|CDD|201323 pfam00582. Usp. Universal stress protein family. The universal stress protein UspA is a small cytoplasmic bacterial protein whose expression is enhanced when the cell is exposed to stress agents. UspA enhances the rate of cell survival during prolonged exposure to such conditions. and may provide a general "stress endurance" activity. The crystal structure of Haemophilus influenzae…	4e-32	tr|B9RFI0|B9RFI0_RICCO Putative uncharacterized protein OS=Ricinus communis GN=RCOM_1434750 PE=4 SV=1	9e-86	ref|XP_002512499.1| conserved hypothetical protein [Ricinus communis] gb|EEF49951.1| conserved hypothetical protein [Ricinus communis]	8e-86	lcl|B9RFI0_RICCO/10-164 PF00582.21;Usp;	3e-84	-	GO:0006950.response to stress;	-	-	-
	comp100926_c0_seq1	5.39615	5.7	0.757692	3.89848	6.25888	2.43193	1.96291	-0.400316	2.51096	2.64591	-	Cold acclimation protein	1571	-	-	gnl|CDD|191305 pfam05562. WCOR413. Cold acclimation protein WCOR413. This family consists of several WCOR413-like plant cold acclimation proteins.	6e-78	tr|B9HRT9|B9HRT9_POPTR Predicted protein OS=Populus trichocarpa GN=POPTRDRAFT_833083 PE=4 SV=1	7e-74	ref|XP_002313824.1| predicted protein [Populus trichocarpa] gb|EEE87779.1| predicted protein [Populus trichocarpa]	7e-74	lcl|B9HRT9_POPTR/7-191 PF05562.6;WCOR413;	6e-67	-	-	-	-	-
	comp10102_c0_seq1	3	0	0.666667	-	2.66667	1.58496	-	-0.584963	#NUM!	1.41504	AHA5	H+-transporting ATPase	268	sp|Q9SJB3|PMA5_ARATH ATPase 5. plasma membrane-type OS=Arabidopsis thaliana GN=AHA5 PE=2 SV=3	3e-32	gnl|CDD|188161 TIGR01647. ATPase-IIIA_H. plasma-membrane proton-efflux P-type ATPase. This model describes the plasma membrane proton efflux P-type ATPase found in plants. fungi. protozoa. slime molds and archaea. The best studied representative is from yeast.	2e-37	tr|D7GNL7|D7GNL7_POPCA Putative autoinhibited H+ ATPase (Fragment) OS=Populus canadensis GN=aH+ATPase PE=2 SV=1	5e-33	emb|CBN72504.1| putative autoinhibited H+ ATPase [Populus x canadensis]	5e-33	-	-	P	GO:0016020.membrane;GO:0005524.ATP binding;GO:0006754.ATP biosynthetic process;GO:0016787.hydrolase activity;GO:0000166.nucleotide binding;GO:0016021.integral to membrane;GO:0015992.proton transport;GO:0005886.plasma membrane;GO:0016887.ATPase activity;GO:0006810.transport;GO:0008152.metabolic process;GO:0015662.ATPase activity. coupled to transmembrane movement of ions. phosphorylative mechanism…	EC:3.6.3.6	K01535	ko00190. Oxidative phosphorylation;
	comp101020_c0_seq1	0	8.83333	0.181818	5.33333	32	#NUM!	2.41504	-2.45943	3.14296	5	GST. gst	glutathione S-transferase	806	sp|Q03664|GSTX3_TOBAC Probable glutathione S-transferase OS=Nicotiana tabacum PE=2 SV=1	8e-67	gnl|CDD|198294 cd03185. GST_C_Tau. C-terminal. alpha helical domain of Class Tau Glutathione S-transferases. Glutathione S-transferase (GST) C-terminal domain family. Class Tau subfamily; GSTs are cytosolic dimeric proteins involved in cellular detoxification by catalyzing the conjugation of glutathione (GSH) with a wide range of endogenous and xenobiotic alkylating agents. including carcinogens.…	4e-49	tr|F6HZU0|F6HZU0_VITVI Putative uncharacterized protein OS=Vitis vinifera GN=VIT_07s0005g04870 PE=3 SV=1	7e-105	ref|XP_002267733.1| PREDICTED: probable glutathione S-transferase [Vitis vinifera]	6e-105	lcl|A5BAG0_VITVI/61-194 PF00043.20;GST_C;	1e-49	O	GO:0004364.glutathione transferase activity;GO:0004462.lactoylglutathione lyase activity;GO:0016829.lyase activity;GO:0006952.defense response;GO:0009734.auxin mediated signaling pathway;GO:0006950.response to stress;GO:0016740.transferase activity;	EC:2.5.1.18	K00799	ko00480. Glutathione metabolism;ko00980. Metabolism of xenobiotics by cytochrome P450;ko00982. Drug metabolism - cytochrome P450;ko05204. Chemical carcinogenesis;
	comp101284_c0_seq2	3.1433	4.88511	0.432366	3.45857	7.54286	1.65228	1.79018	-1.20968	2.28839	2.91511	Fb19	Fiber protein	1187	-	-	-	-	tr|Q6T7D1|Q6T7D1_GOSBA Fiber protein Fb19 (Fragment) OS=Gossypium barbadense PE=2 SV=1	1e-98	gb|AAR07598.1| fiber protein Fb19 [Gossypium barbadense]	1e-98	lcl|Q6T7D1_GOSBA/1-145 PF00582.21;Usp;	3e-94	-	GO:0006950.response to stress;	-	-	-
	comp101570_c0_seq1	3.23232	3.36364	0.69697	3.71014	5.84058	1.69257	1.89148	-0.520832	1.75002	2.54611	NRX2	nucleoredoxin 2	1301	sp|Q0JIL1|NRX2_ORYSJ Probable nucleoredoxin 2 OS=Oryza sativa subsp. japonica GN=Os01g0794400 PE=2 SV=1	6e-54	gnl|CDD|48558 cd03009. TryX_like_TryX_NRX. Tryparedoxin (TryX)-like family. TryX and nucleoredoxin (NRX) subfamily; TryX and NRX are thioredoxin (TRX)-like protein disulfide oxidoreductases that alter the redox state of target proteins via the reversible oxidation of an active center CXXC motif. TryX is involved in the regulation of oxidative stress in parasitic trypanosomatids by reducing TryX p…	1e-46	tr|F6H0E3|F6H0E3_VITVI Putative uncharacterized protein OS=Vitis vinifera GN=VIT_18s0001g01030 PE=4 SV=1	2e-88	ref|XP_002285895.1| PREDICTED: probable nucleoredoxin 2 [Vitis vinifera]	2e-88	lcl|B9H525_POPTR/222-321 PF13905.1;Thioredoxin_8;	2e-46	R	GO:0016209.antioxidant activity;GO:0046872.metal ion binding;GO:0005622.intracellular;GO:0035556.intracellular signal transduction;GO:0055114.oxidation-reduction process;GO:0016491.oxidoreductase activity;	-	-	-
	comp101658_c0_seq1	0	3.41206	0.40201	2.5375	5.2625	#NUM!	1.34341	-1.3147	1.77064	2.39575	-	Predicted membrane protein	1067	sp|O13737|YDR2_SCHPO Uncharacterized endoplasmic reticulum membrane protein C16E8.02 OS=Schizosaccharomyces pombe (strain 972 / ATCC 24843) GN=SPAC16E8.02 PE=2 SV=2	7e-28	gnl|CDD|34186 COG4539. COG4539. Predicted membrane protein [Function unknown].	5e-35	tr|B9HI88|B9HI88_POPTR Predicted protein OS=Populus trichocarpa GN=POPTRDRAFT_720740 PE=4 SV=1	2e-101	ref|XP_002311311.1| predicted protein [Populus trichocarpa] gb|EEE88678.1| predicted protein [Populus trichocarpa]	2e-101	lcl|B9HI88_POPTR/6-169 PF06127.6;DUF962;	1e-81	S	-	-	-	-
	comp101731_c0_seq1	0	0.428571	0.490683	2.50633	-	#NUM!	1.32558	-1.02714	-1.22239	-	PLC4	phosphatidylinositol phospholipase C. delta	802	sp|Q944C1|PLCD4_ARATH Phosphoinositide phospholipase C 4 OS=Arabidopsis thaliana GN=PLC4 PE=2 SV=2	8e-92	gnl|CDD|178538 PLN02952. PLN02952. phosphoinositide phospholipase C.	3e-111	tr|F6GUR2|F6GUR2_VITVI Putative uncharacterized protein OS=Vitis vinifera GN=VIT_06s0004g06660 PE=4 SV=1	3e-111	emb|CBI15949.3| unnamed protein product [Vitis vinifera]	1e-111	lcl|D7SJX3_VITVI/423-515 PF00168.25;C2;	2e-56	T	GO:0007165.signal transduction;GO:0004435.phosphatidylinositol phospholipase C activity;GO:0005622.intracellular;GO:0035556.intracellular signal transduction;GO:0004629.phospholipase C activity;GO:0016787.hydrolase activity;GO:0008081.phosphoric diester hydrolase activity;GO:0005509.calcium ion binding;GO:0004871.signal transducer activity;GO:0006629.lipid metabolic process;	EC:3.1.4.11	K05857	ko00562. Inositol phosphate metabolism;ko04020. Calcium signaling pathway;ko04070. Phosphatidylinositol signaling system;
	comp10174_c0_seq1	2.15385	4.53846	0.615385	5.25	5	1.10692	2.39232	-0.70044	2.1822	2.32193	XERICO	RING/U-box domain-containing protein	570	-	-	gnl|CDD|205816 pfam13639. zf-RING_2. Ring finger domain.	3e-07	tr|C6TE74|C6TE74_SOYBN Putative uncharacterized protein OS=Glycine max PE=2 SV=1	4e-35	ref|NP_001240255.1| uncharacterized protein LOC100786803 [Glycine max] gb|ACU20126.1| unknown [Glycine max]	3e-35	lcl|B9T6M6_RICCO/97-143 PF13639.1;zf-RING_2;	2e-09	-	GO:0046872.metal ion binding;GO:0008270.zinc ion binding;	-	K16285	-
	comp101828_c0_seq1	2.16573	3.90981	0.641488	4.32865	7.15641	1.11485	2.11392	-0.640505	1.9671	2.83924	POD12	peroxidase	1398	sp|Q96520|PER12_ARATH Peroxidase 12 OS=Arabidopsis thaliana GN=PER12 PE=1 SV=1	2e-151	gnl|CDD|173827 cd00693. secretory_peroxidase. Horseradish peroxidase and related secretory plant peroxidases. Secretory peroxidases belong to class III of the plant heme-dependent peroxidase superfamily. All members of the superfamily share a heme prosthetic group and catalyze a multistep oxidative reaction involving hydrogen peroxide as the electron acceptor. Class III peroxidases are found in t…	6e-177	tr|B9GT82|B9GT82_POPTR Predicted protein OS=Populus trichocarpa GN=POPTRDRAFT_830144 PE=3 SV=1	0	ref|XP_002302162.1| predicted protein [Populus trichocarpa] gb|EEE81435.1| predicted protein [Populus trichocarpa]	0	lcl|B9GT82_POPTR/54-297 PF00141.18;peroxidase;	5e-146	-	GO:0006979.response to oxidative stress;GO:0046872.metal ion binding;GO:0020037.heme binding;GO:0004601.peroxidase activity;GO:0005576.extracellular region;GO:0042744.hydrogen peroxide catabolic process;GO:0055114.oxidation-reduction process;GO:0016491.oxidoreductase activity;	EC:1.11.1.7	K00430	ko00360. Phenylalanine metabolism;ko00680. Methane metabolism;ko00940. Phenylpropanoid biosynthesis;
	comp102425_c0_seq1	2.00519	7.42956	0.635264	-	6.98503	1.00374	-	-0.654573	2.89328	2.80427	CDPK9	calcium-dependent protein kinase	3429	sp|Q38868|CDPK9_ARATH Calcium-dependent protein kinase 9 OS=Arabidopsis thaliana GN=CPK9 PE=1 SV=1	0	gnl|CDD|197582 smart00220. S_TKc. Serine/Threonine protein kinases. catalytic domain. Phosphotransferases. Serine or threonine-specific kinase subfamily.	5e-92	tr|F6HEK1|F6HEK1_VITVI Putative uncharacterized protein OS=Vitis vinifera GN=VIT_19s0090g00410 PE=4 SV=1	0	ref|XP_002278179.1| PREDICTED: calcium-dependent protein kinase 9-like [Vitis vinifera]	0	lcl|B9T2U0_RICCO/85-343 PF00069.20;Pkinase;	6e-158	T	GO:0016020.membrane;GO:0016310.phosphorylation;GO:0005524.ATP binding;GO:0016301.kinase activity;GO:0006468.protein phosphorylation;GO:0004674.protein serine/threonine kinase activity;GO:0000166.nucleotide binding;GO:0004672.protein kinase activity;GO:0005509.calcium ion binding;GO:0004683.calmodulin-dependent protein kinase activity;GO:0016740.transferase activity;GO:0016772.transferase activity…	EC:2.7.11.1	K13412	ko04626. Plant-pathogen interaction;ko05145. Toxoplasmosis;
	comp102490_c0_seq3	4.85938	10.6562	0.671875	4.11628	9.93023	2.28077	2.04134	-0.573735	3.41363	3.31183	-	Cold acclimation protein	787	-	-	gnl|CDD|191305 pfam05562. WCOR413. Cold acclimation protein WCOR413. This family consists of several WCOR413-like plant cold acclimation proteins.	7e-99	tr|B9RZF2|B9RZF2_RICCO COR413-PM2. putative OS=Ricinus communis GN=RCOM_0938820 PE=4 SV=1	4e-88	ref|XP_002519121.1| COR413-PM2. putative [Ricinus communis] gb|EEF43332.1| COR413-PM2. putative [Ricinus communis]	4e-88	lcl|B9RZF2_RICCO/7-190 PF05562.6;WCOR413;	1e-86	-	-	-	-	-
	comp102502_c0_seq4	3.23232	3.36364	0.69697	3.71014	5.84058	1.69257	1.89148	-0.520832	1.75002	2.54611	NRX2	Probable nucleoredoxin 2	1301	sp|Q0JIL1|NRX2_ORYSJ Probable nucleoredoxin 2 OS=Oryza sativa subsp. japonica GN=Os01g0794400 PE=2 SV=1	6e-54	gnl|CDD|48558 cd03009. TryX_like_TryX_NRX. Tryparedoxin (TryX)-like family. TryX and nucleoredoxin (NRX) subfamily; TryX and NRX are thioredoxin (TRX)-like protein disulfide oxidoreductases that alter the redox state of target proteins via the reversible oxidation of an active center CXXC motif. TryX is involved in the regulation of oxidative stress in parasitic trypanosomatids by reducing TryX p…	1e-46	tr|F6H0E3|F6H0E3_VITVI Putative uncharacterized protein OS=Vitis vinifera GN=VIT_18s0001g01030 PE=4 SV=1	2e-88	ref|XP_002285895.1| PREDICTED: probable nucleoredoxin 2 [Vitis vinifera]	2e-88	lcl|B9H525_POPTR/222-321 PF13905.1;Thioredoxin_8;	2e-46	R	GO:0016209.antioxidant activity;GO:0046872.metal ion binding;GO:0005622.intracellular;GO:0035556.intracellular signal transduction;GO:0055114.oxidation-reduction process;GO:0016491.oxidoreductase activity;	-	-	-
	comp102522_c0_seq1	3.68083	3.34405	0.753641	2.52013	3.39211	1.88003	1.3335	-0.408051	1.7416	1.76218	ACO	aminocyclopropanecarboxylate oxidase	1285	sp|P31237|ACCO_ACTDE 1-aminocyclopropane-1-carboxylate oxidase OS=Actinidia deliciosa GN=ACO PE=2 SV=1	0	gnl|CDD|177935 PLN02299. PLN02299. 1-aminocyclopropane-1-carboxylate oxidase.	0	tr|Q2QDG0|Q2QDG0_GOSHI ACC oxidase 1 OS=Gossypium hirsutum GN=ACO1 PE=2 SV=1	0	gb|AAZ83342.1| ACC oxidase 1 [Gossypium hirsutum]	0	lcl|Q2QDG0_GOSHI/5-116 PF14226.1;DIOX_N;	1e-66	QR	GO:0009835.fruit ripening;GO:0006950.response to stress;GO:0031418.L-ascorbic acid binding;GO:0055114.oxidation-reduction process;GO:0009693.ethylene biosynthetic process;GO:0046872.metal ion binding;GO:0009815.1-aminocyclopropane-1-carboxylate oxidase activity;GO:0016706.oxidoreductase activity. acting on paired donors. with incorporation or reduction of molecular oxygen. 2-oxoglutarate as one d…	EC:1.14.17.4	K05933	ko00270. Cysteine and methionine metabolism;
	comp102558_c0_seq5	4.47839	7.92795	0.435159	4.06623	15.7086	2.16298	2.02369	-1.20039	2.98695	3.97348	ARG2	Indole-3-acetic acid-induced protein ARG2	1069	sp|P32292|ARG2_VIGRR Indole-3-acetic acid-induced protein ARG2 OS=Vigna radiata var. radiata GN=ARG2 PE=2 SV=1	3e-10	gnl|CDD|112072 pfam03242. LEA_3. Late embryogenesis abundant protein. Members of this family are similar to late embryogenesis abundant proteins. Members of the family have been isolated in a number of different screens. However. the molecular function of these proteins remains obscure.	3e-18	tr|B9SAT2|B9SAT2_RICCO Indole-3-acetic acid-induced protein ARG2. putative OS=Ricinus communis GN=RCOM_1178650 PE=4 SV=1	8e-15	gb|AEW24432.1| late embryogenesis abundant protein 3L-1 [Camellia sinensis]	7e-15	lcl|C6T331_SOYBN/1-93 PF03242.8;LEA_3;	3e-14	-	GO:0006950.response to stress;	-	-	-
	comp103084_c0_seq3	18.6667	30.2593	0.666667	24.6111	45.5	4.22239	4.62124	-0.584963	4.9193	5.50779	HSP20	HSP20 family protein	1152	-	-	-	-	tr|F6HXP8|F6HXP8_VITVI Putative uncharacterized protein OS=Vitis vinifera GN=VIT_09s0002g00640 PE=3 SV=1	2e-35	-	-	lcl|B9GXR5_POPTR/48-156 PF00011.16;HSP20;	2e-26	-	-	-	K13993	ko04141. Protein processing in endoplasmic reticulum;
	comp103263_c0_seq1	2.63209	0	1.0404	2.17763	2.61842	1.39621	1.12276	0.0571404	#NUM!	1.3887	POD42	peroxidase	1863	sp|Q9SB81|PER42_ARATH Peroxidase 42 OS=Arabidopsis thaliana GN=PER42 PE=1 SV=2	0	gnl|CDD|173827 cd00693. secretory_peroxidase. Horseradish peroxidase and related secretory plant peroxidases. Secretory peroxidases belong to class III of the plant heme-dependent peroxidase superfamily. All members of the superfamily share a heme prosthetic group and catalyze a multistep oxidative reaction involving hydrogen peroxide as the electron acceptor. Class III peroxidases are found in t…	4e-125	tr|Q08671|Q08671_GOSHI Peroxidase (Precursor) OS=Gossypium hirsutum PE=2 SV=1	0	gb|AAA99868.1| peroxidase [Gossypium hirsutum]	0	lcl|Q9XFI6_SOYBN/49-293 PF00141.18;peroxidase;	5e-151	-	GO:0006979.response to oxidative stress;GO:0046872.metal ion binding;GO:0020037.heme binding;GO:0004601.peroxidase activity;GO:0055114.oxidation-reduction process;GO:0016491.oxidoreductase activity;	EC:1.11.1.7	K00430	ko00360. Phenylalanine metabolism;ko00680. Methane metabolism;ko00940. Phenylpropanoid biosynthesis;
	comp103276_c0_seq2	0	2.67164	0.716418	2.95833	2.97917	#NUM!	1.56478	-0.481127	1.41773	1.57491	CMTA5	Calmodulin-binding transcription activator 5	1000	sp|O23463|CMTA5_ARATH Calmodulin-binding transcription activator 5 OS=Arabidopsis thaliana GN=CMTA5 PE=2 SV=2	2e-54	-	-	tr|A5BI37|A5BI37_VITVI Putative uncharacterized protein OS=Vitis vinifera GN=VITISV_010763 PE=4 SV=1	3e-58	emb|CAN70197.1| hypothetical protein VITISV_010763 [Vitis vinifera]	3e-58	-	-	-	GO:0005634.nucleus;GO:0006355.regulation of transcription. DNA-dependent;GO:0005516.calmodulin binding;	-	-	-
	comp103277_c0_seq1	3.89908	6.24771	0.247706	18.7778	181.148	1.96313	4.23095	-2.0133	2.64333	7.50103	SPE1	arginine decarboxylase	1570	sp|Q43075|SPE1_PEA Arginine decarboxylase OS=Pisum sativum PE=2 SV=1	0	gnl|CDD|178058 PLN02439. PLN02439. arginine decarboxylase.	0	tr|F6KDF0|F6KDF0_PONTR Arginine decarboxylase OS=Poncirus trifoliata GN=ADC PE=2 SV=1	0	gb|AEE99192.1| arginine decarboxylase [Citrus trifoliata]	0	lcl|B3Y023_PRUPE/372-607 PF00278.17;Orn_DAP_Arg_deC;	1e-104	-	GO:0016831.carboxy-lyase activity;GO:0016829.lyase activity;GO:0008295.spermidine biosynthetic process;GO:0009446.putrescine biosynthetic process;GO:0003824.catalytic activity;GO:0008792.arginine decarboxylase activity;GO:0006527.arginine catabolic process;	EC:4.1.1.19	K01583	ko00330. Arginine and proline metabolism;
	comp103588_c0_seq2	12.8869	7.71493	0.588235	7.28462	10.8538	3.68783	2.86485	-0.765535	2.94765	3.44013	XERICO	RING/U-box domain-containing protein	1293	-	-	gnl|CDD|205816 pfam13639. zf-RING_2. Ring finger domain.	1e-15	tr|C6TE74|C6TE74_SOYBN Putative uncharacterized protein OS=Glycine max PE=2 SV=1	7e-69	ref|NP_001240255.1| uncharacterized protein LOC100786803 [Glycine max] gb|ACU20126.1| unknown [Glycine max]	6e-69	lcl|Q30D22_PONTR/99-145 PF13639.1;zf-RING_2;	5e-22	-	GO:0046872.metal ion binding;GO:0008270.zinc ion binding;	-	K16285	-
	comp103680_c0_seq1	0.428571	2.36134	0.243697	-	11.3103	-1.22239	-	-2.03684	1.23961	3.49957	CLPB1	ATP-dependent Clp protease ATP-binding subunit ClpB	895	sp|P42730|CLPB1_ARATH Chaperone protein ClpB1 OS=Arabidopsis thaliana GN=CLPB1 PE=1 SV=2	3e-153	gnl|CDD|163223 TIGR03346. chaperone_ClpB. ATP-dependent chaperone ClpB. Members of this protein family are the bacterial ATP-dependent chaperone ClpB. This protein belongs to the AAA family. ATPases associated with various cellular activities (pfam00004). This molecular chaperone does not act as a protease. but rather serves to disaggregate misfolded and aggregated proteins.	7e-126	tr|Q3L1D0|Q3L1D0_VITVI Heat shock protein 101 OS=Vitis vinifera GN=hsp101 PE=2 SV=1	1e-152	ref|XP_003549562.1| PREDICTED: chaperone protein ClpB1-like [Glycine max]	5e-158	lcl|D8RE90_SELML/198-336 PF00004.24;AAA;	2e-53	O	GO:0005634.nucleus;GO:0005524.ATP binding;GO:0019538.protein metabolic process;GO:0000166.nucleotide binding;GO:0006950.response to stress;GO:0017111.nucleoside-triphosphatase activity;GO:0005737.cytoplasm;	-	K03695	-
	comp103843_c0_seq1	0	5.13953	1.02326	1.75	3.31818	#NUM!	0.807355	0.0331669	2.36164	1.73039	GALE3	UDP-glucose 4-epimerase	1031	sp|Q9T0A7|GALE3_ARATH UDP-glucose 4-epimerase 3 OS=Arabidopsis thaliana GN=At4g23920 PE=2 SV=1	0	gnl|CDD|177883 PLN02240. PLN02240. UDP-glucose 4-epimerase.	0	tr|D7M8Z8|D7M8Z8_ARALL UDP-D-glucose/UDP-D-galactose 4-epimerase 2 OS=Arabidopsis lyrata subsp. lyrata GN=UGE2 PE=3 SV=1	0	ref|XP_002869754.1| UDP-D-glucose/UDP-D-galactose 4-epimerase 2 [Arabidopsis lyrata subsp. lyrata] gb|EFH46013.1| UDP-D-glucose/UDP-D-galactose 4-epimerase 2 [Arabidopsis lyrata subsp. lyrata]	0	lcl|Q6XZA0_SOLTU/5-267 PF01370.16;Epimerase;	5e-138	M	GO:0016853.isomerase activity;GO:0016857.racemase and epimerase activity. acting on carbohydrates and derivatives;GO:0003824.catalytic activity;GO:0005488.binding;GO:0005975.carbohydrate metabolic process;GO:0006012.galactose metabolic process;GO:0044237.cellular metabolic process;GO:0003978.UDP-glucose 4-epimerase activity;GO:0050662.coenzyme binding;	EC:5.1.3.2	K01784	ko00052. Galactose metabolism;ko00520. Amino sugar and nucleotide sugar metabolism;
	comp104208_c2_seq1	0	2.71421	0.731652	-	2.53915	#NUM!	-	-0.450771	1.44053	1.34435	trxA	thioredoxin 1	1061	sp|Q43636|TRXH_RICCO Thioredoxin H-type OS=Ricinus communis PE=3 SV=1	2e-54	gnl|CDD|200989 pfam00085. Thioredoxin. Thioredoxin. Thioredoxins are small enzymes that participate in redox reactions. via the reversible oxidation of an active centre disulfide bond. Some members with only the active site are not separated from the noise.	3e-32	tr|A9P8G6|A9P8G6_POPTR Thioredoxin OS=Populus trichocarpa PE=2 SV=1	1e-54	gb|ABK92669.1| unknown [Populus trichocarpa]	1e-54	lcl|B9HFB4_POPTR/8-112 PF00085.15;Thioredoxin;	9e-51	O	GO:0006810.transport;GO:0015035.protein disulfide oxidoreductase activity;GO:0009055.electron carrier activity;GO:0006662.glycerol ether metabolic process;GO:0022900.electron transport chain;GO:0005737.cytoplasm;GO:0045454.cell redox homeostasis;	-	K03671	-
	comp104297_c0_seq1	0	3.0062	0.894955	-	2.55037	#NUM!	-	-0.160114	1.58794	1.35071	DnaJ	DnaJ domain	1547	-	-	gnl|CDD|201096 pfam00226. DnaJ. DnaJ domain. DnaJ domains (J-domains) are associated with hsp70 heat-shock system and it is thought that this domain mediates the interaction. DnaJ-domain is therefore part of a chaperone (protein folding) system. The T-antigens. although not in Prosite are confirmed as DnaJ containing domains from literature.	8e-19	tr|B7FJQ7|B7FJQ7_MEDTR Chaperone protein dnaJ OS=Medicago truncatula GN=MTR_2g083920 PE=2 SV=1	2e-167	ref|XP_003596710.1| Chaperone protein dnaJ [Medicago truncatula] gb|ACJ84986.1| unknown [Medicago truncatula] gb|AES66961.1| Chaperone protein dnaJ [Medicago truncatula]	2e-167	lcl|B7FJQ7_MEDTR/70-132 PF00226.26;DnaJ;	2e-33	-	GO:0009055.electron carrier activity;GO:0006457.protein folding;GO:0051082.unfolded protein binding;GO:0031072.heat shock protein binding;GO:0005506.iron ion binding;GO:0051536.iron-sulfur cluster binding;	-	-	-
	comp104470_c0_seq3	368.267	45.2667	0.133333	1771	349	8.52461	10.7903	-2.90689	5.50038	8.44708	EDL3	EID1-like F-box protein 3	1449	sp|Q93ZT5|EDL3_ARATH EID1-like F-box protein 3 OS=Arabidopsis thaliana GN=EDL3 PE=2 SV=1	3e-107	-	-	tr|F6HQ66|F6HQ66_VITVI Putative uncharacterized protein OS=Vitis vinifera GN=VIT_07s0104g00350 PE=4 SV=1	5e-135	ref|XP_002276328.1| PREDICTED: EID1-like F-box protein 3-like [Vitis vinifera]	7e-136	lcl|Q94FM9_TOBAC/12-248 PB002926; Pfam-B_2926;	1e-122	-	-	-	-	-
	comp104941_c0_seq2	0	2.5098	0.921569	2.08511	3.38298	#NUM!	1.06012	-0.117836	1.32757	1.75829	POD4	peroxidase	1225	sp|A7NY33|PER4_VITVI Peroxidase 4 OS=Vitis vinifera GN=GSVIVT00023967001 PE=1 SV=1	7e-95	gnl|CDD|173827 cd00693. secretory_peroxidase. Horseradish peroxidase and related secretory plant peroxidases. Secretory peroxidases belong to class III of the plant heme-dependent peroxidase superfamily. All members of the superfamily share a heme prosthetic group and catalyze a multistep oxidative reaction involving hydrogen peroxide as the electron acceptor. Class III peroxidases are found in t…	6e-81	tr|B5U1R3|B5U1R3_LITCN Peroxidase 1 OS=Litchi chinensis PE=2 SV=1	1e-123	gb|ACI03401.1| peroxidase 1 [Litchi chinensis]	1e-123	lcl|B5U1R3_LITCN/41-281 PF00141.18;peroxidase;	3e-97	-	GO:0006979.response to oxidative stress;GO:0046872.metal ion binding;GO:0020037.heme binding;GO:0004601.peroxidase activity;GO:0005576.extracellular region;GO:0042744.hydrogen peroxide catabolic process;GO:0055114.oxidation-reduction process;GO:0016491.oxidoreductase activity;	EC:1.11.1.7	K00430	ko00360. Phenylalanine metabolism;ko00680. Methane metabolism;ko00940. Phenylpropanoid biosynthesis;
	comp104941_c0_seq2	0	2.5098	0.921569	2.08511	3.38298	#NUM!	1.06012	-0.117836	1.32757	1.75829	POD42	peroxidase	1225	sp|A7NY33|PER4_VITVI Peroxidase 4 OS=Vitis vinifera GN=GSVIVT00023967001 PE=1 SV=1	7e-95	gnl|CDD|173827 cd00693. secretory_peroxidase. Horseradish peroxidase and related secretory plant peroxidases. Secretory peroxidases belong to class III of the plant heme-dependent peroxidase superfamily. All members of the superfamily share a heme prosthetic group and catalyze a multistep oxidative reaction involving hydrogen peroxide as the electron acceptor. Class III peroxidases are found in t…	6e-81	tr|B5U1R3|B5U1R3_LITCN Peroxidase 1 OS=Litchi chinensis PE=2 SV=1	1e-123	gb|ACI03401.1| peroxidase 1 [Litchi chinensis]	1e-123	lcl|B5U1R3_LITCN/41-281 PF00141.18;peroxidase;	3e-97	-	GO:0006979.response to oxidative stress;GO:0046872.metal ion binding;GO:0020037.heme binding;GO:0004601.peroxidase activity;GO:0005576.extracellular region;GO:0042744.hydrogen peroxide catabolic process;GO:0055114.oxidation-reduction process;GO:0016491.oxidoreductase activity;	EC:1.11.1.7	K00430	ko00360. Phenylalanine metabolism;ko00680. Methane metabolism;ko00940. Phenylpropanoid biosynthesis;
	comp105011_c0_seq1	0	3.01889	0.898566	-	2.54496	#NUM!	-	-0.154304	1.59402	1.34764	DnaJ	DnaJ domain	1303	-	-	gnl|CDD|201096 pfam00226. DnaJ. DnaJ domain. DnaJ domains (J-domains) are associated with hsp70 heat-shock system and it is thought that this domain mediates the interaction. DnaJ-domain is therefore part of a chaperone (protein folding) system. The T-antigens. although not in Prosite are confirmed as DnaJ containing domains from literature.	3e-19	tr|B7FJQ7|B7FJQ7_MEDTR Chaperone protein dnaJ OS=Medicago truncatula GN=MTR_2g083920 PE=2 SV=1	1e-168	ref|XP_003596710.1| Chaperone protein dnaJ [Medicago truncatula] gb|ACJ84986.1| unknown [Medicago truncatula] gb|AES66961.1| Chaperone protein dnaJ [Medicago truncatula]	1e-168	lcl|B7FJQ7_MEDTR/70-132 PF00226.26;DnaJ;	1e-33	-	GO:0009055.electron carrier activity;GO:0006457.protein folding;GO:0051082.unfolded protein binding;GO:0031072.heat shock protein binding;GO:0005506.iron ion binding;GO:0051536.iron-sulfur cluster binding;	-	-	-
	comp105123_c0_seq1	2.73844	0	1.03966	2.26627	2.61523	1.45335	1.18032	0.0561158	#NUM!	1.38694	POD42	peroxidase	1959	sp|Q9SB81|PER42_ARATH Peroxidase 42 OS=Arabidopsis thaliana GN=PER42 PE=1 SV=2	0	gnl|CDD|173827 cd00693. secretory_peroxidase. Horseradish peroxidase and related secretory plant peroxidases. Secretory peroxidases belong to class III of the plant heme-dependent peroxidase superfamily. All members of the superfamily share a heme prosthetic group and catalyze a multistep oxidative reaction involving hydrogen peroxide as the electron acceptor. Class III peroxidases are found in t…	3e-124	tr|Q08671|Q08671_GOSHI Peroxidase (Precursor) OS=Gossypium hirsutum PE=2 SV=1	0	gb|AAA99868.1| peroxidase [Gossypium hirsutum]	0	lcl|Q9XFI6_SOYBN/49-293 PF00141.18;peroxidase;	1e-150	-	GO:0006979.response to oxidative stress;GO:0046872.metal ion binding;GO:0020037.heme binding;GO:0004601.peroxidase activity;GO:0055114.oxidation-reduction process;GO:0016491.oxidoreductase activity;	EC:1.11.1.7	K00430	ko00360. Phenylalanine metabolism;ko00680. Methane metabolism;ko00940. Phenylpropanoid biosynthesis;
	comp105308_c0_seq1	2.9996	3.44242	0.660863	-	5.22814	1.58477	-	-0.597578	1.78342	2.3863	POD15	peroxidase	1356	sp|Q9LEH3|PER15_IPOBA Peroxidase 15 OS=Ipomoea batatas GN=pod PE=1 SV=1	8e-142	gnl|CDD|173827 cd00693. secretory_peroxidase. Horseradish peroxidase and related secretory plant peroxidases. Secretory peroxidases belong to class III of the plant heme-dependent peroxidase superfamily. All members of the superfamily share a heme prosthetic group and catalyze a multistep oxidative reaction involving hydrogen peroxide as the electron acceptor. Class III peroxidases are found in t…	6e-175	tr|Q8RVP3|Q8RVP3_GOSHI Apoplastic anionic gaiacol peroxidase OS=Gossypium hirsutum GN=pod10 PE=2 SV=1	0	gb|AAL92037.1|AF488305_1 apoplastic anionic gaiacol peroxidase [Gossypium hirsutum]	0	lcl|Q8RVP3_GOSHI/42-295 PF00141.18;peroxidase;	6e-179	-	GO:0020037.heme binding;GO:0055114.oxidation-reduction process;GO:0005773.vacuole;GO:0006979.response to oxidative stress;GO:0046872.metal ion binding;GO:0004601.peroxidase activity;GO:0005576.extracellular region;GO:0042744.hydrogen peroxide catabolic process;GO:0016491.oxidoreductase activity;	EC:1.11.1.7	K00430	ko00360. Phenylalanine metabolism;ko00680. Methane metabolism;ko00940. Phenylpropanoid biosynthesis;
	comp105635_c0_seq1	29.7778	42.6667	1	5.77778	66.6667	4.89616	2.53051	0	5.41504	6.05889	NCED3	9-cis-epoxycarotenoid dioxygenase	1015	sp|Q9LRR7|NCED3_ARATH 9-cis-epoxycarotenoid dioxygenase NCED3. chloroplastic OS=Arabidopsis thaliana GN=NCED3 PE=2 SV=1	1e-135	gnl|CDD|177900 PLN02258. PLN02258. 9-cis-epoxycarotenoid dioxygenase NCED.	0	tr|B9N649|B9N649_POPTR Predicted protein OS=Populus trichocarpa GN=POPTRDRAFT_1116639 PE=4 SV=1	1e-145	ref|XP_002330729.1| predicted protein [Populus trichocarpa] gb|EEF09636.1| predicted protein [Populus trichocarpa]	1e-145	lcl|Q1XHJ1_CITLI/118-569 PF03055.10;RPE65;	2e-112	Q	GO:0016020.membrane;GO:0016702.oxidoreductase activity. acting on single donors with incorporation of molecular oxygen. incorporation of two atoms of oxygen;GO:0009535.chloroplast thylakoid membrane;GO:0045549.9-cis-epoxycarotenoid dioxygenase activity;GO:0006950.response to stress;GO:0055114.oxidation-reduction process;GO:0009579.thylakoid;GO:0009688.abscisic acid biosynthetic process;GO:0046872…	EC:1.13.11.51	K09840	ko00906. Carotenoid biosynthesis;
	comp106108_c0_seq2	7.34375	9.40625	0.375	18.8333	61.1667	2.87652	4.23522	-1.41504	3.23362	5.93467	WAXY	granule-bound starch synthase	1186	sp|O82627|SSG1_ANTMA Granule-bound starch synthase 1. chloroplastic/amyloplastic OS=Antirrhinum majus GN=WAXY PE=2 SV=1	2e-176	-	-	tr|D2D331|D2D331_GOSHI Granule bound starch synthase OS=Gossypium hirsutum PE=2 SV=1	0	gb|ACJ11751.1| granule bound starch synthase [Gossypium hirsutum]	0	lcl|C0KH22_NELNU/90-351 PF08323.6;Glyco_transf_5;	8e-151	-	GO:0033840.NDP-glucose-starch glucosyltransferase activity;GO:0009501.amyloplast;GO:0019252.starch biosynthetic process;GO:0005978.glycogen biosynthetic process;GO:0016757.transferase activity. transferring glycosyl groups;GO:0009058.biosynthetic process;GO:0009011.starch synthase activity;GO:0009536.plastid;GO:0016740.transferase activity;GO:0009250.glucan biosynthetic process;GO:0009507.chlorop…	EC:2.4.1.242	K13679	-
	comp106298_c0_seq4	4	9.875	0.25	0	15	2	#NUM!	-2	3.30378	3.90689	XTH30	xyloglucan:xyloglucosyl transferase	1474	sp|Q38908|XTH30_ARATH Probable xyloglucan endotransglucosylase/hydrolase protein 30 OS=Arabidopsis thaliana GN=XTH30 PE=2 SV=2	2e-108	gnl|CDD|185685 cd02176. GH16_XET. Xyloglucan endotransglycosylase. member of glycosyl hydrolase family 16. Xyloglucan endotransglycosylases (XETs) cleave and religate xyloglucan polymers in plant cell walls via a transglycosylation mechanism. Xyloglucan is a soluble hemicellulose with a backbone of beta-1.4-linked glucose units. partially substituted with alpha-1.6-linked xylopyranose branches. I…	4e-93	tr|B9MU78|B9MU78_POPTR Predicted protein (Fragment) OS=Populus trichocarpa GN=POPTRDRAFT_423757 PE=4 SV=1	3e-120	ref|XP_002326748.1| predicted protein [Populus trichocarpa] gb|EEE72547.1| predicted protein [Populus trichocarpa]	3e-120	lcl|B9MU78_POPTR/15-200 PF00722.16;Glyco_hydro_16;	3e-73	-	GO:0048046.apoplast;GO:0016762.xyloglucan:xyloglucosyl transferase activity;GO:0006073.cellular glucan metabolic process;GO:0004553.hydrolase activity. hydrolyzing O-glycosyl compounds;GO:0005618.cell wall;GO:0016787.hydrolase activity;GO:0016757.transferase activity. transferring glycosyl groups;GO:0005975.carbohydrate metabolic process;GO:0016740.transferase activity;	EC:2.4.1.207	K08235	-
	comp106453_c0_seq1	4.3234	4.50213	0.859574	3.05941	3.67822	2.11217	1.61325	-0.218305	2.17061	1.87901	-	Mechanosensitive ion channel protein	1642	-	-	-	-	-	-	-	-	lcl|B9RJX3_RICCO/240-451 PF00924.13;MS_channel;	3e-51	-	-	-	-	-
	comp106629_c0_seq3	11.0788	7.30909	0.448485	8.58108	13.1892	3.46973	3.10116	-1.15687	2.86969	3.72128	XERICO	RING/U-box domain-containing protein	1681	-	-	gnl|CDD|205816 pfam13639. zf-RING_2. Ring finger domain.	9e-15	tr|C6TE74|C6TE74_SOYBN Putative uncharacterized protein OS=Glycine max PE=2 SV=1	3e-65	ref|NP_001240255.1| uncharacterized protein LOC100786803 [Glycine max] gb|ACU20126.1| unknown [Glycine max]	3e-65	lcl|Q30D22_PONTR/99-145 PF13639.1;zf-RING_2;	2e-20	-	GO:0046872.metal ion binding;GO:0008270.zinc ion binding;	-	K16285	-
	comp106817_c0_seq1	3.9546	3.93947	0.47541	2.55172	7.687	1.98353	1.35147	-1.07276	1.978	2.94242	ZAT10	Zinc finger protein ZAT10	1789	sp|Q96289|ZAT10_ARATH Zinc finger protein ZAT10 OS=Arabidopsis thaliana GN=ZAT10 PE=2 SV=1	1e-44	gnl|CDD|206083 pfam13912. zf-C2H2_6. C2H2-type zinc finger.	2e-06	tr|Q9XEU0|Q9XEU0_DATGL Zinc-finger protein 1 OS=Datisca glomerata GN=zfp1 PE=2 SV=1	7e-55	gb|AAD26942.1|AF119050_1 zinc-finger protein 1 [Datisca glomerata]	7e-55	lcl|A7J387_THEHA/168-194 PF13912.1;zf-C2H2_6;	1e-09	-	GO:0005634.nucleus;GO:0003677.DNA binding;GO:0006355.regulation of transcription. DNA-dependent;GO:0005622.intracellular;GO:0006351.transcription. DNA-dependent;GO:0003676.nucleic acid binding;GO:0046872.metal ion binding;GO:0008270.zinc ion binding;	-	-	-
	comp107493_c0_seq1	4.38667	4.86667	1.06	2.02516	3.2327	2.13313	1.01803	0.0840643	2.28293	1.69274	MSL3	Mechanosensitive ion channel protein 3. chloroplastic	1202	sp|Q8L7W1|MSL3_ARATH Mechanosensitive ion channel protein 3. chloroplastic OS=Arabidopsis thaliana GN=MSL3 PE=2 SV=1	2e-143	-	-	tr|B9RJX3|B9RJX3_RICCO Putative uncharacterized protein OS=Ricinus communis GN=RCOM_1039450 PE=4 SV=1	2e-169	ref|XP_002514042.1| conserved hypothetical protein [Ricinus communis] gb|EEF48625.1| conserved hypothetical protein [Ricinus communis]	2e-169	lcl|A5B966_VITVI/252-463 PF00924.13;MS_channel;	2e-62	-	GO:0016020.membrane;GO:0055085.transmembrane transport;	-	-	-
	comp107550_c0_seq1	4.84615	4.84615	1.30769	-	2.47059	2.27684	-	0.387023	2.27684	1.30485	POD17	peroxidase	1497	sp|Q9SJZ2|PER17_ARATH Peroxidase 17 OS=Arabidopsis thaliana GN=PER17 PE=2 SV=1	3e-151	gnl|CDD|173827 cd00693. secretory_peroxidase. Horseradish peroxidase and related secretory plant peroxidases. Secretory peroxidases belong to class III of the plant heme-dependent peroxidase superfamily. All members of the superfamily share a heme prosthetic group and catalyze a multistep oxidative reaction involving hydrogen peroxide as the electron acceptor. Class III peroxidases are found in t…	2e-132	tr|Q8RVP6|Q8RVP6_GOSHI Gaiacol peroxidase OS=Gossypium hirsutum GN=pod1 PE=2 SV=1	0	gb|AAL93152.1|AF485266_1 gaiacol peroxidase [Gossypium hirsutum]	0	lcl|Q8RVP6_GOSHI/39-285 PF00141.18;peroxidase;	5e-147	-	GO:0006979.response to oxidative stress;GO:0046872.metal ion binding;GO:0020037.heme binding;GO:0004601.peroxidase activity;GO:0005576.extracellular region;GO:0042744.hydrogen peroxide catabolic process;GO:0055114.oxidation-reduction process;GO:0016491.oxidoreductase activity;	EC:1.11.1.7	K00430	ko00360. Phenylalanine metabolism;ko00680. Methane metabolism;ko00940. Phenylpropanoid biosynthesis;
	comp108250_c0_seq1	9.57047	9.06711	0.325503	11.4948	22.7629	3.25859	3.52292	-1.61926	3.18064	4.50861	SAUR	SAUR family protein	1079	sp|P33079|A10A5_SOYBN Auxin-induced protein 10A5 OS=Glycine max PE=2 SV=1	2e-09	gnl|CDD|190335 pfam02519. Auxin_inducible. Auxin responsive protein. This family consists of the protein products of the ARG7 auxin responsive genes family none of which have any identified functional role.	1e-24	tr|D7M112|D7M112_ARALL Auxin-responsive family protein OS=Arabidopsis lyrata subsp. lyrata GN=ARALYDRAFT_911633 PE=4 SV=1	2e-40	ref|XP_002874769.1| auxin-responsive family protein [Arabidopsis lyrata subsp. lyrata] gb|EFH51028.1| auxin-responsive family protein [Arabidopsis lyrata subsp. lyrata]	2e-40	lcl|B9N3P5_POPTR/12-149 PF02519.9;Auxin_inducible;	6e-33	-	GO:0009734.auxin mediated signaling pathway;	-	K14488	ko04075. Plant hormone signal transduction;
	comp108270_c0_seq1	3.49744	2.41538	1.07179	2.4067	3.07177	1.8063	1.26706	0.100029	1.27225	1.61907	-	CaM BP	1051	-	-	-	-	tr|B9T5N0|B9T5N0_RICCO Calmodulin binding protein. putative OS=Ricinus communis GN=RCOM_0331520 PE=4 SV=1	5e-53	ref|XP_002533549.1| calmodulin binding protein. putative [Ricinus communis] gb|EEF28839.1| calmodulin binding protein. putative [Ricinus communis]	5e-53	-	-	-	-	-	-	-
	comp108396_c0_seq3	#DIV/0!	#DIV/0!	#DIV/0!	-	3.73684	#DIV/0!	-	#DIV/0!	#DIV/0!	1.90182	CIPK5	CBL-interacting protein kinase 5	500	sp|Q9LWM4|CIPK5_ORYSJ CBL-interacting protein kinase 5 OS=Oryza sativa subsp. japonica GN=CIPK5 PE=2 SV=1	4e-32	-	-	tr|B9S8A4|B9S8A4_RICCO CBL-interacting serine/threonine-protein kinase. putative OS=Ricinus communis GN=RCOM_1249840 PE=4 SV=1	4e-35	ref|XP_002522223.1| CBL-interacting serine/threonine-protein kinase. putative [Ricinus communis] gb|EEF40081.1| CBL-interacting serine/threonine-protein kinase. putative [Ricinus communis]	4e-35	lcl|D5A9K4_PICSI/362-423 PB002145; Pfam-B_2145;	9e-27	-	GO:0016310.phosphorylation;GO:0007165.signal transduction;GO:0005524.ATP binding;GO:0016301.kinase activity;GO:0006468.protein phosphorylation;GO:0004674.protein serine/threonine kinase activity;GO:0000166.nucleotide binding;GO:0004672.protein kinase activity;GO:0004683.calmodulin-dependent protein kinase activity;GO:0016740.transferase activity;GO:0016772.transferase activity. transferring phosp…	-	-	-
	comp108474_c1_seq1	2.65258	5.69484	0.816901	2.78736	7.00575	1.4074	1.4789	-0.291766	2.50965	2.80854	IAA10	Auxin-responsive protein IAA10	1318	sp|Q38828|IAA10_ARATH Auxin-responsive protein IAA10 OS=Arabidopsis thaliana GN=IAA10 PE=2 SV=1	3e-25	-	-	tr|B9SKM2|B9SKM2_RICCO Auxin-responsive protein IAA13. putative OS=Ricinus communis GN=RCOM_0542160 PE=4 SV=1	5e-45	ref|XP_002526541.1| Auxin-responsive protein IAA13. putative [Ricinus communis] gb|EEF35819.1| Auxin-responsive protein IAA13. putative [Ricinus communis]	5e-45	lcl|B9SKM2_RICCO/37-300 PF02309.11;AUX_IAA;	9e-44	-	GO:0005634.nucleus;GO:0006355.regulation of transcription. DNA-dependent;GO:0009734.auxin mediated signaling pathway;GO:0006351.transcription. DNA-dependent;GO:0046983.protein dimerization activity;	-	-	-
	comp108549_c0_seq1	20.3333	8.66667	0.333333	37.3333	19.6667	4.34577	5.22239	-1.58496	3.11548	4.29768	SLC36A. PAT	solute carrier family 36 (proton-coupled amino acid transporter)	2437	-	-	-	-	tr|B9S6V9|B9S6V9_RICCO Amino acid transporter. putative OS=Ricinus communis GN=RCOM_0874930 PE=4 SV=1	0	ref|XP_002521728.1| amino acid transporter. putative [Ricinus communis] gb|EEF40715.1| amino acid transporter. putative [Ricinus communis]	0	lcl|B9H681_POPTR/12-398 PF01490.13;Aa_trans;	0	E	GO:0016020.membrane;GO:0016021.integral to membrane;	-	K14209	-
	comp108662_c0_seq2	5.56716	3.63806	0.345149	6.86486	8.28108	2.47694	2.77923	-1.53471	1.86317	3.04982	UGT74B1	N-hydroxythioamide S-beta-glucosyltransferase	2001	sp|O48676|U74B1_ARATH UDP-glycosyltransferase 74B1 OS=Arabidopsis thaliana GN=UGT74B1 PE=1 SV=1	2e-132	gnl|CDD|177830 PLN02173. PLN02173. UDP-glucosyl transferase family protein.	1e-110	tr|F6HPK7|F6HPK7_VITVI Putative uncharacterized protein OS=Vitis vinifera GN=VIT_01s0026g00630 PE=3 SV=1	0	ref|XP_002267665.1| PREDICTED: UDP-glycosyltransferase 74B1 [Vitis vinifera]	0	lcl|B9S2K1_RICCO/9-426 PF00201.13;UDPGT;	2e-171	-	GO:0047215.indole-3-acetate beta-glucosyltransferase activity;GO:0016757.transferase activity. transferring glycosyl groups;GO:0008152.metabolic process;GO:0016758.transferase activity. transferring hexosyl groups;GO:0016740.transferase activity;	EC:2.4.1.195	K11820	ko00380. Tryptophan metabolism;ko00966. Glucosinolate biosynthesis;
	comp108725_c0_seq13	2.09938	2.50932	0.453416	3.05479	4.53425	1.06996	1.61108	-1.14109	1.32729	2.18086	GPX4	glutathione peroxidase	1712	sp|Q06652|GPX4_CITSI Probable phospholipid hydroperoxide glutathione peroxidase OS=Citrus sinensis GN=CSA PE=1 SV=1	9e-27	-	-	tr|A3FPF8|A3FPF8_NELNU Glutathione peroxidase OS=Nelumbo nucifera GN=GP PE=2 SV=1	1e-27	gb|ABN46985.1| glutathione peroxidase [Nelumbo nucifera]	9e-28	lcl|A3FPF8_NELNU/12-120 PF00255.14;GSHPx;	2e-26	-	GO:0006950.response to stress;GO:0004602.glutathione peroxidase activity;GO:0005737.cytoplasm;GO:0055114.oxidation-reduction process;GO:0006979.response to oxidative stress;GO:0047066.phospholipid-hydroperoxide glutathione peroxidase activity;GO:0004601.peroxidase activity;GO:0016491.oxidoreductase activity;	EC:1.11.1.9	K00432	ko00480. Glutathione metabolism;ko00590. Arachidonic acid metabolism;
	comp108802_c0_seq1	3.48754	8.5089	0.501779	3.05674	12.9362	1.80221	1.61199	-0.994875	3.08897	3.69334	GID1	gibberellin receptor GID1	1207	sp|Q9LYC1|GID1B_ARATH Gibberellin receptor GID1B OS=Arabidopsis thaliana GN=GID1B PE=1 SV=1	9e-93	-	-	tr|C0LZF3|C0LZF3_GOSHI GID1-2 OS=Gossypium hirsutum PE=2 SV=1	2e-108	gb|ACN86357.1| GID1-2 [Gossypium hirsutum]	2e-108	lcl|C0LZF2_GOSHI/108-322 PF07859.8;Abhydrolase_3;	1e-87	-	GO:0016787.hydrolase activity;GO:0008152.metabolic process;GO:0004872.receptor activity;	EC:3.-.-.-	K14493	ko04075. Plant hormone signal transduction;
	comp108818_c0_seq1	3.79953	2.98027	0.592739	4.07057	3.89747	1.92582	2.02523	-0.754532	1.57544	1.96254	CML44	calcium-binding protein CML	1024	sp|Q9LPK5|CML44_ARATH Probable calcium-binding protein CML44 OS=Arabidopsis thaliana GN=CML44 PE=2 SV=2	5e-35	-	-	tr|A4L9I0|A4L9I0_GOSHI Putative calcium-binding protein OS=Gossypium hirsutum PE=4 SV=1	1e-86	gb|ABO41848.1| putative calcium-binding protein [Gossypium hirsutum]	1e-86	lcl|C6T3C6_SOYBN/8-146 PF13499.1;EF_hand_5;	8e-44	T	GO:0005509.calcium ion binding;	-	K13448	ko04626. Plant-pathogen interaction;
	comp108880_c0_seq2	2.66667	5.89744	0.512821	5.55	9	1.41504	2.47249	-0.963474	2.56009	3.16993	SINAT2	E3 ubiquitin-protein ligase SIAH1	2203	sp|Q9M2P4|SINA2_ARATH E3 ubiquitin-protein ligase SINAT2 OS=Arabidopsis thaliana GN=SINAT2 PE=2 SV=1	3e-133	-	-	tr|B9HA10|B9HA10_POPTR Predicted protein OS=Populus trichocarpa GN=POPTRDRAFT_716975 PE=4 SV=1	1e-135	ref|XP_002308357.1| predicted protein [Populus trichocarpa] gb|EEE91880.1| predicted protein [Populus trichocarpa]	1e-135	lcl|D7LI06_ARALL/99-298 PF03145.11;Sina;	1e-105	-	GO:0005634.nucleus;GO:0016567.protein ubiquitination;GO:0016874.ligase activity;GO:0004842.ubiquitin-protein ligase activity;GO:0046872.metal ion binding;GO:0006511.ubiquitin-dependent protein catabolic process;GO:0007275.multicellular organismal development;GO:0008270.zinc ion binding;	EC:6.3.2.19	K04506	ko04115. p53 signaling pathway;ko04120. Ubiquitin mediated proteolysis;ko04310. Wnt signaling pathway;
	comp109044_c1_seq1	7.12368	14.4374	0.914027	4.87789	13.0413	2.83262	2.28626	-0.129691	3.85174	3.70501	HVA22E	HVA22-like protein e	1016	sp|Q9FED2|HA22E_ARATH HVA22-like protein e OS=Arabidopsis thaliana GN=HVA22E PE=2 SV=1	8e-55	gnl|CDD|190535 pfam03134. TB2_DP1_HVA22. TB2/DP1. HVA22 family. This family includes members from a wide variety of eukaryotes. It includes the TB2/DP1 (deleted in polyposis) protein. which in humans is deleted in severe forms of familial adenomatous polyposis. an autosomal dominant oncological inherited disease. The family also includes the plant protein of known similarity to TB2/DP1. the HVA22…	2e-37	tr|B9IFE9|B9IFE9_POPTR Predicted protein OS=Populus trichocarpa GN=POPTRDRAFT_776313 PE=4 SV=1	7e-62	ref|XP_002321716.1| predicted protein [Populus trichocarpa] gb|EEF05843.1| predicted protein [Populus trichocarpa]	7e-62	lcl|D7MQA3_ARALL/8-101 PF03134.14;TB2_DP1_HVA22;	2e-48	-	GO:0016020.membrane;GO:0016021.integral to membrane;GO:0006950.response to stress;	-	-	-
	comp109069_c0_seq1	0	3.51429	1.15238	-	3.2314	#NUM!	-	0.204618	1.81323	1.69216	KCO1	potassium channel 1	1466	sp|Q8LBL1|KCO1_ARATH Calcium-activated outward-rectifying potassium channel 1 OS=Arabidopsis thaliana GN=KCO1 PE=1 SV=2	5e-132	gnl|CDD|203792 pfam07885. Ion_trans_2. Ion channel. This family includes the two membrane helix type ion channels found in bacteria.	1e-16	tr|B9HK31|B9HK31_POPTR Outward rectifying potassium channel OS=Populus trichocarpa GN=POPTRDRAFT_803058 PE=4 SV=1	8e-146	ref|XP_002310924.1| outward rectifying potassium channel [Populus trichocarpa] gb|EEE88291.1| outward rectifying potassium channel [Populus trichocarpa]	7e-146	lcl|B9HK31_POPTR/73-155 PF07885.11;Ion_trans_2;	6e-35	-	GO:0016020.membrane;GO:0006810.transport;GO:0005216.ion channel activity;GO:0005509.calcium ion binding;GO:0005267.potassium channel activity;GO:0016021.integral to membrane;GO:0071805.potassium ion transmembrane transport;GO:0006811.ion transport;	-	-	-
	comp109171_c0_seq1	6.19481	7.92208	0.792208	3.16393	8.42623	2.63106	1.66172	-0.336049	2.98588	3.07489	CIPK7	CBL-interacting protein kinase 7	1799	sp|Q9XIW0|CIPK7_ARATH CBL-interacting serine/threonine-protein kinase 7 OS=Arabidopsis thaliana GN=CIPK7 PE=1 SV=1	6e-136	gnl|CDD|197582 smart00220. S_TKc. Serine/Threonine protein kinases. catalytic domain. Phosphotransferases. Serine or threonine-specific kinase subfamily.	3e-97	tr|D7L2H9|D7L2H9_ARALL Cbl-interacting protein kinase 7 OS=Arabidopsis lyrata subsp. lyrata GN=CIPK7 PE=4 SV=1	4e-134	ref|NP_188940.1| CBL-interacting serine/threonine-protein kinase 7 [Arabidopsis thaliana] sp|Q9XIW0.1|CIPK7_ARATH RecName: Full=CBL-interacting serine/threonine-protein kinase 7; AltName: Full=SNF1-related kinase 3.10; AltName: Full=SOS2-like protein kinase PKS7; AltName: Full=Serine/threonine-protein kinase SR2; Short=AtSR2; Short=AtSRPK1 gb|AAK16682.1|AF290192_1 CBL-interacting protein kinase 7…	2e-134	lcl|CIPK7_ARATH/25-280 PF00069.20;Pkinase;	1e-126	T	GO:0016310.phosphorylation;GO:0007165.signal transduction;GO:0005524.ATP binding;GO:0016301.kinase activity;GO:0006468.protein phosphorylation;GO:0004674.protein serine/threonine kinase activity;GO:0000166.nucleotide binding;GO:0004672.protein kinase activity;GO:0004683.calmodulin-dependent protein kinase activity;GO:0016740.transferase activity;GO:0016772.transferase activity. transferring phosp…	-	-	-
	comp109177_c0_seq1	0	3.20482	0.39759	-	3.75758	#NUM!	-	-1.33065	1.68024	1.9098	AMYA	alpha-amylase	1622	sp|P17859|AMYA_VIGMU Alpha-amylase OS=Vigna mungo GN=AMY1.1 PE=2 SV=1	0	gnl|CDD|165762 PLN00196. PLN00196. alpha-amylase; Provisional.	0	tr|B9GNW3|B9GNW3_POPTR Predicted protein OS=Populus trichocarpa GN=POPTRDRAFT_644125 PE=3 SV=1	0	ref|XP_002301187.1| predicted protein [Populus trichocarpa] gb|EEE80460.1| predicted protein [Populus trichocarpa]	0	lcl|B9GNW3_POPTR/20-325 PF00128.19;Alpha-amylase;	0	-	GO:0008152.metabolic process;GO:0004556.alpha-amylase activity;GO:0003824.catalytic activity;GO:0016798.hydrolase activity. acting on glycosyl bonds;GO:0046872.metal ion binding;GO:0043169.cation binding;GO:0016787.hydrolase activity;GO:0005509.calcium ion binding;GO:0005975.carbohydrate metabolic process;GO:0033910.glucan 1.4-alpha-maltotetraohydrolase activity;	EC:3.2.1.1	K01176	ko00500. Starch and sucrose metabolism;ko04973. Carbohydrate digestion and absorption;
	comp109206_c0_seq1	2.14286	9.71429	0.714286	4.8	19.4	1.09954	2.26303	-0.485427	3.28011	4.27798	PT432	sugar phosphate/phosphate translocator	1747	sp|Q9SUV2|PT432_ARATH Probable sugar phosphate/phosphate translocator At4g32390 OS=Arabidopsis thaliana GN=At4g32390 PE=2 SV=1	2e-168	gnl|CDD|202556 pfam03151. TPT. Triose-phosphate Transporter family. This family includes transporters with a specificity for triose phosphate.	1e-34	tr|D7MA52|D7MA52_ARALL Putative uncharacterized protein OS=Arabidopsis lyrata subsp. lyrata GN=ARALYDRAFT_913209 PE=4 SV=1	7e-168	ref|XP_002869276.1| hypothetical protein ARALYDRAFT_913209 [Arabidopsis lyrata subsp. lyrata] gb|EFH45535.1| hypothetical protein ARALYDRAFT_913209 [Arabidopsis lyrata subsp. lyrata]	6e-168	lcl|B8AML6_ORYSI/1-367 PB001583; Pfam-B_1583;	1e-71	GE	GO:0016020.membrane;GO:0016021.integral to membrane;	-	-	-
	comp109642_c0_seq1	97.75	186.125	1.0625	41.1176	201.294	6.61102	5.36169	0.0874628	7.54013	7.65316	EXLB1	Expansin-like B1	1126	sp|O23547|EXLB1_ARATH Expansin-like B1 OS=Arabidopsis thaliana GN=EXLB1 PE=2 SV=2	5e-104	gnl|CDD|178594 PLN03023. PLN03023. Expansin-like B1; Provisional.	2e-157	tr|B9N2W2|B9N2W2_POPTR Putative uncharacterized protein PtrEXLB1 OS=Populus trichocarpa GN=PtrEXLB1 PE=3 SV=1	2e-127	ref|XP_002329557.1| hypothetical protein POPTRDRAFT_783792 [Populus trichocarpa] gb|EEF07397.1| hypothetical protein POPTRDRAFT_783792 [Populus trichocarpa]	2e-127	lcl|B9N2W2_POPTR/136-220 PF01357.16;Pollen_allerg_1;	1e-35	-	GO:0019953.sexual reproduction;GO:0005576.extracellular region;	-	-	-
	comp109676_c0_seq4	4.06548	2.73214	0.886905	3.39597	4.26174	2.02342	1.76383	-0.173149	1.45003	2.09144	-	Calmodulin binding protein	983	-	-	-	-	tr|B9T5N0|B9T5N0_RICCO Calmodulin binding protein. putative OS=Ricinus communis GN=RCOM_0331520 PE=4 SV=1	9e-57	ref|XP_002533549.1| calmodulin binding protein. putative [Ricinus communis] gb|EEF28839.1| calmodulin binding protein. putative [Ricinus communis]	8e-57	-	-	-	-	-	-	-
	comp109720_c0_seq3	2.28571	10.2857	1.28571	2.66667	9.66667	1.19265	1.41504	0.36257	3.36257	3.27302	PT432	sugar phosphate/phosphate translocator	1626	sp|Q9SUV2|PT432_ARATH Probable sugar phosphate/phosphate translocator At4g32390 OS=Arabidopsis thaliana GN=At4g32390 PE=2 SV=1	1e-168	gnl|CDD|202556 pfam03151. TPT. Triose-phosphate Transporter family. This family includes transporters with a specificity for triose phosphate.	6e-32	tr|D7MA52|D7MA52_ARALL Putative uncharacterized protein OS=Arabidopsis lyrata subsp. lyrata GN=ARALYDRAFT_913209 PE=4 SV=1	5e-168	ref|XP_002869276.1| hypothetical protein ARALYDRAFT_913209 [Arabidopsis lyrata subsp. lyrata] gb|EFH45535.1| hypothetical protein ARALYDRAFT_913209 [Arabidopsis lyrata subsp. lyrata]	4e-168	lcl|B8AML6_ORYSI/1-367 PB001583; Pfam-B_1583;	1e-71	GE	GO:0016020.membrane;GO:0016021.integral to membrane;	-	-	-
	comp109964_c0_seq2	0	2.19626	1.12725	-	2.15411	#NUM!	-	0.172812	1.13505	1.10709	VHA-C2	V-type H+-transporting ATPase 16kDa proteolipid subunit	961	sp|P59228|VATL2_ARATH V-type proton ATPase 16 kDa proteolipid subunit c2 OS=Arabidopsis thaliana GN=VHA-C2 PE=2 SV=1	2e-70	gnl|CDD|130170 TIGR01100. V_ATP_synt_C. vacuolar ATP synthase 16 kDa proteolipid subunit. This model describes the vacuolar ATP synthase 16 kDa proteolipid subunit in eukaryotes and includes members from diverse groups e.g.. fungi. plants. parasites etc. The principal role V-ATPases are the acidification of intracellular compartments of eukaryotic cells.	6e-43	tr|Q24JM2|Q24JM2_ARATH At1g19910 OS=Arabidopsis thaliana PE=2 SV=1	6e-69	ref|NP_564098.2| ATPase. F0/V0 complex. subunit C protein [Arabidopsis thaliana] ref|XP_002300729.1| predicted protein [Populus trichocarpa] sp|P59228.1|VATL2_ARATH RecName: Full=V-type proton ATPase 16 kDa proteolipid subunit c2; Short=V-ATPase 16 kDa proteolipid subunit c2; AltName: Full=Vacuolar H(+)-ATPase subunit c isoform 2; AltName: Full=Vacuolar proton pump 16 kDa proteolipid subunit c2 g…	5e-69	lcl|F2D6B3_HORVD/14-79 PF00137.16;ATP-synt_C;	6e-26	C	GO:0033179.proton-transporting V-type ATPase. V0 domain;GO:0016020.membrane;GO:0006810.transport;GO:0006811.ion transport;GO:0005773.vacuole;GO:0005774.vacuolar membrane;GO:0015991.ATP hydrolysis coupled proton transport;GO:0016021.integral to membrane;GO:0033177.proton-transporting two-sector ATPase complex. proton-transporting domain;GO:0015078.hydrogen ion transmembrane transporter activity;GO…	EC:3.6.3.14	K02155	ko00190. Oxidative phosphorylation;ko04142. Lysosome;ko04145. Phagosome;ko04721. Synaptic vesicle cycle;ko04966. Collecting duct acid secretion;ko05110. Vibrio cholerae infection;ko05120. Epithelial cell signaling in Helicobacter pylori infection;ko05152. Tuberculosis;ko05323. Rheumatoid arthritis;
	comp109987_c0_seq1	39.5642	116.642	0.906615	8.65665	93.4764	5.30612	3.11381	-0.141438	6.86594	6.54653	RDL2	BURP domain-containing protein 3	2057	sp|Q942D4|BURP3_ORYSJ BURP domain-containing protein 3 OS=Oryza sativa subsp. japonica GN=BURP3 PE=2 SV=1	2e-92	gnl|CDD|202568 pfam03181. BURP. BURP domain. The BURP domain is found at the C-terminus of several different plant proteins. It was named after the proteins in which it was first identified: the BNM2 clone-derived protein from Brassica napus; USPs and USP-like proteins; RD22 from Arabidopsis thaliana; and PG1beta from Lycopersicon esculentum. This domain is around 230 amino acid residues long. It…	5e-128	tr|Q6DUZ0|Q6DUZ0_GOSAR Dehydration-induced protein RD22-like protein 2 OS=Gossypium arboreum GN=RDL2 PE=2 SV=1	0	gb|AAT66913.1| dehydration-induced protein RD22-like protein 2 [Gossypium arboreum]	0	lcl|B9RS62_RICCO/167-379 PF03181.10;BURP;	3e-112	-	-	-	-	-
	comp110033_c0_seq1	3.3809	4.80901	0.943133	2.20592	3.97952	1.75741	1.14138	-0.0844668	2.26574	1.9926	ETNK. EKI	ethanolamine kinase	1985	-	-	gnl|CDD|178041 PLN02421. PLN02421. phosphotransferase. alcohol group as acceptor/kinase.	3e-152	tr|B9SEQ1|B9SEQ1_RICCO Choline/ethanolamine kinase. putative OS=Ricinus communis GN=RCOM_0222070 PE=4 SV=1	6e-122	ref|XP_002524470.1| choline/ethanolamine kinase. putative [Ricinus communis] gb|EEF37910.1| choline/ethanolamine kinase. putative [Ricinus communis]	6e-122	lcl|D7LEV0_ARALL/86-287 PF01633.15;Choline_kinase;	2e-66	-	GO:0016310.phosphorylation;GO:0004305.ethanolamine kinase activity;GO:0016301.kinase activity;GO:0016773.phosphotransferase activity. alcohol group as acceptor;GO:0016740.transferase activity;GO:0016772.transferase activity. transferring phosphorus-containing groups;	EC:2.7.1.82	K00894	ko00564. Glycerophospholipid metabolism;
	comp110049_c0_seq2	39.625	116.816	0.90625	8.67241	93.6379	5.30834	3.11643	-0.142019	6.8681	6.54902	RDL2	BURP domain-containing protein 3	2062	sp|Q942D4|BURP3_ORYSJ BURP domain-containing protein 3 OS=Oryza sativa subsp. japonica GN=BURP3 PE=2 SV=1	2e-92	gnl|CDD|202568 pfam03181. BURP. BURP domain. The BURP domain is found at the C-terminus of several different plant proteins. It was named after the proteins in which it was first identified: the BNM2 clone-derived protein from Brassica napus; USPs and USP-like proteins; RD22 from Arabidopsis thaliana; and PG1beta from Lycopersicon esculentum. This domain is around 230 amino acid residues long. It…	2e-121	tr|Q6DUZ0|Q6DUZ0_GOSAR Dehydration-induced protein RD22-like protein 2 OS=Gossypium arboreum GN=RDL2 PE=2 SV=1	0	gb|AAT66913.1| dehydration-induced protein RD22-like protein 2 [Gossypium arboreum]	0	lcl|B9RS62_RICCO/167-379 PF03181.10;BURP;	4e-112	-	-	-	-	-
	comp110260_c0_seq1	4.14816	15.0429	0.213492	5.74248	53.2068	2.05247	2.52167	-2.22774	3.91101	5.73354	NMT1	phosphoethanolamine N-methyltransferase	2787	sp|Q9FR44|PEAM1_ARATH Phosphoethanolamine N-methyltransferase 1 OS=Arabidopsis thaliana GN=NMT1 PE=2 SV=1	0	gnl|CDD|177970 PLN02336. PLN02336. phosphoethanolamine N-methyltransferase.	0	tr|A9XU50|A9XU50_GOSHI Phosphoethanolamine N-methyltransferase OS=Gossypium hirsutum PE=2 SV=1	0	gb|ABX10444.1| phosphoethanolamine N-methyltransferase [Gossypium hirsutum]	0	lcl|A9XU50_GOSHI/53-230 PF13847.1;Methyltransf_31;	1e-121	IRC	GO:0009055.electron carrier activity;GO:0006810.transport;GO:0051537.2 iron. 2 sulfur cluster binding;GO:0008152.metabolic process;GO:0008168.methyltransferase activity;GO:0006950.response to stress;GO:0005737.cytoplasm;GO:0051536.iron-sulfur cluster binding;GO:0008654.phospholipid biosynthetic process;GO:0046872.metal ion binding;GO:0000234.phosphoethanolamine N-methyltransferase activity;GO:002…	EC:2.1.1.103	K05929	ko00564. Glycerophospholipid metabolism;
	comp110302_c0_seq1	0	3.88679	0.358491	4.57895	6	#NUM!	2.19502	-1.47999	1.95858	2.58496	NRX2	transmembrane protein 205	2011	sp|Q8GUM4|Y3739_ARATH Uncharacterized membrane protein At3g27390 OS=Arabidopsis thaliana GN=At3g27390 PE=1 SV=2	3e-102	-	-	tr|G8A334|G8A334_MEDTR Membrane protein. putative OS=Medicago truncatula GN=MTR_120s0007 PE=4 SV=1	0	ref|XP_003551034.1| PREDICTED: uncharacterized membrane protein At3g27390-like [Glycine max]	0	lcl|D7SVY9_VITVI/1-558 PB006714; Pfam-B_6714;	0	-	-	-	-	-
	comp110302_c0_seq1	0	3.88679	0.358491	4.57895	6	#NUM!	2.19502	-1.47999	1.95858	2.58496	Y3739	Uncharacterized membrane protein	2011	sp|Q8GUM4|Y3739_ARATH Uncharacterized membrane protein At3g27390 OS=Arabidopsis thaliana GN=At3g27390 PE=1 SV=2	3e-102	-	-	tr|G8A334|G8A334_MEDTR Membrane protein. putative OS=Medicago truncatula GN=MTR_120s0007 PE=4 SV=1	0	ref|XP_003551034.1| PREDICTED: uncharacterized membrane protein At3g27390-like [Glycine max]	0	lcl|D7SVY9_VITVI/1-558 PB006714; Pfam-B_6714;	0	-	-	-	-	-
	comp110365_c0_seq1	28.863	28.9269	0.3379	29.2568	57.5676	4.85115	4.8707	-1.56533	4.85434	5.84718	-	Cold acclimation protein	1381	-	-	-	-	tr|Q6ST32|Q6ST32_SOLTU Cold-stress inducible protein C17 (Fragment) OS=Solanum tuberosum PE=2 SV=1	1e-15	-	-	lcl|C6TAX7_SOYBN/112-200 PF00257.14;Dehydrin;	6e-19	-	GO:0009415.response to water;GO:0006950.response to stress;	-	-	-
	comp110556_c0_seq6	28.8551	28.9299	0.336449	29.3889	57.8194	4.85076	4.8772	-1.57154	4.85449	5.85348	-	Cold acclimation protein	1413	-	-	-	-	tr|Q6ST32|Q6ST32_SOLTU Cold-stress inducible protein C17 (Fragment) OS=Solanum tuberosum PE=2 SV=1	1e-15	-	-	lcl|C6TAX7_SOYBN/112-200 PF00257.14;Dehydrin;	7e-19	-	GO:0009415.response to water;GO:0006950.response to stress;	-	-	-
	comp110570_c1_seq47	2.51429	2.31429	0.371429	3.53846	4.23077	1.33015	1.82312	-1.42884	1.21057	2.08092	RAE1	mRNA export factor	3306	sp|Q38942|RAE1L_ARATH Rae1-like protein At1g80670 OS=Arabidopsis thaliana GN=At1g80670 PE=2 SV=2	6e-107	-	-	tr|B9SMV1|B9SMV1_RICCO Plant poly(A)+ RNA export protein. putative OS=Ricinus communis GN=RCOM_0471040 PE=4 SV=1	9e-117	ref|XP_002527320.1| plant poly(A)+ RNA export protein. putative [Ricinus communis] gb|EEF35072.1| plant poly(A)+ RNA export protein. putative [Ricinus communis]	8e-117	lcl|C6T3L8_SOYBN/105-140 PF00400.27;WD40;	8e-16	A	GO:0005634.nucleus;GO:0005737.cytoplasm;	-	K14298	ko03013. RNA transport;ko05164. Influenza A;
	comp110738_c0_seq1	3.94253	4.11724	0.636782	3.79422	4.43321	1.97912	1.9238	-0.651129	2.04168	2.14835	AOMI	Alternative oxidase	1681	sp|Q40294|AOX1_MANIN Alternative oxidase. mitochondrial OS=Mangifera indica GN=AOMI 1 PE=1 SV=2	8e-176	gnl|CDD|178096 PLN02478. PLN02478. alternative oxidase.	0	tr|D4P4J8|D4P4J8_CITLA Alternative oxidase OS=Citrullus lanatus PE=2 SV=1	1e-179	gb|ADD84880.1| mitochondrial AOX2 [Citrullus lanatus]	1e-179	lcl|Q93X12_VIGUN/107-311 PF01786.12;AOX;	1e-129	-	GO:0006810.transport;GO:0016020.membrane;GO:0005740.mitochondrial envelope;GO:0007585.respiratory gaseous exchange;GO:0055114.oxidation-reduction process;GO:0022900.electron transport chain;GO:0046872.metal ion binding;GO:0005743.mitochondrial inner membrane;GO:0016021.integral to membrane;GO:0070469.respiratory chain;GO:0005739.mitochondrion;GO:0016491.oxidoreductase activity;	-	K00540	-
	comp110791_c0_seq7	3.39796	4.62245	1.20408	2.14407	3.84746	1.76467	1.10035	0.267933	2.20866	1.94391	CYP734A1	Cytochrome P450 734A1	3882	sp|O48786|C734A_ARATH Cytochrome P450 734A1 OS=Arabidopsis thaliana GN=CYP734A1 PE=2 SV=1	2e-112	gnl|CDD|177927 PLN02290. PLN02290. cytokinin trans-hydroxylase.	1e-102	tr|B9HWV8|B9HWV8_POPTR Cytochrome P450 OS=Populus trichocarpa GN=CYP749A9 PE=3 SV=1	0	ref|XP_002316010.1| cytochrome P450 [Populus trichocarpa] gb|EEF02181.1| cytochrome P450 [Populus trichocarpa]	0	lcl|B9HWV4_POPTR/79-509 PF00067.17;p450;	4e-173	QI	GO:0016020.membrane;GO:0009055.electron carrier activity;GO:0020037.heme binding;GO:0005506.iron ion binding;GO:0055114.oxidation-reduction process;GO:0005773.vacuole;GO:0005774.vacuolar membrane;GO:0016705.oxidoreductase activity. acting on paired donors. with incorporation or reduction of molecular oxygen;GO:0046872.metal ion binding;GO:0050616.secologanin synthase activity;GO:0016021.integral …	EC:1.14.-.-	K15639	ko00905. Brassinosteroid biosynthesis;
	comp110910_c0_seq6	0	4.05495	1.2967	-	2.91525	#NUM!	-	0.374848	2.01968	1.54362	KCO1	potassium channel 1	1384	sp|Q8LBL1|KCO1_ARATH Calcium-activated outward-rectifying potassium channel 1 OS=Arabidopsis thaliana GN=KCO1 PE=1 SV=2	7e-130	gnl|CDD|203792 pfam07885. Ion_trans_2. Ion channel. This family includes the two membrane helix type ion channels found in bacteria.	1e-16	tr|B9HK31|B9HK31_POPTR Outward rectifying potassium channel OS=Populus trichocarpa GN=POPTRDRAFT_803058 PE=4 SV=1	1e-143	ref|XP_002310924.1| outward rectifying potassium channel [Populus trichocarpa] gb|EEE88291.1| outward rectifying potassium channel [Populus trichocarpa]	1e-143	lcl|B9HK31_POPTR/73-155 PF07885.11;Ion_trans_2;	5e-35	-	GO:0016020.membrane;GO:0006810.transport;GO:0005216.ion channel activity;GO:0005509.calcium ion binding;GO:0005267.potassium channel activity;GO:0016021.integral to membrane;GO:0071805.potassium ion transmembrane transport;GO:0006811.ion transport;	-	-	-
	comp111103_c0_seq1	0	35.3266	0.538321	-	50.9695	#NUM!	-	-0.893461	5.14268	5.67156	HSP70	heat shock 70kDa protein 1/8	2416	sp|P26413|HSP70_SOYBN Heat shock 70 kDa protein OS=Glycine max GN=HSP70 PE=3 SV=1	0	gnl|CDD|185395 PTZ00009. PTZ00009. heat shock 70 kDa protein; Provisional.	0	tr|B9RGN3|B9RGN3_RICCO Heat shock protein. putative OS=Ricinus communis GN=RCOM_1442280 PE=3 SV=1	0	ref|XP_002512742.1| heat shock protein. putative [Ricinus communis] gb|EEF49245.1| heat shock protein. putative [Ricinus communis]	0	lcl|B9RGN3_RICCO/8-617 PF00012.15;HSP70;	0	O	GO:0032440.2-alkenal reductase [NAD(P)] activity;GO:0005524.ATP binding;GO:0000166.nucleotide binding;GO:0006950.response to stress;GO:0055114.oxidation-reduction process;GO:0016491.oxidoreductase activity;	-	K03283	ko03040. Spliceosome;ko04010. MAPK signaling pathway;ko04141. Protein processing in endoplasmic reticulum;ko04144. Endocytosis;ko04612. Antigen processing and presentation;ko05134. Legionellosis;ko05145. Toxoplasmosis;ko05162. Measles;ko05164. Influenza A;ko05169. Epstein-Barr virus infection;
	comp111123_c0_seq6	0	2.63481	0.753129	-	3.22054	#NUM!	-	-0.409032	1.3977	1.6873	TRL11	Thioredoxin-like 1-1	2175	sp|O64654|TRL11_ARATH Thioredoxin-like 1-1. chloroplastic OS=Arabidopsis thaliana GN=At1g08570 PE=2 SV=1	2e-96	-	-	tr|B9IPM3|B9IPM3_POPTR Predicted protein OS=Populus trichocarpa GN=POPTRDRAFT_738413 PE=4 SV=1	4e-99	ref|XP_002325404.1| predicted protein [Populus trichocarpa] gb|EEE99785.1| predicted protein [Populus trichocarpa]	4e-99	lcl|A2Q5R3_MEDTR/109-214 PF00085.15;Thioredoxin;	4e-65	O	GO:0015035.protein disulfide oxidoreductase activity;GO:0009055.electron carrier activity;GO:0006662.glycerol ether metabolic process;GO:0045454.cell redox homeostasis;	-	-	-
	comp111254_c0_seq1	2.90476	7.85714	0.619048	5.92308	19.8462	1.53842	2.56635	-0.691878	2.974	4.31079	SLC45A1_2_4	solute carrier family 45. member 1/2/4	2102	sp|Q39231|SUC2_ARATH Sucrose transport protein SUC2 OS=Arabidopsis thaliana GN=SUC2 PE=1 SV=2	0	gnl|CDD|162292 TIGR01301. GPH_sucrose. GPH family sucrose/H+ symporter. This model represents sucrose/proton symporters. found in plants. from the Glycoside-Pentoside-Hexuronide (GPH)/cation symporter family. These proteins are predicted to have 12 transmembrane domains. Members may export sucrose (e.g. SUT1. SUT4) from green parts to the phloem for long-distance transport or import sucrose (e.g …	0	tr|Q000Y7|Q000Y7_HEVBR Sucrose transporter 1 OS=Hevea brasiliensis GN=SUT1 PE=2 SV=1	0	gb|ABJ51933.1| sucrose transporter 1 [Hevea brasiliensis]	0	lcl|Q000Y7_HEVBR/32-485 PF00083.19;Sugar_tr;	0	G	GO:0055085.transmembrane transport;GO:0015770.sucrose transport;GO:0005887.integral to plasma membrane;GO:0016021.integral to membrane;GO:0008515.sucrose transmembrane transporter activity;GO:0022857.transmembrane transporter activity;	-	K15378	-
	comp111254_c0_seq1	2.90476	7.85714	0.619048	5.92308	19.8462	1.53842	2.56635	-0.691878	2.974	4.31079	SLC45A1_2_4	solute carrier family 45. member 1/2/4	2102	sp|Q39231|SUC2_ARATH Sucrose transport protein SUC2 OS=Arabidopsis thaliana GN=SUC2 PE=1 SV=2	0	gnl|CDD|162292 TIGR01301. GPH_sucrose. GPH family sucrose/H+ symporter. This model represents sucrose/proton symporters. found in plants. from the Glycoside-Pentoside-Hexuronide (GPH)/cation symporter family. These proteins are predicted to have 12 transmembrane domains. Members may export sucrose (e.g. SUT1. SUT4) from green parts to the phloem for long-distance transport or import sucrose (e.g …	0	tr|Q000Y7|Q000Y7_HEVBR Sucrose transporter 1 OS=Hevea brasiliensis GN=SUT1 PE=2 SV=1	0	gb|ABJ51933.1| sucrose transporter 1 [Hevea brasiliensis]	0	lcl|Q000Y7_HEVBR/32-485 PF00083.19;Sugar_tr;	0	G	GO:0055085.transmembrane transport;GO:0015770.sucrose transport;GO:0005887.integral to plasma membrane;GO:0016021.integral to membrane;GO:0008515.sucrose transmembrane transporter activity;GO:0022857.transmembrane transporter activity;	-	K15378	-
	comp111263_c1_seq6	2.57143	3.53571	0.357143	7.6	11	1.36257	2.926	-1.48543	1.822	3.45943	TOPP9	Serine/threonine-protein phosphatase PP1 isozyme 9	2020	sp|Q9M9W3|PP19_ARATH Serine/threonine-protein phosphatase PP1 isozyme 9 OS=Arabidopsis thaliana GN=TOPP9 PE=2 SV=1	0	gnl|CDD|163657 cd07414. MPP_PP1_PPKL. PP1. PPKL (PP1 and kelch-like) enzymes. and related proteins. metallophosphatase domain. PP1 (protein phosphatase type 1) is a serine/threonine phosphatase that regulates many cellular processes including: cell-cycle progression. protein synthesis. muscle contraction. carbohydrate metabolism. transcription and neuronal signaling. through its interaction with …	0	tr|B9RFD2|B9RFD2_RICCO Serine/threonine-protein phosphatase OS=Ricinus communis GN=RCOM_1433750 PE=3 SV=1	0	ref|XP_002512451.1| serine/threonine protein phosphatase. putative [Ricinus communis] gb|EEF49903.1| serine/threonine protein phosphatase. putative [Ricinus communis]	0	lcl|D7L3W3_ARALL/58-253 PF00149.23;Metallophos;	4e-125	TRGD	GO:0046872.metal ion binding;GO:0016787.hydrolase activity;GO:0004721.phosphoprotein phosphatase activity;GO:0006950.response to stress;	EC:3.1.3.16	K06269	ko03015. mRNA surveillance pathway;ko04113. Meiosis - yeast;ko04114. Oocyte meiosis;ko04270. Vascular smooth muscle contraction;ko04510. Focal adhesion;ko04720. Long-term potentiation;ko04728. Dopaminergic synapse;ko04810. Regulation of actin cytoskeleton;ko04910. Insulin signaling pathway;ko05031. Amphetamine addiction;ko05034. Alcoholism;ko05168. Herpes simplex infection;
	comp111289_c0_seq2	4.90698	3.17054	0.20155	11.5	17.7692	2.29483	3.52356	-2.31079	1.66473	4.15131	TIFY10A	jasmonate ZIM domain-containing protein	2171	sp|Q9LMA8|TI10A_ARATH Protein TIFY 10A OS=Arabidopsis thaliana GN=TIFY10A PE=1 SV=1	2e-44	gnl|CDD|203405 pfam06200. tify. tify domain. This short possible domain is found in a variety of plant transcription factors that contain GATA domains as well as other motifs. Although previously known as the Zim domain this is now called the tify domain after its most conserved amino acids. TIFY proteins can be further classified into two groups depending on the presence (group I) or absence (gr…	8e-13	tr|D8V3L7|D8V3L7_HEVBR Plastid jasmonates ZIM-domain protein OS=Hevea brasiliensis PE=2 SV=1	3e-68	gb|ADI39634.1| plastid jasmonates ZIM-domain protein [Hevea brasiliensis]	3e-68	lcl|D7TCB8_VITVI/80-115 PF06200.9;tify;	2e-12	-	-	-	K13464	ko04075. Plant hormone signal transduction;ko04626. Plant-pathogen interaction;
	comp111420_c0_seq2	2	8.76923	0.230769	5.66667	47.3333	1	2.5025	-2.11548	3.13245	5.56478	SLC13A2_3_5	solute carrier family 13 (sodium-dependent dicarboxylate transporter). member 2/3/5	2253	sp|Q8LG88|TDT_ARATH Tonoplast dicarboxylate transporter OS=Arabidopsis thaliana GN=TDT PE=2 SV=2	1e-137	-	-	tr|E3VXF3|E3VXF3_MALDO Vacuolar malate transmembrane transporter OS=Malus domestica PE=2 SV=1	4e-152	gb|ADO51068.1| vacuolar malate transmembrane transporter [Malus x domestica]	4e-152	lcl|E3VXF3_MALDO/7-380 PF00939.14;Na_sulph_symp;	4e-152	-	GO:0016020.membrane;GO:0055085.transmembrane transport;GO:0016021.integral to membrane;GO:0006814.sodium ion transport;GO:0005215.transporter activity;	-	K14445	-
	comp111554_c0_seq5	3.25	5	2.08333	-	3.16	1.70044	-	1.05889	2.32193	1.65992	-	Alpha-Amylase Inhibitors	1592	-	-	gnl|CDD|72935 cd00010. AAI_LTSS. AAI_LTSS: Alpha-Amylase Inhibitors (AAI). Lipid Transfer (LT) and Seed Storage (SS) Protein family; a protein family unique to higher plants that includes cereal-type alpha-amylase inhibitors. lipid transfer proteins. seed storage proteins. and similar proteins. Proteins in this family are known to play important roles. in defending plants from insects and pathoge…	5e-09	tr|B9RTN9|B9RTN9_RICCO Non-specific lipid-transfer protein OS=Ricinus communis GN=RCOM_0911740 PE=3 SV=1	2e-28	ref|XP_002517108.1| Nonspecific lipid-transfer protein A precursor. putative [Ricinus communis] gb|EEF45271.1| Nonspecific lipid-transfer protein A precursor. putative [Ricinus communis]	2e-28	lcl|B9RTN9_RICCO/7-105 PF14368.1;LTP_2;	1e-28	-	GO:0008289.lipid binding;GO:0006810.transport;GO:0006869.lipid transport;	-	-	-
	comp112036_c0_seq3	5.61017	2.10169	0.355932	6.7619	12	2.48804	2.75743	-1.49033	1.07155	3.58496	CYP71A1	Cytochrome P450	2226	sp|P24465|C71A1_PERAE Cytochrome P450 71A1 OS=Persea americana GN=CYP71A1 PE=1 SV=2	9e-132	gnl|CDD|178659 PLN03112. PLN03112. cytochrome P450 family protein; Provisional.	5e-105	tr|B9RMP3|B9RMP3_RICCO Cytochrome P450. putative OS=Ricinus communis GN=RCOM_1082470 PE=3 SV=1	0	ref|XP_002515012.1| cytochrome P450. putative [Ricinus communis] gb|EEF47566.1| cytochrome P450. putative [Ricinus communis]	0	lcl|B9RMP3_RICCO/35-506 PF00067.17;p450;	0	Q	GO:0016020.membrane;GO:0009055.electron carrier activity;GO:0009835.fruit ripening;GO:0005792.microsome;GO:0005783.endoplasmic reticulum;GO:0020037.heme binding;GO:0005506.iron ion binding;GO:0055114.oxidation-reduction process;GO:0046872.metal ion binding;GO:0016705.oxidoreductase activity. acting on paired donors. with incorporation or reduction of molecular oxygen;GO:0016021.integral to membra…	-	K00517	ko00363. Bisphenol degradation;ko00624. Polycyclic aromatic hydrocarbon degradation;ko00627. Aminobenzoate degradation;ko00903. Limonene and pinene degradation;ko00945. Stilbenoid. diarylheptanoid and gingerol biosynthesis;
	comp112250_c0_seq4	2.62963	7.74074	0.407407	8.45455	29.7273	1.39486	3.07973	-1.29546	2.95247	4.89372	SLC45A1_2_4	solute carrier family 45. member 1/2/4	1875	sp|Q39231|SUC2_ARATH Sucrose transport protein SUC2 OS=Arabidopsis thaliana GN=SUC2 PE=1 SV=2	0	gnl|CDD|162292 TIGR01301. GPH_sucrose. GPH family sucrose/H+ symporter. This model represents sucrose/proton symporters. found in plants. from the Glycoside-Pentoside-Hexuronide (GPH)/cation symporter family. These proteins are predicted to have 12 transmembrane domains. Members may export sucrose (e.g. SUT1. SUT4) from green parts to the phloem for long-distance transport or import sucrose (e.g …	0	tr|Q000Y7|Q000Y7_HEVBR Sucrose transporter 1 OS=Hevea brasiliensis GN=SUT1 PE=2 SV=1	0	gb|ABJ51933.1| sucrose transporter 1 [Hevea brasiliensis]	0	lcl|Q000Y7_HEVBR/32-485 PF00083.19;Sugar_tr;	0	G	GO:0055085.transmembrane transport;GO:0015770.sucrose transport;GO:0005887.integral to plasma membrane;GO:0016021.integral to membrane;GO:0008515.sucrose transmembrane transporter activity;GO:0022857.transmembrane transporter activity;	-	K15378	-
	comp112286_c0_seq1	4.73333	10.5143	0.314286	5.60606	29.6364	2.24286	2.48699	-1.66985	3.39428	4.8893	GID1B	gibberellin receptor GID1	2347	sp|Q9LYC1|GID1B_ARATH Gibberellin receptor GID1B OS=Arabidopsis thaliana GN=GID1B PE=1 SV=1	0	gnl|CDD|203783 pfam07859. Abhydrolase_3. alpha/beta hydrolase fold. This catalytic domain is found in a very wide range of enzymes.	1e-60	tr|Q0PIN1|Q0PIN1_GOSHI Gibberellic acid receptor OS=Gossypium hirsutum PE=2 SV=1	0	gb|ABG89394.1| gibberellic acid receptor [Gossypium hirsutum]	0	lcl|C0LZF2_GOSHI/108-322 PF07859.8;Abhydrolase_3;	2e-135	V	GO:0016787.hydrolase activity;GO:0008152.metabolic process;GO:0004872.receptor activity;	EC:3.-.-.-	K14493	ko04075. Plant hormone signal transduction;
	comp112315_c1_seq2	0	2.28764	0.813483	-	2.35083	#NUM!	-	-0.297816	1.19386	1.23317	DnaJ	DnaJ domain	2025	-	-	gnl|CDD|199908 cd10719. DnaJ_zf. Zinc finger domain of DnaJ and HSP40. Central/middle or CxxCxGxG-motif containing domain of DnaJ/Hsp40 (heat shock protein 40). DnaJ proteins are highly conserved and play crucial roles in protein translation. folding. unfolding. translocation. and degradation. They act primarily by stimulating the ATPase activity of Hsp70s. an important chaperonin family. Hsp40 p…	7e-07	tr|B9SPF6|B9SPF6_RICCO Putative uncharacterized protein OS=Ricinus communis GN=RCOM_0085710 PE=4 SV=1	0	ref|XP_003529135.1| PREDICTED: uncharacterized protein C3orf32-like [Glycine max]	0	-	-	-	GO:0006457.protein folding;GO:0051082.unfolded protein binding;GO:0031072.heat shock protein binding;	-	-	-
	comp112448_c0_seq1	0	2.36417	0.801181	-	2.28256	#NUM!	-	-0.3198	1.24134	1.19065	DnaJ	DnaJ domain	1779	-	-	gnl|CDD|199908 cd10719. DnaJ_zf. Zinc finger domain of DnaJ and HSP40. Central/middle or CxxCxGxG-motif containing domain of DnaJ/Hsp40 (heat shock protein 40). DnaJ proteins are highly conserved and play crucial roles in protein translation. folding. unfolding. translocation. and degradation. They act primarily by stimulating the ATPase activity of Hsp70s. an important chaperonin family. Hsp40 p…	6e-07	tr|B9SPF6|B9SPF6_RICCO Putative uncharacterized protein OS=Ricinus communis GN=RCOM_0085710 PE=4 SV=1	0	ref|XP_002527875.1| conserved hypothetical protein [Ricinus communis] gb|EEF34506.1| conserved hypothetical protein [Ricinus communis]	0	-	-	-	GO:0006457.protein folding;GO:0051082.unfolded protein binding;GO:0031072.heat shock protein binding;	-	-	-
	comp112557_c0_seq1	0	34.0306	0.527211	-	50.1677	#NUM!	-	-0.923548	5.08876	5.64869	HSP70	heat shock 70kDa protein 1/8	2275	sp|P26413|HSP70_SOYBN Heat shock 70 kDa protein OS=Glycine max GN=HSP70 PE=3 SV=1	0	gnl|CDD|185395 PTZ00009. PTZ00009. heat shock 70 kDa protein; Provisional.	0	tr|B9RGN3|B9RGN3_RICCO Heat shock protein. putative OS=Ricinus communis GN=RCOM_1442280 PE=3 SV=1	0	ref|XP_002512742.1| heat shock protein. putative [Ricinus communis] gb|EEF49245.1| heat shock protein. putative [Ricinus communis]	0	lcl|B9RGN3_RICCO/8-617 PF00012.15;HSP70;	0	O	GO:0032440.2-alkenal reductase [NAD(P)] activity;GO:0005524.ATP binding;GO:0000166.nucleotide binding;GO:0006950.response to stress;GO:0055114.oxidation-reduction process;GO:0016491.oxidoreductase activity;	-	K03283	ko03040. Spliceosome;ko04010. MAPK signaling pathway;ko04141. Protein processing in endoplasmic reticulum;ko04144. Endocytosis;ko04612. Antigen processing and presentation;ko05134. Legionellosis;ko05145. Toxoplasmosis;ko05162. Measles;ko05164. Influenza A;ko05169. Epstein-Barr virus infection;
	comp112620_c1_seq4	4.19626	0	0.252336	8.77778	12.7407	2.0691	3.13386	-1.98658	#NUM!	3.67138	TIFY10A	jasmonate ZIM domain-containing protein	2740	sp|Q9LMA8|TI10A_ARATH Protein TIFY 10A OS=Arabidopsis thaliana GN=TIFY10A PE=1 SV=1	1e-44	gnl|CDD|203405 pfam06200. tify. tify domain. This short possible domain is found in a variety of plant transcription factors that contain GATA domains as well as other motifs. Although previously known as the Zim domain this is now called the tify domain after its most conserved amino acids. TIFY proteins can be further classified into two groups depending on the presence (group I) or absence (gr…	1e-12	tr|D8V3L7|D8V3L7_HEVBR Plastid jasmonates ZIM-domain protein OS=Hevea brasiliensis PE=2 SV=1	1e-65	gb|ADI39634.1| plastid jasmonates ZIM-domain protein [Hevea brasiliensis]	1e-65	-	-	-	-	-	K13464	ko04075. Plant hormone signal transduction;ko04626. Plant-pathogen interaction;
	comp112818_c0_seq1	0	2.22222	0.611111	2.90909	4.27273	#NUM!	1.54057	-0.710493	1.152	2.09516	HVA22A	HVA22-like protein a	1593	sp|Q9S7V4|HA22A_ARATH HVA22-like protein a OS=Arabidopsis thaliana GN=HVA22A PE=2 SV=1	1e-31	gnl|CDD|190535 pfam03134. TB2_DP1_HVA22. TB2/DP1. HVA22 family. This family includes members from a wide variety of eukaryotes. It includes the TB2/DP1 (deleted in polyposis) protein. which in humans is deleted in severe forms of familial adenomatous polyposis. an autosomal dominant oncological inherited disease. The family also includes the plant protein of known similarity to TB2/DP1. the HVA22…	6e-30	tr|F6HJF2|F6HJF2_VITVI Putative uncharacterized protein OS=Vitis vinifera GN=VIT_03s0132g00050 PE=4 SV=1	1e-74	emb|CBI29372.3| unnamed protein product [Vitis vinifera]	2e-74	lcl|D7TFV0_VITVI/12-104 PF03134.14;TB2_DP1_HVA22;	2e-41	-	GO:0008270.zinc ion binding;GO:0005622.intracellular;GO:0003676.nucleic acid binding;	-	-	-
	comp113021_c0_seq2	2.0119	2.23413	0.494709	1.86898	2.85294	1.00856	0.902254	-1.01535	1.15971	1.51245	ABCE2	ATP-binding cassette. sub-family E. member 1	2811	sp|Q8LPJ4|AB2E_ARATH ABC transporter E family member 2 OS=Arabidopsis thaliana GN=ABCE2 PE=2 SV=1	0	gnl|CDD|31438 COG1245. COG1245. Predicted ATPase. RNase L inhibitor (RLI) homolog [General function prediction only].	0	tr|D7TFC0|D7TFC0_VITVI Putative uncharacterized protein OS=Vitis vinifera GN=VIT_02s0087g00770 PE=3 SV=1	0	emb|CBI29193.3| unnamed protein product [Vitis vinifera]	0	lcl|F0ZLJ1_DICPU/110-291 PF00005.22;ABC_tran;	1e-79	A	GO:0009055.electron carrier activity;GO:0005524.ATP binding;GO:0000166.nucleotide binding;GO:0017111.nucleoside-triphosphatase activity;GO:0006200.ATP catabolic process;GO:0051536.iron-sulfur cluster binding;GO:0016887.ATPase activity;	-	K06174	-
	comp113186_c0_seq1	0	2.15247	0.718235	-	2.84953	#NUM!	-	-0.477472	1.10599	1.51073	CIPK11	CBL-interacting serine/threonine-protein kinase 11	1949	sp|O22932|CIPKB_ARATH CBL-interacting serine/threonine-protein kinase 11 OS=Arabidopsis thaliana GN=CIPK11 PE=1 SV=1	4e-172	gnl|CDD|197582 smart00220. S_TKc. Serine/Threonine protein kinases. catalytic domain. Phosphotransferases. Serine or threonine-specific kinase subfamily.	2e-104	tr|B9I6W4|B9I6W4_POPTR Predicted protein OS=Populus trichocarpa GN=POPTRDRAFT_571888 PE=4 SV=1	0	ref|XP_002319415.1| predicted protein [Populus trichocarpa] gb|EEE95338.1| predicted protein [Populus trichocarpa]	0	lcl|B9RVE0_RICCO/17-271 PF00069.20;Pkinase;	1e-156	T	GO:0016310.phosphorylation;GO:0007165.signal transduction;GO:0005524.ATP binding;GO:0016301.kinase activity;GO:0006468.protein phosphorylation;GO:0004674.protein serine/threonine kinase activity;GO:0000166.nucleotide binding;GO:0004672.protein kinase activity;GO:0004683.calmodulin-dependent protein kinase activity;GO:0016740.transferase activity;GO:0016772.transferase activity. transferring phosp…	-	-	-
	comp113242_c0_seq3	2.75769	5.46371	0.854859	2.05468	5.3223	1.46346	1.03891	-0.226242	2.44988	2.41205	BAM1	beta-amylase	2313	sp|Q9LIR6|BAM1_ARATH Beta-amylase 1. chloroplastic OS=Arabidopsis thaliana GN=BAM1 PE=1 SV=1	0	gnl|CDD|177789 PLN00197. PLN00197. beta-amylase; Provisional.	0	tr|B9RWS7|B9RWS7_RICCO Beta-amylase OS=Ricinus communis GN=RCOM_1023980 PE=3 SV=1	0	ref|XP_003534086.1| PREDICTED: beta-amylase 1. chloroplastic-like [Glycine max]	0	lcl|B9HSW9_POPTR/10-433 PF01373.12;Glyco_hydro_14;	0	-	GO:0043169.cation binding;GO:0016787.hydrolase activity;GO:0008152.metabolic process;GO:0005975.carbohydrate metabolic process;GO:0000272.polysaccharide catabolic process;GO:0016161.beta-amylase activity;GO:0003824.catalytic activity;GO:0016798.hydrolase activity. acting on glycosyl bonds;	EC:3.2.1.2	K01177	ko00500. Starch and sucrose metabolism;
	comp113260_c0_seq1	7.11433	14.3704	0.913043	4.8642	13.0194	2.83073	2.2822	-0.131245	3.84503	3.70259	HVA22E	HVA22-like protein e	1086	sp|Q9FED2|HA22E_ARATH HVA22-like protein e OS=Arabidopsis thaliana GN=HVA22E PE=2 SV=1	2e-54	gnl|CDD|190535 pfam03134. TB2_DP1_HVA22. TB2/DP1. HVA22 family. This family includes members from a wide variety of eukaryotes. It includes the TB2/DP1 (deleted in polyposis) protein. which in humans is deleted in severe forms of familial adenomatous polyposis. an autosomal dominant oncological inherited disease. The family also includes the plant protein of known similarity to TB2/DP1. the HVA22…	4e-37	tr|B9IFE9|B9IFE9_POPTR Predicted protein OS=Populus trichocarpa GN=POPTRDRAFT_776313 PE=4 SV=1	1e-61	ref|XP_002321716.1| predicted protein [Populus trichocarpa] gb|EEF05843.1| predicted protein [Populus trichocarpa]	1e-61	lcl|D7MQA3_ARALL/8-101 PF03134.14;TB2_DP1_HVA22;	4e-48	-	GO:0016020.membrane;GO:0016021.integral to membrane;GO:0006950.response to stress;	-	-	-
	comp113356_c0_seq2	2.7552	2.44896	0.27552	6.6259	6.44964	1.46216	2.72812	-1.85977	1.29217	2.68922	APRL5	5'-adenylylsulfate reductase-like 5	1587	sp|Q93YX4|APRL5_ARATH 5'-adenylylsulfate reductase-like 5 OS=Arabidopsis thaliana GN=APRL5 PE=2 SV=1	7e-87	gnl|CDD|48548 cd02999. PDI_a_ERp44_like. PDIa family. endoplasmic reticulum protein 44 (ERp44)-like subfamily; composed of uncharacterized PDI-like eukaryotic proteins containing only one redox active TRX (a) domain with a CXXS motif. similar to ERp44. CXXS is still a redox active motif; however. the mixed disulfide formed with the substrate is more stable than those formed by CXXC motif proteins…	6e-35	tr|F6HLE4|F6HLE4_VITVI Putative uncharacterized protein OS=Vitis vinifera GN=VIT_08s0007g07300 PE=4 SV=1	1e-108	ref|XP_002276765.2| PREDICTED: 5'-adenylylsulfate reductase-like 5-like [Vitis vinifera]	1e-108	lcl|D7TI72_VITVI/54-155 PF00085.15;Thioredoxin;	2e-47	S	GO:0045454.cell redox homeostasis;	-	-	-
	comp113409_c0_seq1	2.30256	0	0.876373	2.02181	2.41021	1.20324	1.01565	-0.190384	#NUM!	1.26916	ALDH2B4	aldehyde dehydrogenase (NAD+)	2224	sp|Q9SU63|AL2B4_ARATH Aldehyde dehydrogenase family 2 member B4. mitochondrial OS=Arabidopsis thaliana GN=ALDH2B4 PE=1 SV=1	0	gnl|CDD|178085 PLN02466. PLN02466. aldehyde dehydrogenase family 2 member.	0	tr|B9RB49|B9RB49_RICCO Aldehyde dehydrogenase. putative OS=Ricinus communis GN=RCOM_1511330 PE=3 SV=1	0	ref|XP_003549631.1| PREDICTED: LOW QUALITY PROTEIN: aldehyde dehydrogenase family 2 member B4. mitochondrial-like [Glycine max]	0	lcl|A5B038_VITVI/66-528 PF00171.17;Aldedh;	0	C	GO:0016620.oxidoreductase activity. acting on the aldehyde or oxo group of donors. NAD or NADP as acceptor;GO:0008152.metabolic process;GO:0001758.retinal dehydrogenase activity;GO:0055114.oxidation-reduction process;GO:0004029.aldehyde dehydrogenase (NAD) activity;GO:0016491.oxidoreductase activity;	EC:1.2.1.3	K00128	ko00010. Glycolysis / Gluconeogenesis;ko00040. Pentose and glucuronate interconversions;ko00053. Ascorbate and aldarate metabolism;ko00071. Fatty acid metabolism;ko00280. Valine. leucine and isoleucine degradation;ko00310. Lysine degradation;ko00330. Arginine and proline metabolism;ko00340. Histidine metabolism;ko00380. Tryptophan metabolism;ko00410. beta-Alanine metabolism;ko00561. Glycerolipid …
	comp113893_c0_seq2	3.73159	2.74312	1.02263	2.66508	2.67202	1.89979	1.41418	0.0322792	1.45582	1.41793	NRT1.3	Nitrate transporter 1.3	2319	sp|Q9LVE0|PTR33_ARATH Nitrate transporter 1.3 OS=Arabidopsis thaliana GN=NRT1.3 PE=1 SV=1	0	gnl|CDD|144446 pfam00854. PTR2. POT family. The POT (proton-dependent oligopeptide transport) family all appear to be proton dependent transporters.	5e-68	tr|B9SH54|B9SH54_RICCO Oligopeptide transporter. putative OS=Ricinus communis GN=RCOM_1116960 PE=4 SV=1	0	ref|XP_002525323.1| oligopeptide transporter. putative [Ricinus communis] gb|EEF37056.1| oligopeptide transporter. putative [Ricinus communis]	0	lcl|B9SH54_RICCO/102-496 PF00854.16;PTR2;	0	E	GO:0016020.membrane;GO:0006857.oligopeptide transport;GO:0005215.transporter activity;	-	-	-
	comp113920_c0_seq6	4.49714	7.56	0.0685714	19.8333	79.1667	2.16901	4.30986	-3.86625	2.91839	6.30682	Bp10	L-ascorbate oxidase	2283	sp|Q00624|ASOL_BRANA L-ascorbate oxidase homolog OS=Brassica napus GN=Bp10 PE=2 SV=1	7e-96	gnl|CDD|178571 PLN02991. PLN02991. oxidoreductase.	3e-125	tr|B9SR02|B9SR02_RICCO Multicopper oxidase. putative OS=Ricinus communis GN=RCOM_0615790 PE=4 SV=1	0	ref|XP_002528421.1| multicopper oxidase. putative [Ricinus communis] gb|EEF33963.1| multicopper oxidase. putative [Ricinus communis]	0	lcl|B9H5E3_POPTR/38-154 PF07732.10;Cu-oxidase_3;	3e-69	-	GO:0046872.metal ion binding;GO:0005615.extracellular space;GO:0005507.copper ion binding;GO:0005576.extracellular region;GO:0008447.L-ascorbate oxidase activity;GO:0055114.oxidation-reduction process;GO:0016491.oxidoreductase activity;	-	-	-
	comp113964_c0_seq1	2.82274	3.3065	0.819209	2.26293	4.14914	1.4971	1.17819	-0.287696	1.7253	2.05281	EIN3	ethylene-insensitive protein 3	1777	sp|O24606|EIN3_ARATH Protein ETHYLENE INSENSITIVE 3 OS=Arabidopsis thaliana GN=EIN3 PE=1 SV=1	6e-133	-	-	tr|B9SW23|B9SW23_RICCO ETHYLENE-INSENSITIVE3 protein. putative OS=Ricinus communis GN=RCOM_0656830 PE=4 SV=1	0	ref|XP_002530192.1| ETHYLENE-INSENSITIVE3 protein. putative [Ricinus communis] gb|EEF32182.1| ETHYLENE-INSENSITIVE3 protein. putative [Ricinus communis]	0	lcl|B7T1N2_ACTDE/48-426 PF04873.8;EIN3;	2e-98	-	GO:0005634.nucleus;GO:0006355.regulation of transcription. DNA-dependent;GO:0006351.transcription. DNA-dependent;GO:0003700.sequence-specific DNA binding transcription factor activity;	-	K14514	ko04075. Plant hormone signal transduction;
	comp113981_c0_seq4	4.5119	7.58929	0.0714286	19.0833	76.0833	2.17374	4.25424	-3.80735	2.92396	6.24951	Bp10	L-ascorbate oxidase homolog	2384	sp|Q00624|ASOL_BRANA L-ascorbate oxidase homolog OS=Brassica napus GN=Bp10 PE=2 SV=1	1e-95	gnl|CDD|178571 PLN02991. PLN02991. oxidoreductase.	1e-127	tr|B9SR02|B9SR02_RICCO Multicopper oxidase. putative OS=Ricinus communis GN=RCOM_0615790 PE=4 SV=1	0	ref|XP_002528421.1| multicopper oxidase. putative [Ricinus communis] gb|EEF33963.1| multicopper oxidase. putative [Ricinus communis]	0	lcl|B9H5E3_POPTR/38-154 PF07732.10;Cu-oxidase_3;	5e-69	-	GO:0046872.metal ion binding;GO:0005615.extracellular space;GO:0005507.copper ion binding;GO:0005576.extracellular region;GO:0008447.L-ascorbate oxidase activity;GO:0055114.oxidation-reduction process;GO:0016491.oxidoreductase activity;	-	-	-
	comp114256_c0_seq1	3.90909	23.4545	0.636364	10.5714	59.1429	1.96683	3.4021	-0.652077	4.5518	5.88613	CYP94A1	Cytochrome P450 94A1	1274	sp|O81117|C94A1_VICSA Cytochrome P450 94A1 OS=Vicia sativa GN=CYP94A1 PE=2 SV=2	7e-173	gnl|CDD|178046 PLN02426. PLN02426. cytochrome P450. family 94. subfamily C protein.	1e-142	tr|B9P4S4|B9P4S4_POPTR Cytochrome P450 OS=Populus trichocarpa GN=CYP94A10 PE=3 SV=1	0	ref|XP_002336002.1| cytochrome P450 [Populus trichocarpa] gb|EEE76735.1| cytochrome P450 [Populus trichocarpa]	0	lcl|B9S4U7_RICCO/36-495 PF00067.17;p450;	0	-	GO:0016020.membrane;GO:0009055.electron carrier activity;GO:0005783.endoplasmic reticulum;GO:0020037.heme binding;GO:0005506.iron ion binding;GO:0055114.oxidation-reduction process;GO:0016705.oxidoreductase activity. acting on paired donors. with incorporation or reduction of molecular oxygen;GO:0046872.metal ion binding;GO:0070330.aromatase activity;GO:0016021.integral to membrane;GO:0005789.end…	-	-	-
	comp114659_c0_seq9	3	2.5	0.75	2.08333	2	1.58496	1.05889	-0.415037	1.32193	1	PI-PLC	PI-PLC X domain-containing protein	1943	sp|Q93XX5|Y5713_ARATH PI-PLC X domain-containing protein At5g67130 OS=Arabidopsis thaliana GN=At5g67130 PE=1 SV=1	9e-135	gnl|CDD|176530 cd08588. PI-PLCc_At5g67130_like. Catalytic domain of Arabidopsis thaliana PI-PLC X domain-containing protein At5g67130 and its uncharacterized homologs. This subfamily corresponds to the catalytic domain present in Arabidopsis thaliana PI-PLC X domain-containing protein At5g67130 and its uncharacterized homologs. Members in this family show high sequence similarity to bacterial pho…	2e-98	tr|D7TPG8|D7TPG8_VITVI Putative uncharacterized protein OS=Vitis vinifera GN=VIT_03s0063g00200 PE=4 SV=1	0	ref|XP_003520059.1| PREDICTED: PI-PLC X domain-containing protein At5g67130-like [Glycine max]	0	lcl|Q75PK4_LOTJA/65-210 PF00388.14;PI-PLC-X;	6e-58	-	GO:0008081.phosphoric diester hydrolase activity;GO:0005622.intracellular;GO:0035556.intracellular signal transduction;GO:0004629.phospholipase C activity;GO:0006629.lipid metabolic process;	-	-	-
	comp114865_c1_seq1	2.88375	3.22763	0.539257	-	2.03273	1.52795	-	-0.890954	1.69048	1.02342	-	calcium binding motif	438	-	-	gnl|CDD|28933 cd00051. EFh. EF-hand. calcium binding motif; A diverse superfamily of calcium sensors and calcium signal modulators; most examples in this alignment model have 2 active canonical EF hands. Ca2+ binding induces a conformational change in the EF-hand motif. leading to the activation or inactivation of target proteins. EF-hands tend to occur in pairs or higher copy numbers..	1e-13	tr|A5AWP8|A5AWP8_VITVI Putative uncharacterized protein OS=Vitis vinifera GN=VITISV_023174 PE=4 SV=1	5e-25	emb|CAN78405.1| hypothetical protein VITISV_023174 [Vitis vinifera]	4e-25	lcl|B9R7E1_RICCO/15-80 PF13499.1;EF_hand_5;	4e-18	T	GO:0005509.calcium ion binding;	-	-	-
	comp114866_c0_seq8	#DIV/0!	#DIV/0!	#DIV/0!	12	25	#DIV/0!	3.58496	#DIV/0!	#DIV/0!	4.64386	thiC	thiamine biosynthesis protein ThiC	5248	sp|Q9KBJ4|THIC_BACHD Phosphomethylpyrimidine synthase OS=Bacillus halodurans (strain ATCC BAA-125 / DSM 18197 / FERM 7344 / JCM 9153 / C-125) GN=thiC PE=3 SV=1	0	gnl|CDD|178063 PLN02444. PLN02444. HMP-P synthase.	0	tr|F6GUU1|F6GUU1_VITVI Putative uncharacterized protein OS=Vitis vinifera GN=VIT_06s0004g06130 PE=3 SV=1	0	ref|XP_003551304.1| PREDICTED: phosphomethylpyrimidine synthase-like [Glycine max]	0	lcl|Q9AXS1_POASE/165-588 PF01964.13;ThiC;	0	-	GO:0009228.thiamine biosynthetic process;GO:0046872.metal ion binding;GO:0016829.lyase activity;GO:0051539.4 iron. 4 sulfur cluster binding;GO:0051536.iron-sulfur cluster binding;	-	K03147	ko00730. Thiamine metabolism;
	comp115024_c0_seq3	0	4.5	0.25	8	18	#NUM!	3	-2	2.16993	4.16993	PP247	Pentatricopeptide repeat-containing protein At3g22470	2968	sp|Q6NQ83|PP247_ARATH Pentatricopeptide repeat-containing protein At3g22470. mitochondrial OS=Arabidopsis thaliana GN=At3g22470 PE=2 SV=1	8e-120	-	-	tr|A5AM12|A5AM12_VITVI Putative uncharacterized protein OS=Vitis vinifera GN=VITISV_004157 PE=4 SV=1	0	emb|CAN75824.1| hypothetical protein VITISV_004157 [Vitis vinifera]	0	lcl|A5AM12_VITVI/1118-1167 PF13041.1;PPR_2;	6e-14	-	GO:0005524.ATP binding;GO:0006952.defense response;GO:0005488.binding;GO:0006915.apoptotic process;	-	-	-
	comp115180_c0_seq4	2.39277	2.15439	0.453308	3.52588	3.89855	1.25868	1.81798	-1.14144	1.10728	1.96294	UBC32	Ubiquitin-conjugating enzyme E2 32	1433	sp|Q9LSP7|UBC32_ARATH Ubiquitin-conjugating enzyme E2 32 OS=Arabidopsis thaliana GN=UBC32 PE=2 SV=1	3e-125	gnl|CDD|29157 cd00195. UBCc. Ubiquitin-conjugating enzyme E2. catalytic (UBCc) domain. This is part of the ubiquitin-mediated protein degradation pathway in which a thiol-ester linkage forms between a conserved cysteine and the C-terminus of ubiquitin and complexes with ubiquitin protein ligase enzymes. E3. This pathway regulates many fundamental cellular processes. There are also other E2s which…	1e-35	tr|B9RZP3|B9RZP3_RICCO Non-canonical ubiquitin conjugating enzyme. putative OS=Ricinus communis GN=RCOM_1000310 PE=4 SV=1	1e-143	ref|XP_002519212.1| non-canonical ubiquitin conjugating enzyme. putative [Ricinus communis] gb|EEF43076.1| non-canonical ubiquitin conjugating enzyme. putative [Ricinus communis]	1e-143	lcl|C6TIG6_SOYBN/14-146 PF00179.21;UQ_con;	3e-81	O	GO:0016567.protein ubiquitination;GO:0016881.acid-amino acid ligase activity;GO:0016874.ligase activity;GO:0004842.ubiquitin-protein ligase activity;	EC:6.3.2.19	K10578	ko04120. Ubiquitin mediated proteolysis;ko04141. Protein processing in endoplasmic reticulum;ko05012. Parkinson's disease;
	comp115381_c0_seq1	3.30556	7.98611	1.01389	2.60274	6.90411	1.72489	1.38003	0.0198996	2.99749	2.78746	SIAH1	E3 ubiquitin-protein ligase SIAH1	1481	sp|Q9M2P4|SINA2_ARATH E3 ubiquitin-protein ligase SINAT2 OS=Arabidopsis thaliana GN=SINAT2 PE=2 SV=1	0	gnl|CDD|190542 pfam03145. Sina. Seven in absentia protein family. The seven in absentia (sina) gene was first identified in Drosophila. The Drosophila Sina protein is essential for the determination of the R7 pathway in photoreceptor cell development: the loss of functional Sina results in the transformation of the R7 precursor cell to a non- neuronal cell type. The Sina protein contains an N-ter…	5e-89	tr|D7SLE4|D7SLE4_VITVI Putative uncharacterized protein OS=Vitis vinifera GN=VIT_06s0004g01130 PE=4 SV=1	0	ref|XP_002285659.1| PREDICTED: E3 ubiquitin-protein ligase SINAT2 [Vitis vinifera] emb|CBI16472.3| unnamed protein product [Vitis vinifera]	0	lcl|D7SLE4_VITVI/102-301 PF03145.11;Sina;	4e-135	R	GO:0005634.nucleus;GO:0016567.protein ubiquitination;GO:0016874.ligase activity;GO:0004842.ubiquitin-protein ligase activity;GO:0046872.metal ion binding;GO:0006511.ubiquitin-dependent protein catabolic process;GO:0007275.multicellular organismal development;GO:0008270.zinc ion binding;	EC:6.3.2.19	K04506	ko04115. p53 signaling pathway;ko04120. Ubiquitin mediated proteolysis;ko04310. Wnt signaling pathway;
	comp1155718_c0_seq1	0.175926	0	0.212963	2.56522	-	-2.50696	1.35908	-2.23133	#NUM!	-	ANP1	Mitogen-activated protein kinase kinase kinase ANP1	202	sp|O22040|ANP1_ARATH Mitogen-activated protein kinase kinase kinase ANP1 OS=Arabidopsis thaliana GN=ANP1 PE=1 SV=2	1e-14	gnl|CDD|132963 cd06632. STKc_MEKK1_plant. Catalytic domain of the Protein Serine/Threonine Kinase. Plant MAP/ERK kinase kinase 1. Serine/threonine kinases (STKs). plant MAP/ERK kinase kinase 1 (MEKK1)-like subfamily. catalytic (c) domain. STKs catalyze the transfer of the gamma-phosphoryl group from ATP to serine/threonine residues on protein substrates. The plant MEKK1 subfamily is part of a lar…	2e-11	tr|A5BN81|A5BN81_VITVI Putative uncharacterized protein OS=Vitis vinifera GN=VITISV_023357 PE=3 SV=1	1e-14	emb|CAN68114.1| hypothetical protein VITISV_023357 [Vitis vinifera]	1e-14	lcl|B9HJU6_POPTR/69-331 PF00069.20;Pkinase;	4e-14	-	GO:0016310.phosphorylation;GO:0005524.ATP binding;GO:0016301.kinase activity;GO:0006468.protein phosphorylation;GO:0004674.protein serine/threonine kinase activity;GO:0004672.protein kinase activity;GO:0000166.nucleotide binding;GO:0016772.transferase activity. transferring phosphorus-containing groups;	-	-	-
	comp115862_c0_seq2	0	3.74689	0.313826	-	8.79021	#NUM!	-	-1.67196	1.90569	3.1359	NRX1	Probable nucleoredoxin 1	2264	sp|O80763|NRX1_ARATH Probable nucleoredoxin 1 OS=Arabidopsis thaliana GN=At1g60420 PE=1 SV=1	0	gnl|CDD|48558 cd03009. TryX_like_TryX_NRX. Tryparedoxin (TryX)-like family. TryX and nucleoredoxin (NRX) subfamily; TryX and NRX are thioredoxin (TRX)-like protein disulfide oxidoreductases that alter the redox state of target proteins via the reversible oxidation of an active center CXXC motif. TryX is involved in the regulation of oxidative stress in parasitic trypanosomatids by reducing TryX p…	1e-67	tr|B9SHA0|B9SHA0_RICCO Nucleoredoxin. putative OS=Ricinus communis GN=RCOM_0528060 PE=4 SV=1	0	ref|XP_002525369.1| nucleoredoxin. putative [Ricinus communis] gb|EEF37007.1| nucleoredoxin. putative [Ricinus communis]	0	lcl|B9SHA0_RICCO/359-452 PF13905.1;Thioredoxin_8;	4e-48	R	GO:0047134.protein-disulfide reductase activity;GO:0016209.antioxidant activity;GO:0055114.oxidation-reduction process;GO:0045454.cell redox homeostasis;GO:0016491.oxidoreductase activity;	-	-	-
	comp116177_c0_seq14	4.02439	5.7439	0.902439	3.24324	5.97297	2.00877	1.69744	-0.148099	2.52203	2.57845	ALDH7A1	aldehyde dehydrogenase family 7 member A1	2375	sp|Q9SYG7|AL7B4_ARATH Aldehyde dehydrogenase family 7 member B4 OS=Arabidopsis thaliana GN=ALDH7B4 PE=2 SV=3	0	gnl|CDD|177949 PLN02315. PLN02315. aldehyde dehydrogenase family 7 member.	0	tr|B9N7E5|B9N7E5_POPTR Predicted protein OS=Populus trichocarpa GN=POPTRDRAFT_745820 PE=3 SV=1	0	ref|XP_002331178.1| predicted protein [Populus trichocarpa] gb|EEF10430.1| predicted protein [Populus trichocarpa]	0	lcl|B9GVZ7_POPTR/29-499 PF00171.17;Aldedh;	0	C	GO:0005575.cellular_component;GO:0016620.oxidoreductase activity. acting on the aldehyde or oxo group of donors. NAD or NADP as acceptor;GO:0006081.cellular aldehyde metabolic process;GO:0008152.metabolic process;GO:0006950.response to stress;GO:0055114.oxidation-reduction process;GO:0004029.aldehyde dehydrogenase (NAD) activity;GO:0016491.oxidoreductase activity;	EC:1.2.1.31 1.2.1.8 1.2.1.3	K14085	ko00010. Glycolysis / Gluconeogenesis;ko00053. Ascorbate and aldarate metabolism;ko00071. Fatty acid metabolism;ko00260. Glycine. serine and threonine metabolism;ko00280. Valine. leucine and isoleucine degradation;ko00300. Lysine biosynthesis;ko00310. Lysine degradation;ko00330. Arginine and proline metabolism;ko00340. Histidine metabolism;ko00380. Tryptophan metabolism;ko00410. beta-Alanine meta…
	comp116311_c0_seq2	3.65243	2.7567	0.263689	8.86082	10.824	1.86886	3.14744	-1.92309	1.46294	3.43616	LEA14-A	Late embryogenesis abundant protein Lea14-A	1375	sp|P46518|LEA14_GOSHI Late embryogenesis abundant protein Lea14-A OS=Gossypium hirsutum GN=LEA14-A PE=2 SV=1	5e-93	gnl|CDD|202564 pfam03168. LEA_2. Late embryogenesis abundant protein. Different types of LEA proteins are expressed at different stages of late embryogenesis in higher plant seed embryos and under conditions of dehydration stress. The function of these proteins is unknown. This family represents a group of LEA proteins that appear to be distinct from those in pfam02987. The family DUF1511. pfam07…	2e-20	tr|C6TI71|C6TI71_SOYBN Putative uncharacterized protein OS=Glycine max PE=2 SV=1	2e-70	sp|P46518.1|LEA14_GOSHI RecName: Full=Late embryogenesis abundant protein Lea14-A gb|AAA18542.1| Group 4 late embryogenesis-abundant protein [Gossypium hirsutum] gb|AAA18543.1| Group 4 late embryogenesis-abundant protein [Gossypium hirsutum]	2e-91	lcl|LEA14_GOSHI/44-140 PF03168.8;LEA_2;	5e-53	-	GO:0006950.response to stress;GO:0009269.response to desiccation;	-	-	-
	comp116343_c0_seq2	10.4762	14.6667	0.333333	12.5714	76.7143	3.38904	3.65208	-1.58496	3.87447	6.26142	Y2241	serine/threonine-protein kinase	2913	sp|Q9ZUI0|Y2241_ARATH Putative leucine-rich repeat receptor-like serine/threonine-protein kinase At2g24130 OS=Arabidopsis thaliana GN=At2g24130 PE=2 SV=1	0	-	-	tr|B9GVM5|B9GVM5_POPTR Predicted protein OS=Populus trichocarpa GN=POPTRDRAFT_554901 PE=3 SV=1	0	ref|XP_002304735.1| predicted protein [Populus trichocarpa] gb|EEE79714.1| predicted protein [Populus trichocarpa]	0	lcl|B9N9W4_POPTR/609-903 PF00069.20;Pkinase;	1e-165	T	GO:0032440.2-alkenal reductase [NAD(P)] activity;GO:0016020.membrane;GO:0016310.phosphorylation;GO:0005524.ATP binding;GO:0016301.kinase activity;GO:0006468.protein phosphorylation;GO:0055114.oxidation-reduction process;GO:0004674.protein serine/threonine kinase activity;GO:0000166.nucleotide binding;GO:0004672.protein kinase activity;GO:0016021.integral to membrane;GO:0016740.transferase activit…	-	-	-
	comp116637_c0_seq3	0.445659	2.10818	0.26817	-	6.02133	-1.16599	-	-1.89878	1.076	2.59008	HSP70	heat shock 70kDa protein 1/8	4470	sp|P09189|HSP7C_PETHY Heat shock cognate 70 kDa protein OS=Petunia hybrida GN=HSP70 PE=2 SV=1	0	gnl|CDD|185395 PTZ00009. PTZ00009. heat shock 70 kDa protein; Provisional.	0	tr|Q53NM9|Q53NM9_ORYSJ DnaK-type molecular chaperone hsp70-rice OS=Oryza sativa subsp. japonica GN=Os11g0703900 PE=3 SV=1	0	ref|XP_003537997.1| PREDICTED: heat shock cognate 70 kDa protein-like [Glycine max]	0	lcl|B9RGN3_RICCO/8-617 PF00012.15;HSP70;	0	O	GO:0032440.2-alkenal reductase [NAD(P)] activity;GO:0005524.ATP binding;GO:0000166.nucleotide binding;GO:0006950.response to stress;GO:0055114.oxidation-reduction process;GO:0016491.oxidoreductase activity;	-	K03283	ko03040. Spliceosome;ko04010. MAPK signaling pathway;ko04141. Protein processing in endoplasmic reticulum;ko04144. Endocytosis;ko04612. Antigen processing and presentation;ko05134. Legionellosis;ko05145. Toxoplasmosis;ko05162. Measles;ko05164. Influenza A;ko05169. Epstein-Barr virus infection;
	comp116776_c0_seq2	169.667	976.167	0.5	40.6667	884.333	7.40656	5.34577	-1	9.93098	9.78845	aceB. glcB	malate synthase	2110	sp|P17432|MASY_GOSHI Malate synthase. glyoxysomal OS=Gossypium hirsutum PE=2 SV=1	0	gnl|CDD|178233 PLN02626. PLN02626. malate synthase.	0	tr|G7ZYR8|G7ZYR8_MEDTR Malate synthase OS=Medicago truncatula GN=MTR_077s0031 PE=4 SV=1	0	sp|P17432.1|MASY_GOSHI RecName: Full=Malate synthase. glyoxysomal emb|CAA36546.1| unnamed protein product [Gossypium hirsutum]	0	lcl|MASY_CUCSA/27-558 PF01274.17;Malate_synthase;	0	C	GO:0006099.tricarboxylic acid cycle;GO:0006097.glyoxylate cycle;GO:0004474.malate synthase activity;GO:0005777.peroxisome;GO:0016740.transferase activity;GO:0003824.catalytic activity;GO:0009514.glyoxysome;	EC:2.3.3.9	K01638	ko00620. Pyruvate metabolism;ko00630. Glyoxylate and dicarboxylate metabolism;
	comp117327_c0_seq1	2.04814	2.85707	0.373119	2.86559	5.7836	1.03432	1.51883	-1.42229	1.51454	2.53197	-	CaM BP	2712	-	-	gnl|CDD|203794 pfam07887. Calmodulin_bind. Calmodulin binding protein-like. The members of this family are putative or actual calmodulin binding proteins expressed by various plant species. Some members . are known to be involved in the induction of plant defence responses. However. their precise function in this regards is as yet unknown.	2e-131	tr|F6GSU8|F6GSU8_VITVI Putative uncharacterized protein OS=Vitis vinifera GN=VIT_17s0000g07780 PE=4 SV=1	0	ref|XP_002280322.1| PREDICTED: uncharacterized protein LOC100255354 [Vitis vinifera]	0	lcl|D7SHX2_VITVI/89-391 PF07887.6;Calmodulin_bind;	2e-147	-	-	-	-	-
	comp117341_c0_seq19	4.875	2.83333	0.416667	8.6	7.6	2.2854	3.10434	-1.26303	1.5025	2.926	SLC36A. PAT	solute carrier family 36 (proton-coupled amino acid transporter)	5359	sp|Q9SD02|P2C47_ARATH Probable protein phosphatase 2C 47 OS=Arabidopsis thaliana GN=At3g51470 PE=1 SV=1	8e-126	-	-	tr|B9S6V9|B9S6V9_RICCO Amino acid transporter. putative OS=Ricinus communis GN=RCOM_0874930 PE=4 SV=1	0	ref|XP_002521728.1| amino acid transporter. putative [Ricinus communis] gb|EEF40715.1| amino acid transporter. putative [Ricinus communis]	0	lcl|B9H681_POPTR/12-398 PF01490.13;Aa_trans;	0	E	GO:0016020.membrane;GO:0016021.integral to membrane;	-	K14209	-
	comp117478_c0_seq1	4.74648	6.74961	0.574335	7.47411	19.6349	2.24686	2.9019	-0.800036	2.7548	4.29535	RFS5	raffinose synthase	2721	sp|Q9FND9|RFS5_ARATH Probable galactinol--sucrose galactosyltransferase 5 OS=Arabidopsis thaliana GN=RFS5 PE=1 SV=1	0	gnl|CDD|178313 PLN02711. PLN02711. Probable galactinol--sucrose galactosyltransferase.	0	tr|B9SF88|B9SF88_RICCO Stachyose synthase. putative OS=Ricinus communis GN=RCOM_1095590 PE=4 SV=1	0	ref|XP_002524657.1| Stachyose synthase precursor. putative [Ricinus communis] gb|EEF37676.1| Stachyose synthase precursor. putative [Ricinus communis]	0	lcl|B9MZ18_POPTR/25-760 PF05691.7;Raffinose_syn;	0	-	GO:0008152.metabolic process;GO:0047268.galactinol-raffinose galactosyltransferase activity;GO:0047274.galactinol-sucrose galactosyltransferase activity;GO:0003824.catalytic activity;GO:0005737.cytoplasm;GO:0016757.transferase activity. transferring glycosyl groups;GO:0005975.carbohydrate metabolic process;GO:0009312.oligosaccharide biosynthetic process;GO:0016740.transferase activity;	EC:2.4.1.82	K06617	ko00052. Galactose metabolism;
	comp117497_c1_seq35	2.37931	2.03448	1.06897	2.19355	1.87097	1.25054	1.13327	0.0962153	1.02466	0.903785	ERDL6	-	2102	sp|Q9FRL3|ERDL6_ARATH Sugar transporter ERD6-like 6 OS=Arabidopsis thaliana GN=At1g75220 PE=1 SV=1	1e-122	-	-	tr|G7LDY1|G7LDY1_MEDTR Sugar transporter ERD6-like protein OS=Medicago truncatula GN=MTR_8g077310 PE=4 SV=1	5e-128	ref|XP_003629420.1| Sugar transporter ERD6-like protein [Medicago truncatula] gb|AET03896.1| Sugar transporter ERD6-like protein [Medicago truncatula]	5e-128	lcl|B9S6D9_RICCO/50-485 PF00083.19;Sugar_tr;	4e-129	-	GO:0032440.2-alkenal reductase [NAD(P)] activity;GO:0016020.membrane;GO:0006810.transport;GO:0055085.transmembrane transport;GO:0055114.oxidation-reduction process;GO:0008643.carbohydrate transport;GO:0016021.integral to membrane;GO:0016491.oxidoreductase activity;GO:0005215.transporter activity;GO:0022857.transmembrane transporter activity;GO:0022891.substrate-specific transmembrane transporter …	-	-	-
	comp117754_c0_seq1	7	19	4.2	-	4.61905	2.80735	-	2.07039	4.24793	2.2076	CIPK25	CBL-interacting serine/threonine-protein kinase 25	1999	sp|Q8W1D5|CIPKP_ARATH CBL-interacting serine/threonine-protein kinase 25 OS=Arabidopsis thaliana GN=CIPK25 PE=2 SV=1	0	gnl|CDD|197582 smart00220. S_TKc. Serine/Threonine protein kinases. catalytic domain. Phosphotransferases. Serine or threonine-specific kinase subfamily.	4e-81	tr|F6I3C0|F6I3C0_VITVI Putative uncharacterized protein OS=Vitis vinifera GN=VIT_09s0070g00140 PE=4 SV=1	0	ref|XP_002273178.1| PREDICTED: CBL-interacting serine/threonine-protein kinase 25-like [Vitis vinifera]	0	lcl|D7M3U6_ARALL/39-294 PF00069.20;Pkinase;	8e-123	T	GO:0016310.phosphorylation;GO:0007165.signal transduction;GO:0005524.ATP binding;GO:0016301.kinase activity;GO:0006468.protein phosphorylation;GO:0004674.protein serine/threonine kinase activity;GO:0000166.nucleotide binding;GO:0004672.protein kinase activity;GO:0004683.calmodulin-dependent protein kinase activity;GO:0016740.transferase activity;GO:0016772.transferase activity. transferring phosp…	-	-	-
	comp117762_c0_seq23	3.95556	5.46667	0.911111	3.14634	5.78049	1.98388	1.65368	-0.134301	2.45066	2.53119	ALDH7B4	aldehyde dehydrogenase family 7 member A1	2165	sp|Q9SYG7|AL7B4_ARATH Aldehyde dehydrogenase family 7 member B4 OS=Arabidopsis thaliana GN=ALDH7B4 PE=2 SV=3	0	gnl|CDD|177949 PLN02315. PLN02315. aldehyde dehydrogenase family 7 member.	0	tr|B9N7E5|B9N7E5_POPTR Predicted protein OS=Populus trichocarpa GN=POPTRDRAFT_745820 PE=3 SV=1	0	ref|XP_002331178.1| predicted protein [Populus trichocarpa] gb|EEF10430.1| predicted protein [Populus trichocarpa]	0	lcl|B9GVZ7_POPTR/29-499 PF00171.17;Aldedh;	0	C	GO:0005575.cellular_component;GO:0016620.oxidoreductase activity. acting on the aldehyde or oxo group of donors. NAD or NADP as acceptor;GO:0006081.cellular aldehyde metabolic process;GO:0008152.metabolic process;GO:0006950.response to stress;GO:0055114.oxidation-reduction process;GO:0004029.aldehyde dehydrogenase (NAD) activity;GO:0016491.oxidoreductase activity;	EC:1.2.1.31 1.2.1.8 1.2.1.3	K14085	ko00010. Glycolysis / Gluconeogenesis;ko00053. Ascorbate and aldarate metabolism;ko00071. Fatty acid metabolism;ko00260. Glycine. serine and threonine metabolism;ko00280. Valine. leucine and isoleucine degradation;ko00300. Lysine biosynthesis;ko00310. Lysine degradation;ko00330. Arginine and proline metabolism;ko00340. Histidine metabolism;ko00380. Tryptophan metabolism;ko00410. beta-Alanine meta…
	comp117776_c0_seq8	2.12048	2.07229	0.457831	3.10526	3.42105	1.08439	1.63472	-1.12711	1.05123	1.77444	-	Magnesium transporter	2114	-	-	gnl|CDD|114381 pfam05653. Mg_trans_NIPA. Magnesium transporter NIPA. NIPA (nonimprinted in Prader-Willi/Angelman syndrome) is a family of integral membrane proteins which function as magnesium transporters.	1e-78	tr|C5Z1V8|C5Z1V8_SORBI Putative uncharacterized protein Sb10g030180 OS=Sorghum bicolor GN=Sb10g030180 PE=4 SV=1	2e-117	ref|XP_003563282.1| PREDICTED: magnesium transporter NIPA2-like [Brachypodium distachyon]	2e-118	lcl|C5Z1V8_SORBI/6-305 PF05653.9;Mg_trans_NIPA;	2e-116	S	-	-	-	-
	comp117912_c0_seq2	2.75	3.25	0.875	-	2.57143	1.45943	-	-0.192645	1.70044	1.36257	YKT6	synaptobrevin homolog YKT6	2894	sp|Q9ZRD6|YKT61_ARATH VAMP-like protein YKT61 OS=Arabidopsis thaliana GN=YKT61 PE=2 SV=1	7e-47	-	-	tr|B9SBY5|B9SBY5_RICCO Snare protein ykt6. putative OS=Ricinus communis GN=RCOM_0700610 PE=4 SV=1	1e-47	ref|XP_002523504.1| snare protein ykt6. putative [Ricinus communis] gb|EEF38843.1| snare protein ykt6. putative [Ricinus communis]	1e-47	lcl|Q6UA11_GOSBA/45-132 PF13774.1;Longin;	6e-23	-	GO:0016020.membrane;GO:0006810.transport;GO:0016021.integral to membrane;GO:0016192.vesicle-mediated transport;	-	K08516	ko04130. SNARE interactions in vesicular transport;
	comp118003_c0_seq5	50.4	86.2	0.8	61.5	188.25	5.65535	5.94251	-0.321928	6.42962	7.55651	PP2C3	protein phosphatase 2C	1893	sp|Q9LNW3|P2C03_ARATH Protein phosphatase 2C 3 OS=Arabidopsis thaliana GN=AIP1 PE=1 SV=1	1e-115	gnl|CDD|197659 smart00332. PP2Cc. Serine/threonine phosphatases. family 2C. catalytic domain. The protein architecture and deduced catalytic mechanism of PP2C phosphatases are similar to the PP1. PP2A. PP2B family of protein Ser/Thr phosphatases. with which PP2C shares no sequence similarity.	3e-62	tr|D7SK82|D7SK82_VITVI Putative uncharacterized protein OS=Vitis vinifera GN=VIT_06s0004g05460 PE=3 SV=1	4e-129	ref|XP_002282608.1| PREDICTED: probable protein phosphatase 2C 24 [Vitis vinifera]	3e-132	lcl|B9HPC5_POPTR/78-374 PF00481.16;PP2C;	6e-120	T	GO:0008287.protein serine/threonine phosphatase complex;GO:0046872.metal ion binding;GO:0016787.hydrolase activity;GO:0004721.phosphoprotein phosphatase activity;GO:0006470.protein dephosphorylation;GO:0003824.catalytic activity;GO:0004722.protein serine/threonine phosphatase activity;	EC:3.1.3.16	K14497	ko04075. Plant hormone signal transduction;
	comp118225_c0_seq4	3.01954	2.59219	0.510379	3.60766	4.51435	1.59433	1.85106	-0.970361	1.37417	2.17452	PLC2	phosphatidylinositol phospholipase C. delta	2364	sp|Q39033|PLCD2_ARATH Phosphoinositide phospholipase C 2 OS=Arabidopsis thaliana GN=PLC2 PE=1 SV=1	0	gnl|CDD|177868 PLN02222. PLN02222. phosphoinositide phospholipase C 2.	0	tr|A5C0R5|A5C0R5_VITVI Putative uncharacterized protein OS=Vitis vinifera GN=VIT_13s0067g00900 PE=4 SV=1	0	ref|XP_002269949.1| PREDICTED: phosphoinositide phospholipase C 2 isoform 1 [Vitis vinifera] emb|CAN64084.1| hypothetical protein VITISV_006935 [Vitis vinifera]	0	lcl|A5C0R5_VITVI/111-254 PF00388.14;PI-PLC-X;	6e-83	T	GO:0007165.signal transduction;GO:0004435.phosphatidylinositol phospholipase C activity;GO:0005622.intracellular;GO:0035556.intracellular signal transduction;GO:0004629.phospholipase C activity;GO:0016787.hydrolase activity;GO:0008081.phosphoric diester hydrolase activity;GO:0005509.calcium ion binding;GO:0004871.signal transducer activity;GO:0006629.lipid metabolic process;	EC:3.1.4.11	K05857	ko00562. Inositol phosphate metabolism;ko04020. Calcium signaling pathway;ko04070. Phosphatidylinositol signaling system;
	comp118421_c0_seq7	3.26829	11.6341	0.268293	5.63636	33.9091	1.70854	2.49476	-1.89812	3.54029	5.0836	TRL22	Thioredoxin-like 2-2	1663	sp|Q8LCT3|TRL22_ARATH Thioredoxin-like 2-2. chloroplastic OS=Arabidopsis thaliana GN=At4g29670 PE=2 SV=2	1e-58	-	-	tr|B9RK57|B9RK57_RICCO Thioredoxin. putative OS=Ricinus communis GN=RCOM_1046620 PE=4 SV=1	4e-70	ref|XP_002514101.1| Thioredoxin. putative [Ricinus communis] gb|EEF48055.1| Thioredoxin. putative [Ricinus communis]	4e-70	lcl|B9N5F8_POPTR/46-151 PF00085.15;Thioredoxin;	6e-49	O	GO:0015035.protein disulfide oxidoreductase activity;GO:0009055.electron carrier activity;GO:0006662.glycerol ether metabolic process;GO:0045454.cell redox homeostasis;	-	-	-
	comp118427_c0_seq3	5.77778	16.1481	0.666667	9.66667	26.7778	2.53051	3.27302	-0.584963	4.0133	4.74296	PP2C75	protein phosphatase 2C	1838	sp|Q9FLI3|P2C75_ARATH Probable protein phosphatase 2C 75 OS=Arabidopsis thaliana GN=AHG1 PE=2 SV=1	3e-114	gnl|CDD|197659 smart00332. PP2Cc. Serine/threonine phosphatases. family 2C. catalytic domain. The protein architecture and deduced catalytic mechanism of PP2C phosphatases are similar to the PP1. PP2A. PP2B family of protein Ser/Thr phosphatases. with which PP2C shares no sequence similarity.	6e-76	tr|B9R9K8|B9R9K8_RICCO Protein phosphatase 2c. putative OS=Ricinus communis GN=RCOM_1498520 PE=3 SV=1	4e-150	ref|XP_002510883.1| protein phosphatase 2c. putative [Ricinus communis] gb|EEF51485.1| protein phosphatase 2c. putative [Ricinus communis]	3e-150	lcl|B9R9K8_RICCO/73-385 PF00481.16;PP2C;	4e-138	T	GO:0008287.protein serine/threonine phosphatase complex;GO:0046872.metal ion binding;GO:0016787.hydrolase activity;GO:0004721.phosphoprotein phosphatase activity;GO:0006470.protein dephosphorylation;GO:0003824.catalytic activity;GO:0004722.protein serine/threonine phosphatase activity;	EC:3.1.3.16	K14497	ko04075. Plant hormone signal transduction;
	comp118503_c0_seq7	2.21739	3.6087	0.130435	7.66667	16	1.14886	2.9386	-2.9386	1.85148	4	KDELR	ER lumen protein retaining receptor	2103	sp|P35402|ERD2_ARATH ER lumen protein retaining receptor OS=Arabidopsis thaliana GN=ERD2 PE=2 SV=1	4e-50	gnl|CDD|144416 pfam00810. ER_lumen_recept. ER lumen protein retaining receptor.	1e-30	tr|B2ZAQ6|B2ZAQ6_GOSRA ER lumen protein retaining receptor OS=Gossypium raimondii PE=3 SV=1	6e-60	gb|ACD56623.1| ERD2-like protein [Gossypium raimondii]	6e-60	lcl|B2ZAQ6_GOSRA/28-172 PF00810.13;ER_lumen_recept;	9e-44	U	GO:0016020.membrane;GO:0006810.transport;GO:0005783.endoplasmic reticulum;GO:0004872.receptor activity;GO:0016192.vesicle-mediated transport;GO:0006621.protein retention in ER lumen;GO:0046923.ER retention sequence binding;GO:0016021.integral to membrane;GO:0005789.endoplasmic reticulum membrane;GO:0015031.protein transport;	-	K10949	ko05110. Vibrio cholerae infection;
	comp118669_c0_seq3	4.17308	2.76923	0.865385	2.71111	3.75556	2.06111	1.43888	-0.208587	1.46949	1.90903	PDAT1	phospholipid:diacylglycerol acyltransferase	2594	sp|Q9FNA9|PDAT1_ARATH Phospholipid:diacylglycerol acyltransferase 1 OS=Arabidopsis thaliana GN=PDAT1 PE=2 SV=1	0	gnl|CDD|178132 PLN02517. PLN02517. phosphatidylcholine-sterol O-acyltransferase.	0	tr|F8RNW5|F8RNW5_RICCO Phospholipid:diacylglycerol acyltransferase 1-2 OS=Ricinus communis GN=PDAT1-2 PE=2 SV=1	0	ref|XP_003541296.1| PREDICTED: phospholipid:diacylglycerol acyltransferase 1-like [Glycine max]	0	lcl|B9RK28_RICCO/109-622 PF02450.10;LACT;	0	I	GO:0046027.phospholipid:diacylglycerol acyltransferase activity;GO:0016740.transferase activity;GO:0008374.O-acyltransferase activity;GO:0006629.lipid metabolic process;	EC:2.3.1.158	K00679	ko00561. Glycerolipid metabolism;
	comp118772_c0_seq1	0	2.73462	1.24038	-	2.20155	#NUM!	-	0.310788	1.45134	1.13852	CTR1	serine/threonine-protein kinase CTR1	2705	sp|Q05609|CTR1_ARATH Serine/threonine-protein kinase CTR1 OS=Arabidopsis thaliana GN=CTR1 PE=1 SV=1	0	gnl|CDD|206549 pfam14381. EDR1. Ethylene-responsive protein kinase Le-CTR1. EDR1 regulates disease resistance and ethylene-induced senescence. and is also involved in stress response signalling and cell death regulation.	2e-78	tr|D7UBV2|D7UBV2_VITVI Putative uncharacterized protein OS=Vitis vinifera GN=VIT_13s0074g00430 PE=3 SV=1	0	emb|CBI40217.3| unnamed protein product [Vitis vinifera]	0	lcl|Q5YKK6_SOLLC/535-789 PF07714.12;Pkinase_Tyr;	3e-127	T	GO:0016310.phosphorylation;GO:0004709.MAP kinase kinase kinase activity;GO:0005524.ATP binding;GO:0016301.kinase activity;GO:0006468.protein phosphorylation;GO:0004674.protein serine/threonine kinase activity;GO:0000166.nucleotide binding;GO:0004672.protein kinase activity;GO:0016740.transferase activity;GO:0016772.transferase activity. transferring phosphorus-containing groups;	EC:2.7.11.1	K14510	ko04075. Plant hormone signal transduction;
	comp118904_c0_seq1	0.48	0	0.706667	-	2.32075	-1.05889	-	-0.500898	#NUM!	1.21459	NTF6	Mitogen-activated protein kinase homolog NTF6	1872	sp|Q40531|NTF6_TOBAC Mitogen-activated protein kinase homolog NTF6 OS=Nicotiana tabacum GN=NTF6 PE=2 SV=1	0	gnl|CDD|143363 cd07858. STKc_TEY_MAPK_plant. Catalytic domain of the Serine/Threonine Kinases. TEY Mitogen-Activated Protein Kinases from Plants. Serine/Threonine Kinases (STKs). Plant TEY Mitogen-Activated Protein Kinase (MAPK) subfamily. catalytic (c) domain. STKs catalyze the transfer of the gamma-phosphoryl group from ATP to serine/threonine residues on protein substrates. The TEY MAPK subfam…	0	tr|B9SW68|B9SW68_RICCO Big map kinase/bmk. putative OS=Ricinus communis GN=RCOM_0327510 PE=4 SV=1	0	ref|XP_002530237.1| big map kinase/bmk. putative [Ricinus communis] gb|EEF32143.1| big map kinase/bmk. putative [Ricinus communis]	0	lcl|Q9ZP91_MEDSA/41-326 PF00069.20;Pkinase;	2e-161	TDKL	GO:0016310.phosphorylation;GO:0005524.ATP binding;GO:0004674.protein serine/threonine kinase activity;GO:0016301.kinase activity;GO:0004672.protein kinase activity;GO:0000166.nucleotide binding;GO:0006468.protein phosphorylation;GO:0016740.transferase activity;GO:0004707.MAP kinase activity;GO:0016772.transferase activity. transferring phosphorus-containing groups;	EC:2.7.11.24	K04371	ko04010. MAPK signaling pathway;ko04012. ErbB signaling pathway;ko04013. MAPK signaling pathway - fly;ko04062. Chemokine signaling pathway;ko04066. HIF-1 signaling pathway;ko04114. Oocyte meiosis;ko04150. mTOR signaling pathway;ko04151. PI3K-Akt signaling pathway;ko04270. Vascular smooth muscle contraction;ko04320. Dorso-ventral axis formation;ko04350. TGF-beta signaling pathway;ko04360. Axon gui…
	comp118924_c0_seq1	0	2.59032	0.510035	-	4.51389	#NUM!	-	-0.971331	1.37313	2.17437	PLC2	phosphatidylinositol phospholipase C. delta	2287	sp|Q39033|PLCD2_ARATH Phosphoinositide phospholipase C 2 OS=Arabidopsis thaliana GN=PLC2 PE=1 SV=1	0	gnl|CDD|177868 PLN02222. PLN02222. phosphoinositide phospholipase C 2.	0	tr|A5C0R5|A5C0R5_VITVI Putative uncharacterized protein OS=Vitis vinifera GN=VIT_13s0067g00900 PE=4 SV=1	0	ref|XP_002269949.1| PREDICTED: phosphoinositide phospholipase C 2 isoform 1 [Vitis vinifera] emb|CAN64084.1| hypothetical protein VITISV_006935 [Vitis vinifera]	0	lcl|A5C0R5_VITVI/111-254 PF00388.14;PI-PLC-X;	4e-83	T	GO:0007165.signal transduction;GO:0004435.phosphatidylinositol phospholipase C activity;GO:0005622.intracellular;GO:0035556.intracellular signal transduction;GO:0004629.phospholipase C activity;GO:0016787.hydrolase activity;GO:0008081.phosphoric diester hydrolase activity;GO:0005509.calcium ion binding;GO:0004871.signal transducer activity;GO:0006629.lipid metabolic process;	EC:3.1.4.11	K05857	ko00562. Inositol phosphate metabolism;ko04020. Calcium signaling pathway;ko04070. Phosphatidylinositol signaling system;
	comp118940_c0_seq11	2.42857	4.71429	0.142857	15	17	1.28011	3.90689	-2.80735	2.23704	4.08746	GLCAK	glucuronokinase	1710	sp|Q93ZC9|GLAK1_ARATH Glucurono kinase 1 OS=Arabidopsis thaliana GN=GLCAK1 PE=1 SV=1	1e-153	gnl|CDD|201132 pfam00288. GHMP_kinases_N. GHMP kinases N terminal domain. This family includes homoserine kinases. galactokinases and mevalonate kinases.	3e-06	tr|D7L9M7|D7L9M7_ARALL GHMP kinase family protein OS=Arabidopsis lyrata subsp. lyrata GN=ARALYDRAFT_477351 PE=3 SV=1	1e-152	ref|XP_002884270.1| GHMP kinase family protein [Arabidopsis lyrata subsp. lyrata] gb|EFH60529.1| GHMP kinase family protein [Arabidopsis lyrata subsp. lyrata]	1e-152	lcl|Q2R8T7_ORYSJ/108-177 PF00288.21;GHMP_kinases_N;	1e-34	-	GO:0016310.phosphorylation;GO:0008152.metabolic process;GO:0005524.ATP binding;GO:0016301.kinase activity;GO:0000166.nucleotide binding;GO:0016773.phosphotransferase activity. alcohol group as acceptor;GO:0016740.transferase activity;GO:0005737.cytoplasm;	EC:2.7.1.43	K16190	ko00040. Pentose and glucuronate interconversions;ko00053. Ascorbate and aldarate metabolism;ko00520. Amino sugar and nucleotide sugar metabolism;
	comp118955_c0_seq2	2.09375	3.28906	0.554688	3.19718	6.5493	1.06609	1.6768	-0.850253	1.71768	2.71134	CRK10	Cysteine-rich receptor-like protein kinase 10	2788	sp|Q8GYA4|CRK10_ARATH Cysteine-rich receptor-like protein kinase 10 OS=Arabidopsis thaliana GN=CRK10 PE=1 SV=3	1e-176	gnl|CDD|197581 smart00219. TyrKc. Tyrosine kinase. catalytic domain. Phosphotransferases. Tyrosine-specific kinase subfamily.	9e-48	tr|F6H7Y7|F6H7Y7_VITVI Putative uncharacterized protein OS=Vitis vinifera GN=VIT_00s0409g00010 PE=4 SV=1	0	ref|XP_003635322.1| PREDICTED: cysteine-rich receptor-like protein kinase 25-like [Vitis vinifera]	0	lcl|B9H1T8_POPTR/320-590 PF07714.12;Pkinase_Tyr;	2e-152	T	GO:0005524.ATP binding;GO:0004674.protein serine/threonine kinase activity;GO:0000166.nucleotide binding;GO:0004672.protein kinase activity;GO:0006468.protein phosphorylation;GO:0016772.transferase activity. transferring phosphorus-containing groups;	-	-	-
	comp119158_c0_seq5	53.5	202.5	0.5	43	617	5.74147	5.42626	-1	7.66178	9.26913	RFS	raffinose synthase	2176	sp|Q8VWN6|RFS_PEA Galactinol--sucrose galactosyltransferase OS=Pisum sativum GN=RFS PE=1 SV=1	0	gnl|CDD|178313 PLN02711. PLN02711. Probable galactinol--sucrose galactosyltransferase.	0	tr|D7SHL8|D7SHL8_VITVI Putative uncharacterized protein OS=Vitis vinifera GN=VIT_17s0000g08960 PE=4 SV=1	0	ref|XP_002281483.1| PREDICTED: galactinol--sucrose galactosyltransferase [Vitis vinifera] emb|CBI14978.3| unnamed protein product [Vitis vinifera]	0	lcl|D7SHL8_VITVI/24-765 PF05691.7;Raffinose_syn;	0	-	GO:0016757.transferase activity. transferring glycosyl groups;GO:0008152.metabolic process;GO:0047274.galactinol-sucrose galactosyltransferase activity;GO:0005975.carbohydrate metabolic process;GO:0016740.transferase activity;GO:0003824.catalytic activity;	EC:2.4.1.82	K06617	ko00052. Galactose metabolism;
	comp119740_c0_seq1	2.61538	7	1.53846	-	4.8	1.38702	-	0.621488	2.80735	2.26303	CIPK25	CBL-interacting serine/threonine-protein kinase 25	2080	sp|Q8W1D5|CIPKP_ARATH CBL-interacting serine/threonine-protein kinase 25 OS=Arabidopsis thaliana GN=CIPK25 PE=2 SV=1	0	gnl|CDD|197582 smart00220. S_TKc. Serine/Threonine protein kinases. catalytic domain. Phosphotransferases. Serine or threonine-specific kinase subfamily.	3e-76	tr|F6I3C0|F6I3C0_VITVI Putative uncharacterized protein OS=Vitis vinifera GN=VIT_09s0070g00140 PE=4 SV=1	0	ref|XP_002273178.1| PREDICTED: CBL-interacting serine/threonine-protein kinase 25-like [Vitis vinifera]	0	lcl|D7M3U6_ARALL/39-294 PF00069.20;Pkinase;	3e-122	T	GO:0016310.phosphorylation;GO:0007165.signal transduction;GO:0005524.ATP binding;GO:0016301.kinase activity;GO:0006468.protein phosphorylation;GO:0004674.protein serine/threonine kinase activity;GO:0000166.nucleotide binding;GO:0004672.protein kinase activity;GO:0004683.calmodulin-dependent protein kinase activity;GO:0016740.transferase activity;GO:0016772.transferase activity. transferring phosp…	-	-	-
	comp119831_c0_seq1	0	12.1509	0.54717	-	14.1724	#NUM!	-	-0.869939	3.603	3.82501	HSPA4	heat shock 70kDa protein 4	2295	-	-	-	-	tr|B9HJX1|B9HJX1_POPTR Predicted protein OS=Populus trichocarpa GN=POPTRDRAFT_657150 PE=3 SV=1	0	ref|XP_002311619.1| predicted protein [Populus trichocarpa] gb|EEE88986.1| predicted protein [Populus trichocarpa]	0	lcl|B9HJX1_POPTR/28-534 PF00012.15;HSP70;	0	-	GO:0005524.ATP binding;GO:0000166.nucleotide binding;	-	K09489	ko04612. Antigen processing and presentation;
	comp119878_c0_seq2	0	2.73113	0.320755	3.36765	9.44118	#NUM!	1.75174	-1.64046	1.4495	3.23897	RBOH	respiratory burst oxidase	3333	sp|Q9FIJ0|RBOHD_ARATH Respiratory burst oxidase homolog protein D OS=Arabidopsis thaliana GN=RBOHD PE=1 SV=1	0	gnl|CDD|203841 pfam08030. NAD_binding_6. Ferric reductase NAD binding domain.	3e-43	tr|B9GMW7|B9GMW7_POPTR Predicted protein OS=Populus trichocarpa GN=POPTRDRAFT_548137 PE=4 SV=1	0	ref|XP_002299364.1| predicted protein [Populus trichocarpa] gb|EEE84169.1| predicted protein [Populus trichocarpa]	0	lcl|B9RG33_RICCO/409-567 PF01794.14;Ferric_reduct;	5e-90	PQ	GO:0016020.membrane;GO:0009055.electron carrier activity;GO:0005506.iron ion binding;GO:0050660.flavin adenine dinucleotide binding;GO:0055114.oxidation-reduction process;GO:0046872.metal ion binding;GO:0050664.oxidoreductase activity. acting on NADH or NADPH. oxygen as acceptor;GO:0004601.peroxidase activity;GO:0005509.calcium ion binding;GO:0016021.integral to membrane;GO:0005886.plasma membran…	EC:1.6.3.- 1.11.1.-	K13447	ko04626. Plant-pathogen interaction;
	comp119878_c0_seq2	0	2.73113	0.320755	3.36765	9.44118	#NUM!	1.75174	-1.64046	1.4495	3.23897	RBOHD	respiratory burst oxidase	3333	sp|Q9FIJ0|RBOHD_ARATH Respiratory burst oxidase homolog protein D OS=Arabidopsis thaliana GN=RBOHD PE=1 SV=1	0	gnl|CDD|203841 pfam08030. NAD_binding_6. Ferric reductase NAD binding domain.	3e-43	tr|B9GMW7|B9GMW7_POPTR Predicted protein OS=Populus trichocarpa GN=POPTRDRAFT_548137 PE=4 SV=1	0	ref|XP_002299364.1| predicted protein [Populus trichocarpa] gb|EEE84169.1| predicted protein [Populus trichocarpa]	0	lcl|B9RG33_RICCO/409-567 PF01794.14;Ferric_reduct;	5e-90	PQ	GO:0016020.membrane;GO:0009055.electron carrier activity;GO:0005506.iron ion binding;GO:0050660.flavin adenine dinucleotide binding;GO:0055114.oxidation-reduction process;GO:0046872.metal ion binding;GO:0050664.oxidoreductase activity. acting on NADH or NADPH. oxygen as acceptor;GO:0004601.peroxidase activity;GO:0005509.calcium ion binding;GO:0016021.integral to membrane;GO:0005886.plasma membran…	EC:1.6.3.- 1.11.1.-	K13447	ko04626. Plant-pathogen interaction;
	comp120162_c0_seq1	#DIV/0!	#DIV/0!	#DIV/0!	0	8.25	#DIV/0!	#NUM!	#DIV/0!	#DIV/0!	3.04439	HSPA5. BIP	heat shock 70kDa protein 5	2253	sp|Q03685|BIP5_TOBAC Luminal-binding protein 5 OS=Nicotiana tabacum GN=BIP5 PE=2 SV=1	0	gnl|CDD|200927 pfam00012. HSP70. Hsp70 protein. Hsp70 chaperones help to fold many proteins. Hsp70 assisted folding involves repeated cycles of substrate binding and release. Hsp70 activity is ATP dependent. Hsp70 proteins are made up of two regions: the amino terminus is the ATPase domain and the carboxyl terminus is the substrate binding region.	0	tr|Q40924|Q40924_PSEMZ Luminal binding protein OS=Pseudotsuga menziesii GN=BiP PE=2 SV=2	0	emb|CAA89834.2| luminal binding protein [Pseudotsuga menziesii]	0	lcl|B9I7J3_POPTR/37-643 PF00012.15;HSP70;	0	O	GO:0005788.endoplasmic reticulum lumen;GO:0005783.endoplasmic reticulum;GO:0005524.ATP binding;GO:0000166.nucleotide binding;	-	K09490	ko03060. Protein export;ko04141. Protein processing in endoplasmic reticulum;ko05020. Prion diseases;
	comp120248_c0_seq1	0	2.70588	0.496324	2.43704	4.34074	#NUM!	1.28513	-1.01065	1.4361	2.11794	HEMH	Ferrochelatase-2. chloroplastic	1886	sp|P42044|HEMH_CUCSA Ferrochelatase-2. chloroplastic OS=Cucumis sativus GN=HEMH PE=2 SV=1	0	gnl|CDD|178068 PLN02449. PLN02449. ferrochelatase.	0	tr|D7STM2|D7STM2_VITVI Ferrochelatase OS=Vitis vinifera GN=VIT_04s0008g00800 PE=3 SV=1	0	ref|XP_002277290.1| PREDICTED: ferrochelatase-2. chloroplastic [Vitis vinifera] emb|CBI20621.3| unnamed protein product [Vitis vinifera]	0	lcl|A5AY30_VITVI/70-394 PF00762.14;Ferrochelatase;	0	H	GO:0016829.lyase activity;GO:0009536.plastid;GO:0005737.cytoplasm;GO:0004325.ferrochelatase activity;GO:0009507.chloroplast;GO:0006783.heme biosynthetic process;GO:0006779.porphyrin-containing compound biosynthetic process;	EC:4.99.1.1	K01772	ko00860. Porphyrin and chlorophyll metabolism;
	comp120496_c0_seq5	2.28571	4.24675	0.831169	2.39062	4.64062	1.19265	1.25739	-0.266787	2.08636	2.21432	ALDH12A1	1-pyrroline-5-carboxylate dehydrogenase	2576	sp|Q8VZC3|AL121_ARATH Delta-1-pyrroline-5-carboxylate dehydrogenase 12A1. mitochondrial OS=Arabidopsis thaliana GN=ALDH12A1 PE=2 SV=1	0	gnl|CDD|143444 cd07126. ALDH_F12_P5CDH. Delta(1)-pyrroline-5-carboxylate dehydrogenase. ALDH family 12. Delta(1)-pyrroline-5-carboxylate dehydrogenase (P5CDH. EC=1.5.1.12). family 12: a proline catabolic enzyme of the aldehyde dehydrogenase (ALDH) protein superfamily. P5CDH is a mitochondrial enzyme involved in proline degradation and catalyzes the NAD + -dependent conversion of P5C to glutamate.…	0	tr|B9N4A4|B9N4A4_POPTR Predicted protein OS=Populus trichocarpa GN=POPTRDRAFT_581353 PE=3 SV=1	0	ref|XP_002330119.1| predicted protein [Populus trichocarpa] gb|EEF08384.1| predicted protein [Populus trichocarpa]	0	lcl|C6ZLD1_MALDO/60-513 PF00171.17;Aldedh;	0	-	GO:0016620.oxidoreductase activity. acting on the aldehyde or oxo group of donors. NAD or NADP as acceptor;GO:0008152.metabolic process;GO:0055114.oxidation-reduction process;GO:0004029.aldehyde dehydrogenase (NAD) activity;GO:0016491.oxidoreductase activity;	EC:1.5.1.12	K00294	ko00250. Alanine. aspartate and glutamate metabolism;ko00330. Arginine and proline metabolism;
	comp120498_c1_seq1	2.56422	0	0.692661	2.75166	2.20199	1.35852	1.4603	-0.52978	#NUM!	1.13881	TPS6	trehalose 6-phosphate synthase/phosphatase	3873	sp|Q94AH8|TPS6_ARATH Alpha.alpha-trehalose-phosphate synthase [UDP-forming] 6 OS=Arabidopsis thaliana GN=TPS6 PE=1 SV=2	0	gnl|CDD|177855 PLN02205. PLN02205. alpha.alpha-trehalose-phosphate synthase [UDP-forming].	0	tr|A5AY88|A5AY88_VITVI Putative uncharacterized protein OS=Vitis vinifera GN=VIT_01s0011g05960 PE=4 SV=1	0	ref|XP_002284972.2| PREDICTED: alpha.alpha-trehalose-phosphate synthase [UDP-forming] 6 [Vitis vinifera]	0	lcl|A5C0J5_VITVI/59-547 PF00982.16;Glyco_transf_20;	0	G	GO:0008152.metabolic process;GO:0005992.trehalose biosynthetic process;GO:0003824.catalytic activity;	EC:2.4.1.15 3.1.3.12	K16055	ko00500. Starch and sucrose metabolism;
	comp120627_c1_seq2	2.37956	3.69343	0.759124	1.91346	3.53846	1.2507	0.936185	-0.397592	1.88496	1.82312	Y5838	receptor-like protein kinase	4141	sp|Q9ASS4|Y5838_ARATH Probably inactive leucine-rich repeat receptor-like protein kinase At5g48380 OS=Arabidopsis thaliana GN=At5g48380 PE=1 SV=1	0	gnl|CDD|177830 PLN02173. PLN02173. UDP-glucosyl transferase family protein.	6e-83	tr|D7SZ83|D7SZ83_VITVI Putative uncharacterized protein OS=Vitis vinifera GN=VIT_00s2085g00010 PE=4 SV=1	0	ref|XP_003635622.1| PREDICTED: probably inactive leucine-rich repeat receptor-like protein kinase At5g48380-like [Vitis vinifera]	0	lcl|A5B9Q7_VITVI/304-579 PF07714.12;Pkinase_Tyr;	4e-159	T	GO:0016020.membrane;GO:0016310.phosphorylation;GO:0005524.ATP binding;GO:0016301.kinase activity;GO:0004672.protein kinase activity;GO:0016021.integral to membrane;GO:0006468.protein phosphorylation;GO:0016772.transferase activity. transferring phosphorus-containing groups;	-	-	-
	comp120702_c0_seq5	0	2.12168	0.831513	-	2.24578	#NUM!	-	-0.266189	1.08521	1.16722	CDPK32	Calcium-dependent protein kinase 32	2483	sp|Q6NLQ6|CDPKW_ARATH Calcium-dependent protein kinase 32 OS=Arabidopsis thaliana GN=CPK32 PE=1 SV=1	0	gnl|CDD|197582 smart00220. S_TKc. Serine/Threonine protein kinases. catalytic domain. Phosphotransferases. Serine or threonine-specific kinase subfamily.	9e-94	tr|C9WVP5|C9WVP5_GOSHI Calcium dependent protein kinase 32 OS=Gossypium hirsutum GN=CDPK32 PE=2 SV=1	0	gb|ACX37460.1| calcium dependent protein kinase 32 [Gossypium hirsutum]	0	lcl|C9WVP5_GOSHI/59-317 PF00069.20;Pkinase;	2e-168	T	GO:0016310.phosphorylation;GO:0005524.ATP binding;GO:0016301.kinase activity;GO:0006468.protein phosphorylation;GO:0004674.protein serine/threonine kinase activity;GO:0000166.nucleotide binding;GO:0004672.protein kinase activity;GO:0004683.calmodulin-dependent protein kinase activity;GO:0005509.calcium ion binding;GO:0016740.transferase activity;GO:0016772.transferase activity. transferring phosp…	-	K00924	-
	comp120767_c0_seq77	2.14286	2.42857	0.285714	2.5	5.5	1.09954	1.32193	-1.80735	1.28011	2.45943	LPP2	Lipid phosphate phosphatase 2	4383	sp|Q9XI60|LPP2_ARATH Lipid phosphate phosphatase 2 OS=Arabidopsis thaliana GN=LPP2 PE=2 SV=1	2e-73	gnl|CDD|177892 PLN02250. PLN02250. lipid phosphate phosphatase.	3e-96	tr|B9SJX0|B9SJX0_RICCO ER Phosphatidate Phosphatase OS=Ricinus communis GN=RCOM_0577310 PE=4 SV=1	1e-79	ref|XP_002526289.1| ER Phosphatidate Phosphatase [Ricinus communis] gb|EEF36078.1| ER Phosphatidate Phosphatase [Ricinus communis]	1e-79	lcl|C6T8V9_SOYBN/123-271 PF01569.16;PAP2;	4e-40	I	GO:0016020.membrane;GO:0016787.hydrolase activity;GO:0008152.metabolic process;GO:0008195.phosphatidate phosphatase activity;GO:0003824.catalytic activity;	-	-	-
	comp120794_c0_seq2	0	2.72685	0.319444	3.37681	9.44928	#NUM!	1.75566	-1.64636	1.44724	3.2402	RBOH	respiratory burst oxidase	3283	sp|Q9FIJ0|RBOHD_ARATH Respiratory burst oxidase homolog protein D OS=Arabidopsis thaliana GN=RBOHD PE=1 SV=1	0	gnl|CDD|203934 pfam08414. NADPH_Ox. Respiratory burst NADPH oxidase. This domain is found in plant proteins such as respiratory burst NADPH oxidase proteins which produce reactive oxygen species as a defence mechanism. It tends to occur to the N-terminus of an EF-hand (pfam00036). which suggests a direct regulatory effect of Ca2+ on the activity of the NADPH oxidase in plants.	1e-48	tr|B9GMW7|B9GMW7_POPTR Predicted protein OS=Populus trichocarpa GN=POPTRDRAFT_548137 PE=4 SV=1	0	ref|XP_002299364.1| predicted protein [Populus trichocarpa] gb|EEE84169.1| predicted protein [Populus trichocarpa]	0	lcl|B9RG33_RICCO/409-567 PF01794.14;Ferric_reduct;	4e-90	PQ	GO:0016020.membrane;GO:0009055.electron carrier activity;GO:0005506.iron ion binding;GO:0050660.flavin adenine dinucleotide binding;GO:0055114.oxidation-reduction process;GO:0046872.metal ion binding;GO:0050664.oxidoreductase activity. acting on NADH or NADPH. oxygen as acceptor;GO:0004601.peroxidase activity;GO:0005509.calcium ion binding;GO:0016021.integral to membrane;GO:0005886.plasma membran…	EC:1.6.3.- 1.11.1.-	K13447	ko04626. Plant-pathogen interaction;
	comp121212_c0_seq6	2.3	3.24615	0.615385	2.3375	3.9875	1.20163	1.22497	-0.70044	1.69873	1.99548	UBC25	ubiquitin-conjugating enzyme E2 O	3892	sp|Q9LUQ5|UBC25_ARATH Probable ubiquitin-conjugating enzyme E2 25 OS=Arabidopsis thaliana GN=UBC25 PE=2 SV=1	6e-118	gnl|CDD|29157 cd00195. UBCc. Ubiquitin-conjugating enzyme E2. catalytic (UBCc) domain. This is part of the ubiquitin-mediated protein degradation pathway in which a thiol-ester linkage forms between a conserved cysteine and the C-terminus of ubiquitin and complexes with ubiquitin protein ligase enzymes. E3. This pathway regulates many fundamental cellular processes. There are also other E2s which…	6e-27	tr|B9T0E4|B9T0E4_RICCO Ubiquitin conjugating enzyme. putative OS=Ricinus communis GN=RCOM_0507780 PE=4 SV=1	0	ref|XP_002531713.1| ubiquitin conjugating enzyme. putative [Ricinus communis] gb|EEF30672.1| ubiquitin conjugating enzyme. putative [Ricinus communis]	0	lcl|B9T0E4_RICCO/393-540 PF00179.21;UQ_con;	2e-79	-	GO:0016567.protein ubiquitination;GO:0016881.acid-amino acid ligase activity;GO:0016874.ligase activity;GO:0004842.ubiquitin-protein ligase activity;	EC:6.3.2.19	K10581	ko04120. Ubiquitin mediated proteolysis;
	comp121263_c0_seq4	2.33333	3.0021	0.874214	2.42926	2.60911	1.22239	1.28051	-0.193942	1.58597	1.38356	MFP2	enoyl-CoA hydratase/3-hydroxyacyl-CoA dehydrogenase	2774	sp|Q9ZPI5|MFP2_ARATH Peroxisomal fatty acid beta-oxidation multifunctional protein MFP2 OS=Arabidopsis thaliana GN=MFP2 PE=1 SV=1	0	gnl|CDD|183002 PRK11154. fadJ. multifunctional fatty acid oxidation complex subunit alpha; Reviewed.	5e-163	tr|B9HXS9|B9HXS9_POPTR Predicted protein OS=Populus trichocarpa GN=POPTRDRAFT_725677 PE=3 SV=1	0	ref|XP_002314377.1| predicted protein [Populus trichocarpa] gb|EEF00548.1| predicted protein [Populus trichocarpa]	0	lcl|B1Q485_CAPCH/13-259 PF00378.15;ECH;	8e-120	I	GO:0005777.peroxisome;GO:0055114.oxidation-reduction process;GO:0016829.lyase activity;GO:0006635.fatty acid beta-oxidation;GO:0006631.fatty acid metabolic process;GO:0004165.dodecenoyl-CoA delta-isomerase activity;GO:0009514.glyoxysome;GO:0004300.enoyl-CoA hydratase activity;GO:0016491.oxidoreductase activity;GO:0016616.oxidoreductase activity. acting on the CH-OH group of donors. NAD or NADP as…	EC:4.2.1.17 1.1.1.35 1.1.1.211	K10527	ko00071. Fatty acid metabolism;ko00592. alpha-Linolenic acid metabolism;
	comp121457_c0_seq18	2.875	3.125	1	1.875	2.375	1.52356	0.906891	0	1.64386	1.24793	YKT6	synaptobrevin homolog YKT6	2841	sp|Q9ZRD6|YKT61_ARATH VAMP-like protein YKT61 OS=Arabidopsis thaliana GN=YKT61 PE=2 SV=1	4e-47	-	-	tr|Q9ZRD3|Q9ZRD3_TOBAC NTGP1 OS=Nicotiana tabacum PE=2 SV=1	1e-47	gb|AAD00116.1| NTGP1 [Nicotiana tabacum]	1e-47	lcl|B9HAR1_POPTR/45-133 PF13774.1;Longin;	1e-23	-	GO:0016020.membrane;GO:0006810.transport;GO:0016021.integral to membrane;GO:0016192.vesicle-mediated transport;	-	K08516	ko04130. SNARE interactions in vesicular transport;
	comp121526_c0_seq1	5.81027	2.78174	0.462197	6.50617	6.32716	2.53861	2.70181	-1.11342	1.47599	2.66156	NCED3	9-cis-epoxycarotenoid dioxygenase	2384	sp|Q9LRR7|NCED3_ARATH 9-cis-epoxycarotenoid dioxygenase NCED3. chloroplastic OS=Arabidopsis thaliana GN=NCED3 PE=2 SV=1	0	gnl|CDD|177900 PLN02258. PLN02258. 9-cis-epoxycarotenoid dioxygenase NCED.	0	tr|B9I1W0|B9I1W0_POPTR Predicted protein OS=Populus trichocarpa GN=POPTRDRAFT_568831 PE=4 SV=1	0	ref|XP_002316871.1| predicted protein [Populus trichocarpa] gb|EEE97483.1| predicted protein [Populus trichocarpa]	0	lcl|B9I1W0_POPTR/117-585 PF03055.10;RPE65;	0	Q	GO:0016020.membrane;GO:0016702.oxidoreductase activity. acting on single donors with incorporation of molecular oxygen. incorporation of two atoms of oxygen;GO:0009535.chloroplast thylakoid membrane;GO:0045549.9-cis-epoxycarotenoid dioxygenase activity;GO:0006950.response to stress;GO:0055114.oxidation-reduction process;GO:0009579.thylakoid;GO:0009688.abscisic acid biosynthetic process;GO:0046872…	EC:1.13.11.51	K09840	ko00906. Carotenoid biosynthesis;
	comp121613_c0_seq2	2.15789	3.5	0.447368	2.58824	6.88235	1.10962	1.37197	-1.16046	1.80735	2.7829	PUB16	U-box domain-containing protein 16	2533	sp|Q9LZW3|PUB16_ARATH U-box domain-containing protein 16 OS=Arabidopsis thaliana GN=PUB16 PE=2 SV=1	0	gnl|CDD|128780 smart00504. Ubox. Modified RING finger domain. Modified RING finger domain. without the full complement of Zn2+-binding ligands. Probable involvement in E2-dependent ubiquitination.	2e-23	tr|B9HDH9|B9HDH9_POPTR Predicted protein OS=Populus trichocarpa GN=POPTRDRAFT_867268 PE=4 SV=1	0	ref|XP_002308247.1| predicted protein [Populus trichocarpa] gb|EEE91770.1| predicted protein [Populus trichocarpa]	0	lcl|D7SR09_VITVI/1-249 PB000413; Pfam-B_413;	5e-92	-	GO:0000151.ubiquitin ligase complex;GO:0016567.protein ubiquitination;GO:0005488.binding;GO:0004842.ubiquitin-protein ligase activity;	-	-	-
	comp121634_c0_seq2	2.90859	2.01247	1.06094	2.73629	2.37598	1.54032	1.45222	0.0853456	1.00896	1.24852	PP2C16	protein phosphatase 2C	2787	sp|Q9CAJ0|P2C16_ARATH Protein phosphatase 2C 16 OS=Arabidopsis thaliana GN=HAB1 PE=1 SV=1	0	gnl|CDD|197659 smart00332. PP2Cc. Serine/threonine phosphatases. family 2C. catalytic domain. The protein architecture and deduced catalytic mechanism of PP2C phosphatases are similar to the PP1. PP2A. PP2B family of protein Ser/Thr phosphatases. with which PP2C shares no sequence similarity.	6e-76	tr|B9S5U9|B9S5U9_RICCO Protein phosphatase 2c. putative OS=Ricinus communis GN=RCOM_0654770 PE=3 SV=1	0	ref|XP_002521368.1| protein phosphatase 2c. putative [Ricinus communis] gb|EEF41036.1| protein phosphatase 2c. putative [Ricinus communis]	0	lcl|B9S5U9_RICCO/211-519 PF00481.16;PP2C;	1e-167	T	GO:0008287.protein serine/threonine phosphatase complex;GO:0046872.metal ion binding;GO:0016787.hydrolase activity;GO:0004721.phosphoprotein phosphatase activity;GO:0006470.protein dephosphorylation;GO:0003824.catalytic activity;GO:0004722.protein serine/threonine phosphatase activity;	EC:3.1.3.16	K14497	ko04075. Plant hormone signal transduction;
	comp121661_c2_seq2	4.41116	5.7314	0.150826	8.41096	18.3014	2.14116	3.07227	-2.72904	2.51889	4.19388	CML19	calmodulin	777	sp|Q8RYJ8|CML19_ORYSJ Putative calcium-binding protein CML19 OS=Oryza sativa subsp. japonica GN=CML19 PE=3 SV=1	3e-39	gnl|CDD|185504 PTZ00184. PTZ00184. calmodulin; Provisional.	5e-26	tr|G7JLF5|G7JLF5_MEDTR Calcium-binding protein OS=Medicago truncatula GN=MTR_4g103630 PE=4 SV=1	2e-60	ref|XP_003526965.1| PREDICTED: calcium-binding protein CML38-like [Glycine max]	3e-61	lcl|B9RAI1_RICCO/78-139 PF13499.1;EF_hand_5;	3e-24	TZD	GO:0005509.calcium ion binding;	-	K02183	ko04020. Calcium signaling pathway;ko04070. Phosphatidylinositol signaling system;ko04114. Oocyte meiosis;ko04270. Vascular smooth muscle contraction;ko04626. Plant-pathogen interaction;ko04713. Circadian entrainment;ko04720. Long-term potentiation;ko04722. Neurotrophin signaling pathway;ko04728. Dopaminergic synapse;ko04740. Olfactory transduction;ko04744. Phototransduction;ko04745. Phototransdu…
	comp121763_c0_seq1	8.55394	5.44315	0.655977	8.59111	10.2356	3.09659	3.10284	-0.608284	2.44444	3.35552	SUS2	sucrose synthase	3045	sp|O24301|SUS2_PEA Sucrose synthase 2 OS=Pisum sativum GN=SUS2 PE=2 SV=1	0	gnl|CDD|177747 PLN00142. PLN00142. sucrose synthase.	0	tr|Q9SLY2|Q9SLY2_CITUN Sucrose synthase OS=Citrus unshiu GN=CitSUSA PE=2 SV=1	0	gb|AEZ00743.1| SusA1 [Gossypium barbadense]	0	lcl|Q9SLV8_CITUN/7-556 PF00862.14;Sucrose_synth;	0	M	GO:0016757.transferase activity. transferring glycosyl groups;GO:0009058.biosynthetic process;GO:0016157.sucrose synthase activity;GO:0016740.transferase activity;GO:0005985.sucrose metabolic process;	EC:2.4.1.13	K00695	ko00500. Starch and sucrose metabolism;
	comp121878_c0_seq2	2.36597	3.06993	0.848485	2.46154	2.69505	1.24243	1.29956	-0.237039	1.61821	1.43031	MFP2	enoyl-CoA hydratase/3-hydroxyacyl-CoA dehydrogenase	3268	sp|Q9ZPI5|MFP2_ARATH Peroxisomal fatty acid beta-oxidation multifunctional protein MFP2 OS=Arabidopsis thaliana GN=MFP2 PE=1 SV=1	0	gnl|CDD|183002 PRK11154. fadJ. multifunctional fatty acid oxidation complex subunit alpha; Reviewed.	2e-159	tr|B9HXS9|B9HXS9_POPTR Predicted protein OS=Populus trichocarpa GN=POPTRDRAFT_725677 PE=3 SV=1	0	ref|XP_002314377.1| predicted protein [Populus trichocarpa] gb|EEF00548.1| predicted protein [Populus trichocarpa]	0	lcl|B1Q485_CAPCH/13-259 PF00378.15;ECH;	2e-118	I	GO:0005777.peroxisome;GO:0055114.oxidation-reduction process;GO:0016829.lyase activity;GO:0006635.fatty acid beta-oxidation;GO:0006631.fatty acid metabolic process;GO:0004165.dodecenoyl-CoA delta-isomerase activity;GO:0009514.glyoxysome;GO:0004300.enoyl-CoA hydratase activity;GO:0016491.oxidoreductase activity;GO:0016616.oxidoreductase activity. acting on the CH-OH group of donors. NAD or NADP as…	EC:4.2.1.17 1.1.1.35 1.1.1.211	K10527	ko00071. Fatty acid metabolism;ko00592. alpha-Linolenic acid metabolism;
	comp121885_c0_seq1	7.74011	6.9548	0.446328	11.1519	16.1899	2.95235	3.47922	-1.16382	2.79801	4.01702	TPS11	trehalose 6-phosphate synthase/phosphatase	2994	sp|Q9ZV48|TPS11_ARATH Probable alpha.alpha-trehalose-phosphate synthase [UDP-forming] 11 OS=Arabidopsis thaliana GN=TPS11 PE=2 SV=1	0	gnl|CDD|177855 PLN02205. PLN02205. alpha.alpha-trehalose-phosphate synthase [UDP-forming].	0	tr|B9HBP3|B9HBP3_POPTR Predicted protein OS=Populus trichocarpa GN=POPTRDRAFT_561404 PE=4 SV=1	0	ref|XP_003549506.1| PREDICTED: probable alpha.alpha-trehalose-phosphate synthase [UDP-forming] 11-like [Glycine max]	0	lcl|B9T4K9_RICCO/7-495 PF00982.16;Glyco_transf_20;	0	G	GO:0008152.metabolic process;GO:0005992.trehalose biosynthetic process;GO:0003824.catalytic activity;GO:0004805.trehalose-phosphatase activity;GO:0016757.transferase activity. transferring glycosyl groups;GO:0016787.hydrolase activity;GO:0003825.alpha.alpha-trehalose-phosphate synthase (UDP-forming) activity;GO:0016740.transferase activity;	EC:2.4.1.15 3.1.3.12	K16055	ko00500. Starch and sucrose metabolism;
	comp121920_c0_seq5	2.25714	5.6	0.485714	2.64706	8.94118	1.1745	1.40439	-1.04182	2.48543	3.16046	CRK2	Cysteine-rich receptor-like protein kinase 2	2652	sp|Q9CAL3|CRK2_ARATH Cysteine-rich receptor-like protein kinase 2 OS=Arabidopsis thaliana GN=CRK2 PE=2 SV=1	0	gnl|CDD|173623 cd00180. PKc. Catalytic domain of Protein Kinases. Protein Kinases (PKs). catalytic (c) domain. PKs catalyze the transfer of the gamma-phosphoryl group from ATP to serine/threonine or tyrosine residues on protein substrates. The PK family is part of a larger superfamily that includes the catalytic domains of RIO kinases. aminoglycoside phosphotransferase. choline kinase. phosphoino…	6e-52	tr|F6HHS8|F6HHS8_VITVI Putative uncharacterized protein OS=Vitis vinifera GN=VIT_01s0127g00160 PE=3 SV=1	0	ref|XP_002265829.1| PREDICTED: cysteine-rich receptor-like protein kinase 2 [Vitis vinifera]	0	lcl|C6ZRU6_SOYBN/266-542 PF00069.20;Pkinase;	5e-122	T	GO:0005524.ATP binding;GO:0004674.protein serine/threonine kinase activity;GO:0004672.protein kinase activity;GO:0000166.nucleotide binding;GO:0006468.protein phosphorylation;GO:0016772.transferase activity. transferring phosphorus-containing groups;	-	-	-
	comp122057_c0_seq2	2.6045	2.32568	0.483333	3.75116	3.9739	1.38101	1.90734	-1.04891	1.21765	1.99056	PLD1	phospholipase D 1	4006	sp|Q41142|PLDA1_RICCO Phospholipase D alpha 1 OS=Ricinus communis GN=PLD1 PE=1 SV=1	0	gnl|CDD|165912 PLN02270. PLN02270. phospholipase D alpha.	0	tr|D4P4T8|D4P4T8_GOSHI Phospholipase D OS=Gossypium hirsutum GN=PLDalpha PE=2 SV=1	0	gb|ACG63794.1| phospholipase D alpha [Gossypium arboreum] gb|ACG70840.1| phospholipase D alpha [Gossypium arboreum] gb|ADD83098.1| PLDalpha isoform 2 [Gossypium hirsutum] gb|ADD83099.1| PLDalpha [Gossypium hirsutum] gb|ADD83100.1| PLDalpha [Gossypium hirsutum] gb|ADD83104.1| PLDalpha isoform 1 [Gossypium hirsutum]	0	lcl|B9IMZ2_POPTR/504-704 PF13091.1;PLDc_2;	3e-75	I	GO:0016020.membrane;GO:0005783.endoplasmic reticulum;GO:0046470.phosphatidylcholine metabolic process;GO:0016042.lipid catabolic process;GO:0008152.metabolic process;GO:0003824.catalytic activity;GO:0005737.cytoplasm;GO:0070290.NAPE-specific phospholipase D activity;GO:0005773.vacuole;GO:0004630.phospholipase D activity;GO:0016787.hydrolase activity;GO:0005509.calcium ion binding;GO:0009536.plast…	EC:3.1.4.4	K01115	ko00564. Glycerophospholipid metabolism;ko00565. Ether lipid metabolism;ko04144. Endocytosis;ko04666. Fc gamma R-mediated phagocytosis;ko04724. Glutamatergic synapse;ko04912. GnRH signaling pathway;
	comp122176_c0_seq11	2.67269	2.38307	0.475994	3.86876	4.01952	1.41829	1.95187	-1.07099	1.25282	2.00702	PLD1	phospholipase D	4878	sp|Q41142|PLDA1_RICCO Phospholipase D alpha 1 OS=Ricinus communis GN=PLD1 PE=1 SV=1	0	gnl|CDD|165912 PLN02270. PLN02270. phospholipase D alpha.	0	tr|D4P4T8|D4P4T8_GOSHI Phospholipase D OS=Gossypium hirsutum GN=PLDalpha PE=2 SV=1	0	gb|ACG63794.1| phospholipase D alpha [Gossypium arboreum] gb|ACG70840.1| phospholipase D alpha [Gossypium arboreum] gb|ADD83098.1| PLDalpha isoform 2 [Gossypium hirsutum] gb|ADD83099.1| PLDalpha [Gossypium hirsutum] gb|ADD83100.1| PLDalpha [Gossypium hirsutum] gb|ADD83104.1| PLDalpha isoform 1 [Gossypium hirsutum]	0	lcl|B9IMZ2_POPTR/504-704 PF13091.1;PLDc_2;	9e-75	I	GO:0016020.membrane;GO:0005783.endoplasmic reticulum;GO:0046470.phosphatidylcholine metabolic process;GO:0016042.lipid catabolic process;GO:0008152.metabolic process;GO:0003824.catalytic activity;GO:0005737.cytoplasm;GO:0070290.NAPE-specific phospholipase D activity;GO:0005773.vacuole;GO:0004630.phospholipase D activity;GO:0016787.hydrolase activity;GO:0005509.calcium ion binding;GO:0009536.plast…	EC:3.1.4.4	K01115	ko00564. Glycerophospholipid metabolism;ko00565. Ether lipid metabolism;ko04144. Endocytosis;ko04666. Fc gamma R-mediated phagocytosis;ko04724. Glutamatergic synapse;ko04912. GnRH signaling pathway;
	comp122609_c0_seq8	2.03846	2.76923	0.807692	1.61905	2.2381	1.02748	0.695145	-0.308122	1.46949	1.16227	CIPK8	CBL-interacting protein kinase 8	2511	sp|Q9STV4|CIPK8_ARATH CBL-interacting serine/threonine-protein kinase 8 OS=Arabidopsis thaliana GN=CIPK8 PE=1 SV=1	1e-113	-	-	tr|B9SMX5|B9SMX5_RICCO CBL-interacting serine/threonine-protein kinase. putative OS=Ricinus communis GN=RCOM_0482340 PE=4 SV=1	4e-122	ref|XP_002527344.1| CBL-interacting serine/threonine-protein kinase. putative [Ricinus communis] gb|EEF35016.1| CBL-interacting serine/threonine-protein kinase. putative [Ricinus communis]	4e-122	lcl|B9SMX5_RICCO/9-262 PF00069.20;Pkinase;	8e-119	T	GO:0016310.phosphorylation;GO:0007165.signal transduction;GO:0005524.ATP binding;GO:0016301.kinase activity;GO:0006468.protein phosphorylation;GO:0004674.protein serine/threonine kinase activity;GO:0000166.nucleotide binding;GO:0004672.protein kinase activity;GO:0004683.calmodulin-dependent protein kinase activity;GO:0016740.transferase activity;GO:0016772.transferase activity. transferring phosp…	-	-	-
	comp122679_c0_seq1	0	2.29688	0.570312	2.09589	5.53425	#NUM!	1.06756	-0.810175	1.19967	2.46839	RPP13L4	Disease resistance RPP13-like protein 4	3361	sp|Q38834|R13L4_ARATH Disease resistance RPP13-like protein 4 OS=Arabidopsis thaliana GN=RPP13L4 PE=2 SV=2	0	gnl|CDD|201512 pfam00931. NB-ARC. NB-ARC domain.	6e-91	tr|B9S6B0|B9S6B0_RICCO Disease resistance protein RGA2. putative OS=Ricinus communis GN=RCOM_0534550 PE=4 SV=1	0	ref|XP_002521529.1| Disease resistance protein RGA2. putative [Ricinus communis] gb|EEF40800.1| Disease resistance protein RGA2. putative [Ricinus communis]	0	lcl|B9S6B0_RICCO/163-445 PF00931.17;NB-ARC;	4e-151	-	GO:0016787.hydrolase activity;GO:0005524.ATP binding;GO:0004721.phosphoprotein phosphatase activity;GO:0006952.defense response;GO:0006915.apoptotic process;	-	-	-
	comp122932_c0_seq1	7.97403	7.2013	0.487013	10.4933	15.6933	2.99531	3.3914	-1.03797	2.84826	3.97208	TPS11	trehalose 6-phosphate synthase/phosphatase	3075	sp|Q9ZV48|TPS11_ARATH Probable alpha.alpha-trehalose-phosphate synthase [UDP-forming] 11 OS=Arabidopsis thaliana GN=TPS11 PE=2 SV=1	0	gnl|CDD|177855 PLN02205. PLN02205. alpha.alpha-trehalose-phosphate synthase [UDP-forming].	0	tr|B9HBP3|B9HBP3_POPTR Predicted protein OS=Populus trichocarpa GN=POPTRDRAFT_561404 PE=4 SV=1	0	ref|XP_003549506.1| PREDICTED: probable alpha.alpha-trehalose-phosphate synthase [UDP-forming] 11-like [Glycine max]	0	lcl|B9T4K9_RICCO/7-495 PF00982.16;Glyco_transf_20;	0	G	GO:0008152.metabolic process;GO:0005992.trehalose biosynthetic process;GO:0003824.catalytic activity;GO:0004805.trehalose-phosphatase activity;GO:0016757.transferase activity. transferring glycosyl groups;GO:0016787.hydrolase activity;GO:0003825.alpha.alpha-trehalose-phosphate synthase (UDP-forming) activity;GO:0016740.transferase activity;	EC:2.4.1.15 3.1.3.12	K16055	ko00500. Starch and sucrose metabolism;
	comp122932_c0_seq1	7.97403	7.2013	0.487013	10.4933	15.6933	2.99531	3.3914	-1.03797	2.84826	3.97208	TPS11	trehalose 6-phosphate synthase/phosphatase	3075	sp|Q9ZV48|TPS11_ARATH Probable alpha.alpha-trehalose-phosphate synthase [UDP-forming] 11 OS=Arabidopsis thaliana GN=TPS11 PE=2 SV=1	0	gnl|CDD|177855 PLN02205. PLN02205. alpha.alpha-trehalose-phosphate synthase [UDP-forming].	0	tr|B9HBP3|B9HBP3_POPTR Predicted protein OS=Populus trichocarpa GN=POPTRDRAFT_561404 PE=4 SV=1	0	ref|XP_003549506.1| PREDICTED: probable alpha.alpha-trehalose-phosphate synthase [UDP-forming] 11-like [Glycine max]	0	lcl|B9T4K9_RICCO/7-495 PF00982.16;Glyco_transf_20;	0	G	GO:0008152.metabolic process;GO:0005992.trehalose biosynthetic process;GO:0003824.catalytic activity;GO:0004805.trehalose-phosphatase activity;GO:0016757.transferase activity. transferring glycosyl groups;GO:0016787.hydrolase activity;GO:0003825.alpha.alpha-trehalose-phosphate synthase (UDP-forming) activity;GO:0016740.transferase activity;	EC:2.4.1.15 3.1.3.12	K16055	ko00500. Starch and sucrose metabolism;
	comp123048_c0_seq31	2.52941	3.23529	0.529412	3	3.66667	1.3388	1.58496	-0.917538	1.6939	1.87447	NRX3	nucleoredoxin 3	3138	sp|Q8VZQ0|NRX3_ARATH Probable nucleoredoxin 3 OS=Arabidopsis thaliana GN=At4g31240 PE=2 SV=1	1e-132	gnl|CDD|48558 cd03009. TryX_like_TryX_NRX. Tryparedoxin (TryX)-like family. TryX and nucleoredoxin (NRX) subfamily; TryX and NRX are thioredoxin (TRX)-like protein disulfide oxidoreductases that alter the redox state of target proteins via the reversible oxidation of an active center CXXC motif. TryX is involved in the regulation of oxidative stress in parasitic trypanosomatids by reducing TryX p…	3e-46	tr|B9N6D6|B9N6D6_POPTR Predicted protein OS=Populus trichocarpa GN=POPTRDRAFT_929694 PE=4 SV=1	2e-140	ref|XP_002330779.1| predicted protein [Populus trichocarpa] gb|EEF09712.1| predicted protein [Populus trichocarpa]	2e-140	lcl|D7SU57_VITVI/202-296 PF13905.1;Thioredoxin_8;	4e-43	R	GO:0047134.protein-disulfide reductase activity;GO:0016209.antioxidant activity;GO:0005622.intracellular;GO:0035556.intracellular signal transduction;GO:0055114.oxidation-reduction process;GO:0045454.cell redox homeostasis;GO:0016491.oxidoreductase activity;	-	-	-
	comp123112_c0_seq3	9.10619	14.7168	1.15044	5.71538	15.2231	3.18685	2.51485	0.202189	3.87939	3.92819	PP2C77/ABI2	protein phosphatase 2C	2367	sp|O04719|P2C77_ARATH Protein phosphatase 2C 77 OS=Arabidopsis thaliana GN=ABI2 PE=1 SV=1	2e-131	gnl|CDD|197659 smart00332. PP2Cc. Serine/threonine phosphatases. family 2C. catalytic domain. The protein architecture and deduced catalytic mechanism of PP2C phosphatases are similar to the PP1. PP2A. PP2B family of protein Ser/Thr phosphatases. with which PP2C shares no sequence similarity.	2e-75	tr|G5DC07|G5DC07_FRAAN Protein phosphatase 2C OS=Fragaria ananassa GN=ABI1 PE=2 SV=1	5e-146	gb|AEP67941.1| protein phosphatase 2C [Fragaria x ananassa]	5e-146	lcl|B9RK51_RICCO/215-520 PF00481.16;PP2C;	1e-137	T	GO:0008287.protein serine/threonine phosphatase complex;GO:0046872.metal ion binding;GO:0016787.hydrolase activity;GO:0004721.phosphoprotein phosphatase activity;GO:0006470.protein dephosphorylation;GO:0003824.catalytic activity;GO:0004722.protein serine/threonine phosphatase activity;	EC:3.1.3.16	K14497	ko04075. Plant hormone signal transduction;
	comp123192_c1_seq4	2.6457	0	0.687631	2.79268	2.22866	1.40365	1.48165	-0.540293	#NUM!	1.15618	TPS6	trehalose 6-phosphate synthase/phosphatase	3460	sp|Q94AH8|TPS6_ARATH Alpha.alpha-trehalose-phosphate synthase [UDP-forming] 6 OS=Arabidopsis thaliana GN=TPS6 PE=1 SV=2	0	gnl|CDD|177855 PLN02205. PLN02205. alpha.alpha-trehalose-phosphate synthase [UDP-forming].	0	tr|A5AY88|A5AY88_VITVI Putative uncharacterized protein OS=Vitis vinifera GN=VIT_01s0011g05960 PE=4 SV=1	0	ref|XP_002284972.2| PREDICTED: alpha.alpha-trehalose-phosphate synthase [UDP-forming] 6 [Vitis vinifera]	0	lcl|A5C0J5_VITVI/59-547 PF00982.16;Glyco_transf_20;	0	G	GO:0008152.metabolic process;GO:0005992.trehalose biosynthetic process;GO:0003824.catalytic activity;	EC:2.4.1.15 3.1.3.12	K16055	ko00500. Starch and sucrose metabolism;
	comp123282_c0_seq12	3.21569	3.22876	0.784314	2.70833	4.25833	1.68513	1.43741	-0.350497	1.69098	2.09029	RPB36A	DNA-directed RNA polymerase II subunit RPB3	3393	sp|Q39211|RPB3A_ARATH DNA-directed RNA polymerase II subunit RPB3-A OS=Arabidopsis thaliana GN=RPB36A PE=2 SV=1	3e-180	gnl|CDD|132909 cd07031. RNAP_II_RPB3. RPB3 subunit of Eukaryotic RNA polymerase II. The eukaryotic RPB3 subunit of RNA polymerase (RNAP) II is involved in the assembly of RNAP subunits. RNAP is a large multi-subunit complex responsible for the synthesis of RNA. It is the principal enzyme of the transcription process. and is a final target in many regulatory pathways that control gene expression i…	1e-113	tr|B9RYB6|B9RYB6_RICCO DNA-directed RNA polymerase II subunit. putative OS=Ricinus communis GN=RCOM_0811900 PE=4 SV=1	0	ref|XP_002518700.1| DNA-directed RNA polymerase II subunit. putative [Ricinus communis] gb|EEF43625.1| DNA-directed RNA polymerase II subunit. putative [Ricinus communis]	0	lcl|A5B429_VITVI/22-293 PF01193.19;RNA_pol_L;	5e-163	K	GO:0003899.DNA-directed RNA polymerase activity;GO:0005634.nucleus;GO:0003677.DNA binding;GO:0016779.nucleotidyltransferase activity;GO:0016740.transferase activity;GO:0006351.transcription. DNA-dependent;GO:0046983.protein dimerization activity;	-	K03011	ko00230. Purine metabolism;ko00240. Pyrimidine metabolism;ko03020. RNA polymerase;ko05016. Huntington's disease;ko05169. Epstein-Barr virus infection;
	comp123386_c1_seq1	3.10122	2.47347	0.409796	4.64741	5.20319	1.63284	2.21643	-1.28702	1.30654	2.3794	ANN1	Annexin D1	2597	sp|Q9SYT0|ANXD1_ARATH Annexin D1 OS=Arabidopsis thaliana GN=ANN1 PE=1 SV=1	9e-146	gnl|CDD|201070 pfam00191. Annexin. Annexin. This family of annexins also includes giardin that has been shown to function as an annexin.	1e-19	tr|O82090|O82090_GOSHI Fiber annexin OS=Gossypium hirsutum PE=2 SV=1	0	gb|AAC33305.1| fiber annexin [Gossypium hirsutum]	0	lcl|P93157_GOSHI/86-151 PF00191.15;Annexin;	3e-34	U	GO:0046872.metal ion binding;GO:0005544.calcium-dependent phospholipid binding;GO:0005509.calcium ion binding;	-	-	-
	comp123601_c1_seq2	0	3.02111	0.650672	1.78171	3.80826	#NUM!	0.833263	-0.619998	1.59508	1.92913	CHAC2	Cation transport regulator-like protein 2	1466	sp|Q641Z5|CHAC2_RAT Cation transport regulator-like protein 2 OS=Rattus norvegicus GN=Chac2 PE=2 SV=1	4e-45	gnl|CDD|113519 pfam04752. ChaC. ChaC-like protein. The ChaC protein is thought to be associated with the putative ChaA Ca2+/H+ cation transport protein in Escherichia coli. Its function is not known. This family also includes homologues regions from several other bacterial and eukaryotic proteins.	7e-76	tr|E0CR82|E0CR82_VITVI Putative uncharacterized protein OS=Vitis vinifera GN=VIT_18s0001g03150 PE=4 SV=1	3e-109	ref|XP_002285846.1| PREDICTED: cation transport regulator-like protein 2 [Vitis vinifera] emb|CBI19036.3| unnamed protein product [Vitis vinifera]	3e-109	lcl|B9H7D3_POPTR/1-178 PF04752.7;ChaC;	7e-106	P	-	-	K07232	-
	comp124233_c0_seq1	3.01422	3.21327	0.862559	2.49451	4.06593	1.59178	1.31875	-0.213305	1.68404	2.02359	EIN4	ethylene receptor	3765	sp|Q9ZTP3|EIN4_ARATH Protein EIN4 OS=Arabidopsis thaliana GN=EIN4 PE=1 SV=1	0	-	-	tr|B9STJ7|B9STJ7_RICCO Ethylene receptor. putative OS=Ricinus communis GN=RCOM_0492540 PE=4 SV=1	0	ref|XP_002529316.1| ethylene receptor. putative [Ricinus communis] gb|EEF33085.1| ethylene receptor. putative [Ricinus communis]	0	lcl|B9STJ7_RICCO/183-333 PF01590.21;GAF;	2e-63	T	GO:0016020.membrane;GO:0016310.phosphorylation;GO:0005783.endoplasmic reticulum;GO:0009873.ethylene mediated signaling pathway;GO:0005524.ATP binding;GO:0006355.regulation of transcription. DNA-dependent;GO:0004673.protein histidine kinase activity;GO:0000160.two-component signal transduction system (phosphorelay);GO:0000166.nucleotide binding;GO:0016021.integral to membrane;GO:0004871.signal tra…	EC:2.7.13.-	K14509	ko04075. Plant hormone signal transduction;
	comp124233_c0_seq1	3.01422	3.21327	0.862559	2.49451	4.06593	1.59178	1.31875	-0.213305	1.68404	2.02359	EIN4	Ethylene receptor	3765	sp|Q9ZTP3|EIN4_ARATH Protein EIN4 OS=Arabidopsis thaliana GN=EIN4 PE=1 SV=1	0	-	-	tr|B9STJ7|B9STJ7_RICCO Ethylene receptor. putative OS=Ricinus communis GN=RCOM_0492540 PE=4 SV=1	0	ref|XP_002529316.1| ethylene receptor. putative [Ricinus communis] gb|EEF33085.1| ethylene receptor. putative [Ricinus communis]	0	lcl|B9STJ7_RICCO/183-333 PF01590.21;GAF;	2e-63	T	GO:0016020.membrane;GO:0016310.phosphorylation;GO:0005783.endoplasmic reticulum;GO:0009873.ethylene mediated signaling pathway;GO:0005524.ATP binding;GO:0006355.regulation of transcription. DNA-dependent;GO:0004673.protein histidine kinase activity;GO:0000160.two-component signal transduction system (phosphorelay);GO:0000166.nucleotide binding;GO:0016021.integral to membrane;GO:0004871.signal tra…	EC:2.7.13.-	K14509	ko04075. Plant hormone signal transduction;
	comp124350_c0_seq2	3.90909	3.86364	0.590909	4.38462	6.30769	1.96683	2.13245	-0.758992	1.94996	2.65711	Y5707	Probable receptor-like protein kinase At5g47070	3299	sp|Q9LTC0|Y5707_ARATH Probable receptor-like protein kinase At5g47070 OS=Arabidopsis thaliana GN=At5g47070 PE=1 SV=1	5e-42	-	-	tr|F6HR44|F6HR44_VITVI Putative uncharacterized protein OS=Vitis vinifera GN=VIT_08s0040g01570 PE=4 SV=1	4e-68	emb|CBI31433.3| unnamed protein product [Vitis vinifera]	6e-69	lcl|D7TM66_VITVI/87-297 PF07714.12;Pkinase_Tyr;	9e-71	T	GO:0005524.ATP binding;GO:0004672.protein kinase activity;GO:0000166.nucleotide binding;GO:0006468.protein phosphorylation;GO:0016772.transferase activity. transferring phosphorus-containing groups;	-	-	-
	comp124390_c0_seq3	2.68519	3.15432	0.864198	2.41429	4.17143	1.42502	1.2716	-0.210567	1.65733	2.06054	ETR2	Ethylene receptor	1958	sp|Q0WPQ2|ETR2_ARATH Ethylene receptor 2 OS=Arabidopsis thaliana GN=ETR2 PE=1 SV=2	0	-	-	tr|B9STJ7|B9STJ7_RICCO Ethylene receptor. putative OS=Ricinus communis GN=RCOM_0492540 PE=4 SV=1	0	ref|XP_002529316.1| ethylene receptor. putative [Ricinus communis] gb|EEF33085.1| ethylene receptor. putative [Ricinus communis]	0	lcl|B9STJ7_RICCO/183-333 PF01590.21;GAF;	3e-65	T	GO:0016020.membrane;GO:0016310.phosphorylation;GO:0005783.endoplasmic reticulum;GO:0009873.ethylene mediated signaling pathway;GO:0005524.ATP binding;GO:0006355.regulation of transcription. DNA-dependent;GO:0004673.protein histidine kinase activity;GO:0000160.two-component signal transduction system (phosphorelay);GO:0000166.nucleotide binding;GO:0016021.integral to membrane;GO:0004871.signal tra…	EC:2.7.13.-	K14509	ko04075. Plant hormone signal transduction;
	comp124390_c0_seq3	2.68519	3.15432	0.864198	2.41429	4.17143	1.42502	1.2716	-0.210567	1.65733	2.06054	ETR2	ethylene receptor	1958	sp|Q0WPQ2|ETR2_ARATH Ethylene receptor 2 OS=Arabidopsis thaliana GN=ETR2 PE=1 SV=2	0	-	-	tr|B9STJ7|B9STJ7_RICCO Ethylene receptor. putative OS=Ricinus communis GN=RCOM_0492540 PE=4 SV=1	0	ref|XP_002529316.1| ethylene receptor. putative [Ricinus communis] gb|EEF33085.1| ethylene receptor. putative [Ricinus communis]	0	lcl|B9STJ7_RICCO/183-333 PF01590.21;GAF;	3e-65	T	GO:0016020.membrane;GO:0016310.phosphorylation;GO:0005783.endoplasmic reticulum;GO:0009873.ethylene mediated signaling pathway;GO:0005524.ATP binding;GO:0006355.regulation of transcription. DNA-dependent;GO:0004673.protein histidine kinase activity;GO:0000160.two-component signal transduction system (phosphorelay);GO:0000166.nucleotide binding;GO:0016021.integral to membrane;GO:0004871.signal tra…	EC:2.7.13.-	K14509	ko04075. Plant hormone signal transduction;
	comp124390_c0_seq3	2.68519	3.15432	0.864198	2.41429	4.17143	1.42502	1.2716	-0.210567	1.65733	2.06054	ETR2	ethylene receptor	1958	sp|Q0WPQ2|ETR2_ARATH Ethylene receptor 2 OS=Arabidopsis thaliana GN=ETR2 PE=1 SV=2	0	-	-	tr|B9STJ7|B9STJ7_RICCO Ethylene receptor. putative OS=Ricinus communis GN=RCOM_0492540 PE=4 SV=1	0	ref|XP_002529316.1| ethylene receptor. putative [Ricinus communis] gb|EEF33085.1| ethylene receptor. putative [Ricinus communis]	0	lcl|B9STJ7_RICCO/183-333 PF01590.21;GAF;	3e-65	T	GO:0016020.membrane;GO:0016310.phosphorylation;GO:0005783.endoplasmic reticulum;GO:0009873.ethylene mediated signaling pathway;GO:0005524.ATP binding;GO:0006355.regulation of transcription. DNA-dependent;GO:0004673.protein histidine kinase activity;GO:0000160.two-component signal transduction system (phosphorelay);GO:0000166.nucleotide binding;GO:0016021.integral to membrane;GO:0004871.signal tra…	EC:2.7.13.-	K14509	ko04075. Plant hormone signal transduction;
	comp124721_c2_seq1	2.17445	2.86986	0.431138	4.78426	6.88333	1.12065	2.2583	-1.21378	1.52098	2.78311	PP2C25	protein phosphatase 2C 25	228	sp|O80871|P2C25_ARATH Probable protein phosphatase 2C 25 OS=Arabidopsis thaliana GN=At2g30020 PE=1 SV=1	2e-29	gnl|CDD|197659 smart00332. PP2Cc. Serine/threonine phosphatases. family 2C. catalytic domain. The protein architecture and deduced catalytic mechanism of PP2C phosphatases are similar to the PP1. PP2A. PP2B family of protein Ser/Thr phosphatases. with which PP2C shares no sequence similarity.	7e-21	tr|Q3V5Z0|Q3V5Z0_NICBE Protein phosphatase 2C OS=Nicotiana benthamiana GN=NbP2C PE=2 SV=1	7e-30	ref|XP_003552947.1| PREDICTED: probable protein phosphatase 2C 25-like [Glycine max]	6e-30	lcl|Q3V5Z0_NICBE/140-385 PF00481.16;PP2C;	2e-31	T	GO:0008287.protein serine/threonine phosphatase complex;GO:0046872.metal ion binding;GO:0016787.hydrolase activity;GO:0004721.phosphoprotein phosphatase activity;GO:0006470.protein dephosphorylation;GO:0003824.catalytic activity;GO:0004722.protein serine/threonine phosphatase activity;	-	-	-
	comp124736_c0_seq1	2.7619	3.28571	0.809524	2	4.29412	1.46566	1	-0.304855	1.71621	2.10236	RGA3	disease resistance protein	4092	sp|Q7XA40|RGA3_SOLBU Putative disease resistance protein RGA3 OS=Solanum bulbocastanum GN=RGA3 PE=2 SV=2	0	gnl|CDD|201512 pfam00931. NB-ARC. NB-ARC domain.	5e-70	tr|B9HZ61|B9HZ61_POPTR Nbs-lrr resistance protein OS=Populus trichocarpa GN=POPTRDRAFT_660243 PE=4 SV=1	0	ref|XP_002317122.1| nbs-lrr resistance protein [Populus trichocarpa] gb|EEE97734.1| nbs-lrr resistance protein [Populus trichocarpa]	0	lcl|B9T1K8_RICCO/145-429 PF00931.17;NB-ARC;	7e-99	TS	GO:0006281.DNA repair;GO:0005524.ATP binding;GO:0006468.protein phosphorylation;GO:0005622.intracellular;GO:0006915.apoptotic process;GO:0004518.nuclease activity;GO:0016787.hydrolase activity;GO:0004674.protein serine/threonine kinase activity;GO:0004721.phosphoprotein phosphatase activity;GO:0006952.defense response;GO:0000166.nucleotide binding;GO:0004672.protein kinase activity;GO:0016772.tra…	-	-	-
	comp125045_c0_seq9	2.70813	2.11005	0.218501	8.89051	10.5036	1.4373	3.15227	-2.19429	1.07728	3.39282	CIGR1	Chitin-inducible gibberellin-responsive protein 1	3178	sp|Q69VG1|CIGR1_ORYSJ Chitin-inducible gibberellin-responsive protein 1 OS=Oryza sativa subsp. japonica GN=CIGR1 PE=2 SV=1	0	gnl|CDD|202673 pfam03514. GRAS. GRAS family transcription factor. Sequence analysis of the products of the GRAS (GAI. RGA. SCR) gene family indicates that they share a variable amino-terminus and a highly conserved carboxyl-terminus that contains five recognisable motifs. Proteins in the GRAS family are transcription factors that seem to be involved in development and other processes. Mutation of…	8e-149	tr|B9I072|B9I072_POPTR GRAS family transcription factor OS=Populus trichocarpa GN=GRAS55 PE=4 SV=1	0	ref|XP_002317558.1| GRAS family transcription factor [Populus trichocarpa] gb|EEE98170.1| GRAS family transcription factor [Populus trichocarpa]	0	lcl|B9I7E1_POPTR/213-583 PF03514.9;GRAS;	0	-	GO:0006355.regulation of transcription. DNA-dependent;GO:0006351.transcription. DNA-dependent;	-	-	-
	comp125319_c0_seq1	2.18724	3.20961	0.928749	-	2.67261	1.12911	-	-0.106639	1.6824	1.41825	VHA-B2	V-type H+-transporting ATPase subunit B	2108	sp|Q9SZN1|VATB2_ARATH V-type proton ATPase subunit B2 OS=Arabidopsis thaliana GN=VHA-B2 PE=2 SV=1	0	gnl|CDD|162169 TIGR01040. V-ATPase_V1_B. V-type (H+)-ATPase V1. B subunit. This models eukaryotic vacuolar (H+)-ATPase that is responsible for acidifying cellular compartments. This enzyme shares extensive sequence similarity with archaeal ATP synthase.	0	tr|B9R8F3|B9R8F3_RICCO ATP synthase subunit beta vacuolar. putative OS=Ricinus communis GN=RCOM_1599410 PE=3 SV=1	0	ref|XP_002510596.1| ATP synthase subunit beta vacuolar. putative [Ricinus communis] gb|EEF52783.1| ATP synthase subunit beta vacuolar. putative [Ricinus communis]	0	lcl|Q9MB48_CITUN/146-365 PF00006.20;ATP-synt_ab;	1e-143	C	GO:0046034.ATP metabolic process;GO:0006810.transport;GO:0005524.ATP binding;GO:0016469.proton-transporting two-sector ATPase complex;GO:0006811.ion transport;GO:0042777.plasma membrane ATP synthesis coupled proton transport;GO:0015991.ATP hydrolysis coupled proton transport;GO:0033178.proton-transporting two-sector ATPase complex. catalytic domain;GO:0016787.hydrolase activity;GO:0016820.hydrola…	EC:3.6.3.14	K02147	ko00190. Oxidative phosphorylation;ko04145. Phagosome;ko04721. Synaptic vesicle cycle;ko04966. Collecting duct acid secretion;ko05110. Vibrio cholerae infection;ko05120. Epithelial cell signaling in Helicobacter pylori infection;ko05323. Rheumatoid arthritis;
	comp125501_c0_seq1	2.19099	3.22435	0.93161	-	2.6607	1.13158	-	-0.102202	1.68901	1.4118	VHA-B2	V-type H+-transporting ATPase subunit B	2118	sp|Q9SZN1|VATB2_ARATH V-type proton ATPase subunit B2 OS=Arabidopsis thaliana GN=VHA-B2 PE=2 SV=1	0	gnl|CDD|162169 TIGR01040. V-ATPase_V1_B. V-type (H+)-ATPase V1. B subunit. This models eukaryotic vacuolar (H+)-ATPase that is responsible for acidifying cellular compartments. This enzyme shares extensive sequence similarity with archaeal ATP synthase.	0	tr|B9R8F3|B9R8F3_RICCO ATP synthase subunit beta vacuolar. putative OS=Ricinus communis GN=RCOM_1599410 PE=3 SV=1	0	ref|XP_002510596.1| ATP synthase subunit beta vacuolar. putative [Ricinus communis] gb|EEF52783.1| ATP synthase subunit beta vacuolar. putative [Ricinus communis]	0	lcl|Q9MB48_CITUN/146-365 PF00006.20;ATP-synt_ab;	2e-143	C	GO:0046034.ATP metabolic process;GO:0006810.transport;GO:0005524.ATP binding;GO:0016469.proton-transporting two-sector ATPase complex;GO:0006811.ion transport;GO:0042777.plasma membrane ATP synthesis coupled proton transport;GO:0015991.ATP hydrolysis coupled proton transport;GO:0033178.proton-transporting two-sector ATPase complex. catalytic domain;GO:0016787.hydrolase activity;GO:0016820.hydrola…	EC:3.6.3.14	K02147	ko00190. Oxidative phosphorylation;ko04145. Phagosome;ko04721. Synaptic vesicle cycle;ko04966. Collecting duct acid secretion;ko05110. Vibrio cholerae infection;ko05120. Epithelial cell signaling in Helicobacter pylori infection;ko05323. Rheumatoid arthritis;
	comp125575_c2_seq3	2.84936	0	1.01442	2.703	2.35387	1.51064	1.43456	0.0206595	#NUM!	1.23503	PP2C7	protein phosphatase 2C	3274	sp|Q9LNP9|P2C07_ARATH Protein phosphatase 2C 7 OS=Arabidopsis thaliana GN=HAB2 PE=2 SV=2	4e-133	gnl|CDD|197659 smart00332. PP2Cc. Serine/threonine phosphatases. family 2C. catalytic domain. The protein architecture and deduced catalytic mechanism of PP2C phosphatases are similar to the PP1. PP2A. PP2B family of protein Ser/Thr phosphatases. with which PP2C shares no sequence similarity.	8e-45	tr|B9S5U9|B9S5U9_RICCO Protein phosphatase 2c. putative OS=Ricinus communis GN=RCOM_0654770 PE=3 SV=1	5e-163	ref|XP_002521368.1| protein phosphatase 2c. putative [Ricinus communis] gb|EEF41036.1| protein phosphatase 2c. putative [Ricinus communis]	5e-163	lcl|B9S5U9_RICCO/211-519 PF00481.16;PP2C;	1e-104	-	GO:0008287.protein serine/threonine phosphatase complex;GO:0046872.metal ion binding;GO:0016787.hydrolase activity;GO:0004721.phosphoprotein phosphatase activity;GO:0006470.protein dephosphorylation;GO:0003824.catalytic activity;GO:0004722.protein serine/threonine phosphatase activity;	EC:3.1.3.16	K14497	ko04075. Plant hormone signal transduction;
	comp125615_c0_seq3	0	2.56	0.72	1.94444	3.72222	#NUM!	0.959358	-0.473931	1.35614	1.89616	DRL4	disease resistance protein	3734	sp|Q9SX38|DRL4_ARATH Putative disease resistance protein At1g50180 OS=Arabidopsis thaliana GN=At1g50180 PE=2 SV=2	0	gnl|CDD|201512 pfam00931. NB-ARC. NB-ARC domain.	3e-75	tr|G0XZC6|G0XZC6_MALDO Putative CC-NBS-LRR protein OS=Malus domestica PE=4 SV=1	0	gb|AEJ72566.1| putative CC-NBS-LRR protein [Malus x domestica]	0	lcl|B9S717_RICCO/170-463 PF00931.17;NB-ARC;	8e-117	T	GO:0016787.hydrolase activity;GO:0005524.ATP binding;GO:0000166.nucleotide binding;GO:0004721.phosphoprotein phosphatase activity;GO:0006952.defense response;GO:0017111.nucleoside-triphosphatase activity;GO:0006915.apoptotic process;	-	-	-
	comp125720_c0_seq32	0	2.92	0.76	-	3.10526	#NUM!	-	-0.395929	1.54597	1.63472	CTR1	Serine/threonine-protein kinase CTR1	3623	sp|Q05609|CTR1_ARATH Serine/threonine-protein kinase CTR1 OS=Arabidopsis thaliana GN=CTR1 PE=1 SV=1	2e-93	gnl|CDD|206549 pfam14381. EDR1. Ethylene-responsive protein kinase Le-CTR1. EDR1 regulates disease resistance and ethylene-induced senescence. and is also involved in stress response signalling and cell death regulation.	2e-90	tr|F6HTV6|F6HTV6_VITVI Putative uncharacterized protein OS=Vitis vinifera GN=VIT_14s0030g01440 PE=3 SV=1	0	ref|XP_002271755.2| PREDICTED: serine/threonine-protein kinase CTR1-like [Vitis vinifera]	0	lcl|B9REU5_RICCO/677-929 PF07714.12;Pkinase_Tyr;	9e-143	T	GO:0016310.phosphorylation;GO:0004709.MAP kinase kinase kinase activity;GO:0005524.ATP binding;GO:0016301.kinase activity;GO:0006468.protein phosphorylation;GO:0004674.protein serine/threonine kinase activity;GO:0000166.nucleotide binding;GO:0004672.protein kinase activity;GO:0016740.transferase activity;GO:0016772.transferase activity. transferring phosphorus-containing groups;	-	-	-
	comp125795_c0_seq3	7.10442	12.4659	1.02008	5.1063	11.1772	2.82872	2.35228	0.0286828	3.63991	3.48248	HSL1	Receptor-like protein kinase HSL1	3889	sp|Q9SGP2|HSL1_ARATH Receptor-like protein kinase HSL1 OS=Arabidopsis thaliana GN=HSL1 PE=2 SV=1	0	gnl|CDD|177728 PLN00113. PLN00113. leucine-rich repeat receptor-like protein kinase; Provisional.	8e-135	tr|B9IQE2|B9IQE2_POPTR Predicted protein OS=Populus trichocarpa GN=POPTRDRAFT_574226 PE=3 SV=1	0	ref|XP_002325963.1| predicted protein [Populus trichocarpa] gb|EEF00345.1| predicted protein [Populus trichocarpa]	0	lcl|B9IQE2_POPTR/682-955 PF00069.20;Pkinase;	5e-133	T	GO:0016020.membrane;GO:0016310.phosphorylation;GO:0005524.ATP binding;GO:0016301.kinase activity;GO:0006468.protein phosphorylation;GO:0004674.protein serine/threonine kinase activity;GO:0000166.nucleotide binding;GO:0004672.protein kinase activity;GO:0016021.integral to membrane;GO:0016740.transferase activity;GO:0016772.transferase activity. transferring phosphorus-containing groups;	-	-	-
	comp126077_c0_seq1	0	2.44817	0.713415	-	2.14672	#NUM!	-	-0.487187	1.2917	1.10214	ACO. acnA	aconitate hydratase 1	3465	sp|P49608|ACOC_CUCMA Aconitate hydratase. cytoplasmic OS=Cucurbita maxima PE=2 SV=1	0	gnl|CDD|177699 PLN00070. PLN00070. aconitate hydratase.	0	tr|D7T7Y3|D7T7Y3_VITVI Putative uncharacterized protein OS=Vitis vinifera GN=VIT_19s0090g00460 PE=4 SV=1	0	ref|XP_002278138.1| PREDICTED: aconitate hydratase 2. mitochondrial [Vitis vinifera] emb|CBI26642.3| unnamed protein product [Vitis vinifera]	0	lcl|B9GTX8_POPTR/58-568 PF00330.15;Aconitase;	0	AJ	GO:0006097.glyoxylate cycle;GO:0008152.metabolic process;GO:0051536.iron-sulfur cluster binding;GO:0005737.cytoplasm;GO:0003994.aconitate hydratase activity;GO:0046872.metal ion binding;GO:0016829.lyase activity;GO:0051539.4 iron. 4 sulfur cluster binding;GO:0052632.citrate hydro-lyase (cis-aconitate-forming) activity;GO:0052633.isocitrate hydro-lyase (cis-aconitate-forming) activity;	EC:4.2.1.3	K01681	ko00020. Citrate cycle (TCA cycle);ko00630. Glyoxylate and dicarboxylate metabolism;ko00720. Carbon fixation pathways in prokaryotes;
	comp126205_c0_seq14	2.375	3.5625	0.1875	7	15.3333	1.24793	2.80735	-2.41504	1.83289	3.9386	CRK3	Cysteine-rich receptor-like protein kinase 3	2465	sp|Q9CAL2|CRK3_ARATH Cysteine-rich receptor-like protein kinase 3 OS=Arabidopsis thaliana GN=CRK3 PE=2 SV=1	0	gnl|CDD|173623 cd00180. PKc. Catalytic domain of Protein Kinases. Protein Kinases (PKs). catalytic (c) domain. PKs catalyze the transfer of the gamma-phosphoryl group from ATP to serine/threonine or tyrosine residues on protein substrates. The PK family is part of a larger superfamily that includes the catalytic domains of RIO kinases. aminoglycoside phosphotransferase. choline kinase. phosphoino…	2e-49	tr|B9SPH8|B9SPH8_RICCO Kinase. putative OS=Ricinus communis GN=RCOM_0023850 PE=3 SV=1	0	ref|XP_002527897.1| kinase. putative [Ricinus communis] gb|EEF34454.1| kinase. putative [Ricinus communis]	0	lcl|D7KY39_ARALL/326-592 PF00069.20;Pkinase;	5e-133	T	GO:0016310.phosphorylation;GO:0004715.non-membrane spanning protein tyrosine kinase activity;GO:0005524.ATP binding;GO:0016301.kinase activity;GO:0006468.protein phosphorylation;GO:0004674.protein serine/threonine kinase activity;GO:0000166.nucleotide binding;GO:0004672.protein kinase activity;GO:0016740.transferase activity;GO:0016772.transferase activity. transferring phosphorus-containing grou…	-	-	-
	comp126383_c0_seq6	2.11765	5.82353	0.647059	3.27273	5.81818	1.08246	1.71049	-0.628031	2.54189	2.54057	UGT73C3	UDP-glucosyl transferase 73C	1706	sp|Q9ZQ96|U73C3_ARATH UDP-glycosyltransferase 73C3 OS=Arabidopsis thaliana GN=UGT73C3 PE=2 SV=1	9e-168	gnl|CDD|178149 PLN02534. PLN02534. UDP-glycosyltransferase.	0	tr|B9T117|B9T117_RICCO UDP-glucosyltransferase. putative OS=Ricinus communis GN=RCOM_0458380 PE=3 SV=1	0	ref|XP_002531930.1| UDP-glucosyltransferase. putative [Ricinus communis] gb|EEF30444.1| UDP-glucosyltransferase. putative [Ricinus communis]	0	lcl|D7LJ74_ARALL/11-449 PF00201.13;UDPGT;	5e-169	-	GO:0047213.anthocyanidin 3-O-glucosyltransferase activity;GO:0016757.transferase activity. transferring glycosyl groups;GO:0008152.metabolic process;GO:0016758.transferase activity. transferring hexosyl groups;GO:0016740.transferase activity;	EC:2.4.1.-	K13496	-
	comp1266181_c0_seq1	0	0	1.3125	2.5	-	#NUM!	1.32193	0.392317	#NUM!	-	CNGF	cyclic nucleotide gated channel. other eukaryote	225	sp|O65718|CNGC2_ARATH Cyclic nucleotide-gated ion channel 2 OS=Arabidopsis thaliana GN=CNGC2 PE=1 SV=1	9e-36	-	-	tr|Q5D6H2|Q5D6H2_GOSHI CNGC2 OS=Gossypium hirsutum PE=2 SV=1	6e-36	gb|AAX18166.2| CNGC2 [Gossypium hirsutum]	5e-36	lcl|B9T3S5_RICCO/166-444 PF00520.26;Ion_trans;	1e-37	PT	GO:0016020.membrane;GO:0006810.transport;GO:0055085.transmembrane transport;GO:0005216.ion channel activity;GO:0016021.integral to membrane;GO:0006811.ion transport;	-	K05391	ko04626. Plant-pathogen interaction;
	comp126824_c0_seq6	0	2.3	0.5	2.2	3.8	#NUM!	1.1375	-1	1.20163	1.926	CMTA2	Calmodulin-binding transcription activator 2	3543	sp|Q6NPP4|CMTA2_ARATH Calmodulin-binding transcription activator 2 OS=Arabidopsis thaliana GN=CMTA2 PE=1 SV=1	0	gnl|CDD|202787 pfam03859. CG-1. CG-1 domain. CG-1 domains are highly conserved domains of about 130 amino-acid residues containing a predicted bipartite NLS and named after a partial cDNA clone isolated from parsley encoding a sequence-specific DNA-binding protein. CG-1 domains are associated with CAMTA proteins (for CAlModulin -binding Transcription Activator) that are transcription factors cont…	3e-57	tr|B9RZY1|B9RZY1_RICCO Calmodulin-binding transcription activator (Camta). plants. putative OS=Ricinus communis GN=RCOM_1002900 PE=4 SV=1	0	ref|XP_002519300.1| calmodulin-binding transcription activator (camta). plants. putative [Ricinus communis] gb|EEF43164.1| calmodulin-binding transcription activator (camta). plants. putative [Ricinus communis]	0	lcl|B9HXG6_POPTR/5-123 PF03859.11;CG-1;	2e-63	S	GO:0005634.nucleus;GO:0006355.regulation of transcription. DNA-dependent;GO:0005516.calmodulin binding;	-	-	-
	comp126824_c0_seq6	0	2.3	0.5	2.2	3.8	#NUM!	1.1375	-1	1.20163	1.926	CMTA2	Calmodulin-binding transcription activator 2	3543	sp|Q6NPP4|CMTA2_ARATH Calmodulin-binding transcription activator 2 OS=Arabidopsis thaliana GN=CMTA2 PE=1 SV=1	0	gnl|CDD|202787 pfam03859. CG-1. CG-1 domain. CG-1 domains are highly conserved domains of about 130 amino-acid residues containing a predicted bipartite NLS and named after a partial cDNA clone isolated from parsley encoding a sequence-specific DNA-binding protein. CG-1 domains are associated with CAMTA proteins (for CAlModulin -binding Transcription Activator) that are transcription factors cont…	3e-57	tr|B9RZY1|B9RZY1_RICCO Calmodulin-binding transcription activator (Camta). plants. putative OS=Ricinus communis GN=RCOM_1002900 PE=4 SV=1	0	ref|XP_002519300.1| calmodulin-binding transcription activator (camta). plants. putative [Ricinus communis] gb|EEF43164.1| calmodulin-binding transcription activator (camta). plants. putative [Ricinus communis]	0	lcl|B9HXG6_POPTR/5-123 PF03859.11;CG-1;	2e-63	S	GO:0005634.nucleus;GO:0006355.regulation of transcription. DNA-dependent;GO:0005516.calmodulin binding;	-	-	-
	comp127444_c2_seq1	5.16495	8.14433	0.515464	6.7	19.38	2.36875	2.74416	-0.956057	3.0258	4.2765	PP2C6	protein phosphatase 2C	469	sp|Q0JLP9|P2C06_ORYSJ Probable protein phosphatase 2C 6 OS=Oryza sativa subsp. japonica GN=Os01g0583100 PE=2 SV=1	4e-51	gnl|CDD|197659 smart00332. PP2Cc. Serine/threonine phosphatases. family 2C. catalytic domain. The protein architecture and deduced catalytic mechanism of PP2C phosphatases are similar to the PP1. PP2A. PP2B family of protein Ser/Thr phosphatases. with which PP2C shares no sequence similarity.	5e-36	tr|B9GVD6|B9GVD6_POPTR Predicted protein OS=Populus trichocarpa GN=POPTRDRAFT_645770 PE=4 SV=1	2e-54	ref|XP_002304105.1| predicted protein [Populus trichocarpa] gb|EEE79084.1| predicted protein [Populus trichocarpa]	2e-54	lcl|B9RK51_RICCO/215-520 PF00481.16;PP2C;	5e-56	T	GO:0008152.metabolic process;GO:0003824.catalytic activity;GO:0004722.protein serine/threonine phosphatase activity;GO:0008287.protein serine/threonine phosphatase complex;GO:0046872.metal ion binding;GO:0016787.hydrolase activity;GO:0004721.phosphoprotein phosphatase activity;GO:0006470.protein dephosphorylation;	EC:3.1.3.16	K14497	ko04075. Plant hormone signal transduction;
	comp127543_c0_seq3	0	4.33333	0.666667	2	2.875	#NUM!	1	-0.584963	2.11548	1.52356	HVA22A	HVA22-like protein a	4748	sp|Q9S7V4|HA22A_ARATH HVA22-like protein a OS=Arabidopsis thaliana GN=HVA22A PE=2 SV=1	2e-25	gnl|CDD|190535 pfam03134. TB2_DP1_HVA22. TB2/DP1. HVA22 family. This family includes members from a wide variety of eukaryotes. It includes the TB2/DP1 (deleted in polyposis) protein. which in humans is deleted in severe forms of familial adenomatous polyposis. an autosomal dominant oncological inherited disease. The family also includes the plant protein of known similarity to TB2/DP1. the HVA22…	6e-26	tr|B9SMZ5|B9SMZ5_RICCO Putative uncharacterized protein OS=Ricinus communis GN=RCOM_0482840 PE=4 SV=1	1e-102	ref|XP_002527364.1| conserved hypothetical protein [Ricinus communis] gb|EEF35036.1| conserved hypothetical protein [Ricinus communis]	1e-102	lcl|A5BAI8_VITVI/201-288 PF13456.1;RVT_3;	1e-35	-	GO:0004523.ribonuclease H activity;GO:0008270.zinc ion binding;GO:0005622.intracellular;GO:0003676.nucleic acid binding;	-	-	-
	comp1275495_c0_seq1	0	0	0.647887	2.47826	0	#NUM!	1.30933	-0.626185	#NUM!	#NUM!	CAX2	Ca2+/H+ antiporter	207	sp|Q39254|CAX2_ARATH Vacuolar cation/proton exchanger 2 OS=Arabidopsis thaliana GN=CAX2 PE=1 SV=2	1e-27	gnl|CDD|129926 TIGR00846. caca2. calcium/proton exchanger. The Ca2+:Cation Antiporter (CaCA) Family (TC 2.A.19)Proteins of the CaCA family are found ubiquitously. having been identified in animals. plants. yeast. archaea and widely divergent bacteria.All of the characterized animal proteins catalyze Ca2+:Na+ exchange although some also transport K+. The NCX1 plasma membrane protein exchanges 3 Na…	2e-24	tr|B9SAK3|B9SAK3_RICCO Vacuolar cation/proton exchanger. putative OS=Ricinus communis GN=RCOM_0727470 PE=4 SV=1	4e-28	ref|XP_003530824.1| PREDICTED: vacuolar cation/proton exchanger 5-like [Glycine max]	5e-29	lcl|C6T897_SOYBN/5-68 PB020906; Pfam-B_20906;	2e-19	P	GO:0016020.membrane;GO:0055085.transmembrane transport;GO:0000166.nucleotide binding;GO:0016021.integral to membrane;GO:0006812.cation transport;GO:0008324.cation transmembrane transporter activity;GO:0003676.nucleic acid binding;	-	K07300	-
	comp127559_c0_seq2	2.71892	4.08108	0.302703	3.85714	14.1071	1.44303	1.94753	-1.72403	2.02895	3.81835	PP2A4	Phloem protein 2	1302	sp|Q9C8U9|P2A04_ARATH Uncharacterized protein PHLOEM PROTEIN 2-LIKE A4 OS=Arabidopsis thaliana GN=PP2A4 PE=4 SV=1	3e-23	gnl|CDD|206467 pfam14299. PP2. Phloem protein 2. Phloem protein 2 (PP2) is one of the most abundant and enigmatic proteins in the phloem sap. PP2 is translocated in the assimilate stream where its lectin activity or RNA-binding properties can exert effects over long distances.	4e-42	tr|D7UBA3|D7UBA3_VITVI Putative uncharacterized protein OS=Vitis vinifera GN=VIT_15s0024g00410 PE=4 SV=1	8e-59	ref|XP_002271399.1| PREDICTED: protein PHLOEM PROTEIN 2-LIKE A1 [Vitis vinifera] emb|CBI40027.3| unnamed protein product [Vitis vinifera]	8e-59	lcl|D7UBA3_VITVI/30-180 PF14299.1;PP2;	4e-57	-	-	-	-	-
	comp127559_c1_seq1	2.86667	4.50476	0.314286	5.33333	14.303	1.51937	2.41504	-1.66985	2.17145	3.83825	RGA3	disease resistance protein	4331	sp|Q7XA40|RGA3_SOLBU Putative disease resistance protein RGA3 OS=Solanum bulbocastanum GN=RGA3 PE=2 SV=2	1e-142	gnl|CDD|201512 pfam00931. NB-ARC. NB-ARC domain.	3e-62	tr|F6I5H3|F6I5H3_VITVI Putative uncharacterized protein OS=Vitis vinifera GN=VIT_15s0024g00400 PE=4 SV=1	0	ref|XP_002275171.1| PREDICTED: putative disease resistance protein RGA4 [Vitis vinifera]	0	lcl|B9SDB5_RICCO/162-450 PF00931.17;NB-ARC;	2e-95	S	GO:0016787.hydrolase activity;GO:0005524.ATP binding;GO:0000166.nucleotide binding;GO:0004721.phosphoprotein phosphatase activity;GO:0006952.defense response;GO:0006915.apoptotic process;	-	-	-
	comp127632_c0_seq1	0	2.52301	0.464435	-	4.12613	#NUM!	-	-1.10645	1.33515	2.04479	-	Calmodulin binding protein	5250	-	-	gnl|CDD|191868 pfam07839. CaM_binding. Plant calmodulin-binding domain. The sequences featured in this family are found repeated in a number of plant calmodulin-binding proteins. and are thought to constitute the calmodulin-binding domains. Binding of the proteins to calmodulin depends on the presence of calcium ions. These proteins are thought to be involved in various processes. such as plant d…	2e-41	tr|B9SVR3|B9SVR3_RICCO Putative uncharacterized protein OS=Ricinus communis GN=RCOM_0254640 PE=4 SV=1	0	ref|XP_002530082.1| hypothetical protein RCOM_0254640 [Ricinus communis] gb|EEF32281.1| hypothetical protein RCOM_0254640 [Ricinus communis]	0	lcl|B9SVR3_RICCO/716-865 PF07839.6;CaM_binding;	3e-41	-	-	-	-	-
	comp127693_c0_seq8	2.62121	2.90909	0.469697	3.3871	6.90323	1.39023	1.76005	-1.0902	1.54057	2.78727	RGA3	disease resistance protein	3459	sp|Q7XA40|RGA3_SOLBU Putative disease resistance protein RGA3 OS=Solanum bulbocastanum GN=RGA3 PE=2 SV=2	8e-134	gnl|CDD|201512 pfam00931. NB-ARC. NB-ARC domain.	9e-61	tr|B9SUF5|B9SUF5_RICCO Leucine-rich repeat containing protein. putative OS=Ricinus communis GN=RCOM_0751360 PE=4 SV=1	0	ref|XP_002529624.1| leucine-rich repeat containing protein. putative [Ricinus communis] gb|EEF32769.1| leucine-rich repeat containing protein. putative [Ricinus communis]	0	lcl|B9SUF5_RICCO/171-461 PF00931.17;NB-ARC;	1e-97	T	GO:0016787.hydrolase activity;GO:0005524.ATP binding;GO:0000166.nucleotide binding;GO:0004721.phosphoprotein phosphatase activity;GO:0006952.defense response;GO:0006915.apoptotic process;	-	-	-
	comp127863_c0_seq3	5.0339	6.66949	0.635593	3.66667	5.29333	2.33168	1.87447	-0.653824	2.73758	2.40418	RFS6	raffinose synthase	6881	sp|Q8RX87|RFS6_ARATH Probable galactinol--sucrose galactosyltransferase 6 OS=Arabidopsis thaliana GN=RFS6 PE=2 SV=2	0	gnl|CDD|166325 PLN02684. PLN02684. Probable galactinol--sucrose galactosyltransferase.	0	tr|F6HHB0|F6HHB0_VITVI Putative uncharacterized protein OS=Vitis vinifera GN=VIT_11s0016g05770 PE=4 SV=1	0	ref|XP_002285418.2| PREDICTED: probable galactinol--sucrose galactosyltransferase 6-like [Vitis vinifera]	0	lcl|B9T139_RICCO/35-789 PF05691.7;Raffinose_syn;	0	L	GO:0016787.hydrolase activity;GO:0016757.transferase activity. transferring glycosyl groups;GO:0008152.metabolic process;GO:0047268.galactinol-raffinose galactosyltransferase activity;GO:0016740.transferase activity;GO:0003824.catalytic activity;	EC:2.4.1.82	K06617	ko00052. Galactose metabolism;
	comp127864_c1_seq1	2.16063	3.23077	0.294118	4.04231	10.0769	1.11145	2.01518	-1.76553	1.69188	3.33298	SRC2	-	1165	-	-	gnl|CDD|176016 cd04051. C2_SRC2_like. C2 domain present in Soybean genes Regulated by Cold 2 (SRC2)-like proteins. SRC2 production is a response to pathogen infiltration. The initial response of increased Ca2+ concentrations are coupled to downstream signal transduction pathways via calcium binding proteins. SRC2 contains a single C2 domain which localizes to the plasma membrane and is involved i…	2e-43	tr|F6HE67|F6HE67_VITVI Putative uncharacterized protein OS=Vitis vinifera GN=VIT_05s0020g01400 PE=4 SV=1	2e-50	ref|XP_002272904.1| PREDICTED: uncharacterized protein LOC100242678 [Vitis vinifera]	8e-51	lcl|A5BGY9_VITVI/6-94 PF00168.25;C2;	2e-32	-	-	-	-	-
	comp127923_c1_seq23	3.03922	3.62745	0.137255	10.4286	20.2857	1.6037	3.38247	-2.86507	1.85896	4.34239	DGK. dgkA	diacylglycerol kinase (ATP dependent)	5375	sp|Q39017|DGK1_ARATH Diacylglycerol kinase 1 OS=Arabidopsis thaliana GN=DGK1 PE=1 SV=2	0	gnl|CDD|128360 smart00045. DAGKa. Diacylglycerol kinase accessory domain (presumed). Diacylglycerol (DAG) is a second messenger that acts as a protein kinase C activator. DAG can be produced from the hydrolysis of phosphatidylinositol 4.5-bisphosphate (PIP2) by a phosphoinositide-specific phospholipase C and by the degradation of phosphatidylcholine (PC) by a phospholipase C or the concerted acti…	2e-47	tr|B9RLR5|B9RLR5_RICCO Diacylglycerol kinase. theta. putative OS=Ricinus communis GN=RCOM_1470420 PE=4 SV=1	0	ref|XP_002514684.1| diacylglycerol kinase. theta. putative [Ricinus communis] gb|EEF47790.1| diacylglycerol kinase. theta. putative [Ricinus communis]	0	lcl|A5BDX3_VITVI/483-640 PF00609.14;DAGK_acc;	2e-72	-	GO:0004143.diacylglycerol kinase activity;GO:0016310.phosphorylation;GO:0007205.protein kinase C-activating G-protein coupled receptor signaling pathway;GO:0016301.kinase activity;GO:0005622.intracellular;GO:0016740.transferase activity;GO:0035556.intracellular signal transduction;	EC:2.7.1.107	K00901	ko00561. Glycerolipid metabolism;ko00564. Glycerophospholipid metabolism;ko04070. Phosphatidylinositol signaling system;
	comp128149_c0_seq1	6.87218	10.8496	0.984962	5.61069	13.3435	2.78077	2.48818	-0.0218594	3.43957	3.73807	PP2C77/ABI2	protein phosphatase 2C	2021	sp|O04719|P2C77_ARATH Protein phosphatase 2C 77 OS=Arabidopsis thaliana GN=ABI2 PE=1 SV=1	1e-118	gnl|CDD|197659 smart00332. PP2Cc. Serine/threonine phosphatases. family 2C. catalytic domain. The protein architecture and deduced catalytic mechanism of PP2C phosphatases are similar to the PP1. PP2A. PP2B family of protein Ser/Thr phosphatases. with which PP2C shares no sequence similarity.	8e-66	tr|B9RK51|B9RK51_RICCO Protein phosphatase 2c. putative OS=Ricinus communis GN=RCOM_1046460 PE=3 SV=1	6e-128	emb|CBI20679.3| unnamed protein product [Vitis vinifera]	4e-128	lcl|B9RK51_RICCO/215-520 PF00481.16;PP2C;	2e-124	T	GO:0008287.protein serine/threonine phosphatase complex;GO:0046872.metal ion binding;GO:0016787.hydrolase activity;GO:0004721.phosphoprotein phosphatase activity;GO:0006470.protein dephosphorylation;GO:0003824.catalytic activity;GO:0004722.protein serine/threonine phosphatase activity;	EC:3.1.3.16	K14497	ko04075. Plant hormone signal transduction;
	comp128220_c0_seq12	2.84314	3.62745	0.156863	-	17	1.50748	-	-2.67243	1.85896	4.08746	DGK. dgkA	diacylglycerol kinase (ATP dependent)	4963	sp|Q39017|DGK1_ARATH Diacylglycerol kinase 1 OS=Arabidopsis thaliana GN=DGK1 PE=1 SV=2	0	gnl|CDD|201338 pfam00609. DAGK_acc. Diacylglycerol kinase accessory domain. Diacylglycerol (DAG) is a second messenger that acts as a protein kinase C activator. This domain is assumed to be an accessory domain: its function is unknown.	1e-47	tr|B9RLR5|B9RLR5_RICCO Diacylglycerol kinase. theta. putative OS=Ricinus communis GN=RCOM_1470420 PE=4 SV=1	0	ref|XP_002514684.1| diacylglycerol kinase. theta. putative [Ricinus communis] gb|EEF47790.1| diacylglycerol kinase. theta. putative [Ricinus communis]	0	lcl|A5BDX3_VITVI/483-640 PF00609.14;DAGK_acc;	1e-77	-	GO:0004143.diacylglycerol kinase activity;GO:0016310.phosphorylation;GO:0007205.protein kinase C-activating G-protein coupled receptor signaling pathway;GO:0016301.kinase activity;GO:0005622.intracellular;GO:0016740.transferase activity;GO:0035556.intracellular signal transduction;	EC:2.7.1.107	K00901	ko00561. Glycerolipid metabolism;ko00564. Glycerophospholipid metabolism;ko04070. Phosphatidylinositol signaling system;
	comp128944_c0_seq1	0	19.2674	0.187166	-	82.3429	#NUM!	-	-2.41761	4.26809	6.36357	HSP17.6	HSP20 family protein	1093	sp|P29830|HS176_ARATH 17.6 kDa class II heat shock protein OS=Arabidopsis thaliana GN=HSP17.6 PE=2 SV=1	8e-50	gnl|CDD|200926 pfam00011. HSP20. Hsp20/alpha crystallin family.	3e-25	tr|B9RQT9|B9RQT9_RICCO Heat-shock protein. putative OS=Ricinus communis GN=RCOM_0706510 PE=3 SV=1	1e-58	ref|XP_002516108.1| heat-shock protein. putative [Ricinus communis] gb|EEF46110.1| heat-shock protein. putative [Ricinus communis]	1e-58	lcl|B9RQT9_RICCO/50-157 PF00011.16;HSP20;	4e-29	-	GO:0006950.response to stress;GO:0005737.cytoplasm;	-	K13993	ko04141. Protein processing in endoplasmic reticulum;
	comp129164_c0_seq1	0.261386	4.50693	0.283168	-	14.5594	-1.93575	-	-1.82027	2.17215	3.86388	HSP82	molecular chaperone HtpG	597	sp|P36182|HSP82_TOBAC Heat shock protein 82 (Fragment) OS=Nicotiana tabacum GN=HSP82 PE=2 SV=1	2e-108	gnl|CDD|109249 pfam00183. HSP90. Hsp90 protein.	3e-118	tr|Q1H8M1|Q1H8M1_BETVU Heat shock protein 83 (Fragment) OS=Beta vulgaris GN=hsp83 PE=2 SV=1	1e-106	sp|P36182.1|HSP82_TOBAC RecName: Full=Heat shock protein 82 emb|CAA44877.1| heat shock protein 82 [Nicotiana tabacum]	7e-107	lcl|F2CRR4_HORVD/195-716 PF00183.13;HSP90;	2e-105	O	GO:0006457.protein folding;GO:0005524.ATP binding;GO:0000166.nucleotide binding;GO:0051082.unfolded protein binding;GO:0006950.response to stress;GO:0005737.cytoplasm;	-	K04079	ko04141. Protein processing in endoplasmic reticulum;ko04151. PI3K-Akt signaling pathway;ko04612. Antigen processing and presentation;ko04621. NOD-like receptor signaling pathway;ko04626. Plant-pathogen interaction;ko04914. Progesterone-mediated oocyte maturation;ko05200. Pathways in cancer;ko05215. Prostate cancer;
	comp1332030_c0_seq1	0	0	0.43	2.51163	0	#NUM!	1.32862	-1.21759	#NUM!	#NUM!	EXPA30	Expansin-A30	220	sp|Q8W2X8|EXP30_ORYSJ Putative expansin-A30 OS=Oryza sativa subsp. japonica GN=EXPA30 PE=3 SV=1	2e-18	gnl|CDD|165628 PLN00050. PLN00050. expansin A; Provisional.	6e-22	tr|B9RBZ3|B9RBZ3_RICCO Alpha-expansin 7. putative OS=Ricinus communis GN=RCOM_1682500 PE=3 SV=1	2e-20	ref|XP_002509677.1| Alpha-expansin 7 precursor. putative [Ricinus communis] gb|EEF51064.1| Alpha-expansin 7 precursor. putative [Ricinus communis]	2e-20	lcl|C5XZM1_SORBI/59-155 PF03330.13;DPBB_1;	7e-10	-	GO:0016020.membrane;GO:0009664.plant-type cell wall organization;GO:0005576.extracellular region;	-	-	-
	comp13775_c0_seq1	0	2.71429	0.428571	7	5.44444	#NUM!	2.80735	-1.22239	1.44057	2.44478	LHT1	Lysine histidine transporter 1	525	sp|Q9FKS8|LHT1_ARATH Lysine histidine transporter 1 OS=Arabidopsis thaliana GN=LHT1 PE=1 SV=1	1e-106	gnl|CDD|190008 pfam01490. Aa_trans. Transmembrane amino acid transporter protein. This transmembrane region is found in many amino acid transporters including UNC-47 and MTR. UNC-47 encodes a vesicular amino butyric acid (GABA) transporter. (VGAT). UNC-47 is predicted to have 10 transmembrane domains. MTR is a N system amino acid transporter system protein involved in methyltryptophan resistance.…	7e-59	tr|D7UBG5|D7UBG5_VITVI Putative uncharacterized protein OS=Vitis vinifera GN=VIT_14s0171g00400 PE=4 SV=1	1e-108	ref|XP_002265308.1| PREDICTED: lysine histidine transporter 1 [Vitis vinifera] emb|CBI40080.3| unnamed protein product [Vitis vinifera]	9e-109	lcl|B9GJB5_POPTR/114-410 PF01490.13;Aa_trans;	1e-107	E	GO:0016020.membrane;GO:0016021.integral to membrane;	-	-	-
	comp14504_c0_seq1	2.92857	0.142857	1.5	2.11905	-	1.5502	1.08342	0.584963	-2.80735	-	CNGF	cyclic nucleotide gated channel. other eukaryote	787	sp|O65718|CNGC2_ARATH Cyclic nucleotide-gated ion channel 2 OS=Arabidopsis thaliana GN=CNGC2 PE=1 SV=1	7e-122	-	-	tr|Q5D6H2|Q5D6H2_GOSHI CNGC2 OS=Gossypium hirsutum PE=2 SV=1	9e-138	gb|AAX18166.2| CNGC2 [Gossypium hirsutum]	8e-138	lcl|B9T3S5_RICCO/545-642 PF00027.24;cNMP_binding;	3e-48	PT	GO:0016020.membrane;GO:0006810.transport;GO:0055085.transmembrane transport;GO:0005216.ion channel activity;GO:0016021.integral to membrane;GO:0006811.ion transport;	-	K05391	ko04626. Plant-pathogen interaction;
	comp1618358_c0_seq1	#DIV/0!	#DIV/0!	#DIV/0!	0	2.74419	#DIV/0!	#NUM!	#DIV/0!	#DIV/0!	1.45638	AUX1. LAX	Auxin transporter-like protein 1	219	sp|Q5N892|LAX1_ORYSJ Auxin transporter-like protein 1 OS=Oryza sativa subsp. japonica GN=Os01g0856500 PE=2 SV=2	9e-26	gnl|CDD|178623 PLN03074. PLN03074. auxin influx permease; Provisional.	5e-33	tr|B7EF01|B7EF01_ORYSJ cDNA clone:001-017-C03. full insert sequence OS=Oryza sativa subsp. japonica PE=2 SV=1	7e-25	dbj|BAD82312.1| putative AUX1-like permease [Oryza sativa Japonica Group] dbj|BAG96355.1| unnamed protein product [Oryza sativa Japonica Group] dbj|BAG90948.1| unnamed protein product [Oryza sativa Japonica Group]	6e-25	lcl|Q6JV88_POPTO/1-184 PF01490.13;Aa_trans;	1e-25	-	GO:0006810.transport;GO:0016020.membrane;GO:0006865.amino acid transport;GO:0009734.auxin mediated signaling pathway;GO:0016021.integral to membrane;GO:0015293.symporter activity;GO:0005886.plasma membrane;	-	K13946	ko04075. Plant hormone signal transduction;
	comp164875_c0_seq1	2.95294	5.07059	0.105882	14.4444	52.1111	1.56215	3.85244	-3.23947	2.34215	5.70352	PRXIIC	peroxiredoxin (alkyl hydroperoxide reductase subunit C)	517	sp|Q9SRZ4|PRX2C_ARATH Peroxiredoxin-2C OS=Arabidopsis thaliana GN=PRXIIC PE=1 SV=1	4e-33	-	-	tr|D7TBK8|D7TBK8_VITVI Type II peroxiredoxin C OS=Vitis vinifera GN=VIT_11s0016g03630 PE=2 SV=1	1e-37	ref|XP_002284177.1| PREDICTED: peroxiredoxin-2B [Vitis vinifera] emb|CBI28043.3| unnamed protein product [Vitis vinifera] gb|AEL16459.1| type II peroxiredoxin C [Vitis vinifera]	1e-37	lcl|A5ARL2_VITVI/5-159 PF08534.5;Redoxin;	6e-37	-	GO:0004601.peroxidase activity;GO:0055114.oxidation-reduction process;GO:0016491.oxidoreductase activity;	EC:1.11.1.15	K03386	-
	comp18326_c0_seq1	2.30303	3.09091	0.151515	7.2	-	1.20353	2.848	-2.72247	1.62803	-	CLC-F	Chloride channel protein	438	sp|Q8RXR2|CLCF_ARATH Chloride channel protein CLC-f OS=Arabidopsis thaliana GN=CLC-F PE=2 SV=2	5e-40	gnl|CDD|73092 cd04592. CBS_pair_EriC_assoc_euk. This cd contains two tandem repeats of the cystathionine beta-synthase (CBS pair) domains in the EriC CIC-type chloride channels in eukaryotes. These ion channels are proteins with a seemingly simple task of allowing the passive flow of chloride ions across biological membranes. CIC-type chloride channels come from all kingdoms of life. have several…	2e-54	tr|E2GMA2|E2GMA2_VITVI Chloride channel ClC2 OS=Vitis vinifera PE=2 SV=1	5e-51	ref|XP_002265413.1| PREDICTED: chloride channel protein CLC-f [Vitis vinifera] gb|ADK66980.1| chloride channel ClC2 [Vitis vinifera]	5e-51	lcl|D7UAU9_VITVI/579-635 PF00571.23;CBS;	3e-21	-	GO:0016020.membrane;GO:0055085.transmembrane transport;GO:0008152.metabolic process;GO:0006821.chloride transport;GO:0005216.ion channel activity;GO:0016021.integral to membrane;GO:0005247.voltage-gated chloride channel activity;GO:0003824.catalytic activity;	-	-	-
	comp197140_c0_seq1	0	6.85294	0.647059	0	12.4091	#NUM!	#NUM!	-0.628031	2.77672	3.63333	RBOH	respiratory burst oxidase	215	sp|O48538|RBOHF_ARATH Respiratory burst oxidase homolog protein F OS=Arabidopsis thaliana GN=RBOHF PE=1 SV=1	1e-36	-	-	tr|B9RCI7|B9RCI7_RICCO Respiratory burst oxidase. putative OS=Ricinus communis GN=RCOM_1689300 PE=4 SV=1	3e-35	dbj|BAF00352.1| cytochrome b245 beta chain homolog RbohAp108 [Arabidopsis thaliana]	4e-36	lcl|F2D286_HORVD/45-111 PF13499.1;EF_hand_5;	3e-27	PQ	GO:0016174.NAD(P)H oxidase activity;GO:0016020.membrane;GO:0009055.electron carrier activity;GO:0005506.iron ion binding;GO:0050660.flavin adenine dinucleotide binding;GO:0055114.oxidation-reduction process;GO:0046872.metal ion binding;GO:0050664.oxidoreductase activity. acting on NADH or NADPH. oxygen as acceptor;GO:0004601.peroxidase activity;GO:0005509.calcium ion binding;GO:0016021.integral t…	EC:1.6.3.- 1.11.1.-	K13447	ko04626. Plant-pathogen interaction;
	comp209_c0_seq1	3.26316	0	0.894737	-	2.64706	1.70627	-	-0.160465	#NUM!	1.40439	UGT76F1	UDP-glycosyltransferase 76F1	570	sp|Q9M052|U76F1_ARATH UDP-glycosyltransferase 76F1 OS=Arabidopsis thaliana GN=UGT76F1 PE=2 SV=1	7e-43	gnl|CDD|178032 PLN02410. PLN02410. UDP-glucoronosyl/UDP-glucosyl transferase family protein.	2e-34	tr|B9SWM9|B9SWM9_RICCO UDP-glucuronosyltransferase. putative OS=Ricinus communis GN=RCOM_0497800 PE=4 SV=1	5e-66	ref|XP_002530398.1| UDP-glucuronosyltransferase. putative [Ricinus communis] gb|EEF31968.1| UDP-glucuronosyltransferase. putative [Ricinus communis]	5e-66	lcl|B9HT32_POPTR/26-430 PF00201.13;UDPGT;	1e-58	-	GO:0047213.anthocyanidin 3-O-glucosyltransferase activity;GO:0016757.transferase activity. transferring glycosyl groups;GO:0008152.metabolic process;GO:0016758.transferase activity. transferring hexosyl groups;GO:0016740.transferase activity;	-	-	-
	comp21982_c0_seq1	#DIV/0!	#DIV/0!	#DIV/0!	0	2.66667	#DIV/0!	#NUM!	#DIV/0!	#DIV/0!	1.41504	PME17	pectinesterase/pectinesterase inhibitor 17	270	sp|O22149|PME17_ARATH Probable pectinesterase/pectinesterase inhibitor 17 OS=Arabidopsis thaliana GN=PME17 PE=2 SV=2	2e-14	gnl|CDD|178301 PLN02698. PLN02698. Probable pectinesterase/pectinesterase inhibitor.	2e-18	tr|B9MT51|B9MT51_POPTR Predicted protein OS=Populus trichocarpa GN=POPTRDRAFT_589356 PE=3 SV=1	8e-25	ref|XP_002326315.1| predicted protein [Populus trichocarpa] gb|EEE71985.1| predicted protein [Populus trichocarpa]	7e-25	lcl|B9MT51_POPTR/226-303 PF01095.14;Pectinesterase;	4e-13	-	GO:0045330.aspartyl esterase activity;GO:0030599.pectinesterase activity;GO:0007047.cellular cell wall organization;GO:0005618.cell wall;GO:0016787.hydrolase activity;GO:0004857.enzyme inhibitor activity;GO:0043086.negative regulation of catalytic activity;GO:0005576.extracellular region;GO:0042545.cell wall modification;	EC:3.1.1.11	K01051	ko00040. Pentose and glucuronate interconversions;ko00500. Starch and sucrose metabolism;
	comp231975_c0_seq1	0	2.16667	0.454545	-	2.76667	#NUM!	-	-1.1375	1.11548	1.46815	CLC-D	Chloride channel protein CLC-d	392	sp|P92943|CLCD_ARATH Chloride channel protein CLC-d OS=Arabidopsis thaliana GN=CLC-D PE=1 SV=2	2e-52	-	-	tr|B9RTZ4|B9RTZ4_RICCO Chloride channel clc. putative OS=Ricinus communis GN=RCOM_0914010 PE=4 SV=1	1e-55	ref|XP_002517213.1| chloride channel clc. putative [Ricinus communis] gb|EEF45376.1| chloride channel clc. putative [Ricinus communis]	1e-55	lcl|B9RTZ4_RICCO/574-640 PF00571.23;CBS;	1e-33	-	GO:0016020.membrane;GO:0055085.transmembrane transport;GO:0006821.chloride transport;GO:0005216.ion channel activity;GO:0016021.integral to membrane;GO:0005247.voltage-gated chloride channel activity;	-	-	-
	comp239892_c0_seq1	0.319149	0	0.702128	-	3.45455	-1.6477	-	-0.510195	#NUM!	1.7885	ACA2	Ca2+-transporting ATPase	436	sp|O81108|ACA2_ARATH Calcium-transporting ATPase 2. plasma membrane-type OS=Arabidopsis thaliana GN=ACA2 PE=1 SV=1	4e-68	gnl|CDD|188151 TIGR01517. ATPase-IIB_Ca. plasma-membrane calcium-translocating P-type ATPase. This model describes the P-type ATPase responsible for translocating calcium ions across the plasma membrane of eukaryotes. out of the cell. In some organisms. this type of pump may also be found in vacuolar membranes. In humans and mice. at least. there are multiple isoforms of the PMCA pump with overla…	1e-59	tr|Q56WX4|Q56WX4_ARATH Plasma membrane-type calcium ATPase OS=Arabidopsis thaliana GN=At4g37640 PE=2 SV=1	2e-71	dbj|BAD94283.1| plasma membrane-type calcium ATPase [Arabidopsis thaliana]	2e-71	lcl|B9SH00_RICCO/697-872 PF00689.16;Cation_ATPase_C;	2e-78	P	GO:0070588.calcium ion transmembrane transport;GO:0016020.membrane;GO:0015662.ATPase activity. coupled to transmembrane movement of ions. phosphorylative mechanism;GO:0008152.metabolic process;GO:0005524.ATP binding;GO:0005388.calcium-transporting ATPase activity;GO:0006812.cation transport;GO:0003824.catalytic activity;GO:0006754.ATP biosynthetic process;GO:0046872.metal ion binding;GO:0016820.h…	EC:3.6.3.8	K01537	-
	comp247857_c0_seq1	4.45714	2.94286	0.514286	3	11.6667	2.15612	1.58496	-0.959358	1.55722	3.54432	FLS2	LRR receptor-like serine/threonine-protein kinase	1030	sp|Q9FL28|FLS2_ARATH LRR receptor-like serine/threonine-protein kinase FLS2 OS=Arabidopsis thaliana GN=FLS2 PE=1 SV=1	2e-19	-	-	tr|B9NH47|B9NH47_POPTR Predicted protein OS=Populus trichocarpa GN=POPTRDRAFT_584072 PE=4 SV=1	2e-62	ref|XP_002334582.1| predicted protein [Populus trichocarpa] gb|EEF10396.1| predicted protein [Populus trichocarpa]	2e-62	lcl|B9NER8_POPTR/753-813 PF13855.1;LRR_8;	1e-13	-	GO:0016020.membrane;GO:0016310.phosphorylation;GO:0005524.ATP binding;GO:0016301.kinase activity;GO:0004872.receptor activity;GO:0006468.protein phosphorylation;GO:0004674.protein serine/threonine kinase activity;GO:0000166.nucleotide binding;GO:0004672.protein kinase activity;GO:0016021.integral to membrane;GO:0016740.transferase activity;GO:0005886.plasma membrane;GO:0016772.transferase activit…	-	-	-
	comp24791_c0_seq1	0.413043	2.84783	0.152174	7.14286	8.71429	-1.27563	2.8365	-2.71621	1.50986	3.12338	GST. gst	glutathione S-transferase	318	sp|Q9ZW30|GSTU1_ARATH Glutathione S-transferase U1 OS=Arabidopsis thaliana GN=GSTU1 PE=2 SV=1	2e-39	gnl|CDD|48607 cd03058. GST_N_Tau. GST_N family. Class Tau subfamily; GSTs are cytosolic dimeric proteins involved in cellular detoxification by catalyzing the conjugation of glutathione (GSH) with a wide range of endogenous and xenobiotic alkylating agents. including carcinogens. therapeutic drugs. environmental toxins and products of oxidative stress. The GST fold contains an N-terminal TRX-fold…	5e-36	tr|B4XRA3|B4XRA3_GOSHI Glutathione S-transferase OS=Gossypium hirsutum GN=GST PE=2 SV=1	3e-47	gb|ABW69659.2| glutathione S-transferase [Gossypium hirsutum]	3e-47	lcl|B4XRA3_GOSHI/7-83 PF13417.1;GST_N_3;	9e-34	O	GO:0004364.glutathione transferase activity;GO:0004462.lactoylglutathione lyase activity;GO:0016829.lyase activity;GO:0006950.response to stress;GO:0016740.transferase activity;	EC:2.5.1.18	K00799	ko00480. Glutathione metabolism;ko00980. Metabolism of xenobiotics by cytochrome P450;ko00982. Drug metabolism - cytochrome P450;ko05204. Chemical carcinogenesis;
	comp2645_c0_seq2	2.28571	5	1.85714	4.15385	7	1.19265	2.05445	0.893085	2.32193	2.80735	DCL3	Endoribonuclease Dicer homolog 3	735	sp|Q9LXW7|DCL3_ARATH Endoribonuclease Dicer homolog 3 OS=Arabidopsis thaliana GN=DCL3 PE=1 SV=2	3e-74	-	-	tr|F6KFZ0|F6KFZ0_GOSHI Ribonuclease III family protein DCL3 OS=Gossypium hirsutum PE=2 SV=1	4e-100	gb|AEC12444.1| ribonuclease III family protein DCL3 [Gossypium hirsutum]	4e-100	lcl|D7STZ1_VITVI/1090-1225 PF00636.21;Ribonuclease_3;	4e-34	-	GO:0006396.RNA processing;GO:0003723.RNA binding;GO:0005524.ATP binding;GO:0004525.ribonuclease III activity;GO:0005622.intracellular;GO:0004386.helicase activity;GO:0003725.double-stranded RNA binding;GO:0008026.ATP-dependent helicase activity;GO:0003676.nucleic acid binding;GO:0016891.endoribonuclease activity. producing 5'-phosphomonoesters;GO:0016787.hydrolase activity;	EC:3.1.26.-	K11592	-
	comp27215_c0_seq1	#DIV/0!	#DIV/0!	#DIV/0!	3.27586	4.72414	#DIV/0!	1.71187	#DIV/0!	#DIV/0!	2.24005	ABCC10	ABC transporter C family member 10	331	sp|Q9LYS2|AB10C_ARATH ABC transporter C family member 10 OS=Arabidopsis thaliana GN=ABCC10 PE=2 SV=2	8e-28	-	-	tr|B9N9A1|B9N9A1_POPTR Multidrug resistance protein ABC transporter family (Fragment) OS=Populus trichocarpa GN=POPTRDRAFT_746631 PE=3 SV=1	6e-29	ref|XP_002331826.1| multidrug resistance protein ABC transporter family [Populus trichocarpa] gb|EEF12195.1| multidrug resistance protein ABC transporter family [Populus trichocarpa]	6e-29	lcl|B9N9A1_POPTR/862-1129 PF00664.18;ABC_membrane;	1e-29	-	GO:0032440.2-alkenal reductase [NAD(P)] activity;GO:0006810.transport;GO:0055085.transmembrane transport;GO:0005524.ATP binding;GO:0042626.ATPase activity. coupled to transmembrane movement of substances;GO:0055114.oxidation-reduction process;GO:0000166.nucleotide binding;GO:0006200.ATP catabolic process;GO:0016021.integral to membrane;GO:0017111.nucleoside-triphosphatase activity;GO:0016491.oxid…	-	-	-
	comp277714_c0_seq1	2.12821	8.69231	0.333333	3.84615	13.3846	1.08964	1.94342	-1.58496	3.11974	3.7425	GSO1	LRR receptor-like serine/threonine-protein kinase GSO1	1415	sp|C0LGQ5|GSO1_ARATH LRR receptor-like serine/threonine-protein kinase GSO1 OS=Arabidopsis thaliana GN=GSO1 PE=2 SV=1	5e-25	-	-	-	-	-	-	lcl|A5BBW5_VITVI/519-599 PF13855.1;LRR_8;	1e-22	-	-	-	-	-
	comp2788_c0_seq1	3.83333	13.0417	0.583333	-	5.64286	1.9386	-	-0.777608	3.70506	2.49643	CML14	calcium-binding protein CML	762	sp|Q9LPK5|CML44_ARATH Probable calcium-binding protein CML44 OS=Arabidopsis thaliana GN=CML44 PE=2 SV=2	2e-36	-	-	tr|A4L9I0|A4L9I0_GOSHI Putative calcium-binding protein OS=Gossypium hirsutum PE=4 SV=1	6e-69	gb|ABO41848.1| putative calcium-binding protein [Gossypium hirsutum]	6e-69	lcl|C6T3C6_SOYBN/8-146 PF13499.1;EF_hand_5;	9e-47	T	GO:0005509.calcium ion binding;	-	K13448	ko04626. Plant-pathogen interaction;
	comp28198_c0_seq1	0.297619	0.25	0.357143	2.2	2.06667	-1.74846	1.1375	-1.48543	-2	1.04731	MEKK3	Mitogen-activated protein kinase kinase kinase 3	781	sp|O22042|M3K3_ARATH Mitogen-activated protein kinase kinase kinase 3 OS=Arabidopsis thaliana GN=ANP3 PE=1 SV=1	3e-99	gnl|CDD|132963 cd06632. STKc_MEKK1_plant. Catalytic domain of the Protein Serine/Threonine Kinase. Plant MAP/ERK kinase kinase 1. Serine/threonine kinases (STKs). plant MAP/ERK kinase kinase 1 (MEKK1)-like subfamily. catalytic (c) domain. STKs catalyze the transfer of the gamma-phosphoryl group from ATP to serine/threonine residues on protein substrates. The plant MEKK1 subfamily is part of a lar…	1e-97	tr|A5BN81|A5BN81_VITVI Putative uncharacterized protein OS=Vitis vinifera GN=VITISV_023357 PE=3 SV=1	1e-108	emb|CAN68114.1| hypothetical protein VITISV_023357 [Vitis vinifera]	1e-108	lcl|B9HJU6_POPTR/69-331 PF00069.20;Pkinase;	1e-97	-	GO:0032440.2-alkenal reductase [NAD(P)] activity;GO:0016310.phosphorylation;GO:0005524.ATP binding;GO:0016301.kinase activity;GO:0006468.protein phosphorylation;GO:0055114.oxidation-reduction process;GO:0004674.protein serine/threonine kinase activity;GO:0000166.nucleotide binding;GO:0004672.protein kinase activity;GO:0016772.transferase activity. transferring phosphorus-containing groups;GO:0016…	-	-	-
	comp287188_c0_seq1	0.301587	0	0.349206	2.09091	-	-1.72935	1.06413	-1.51785	#NUM!	-	HSC70-3	Heat shock cognate 70 kDa protein 3	213	sp|O65719|HSP73_ARATH Heat shock cognate 70 kDa protein 3 OS=Arabidopsis thaliana GN=HSC70-3 PE=1 SV=1	6e-40	gnl|CDD|185395 PTZ00009. PTZ00009. heat shock 70 kDa protein; Provisional.	8e-46	tr|G4XHB8|G4XHB8_POSOC Heat shock protein 70 family protein (Fragment) OS=Posidonia oceanica PE=3 SV=1	2e-41	gb|AEP40944.1| heat shock protein 70 family protein [Posidonia oceanica]	2e-41	lcl|A7Y7I0_PRUDU/1-179 PF00012.15;HSP70;	7e-42	O	GO:0005524.ATP binding;GO:0000166.nucleotide binding;GO:0006950.response to stress;	-	K04043	ko03018. RNA degradation;ko05152. Tuberculosis;
	comp2872_c0_seq1	2.2	15.6	1.4	0	12.4286	1.1375	#NUM!	0.485427	3.96347	3.63559	LAC22	Laccase-22	710	sp|Q0IQU1|LAC22_ORYSJ Laccase-22 OS=Oryza sativa subsp. japonica GN=LAC22 PE=2 SV=2	2e-106	gnl|CDD|163246 TIGR03389. laccase. laccase. plant. Members of this protein family include the copper-containing enzyme laccase (EC 1.10.3.2). often several from a single plant species. and additional. uncharacterized. closely related plant proteins termed laccase-like multicopper oxidases. This protein family shows considerable sequence similarity to the L-ascorbate oxidase (EC 1.10.3.3) family. …	3e-139	tr|B9HT10|B9HT10_POPTR Laccase 3 OS=Populus trichocarpa GN=LAC3 PE=4 SV=1	1e-126	ref|XP_002316233.1| laccase 3 [Populus trichocarpa] gb|EEF02404.1| laccase 3 [Populus trichocarpa]	1e-126	lcl|B9SWP8_RICCO/156-306 PF00394.17;Cu-oxidase;	6e-81	Q	GO:0046274.lignin catabolic process;GO:0048046.apoplast;GO:0055114.oxidation-reduction process;GO:0008471.laccase activity;GO:0046872.metal ion binding;GO:0005507.copper ion binding;GO:0008447.L-ascorbate oxidase activity;GO:0016491.oxidoreductase activity;	-	-	-
	comp304344_c0_seq1	19	159.5	1	20	51	4.24793	4.32193	0	7.31741	5.67243	ABCB1	ATP-binding cassette. subfamily B (MDR/TAP). member 1	698	sp|Q9M1Q9|AB21B_ARATH ABC transporter B family member 21 OS=Arabidopsis thaliana GN=ABCB21 PE=1 SV=2	3e-84	-	-	tr|B9RN48|B9RN48_RICCO Multidrug resistance protein 1. 2. putative OS=Ricinus communis GN=RCOM_1343590 PE=3 SV=1	1e-92	ref|XP_002515187.1| multidrug resistance protein 1. 2. putative [Ricinus communis] gb|EEF47171.1| multidrug resistance protein 1. 2. putative [Ricinus communis]	1e-92	lcl|B9RN48_RICCO/701-977 PF00664.18;ABC_membrane;	1e-90	Q	GO:0006810.transport;GO:0055085.transmembrane transport;GO:0005524.ATP binding;GO:0042626.ATPase activity. coupled to transmembrane movement of substances;GO:0015415.phosphate ion transmembrane-transporting ATPase activity;GO:0016787.hydrolase activity;GO:0000166.nucleotide binding;GO:0006200.ATP catabolic process;GO:0016021.integral to membrane;GO:0017111.nucleoside-triphosphatase activity;GO:00…	-	K05658	ko02010. ABC transporters;ko04976. Bile secretion;
	comp323280_c0_seq1	2.17391	7.13043	0.782609	4.22222	3.66667	1.12029	2.078	-0.353637	2.83399	1.87447	GST. gst	glutathione S-transferase	779	sp|Q9ZW24|GSTU7_ARATH Glutathione S-transferase U7 OS=Arabidopsis thaliana GN=GSTU7 PE=2 SV=1	4e-58	gnl|CDD|198294 cd03185. GST_C_Tau. C-terminal. alpha helical domain of Class Tau Glutathione S-transferases. Glutathione S-transferase (GST) C-terminal domain family. Class Tau subfamily; GSTs are cytosolic dimeric proteins involved in cellular detoxification by catalyzing the conjugation of glutathione (GSH) with a wide range of endogenous and xenobiotic alkylating agents. including carcinogens.…	3e-41	tr|A3FMP5|A3FMP5_SOLLC Glutathione-S-transferase OS=Solanum lycopersicum GN=gst PE=2 SV=1	1e-81	ref|NP_001234222.1| glutathione-S-transferase [Solanum lycopersicum] gb|ABN54441.1| glutathione-S-transferase [Solanum lycopersicum]	1e-81	lcl|Q9FQE4_SOYBN/60-190 PF00043.20;GST_C;	1e-33	O	GO:0004364.glutathione transferase activity;GO:0006952.defense response;GO:0009734.auxin mediated signaling pathway;GO:0006950.response to stress;GO:0016740.transferase activity;	EC:2.5.1.18	K00799	ko00480. Glutathione metabolism;ko00980. Metabolism of xenobiotics by cytochrome P450;ko00982. Drug metabolism - cytochrome P450;ko05204. Chemical carcinogenesis;
	comp33150_c0_seq1	55.5	16.1875	0.75	68.3333	29.75	5.79442	6.09452	-0.415037	4.01681	4.89482	MOMAS	Momilactone A synthase	1228	sp|Q7FAE1|MOMAS_ORYSJ Momilactone A synthase OS=Oryza sativa subsp. japonica GN=Os04g0179200 PE=2 SV=1	9e-46	gnl|CDD|187587 cd05326. secoisolariciresinol-DH_like_SDR_c. secoisolariciresinol dehydrogenase (secoisolariciresinol-DH)-like. classical (c) SDRs. Podophyllum secoisolariciresinol-DH is a homo tetrameric. classical SDR that catalyzes the NAD-dependent conversion of (-)-secoisolariciresinol to (-)-matairesinol via a (-)-lactol intermediate. (-)-Matairesinol is an intermediate to various 8'-lignans…	2e-72	tr|G7KNQ1|G7KNQ1_MEDTR Short-chain alcohol dehydrogenase OS=Medicago truncatula GN=MTR_6g023950 PE=4 SV=1	4e-95	ref|XP_003618856.1| Short-chain alcohol dehydrogenase [Medicago truncatula] gb|AES75074.1| Short-chain alcohol dehydrogenase [Medicago truncatula]	3e-95	lcl|B9IFJ9_POPTR/20-259 PF13561.1;adh_short_C2;	1e-87	R	GO:0047044.androstan-3-alpha.17-beta-diol dehydrogenase activity;GO:0019439.aromatic compound catabolic process;GO:0008152.metabolic process;GO:0055114.oxidation-reduction process;GO:0005488.binding;GO:0009636.response to toxin;GO:0016491.oxidoreductase activity;	-	-	-
	comp331665_c0_seq1	0	0	0.01	57	21	#NUM!	5.83289	-6.64386	#NUM!	4.39232	EXLA2	Expansin-like A2	510	sp|Q9SVE5|EXLA2_ARATH Expansin-like A2 OS=Arabidopsis thaliana GN=EXLA2 PE=2 SV=1	2e-50	-	-	tr|B9T775|B9T775_RICCO Beta-expansin 1a. putative OS=Ricinus communis GN=RCOM_0235100 PE=3 SV=1	2e-60	ref|XP_002534094.1| Beta-expansin 1a precursor. putative [Ricinus communis] gb|EEF28288.1| Beta-expansin 1a precursor. putative [Ricinus communis]	2e-60	lcl|D7EZH2_IPOBA/152-235 PF01357.16;Pollen_allerg_1;	1e-44	-	GO:0019953.sexual reproduction;GO:0005576.extracellular region;	-	-	-
	comp33562_c0_seq1	0	0	1.33333	2.45833	2	#NUM!	1.29768	0.415037	#NUM!	1	CBL1	protein phosphatase 3. regulatory subunit	201	sp|Q7XC27|CNBL1_ORYSJ Calcineurin B-like protein 1 OS=Oryza sativa subsp. japonica GN=CBL1 PE=2 SV=2	1e-19	-	-	tr|A8TWY2|A8TWY2_GOSHI CBL1 OS=Gossypium hirsutum GN=CBL1 PE=2 SV=1	4e-20	gb|ABW06388.1| CBL1 [Gossypium hirsutum]	4e-20	lcl|A8TWY2_GOSHI/48-99 PF13833.1;EF_hand_6;	1e-17	T	GO:0005509.calcium ion binding;	-	K06268	ko04010. MAPK signaling pathway;ko04020. Calcium signaling pathway;ko04114. Oocyte meiosis;ko04210. Apoptosis;ko04310. Wnt signaling pathway;ko04360. Axon guidance;ko04370. VEGF signaling pathway;ko04380. Osteoclast differentiation;ko04650. Natural killer cell mediated cytotoxicity;ko04660. T cell receptor signaling pathway;ko04662. B cell receptor signaling pathway;ko04720. Long-term potentiatio…
	comp34309_c0_seq1	0	5.71053	0.657895	-	3.8	#NUM!	-	-0.604071	2.51362	1.926	CHIT1B	chitinase	996	sp|P51613|CHIB_VITVI Basic endochitinase OS=Vitis vinifera GN=CHIT1B PE=2 SV=1	1e-140	gnl|CDD|201064 pfam00182. Glyco_hydro_19. Chitinase class I.	2e-164	tr|P93154|P93154_GOSHI Chitinase OS=Gossypium hirsutum PE=4 SV=1	0	emb|CAA92277.1| chitinase [Gossypium hirsutum]	0	lcl|P93154_GOSHI/25-256 PF00182.14;Glyco_hydro_19;	3e-172	R	GO:0050832.defense response to fungus;GO:0008152.metabolic process;GO:0016998.cell wall macromolecule catabolic process;GO:0031640.killing of cells of other organism;GO:0016798.hydrolase activity. acting on glycosyl bonds;GO:0005773.vacuole;GO:0009626.plant-type hypersensitive response;GO:0016787.hydrolase activity;GO:0006032.chitin catabolic process;GO:0008061.chitin binding;GO:0006952.defense r…	EC:3.2.1.14	K01183	ko00520. Amino sugar and nucleotide sugar metabolism;
	comp370598_c0_seq1	0.21875	0	0.265625	2.47059	2.70588	-2.19265	1.30485	-1.91254	#NUM!	1.4361	CML15	calcium-binding protein CML	568	sp|Q9FZ75|CML15_ARATH Probable calcium-binding protein CML15 OS=Arabidopsis thaliana GN=CML15 PE=2 SV=1	2e-63	gnl|CDD|185504 PTZ00184. PTZ00184. calmodulin; Provisional.	2e-32	tr|B9RE62|B9RE62_RICCO Calmodulin. putative OS=Ricinus communis GN=RCOM_1618710 PE=4 SV=1	1e-66	ref|XP_002512001.1| Calmodulin. putative [Ricinus communis] gb|EEF50670.1| Calmodulin. putative [Ricinus communis]	1e-66	lcl|B9RLA1_RICCO/87-148 PF13499.1;EF_hand_5;	4e-28	TZD	GO:0032440.2-alkenal reductase [NAD(P)] activity;GO:0005509.calcium ion binding;GO:0055114.oxidation-reduction process;GO:0016491.oxidoreductase activity;	-	K13448	ko04626. Plant-pathogen interaction;
	comp393162_c0_seq1	0.338983	0	0.118644	11.2857	32.1429	-1.56071	3.49643	-3.07529	#NUM!	5.00643	MPK7	Mitogen-activated protein kinase 7	273	sp|Q39027|MPK7_ARATH Mitogen-activated protein kinase 7 OS=Arabidopsis thaliana GN=MPK7 PE=2 SV=2	8e-60	gnl|CDD|143363 cd07858. STKc_TEY_MAPK_plant. Catalytic domain of the Serine/Threonine Kinases. TEY Mitogen-Activated Protein Kinases from Plants. Serine/Threonine Kinases (STKs). Plant TEY Mitogen-Activated Protein Kinase (MAPK) subfamily. catalytic (c) domain. STKs catalyze the transfer of the gamma-phosphoryl group from ATP to serine/threonine residues on protein substrates. The TEY MAPK subfam…	5e-72	tr|D7MBH7|D7MBH7_ARALL ATMPK14 OS=Arabidopsis lyrata subsp. lyrata GN=ARALYDRAFT_353194 PE=4 SV=1	6e-59	ref|XP_002867014.1| ATMPK14 [Arabidopsis lyrata subsp. lyrata] gb|EFH43273.1| ATMPK14 [Arabidopsis lyrata subsp. lyrata]	5e-59	lcl|E4MYE7_THEHA/32-319 PF00069.20;Pkinase;	2e-60	TRD	GO:0016310.phosphorylation;GO:0005524.ATP binding;GO:0004674.protein serine/threonine kinase activity;GO:0016301.kinase activity;GO:0004672.protein kinase activity;GO:0000166.nucleotide binding;GO:0006468.protein phosphorylation;GO:0016740.transferase activity;GO:0004707.MAP kinase activity;GO:0016772.transferase activity. transferring phosphorus-containing groups;	EC:2.7.11.24	K04371	ko04010. MAPK signaling pathway;ko04012. ErbB signaling pathway;ko04013. MAPK signaling pathway - fly;ko04062. Chemokine signaling pathway;ko04066. HIF-1 signaling pathway;ko04114. Oocyte meiosis;ko04150. mTOR signaling pathway;ko04151. PI3K-Akt signaling pathway;ko04270. Vascular smooth muscle contraction;ko04320. Dorso-ventral axis formation;ko04350. TGF-beta signaling pathway;ko04360. Axon gui…
	comp407418_c0_seq1	3.08	4.96	0.2	0	10.4	1.62293	#NUM!	-2.32193	2.31034	3.37851	DRL27	disease resistance protein	863	sp|Q9T048|DRL27_ARATH Disease resistance protein At4g27190 OS=Arabidopsis thaliana GN=At4g27190 PE=2 SV=1	7e-49	-	-	tr|Q945Z0|Q945Z0_THECC NBS/LRR resistance protein-like protein (Fragment) OS=Theobroma cacao PE=4 SV=1	2e-75	gb|AAL01016.1|AF402748_1 NBS/LRR resistance protein-like protein [Theobroma cacao]	2e-75	lcl|Q945Y2_THECC/1-252 PF00931.17;NB-ARC;	1e-74	T	GO:0005524.ATP binding;GO:0006915.apoptotic process;	-	-	-
	comp41484_c0_seq1	0.25	0	0.5	-	4	-2	-	-1	#NUM!	2	ERDL5	Sugar transporter ERD6-like 5	1466	sp|Q3ECP7|ERDL5_ARATH Sugar transporter ERD6-like 5 OS=Arabidopsis thaliana GN=At1g54730 PE=2 SV=2	6e-162	gnl|CDD|200987 pfam00083. Sugar_tr. Sugar (and other) transporter.	3e-86	tr|B9MZS5|B9MZS5_POPTR Predicted protein OS=Populus trichocarpa GN=POPTRDRAFT_1112835 PE=3 SV=1	0	ref|XP_002328551.1| predicted protein [Populus trichocarpa] gb|EEE76631.1| predicted protein [Populus trichocarpa]	0	lcl|B9MZS5_POPTR/23-473 PF00083.19;Sugar_tr;	0	R	GO:0016020.membrane;GO:0006810.transport;GO:0055085.transmembrane transport;GO:0016021.integral to membrane;GO:0022891.substrate-specific transmembrane transporter activity;GO:0022857.transmembrane transporter activity;GO:0005215.transporter activity;	-	-	-
	comp41643_c0_seq1	0	2.7404	0.803379	-	2.72849	#NUM!	-	-0.315847	1.45439	1.4481	P5CS	glutamate-5-semialdehyde dehydrogenase	236	sp|O04015|P5CS_ACTDE Delta-1-pyrroline-5-carboxylate synthase OS=Actinidia deliciosa PE=2 SV=1	2e-39	gnl|CDD|178039 PLN02418. PLN02418. delta-1-pyrroline-5-carboxylate synthase.	1e-60	tr|Q8LRT0|Q8LRT0_SUASA Delta 1-pyrroline-5-carboxylate synthetase (Fragment) OS=Suaeda salsa GN=P5CS PE=2 SV=1	3e-43	gb|AAM28630.1|AF503911_1 delta 1-pyrroline-5-carboxylate synthetase [Suaeda salsa]	3e-43	lcl|PROA_METPP/311-420 PF00171.17;Aldedh;	2e-19	E	GO:0006561.proline biosynthetic process;GO:0016310.phosphorylation;GO:0008652.cellular amino acid biosynthetic process;GO:0005524.ATP binding;GO:0055114.oxidation-reduction process;GO:0005737.cytoplasm;GO:0000166.nucleotide binding;GO:0004349.glutamate 5-kinase activity;GO:0003842.1-pyrroline-5-carboxylate dehydrogenase activity;GO:0016491.oxidoreductase activity;GO:0016620.oxidoreductase activit…	EC:1.2.1.41	K00147	ko00330. Arginine and proline metabolism;
	comp420056_c0_seq1	7.125	7	3.375	-	6.07407	2.83289	-	1.75489	2.80735	2.60266	POD15	peroxidase	889	sp|Q9LEH3|PER15_IPOBA Peroxidase 15 OS=Ipomoea batatas GN=pod PE=1 SV=1	1e-166	gnl|CDD|173827 cd00693. secretory_peroxidase. Horseradish peroxidase and related secretory plant peroxidases. Secretory peroxidases belong to class III of the plant heme-dependent peroxidase superfamily. All members of the superfamily share a heme prosthetic group and catalyze a multistep oxidative reaction involving hydrogen peroxide as the electron acceptor. Class III peroxidases are found in t…	2e-170	tr|B9II98|B9II98_POPTR Predicted protein OS=Populus trichocarpa GN=POPTRDRAFT_777213 PE=3 SV=1	3e-172	ref|XP_002322726.1| predicted protein [Populus trichocarpa] gb|EEF04487.1| predicted protein [Populus trichocarpa]	3e-172	lcl|B9SXK5_RICCO/48-297 PF00141.18;peroxidase;	1e-142	-	GO:0006979.response to oxidative stress;GO:0046872.metal ion binding;GO:0020037.heme binding;GO:0004601.peroxidase activity;GO:0005576.extracellular region;GO:0042744.hydrogen peroxide catabolic process;GO:0055114.oxidation-reduction process;GO:0016491.oxidoreductase activity;	EC:1.11.1.7	K00430	ko00360. Phenylalanine metabolism;ko00680. Methane metabolism;ko00940. Phenylpropanoid biosynthesis;
	comp42230_c0_seq1	2.84483	0	0.568966	2.30303	2.75758	1.50834	1.20353	-0.813587	#NUM!	1.4634	PP2B12	Phloem protein 2	570	sp|Q9FLU7|P2B12_ARATH Putative F-box protein PP2-B12 OS=Arabidopsis thaliana GN=PP2B12 PE=4 SV=1	1e-27	gnl|CDD|206467 pfam14299. PP2. Phloem protein 2. Phloem protein 2 (PP2) is one of the most abundant and enigmatic proteins in the phloem sap. PP2 is translocated in the assimilate stream where its lectin activity or RNA-binding properties can exert effects over long distances.	1e-54	tr|A9PEI4|A9PEI4_POPTR Putative uncharacterized protein OS=Populus trichocarpa PE=2 SV=1	7e-36	gb|ABK94787.1| unknown [Populus trichocarpa]	7e-36	lcl|D7KX92_ARALL/91-257 PF14299.1;PP2;	1e-33	-	-	-	-	-
	comp43365_c0_seq1	6.05495	12.0989	0.010989	66	930	2.59811	6.04439	-6.50779	3.5968	9.86109	DGK. dgkA	diacylglycerol kinase (ATP dependent)	244	sp|Q39017|DGK1_ARATH Diacylglycerol kinase 1 OS=Arabidopsis thaliana GN=DGK1 PE=1 SV=2	4e-41	gnl|CDD|197486 smart00046. DAGKc. Diacylglycerol kinase catalytic domain (presumed). Diacylglycerol (DAG) is a second messenger that acts as a protein kinase C activator. DAG can be produced from the hydrolysis of phosphatidylinositol 4.5-bisphosphate (PIP2) by a phosphoinositide-specific phospholipase C and by the degradation of phosphatidylcholine (PC) by a phospholipase C or the concerted acti…	5e-13	tr|B9RLR5|B9RLR5_RICCO Diacylglycerol kinase. theta. putative OS=Ricinus communis GN=RCOM_1470420 PE=4 SV=1	2e-44	ref|XP_002514684.1| diacylglycerol kinase. theta. putative [Ricinus communis] gb|EEF47790.1| diacylglycerol kinase. theta. putative [Ricinus communis]	2e-44	lcl|B9I2W0_POPTR/358-492 PF00781.19;DAGK_cat;	1e-36	IT	GO:0004143.diacylglycerol kinase activity;GO:0016310.phosphorylation;GO:0007205.protein kinase C-activating G-protein coupled receptor signaling pathway;GO:0016301.kinase activity;GO:0005622.intracellular;GO:0016740.transferase activity;GO:0035556.intracellular signal transduction;	EC:2.7.1.107	K00901	ko00561. Glycerolipid metabolism;ko00564. Glycerophospholipid metabolism;ko04070. Phosphatidylinositol signaling system;
	comp43666_c0_seq1	7.7	15.2	1.8	5.72222	29	2.94486	2.51658	0.847997	3.926	4.85798	FAD2	omega-6 fatty acid desaturase (delta-12 desaturase)	1537	sp|P48630|FD6E1_SOYBN Omega-6 fatty acid desaturase. endoplasmic reticulum isozyme 1 OS=Glycine max GN=FAD2-1 PE=2 SV=1	0	gnl|CDD|178121 PLN02505. PLN02505. omega-6 fatty acid desaturase.	0	tr|E3VVQ9|E3VVQ9_GOSHI Delta-12 oleate desaturase OS=Gossypium hirsutum PE=2 SV=1	0	gb|ADP02395.1| delta-12 oleate desaturase [Gossypium hirsutum]	0	lcl|E3VVQ9_GOSHI/79-346 PF00487.19;FA_desaturase;	0	-	GO:0016020.membrane;GO:0005783.endoplasmic reticulum;GO:0055114.oxidation-reduction process;GO:0016717.oxidoreductase activity. acting on paired donors. with oxidation of a pair of donors resulting in the reduction of molecular oxygen to two molecules of water;GO:0016720.delta12-fatty acid dehydrogenase activity;GO:0016021.integral to membrane;GO:0005789.endoplasmic reticulum membrane;GO:0006633.…	EC:1.14.19.-	K10256	ko01040. Biosynthesis of unsaturated fatty acids;
	comp442910_c0_seq1	#DIV/0!	#DIV/0!	#DIV/0!	4.16667	0	#DIV/0!	2.05889	#DIV/0!	#DIV/0!	#NUM!	ABCB1	ATP-binding cassette. subfamily B (MDR/TAP). member 1	394	sp|Q9C7F2|AB14B_ARATH ABC transporter B family member 14 OS=Arabidopsis thaliana GN=ABCB14 PE=3 SV=1	1e-25	-	-	tr|F6H7B1|F6H7B1_VITVI Putative uncharacterized protein OS=Vitis vinifera GN=VIT_16s0098g00570 PE=3 SV=1	2e-63	emb|CBI23123.3| unnamed protein product [Vitis vinifera]	2e-63	lcl|Q7EYH1_ORYSJ/690-962 PF00664.18;ABC_membrane;	9e-21	Q	GO:0006810.transport;GO:0055085.transmembrane transport;GO:0005524.ATP binding;GO:0042626.ATPase activity. coupled to transmembrane movement of substances;GO:0016787.hydrolase activity;GO:0015440.peptide-transporting ATPase activity;GO:0000166.nucleotide binding;GO:0006200.ATP catabolic process;GO:0016021.integral to membrane;GO:0017111.nucleoside-triphosphatase activity;GO:0008559.xenobiotic-tra…	-	K05658	ko02010. ABC transporters;ko04976. Bile secretion;
	comp44656_c0_seq1	4.5	5.5	2	5	6.58333	2.16993	2.32193	1	2.45943	2.71882	ATL42	E3 ubiquitin-protein ligase ATL42	1186	sp|Q5XF85|ATL42_ARATH E3 ubiquitin-protein ligase ATL42 OS=Arabidopsis thaliana GN=ATL42 PE=1 SV=2	1e-93	gnl|CDD|205816 pfam13639. zf-RING_2. Ring finger domain.	1e-15	tr|F6HH04|F6HH04_VITVI Putative uncharacterized protein OS=Vitis vinifera GN=VIT_11s0016g03420 PE=4 SV=1	2e-127	ref|XP_002280643.1| PREDICTED: E3 ubiquitin-protein ligase ATL42 [Vitis vinifera]	5e-128	lcl|D7TBJ0_VITVI/160-206 PF13639.1;zf-RING_2;	2e-24	-	GO:0046872.metal ion binding;GO:0008270.zinc ion binding;	-	-	-
	comp447011_c0_seq1	0	2.43636	0.254545	0	7.35714	#NUM!	#NUM!	-1.974	1.28473	2.87915	GST. gst	glutathione S-transferase	396	sp|Q9SR36|GSTU8_ARATH Glutathione S-transferase U8 OS=Arabidopsis thaliana GN=GSTU8 PE=2 SV=1	1e-46	gnl|CDD|48607 cd03058. GST_N_Tau. GST_N family. Class Tau subfamily; GSTs are cytosolic dimeric proteins involved in cellular detoxification by catalyzing the conjugation of glutathione (GSH) with a wide range of endogenous and xenobiotic alkylating agents. including carcinogens. therapeutic drugs. environmental toxins and products of oxidative stress. The GST fold contains an N-terminal TRX-fold…	5e-40	tr|B4XRA3|B4XRA3_GOSHI Glutathione S-transferase OS=Gossypium hirsutum GN=GST PE=2 SV=1	1e-57	gb|ABW69659.2| glutathione S-transferase [Gossypium hirsutum]	1e-57	lcl|B4XRA3_GOSHI/7-83 PF13417.1;GST_N_3;	3e-38	O	GO:0004364.glutathione transferase activity;GO:0006950.response to stress;GO:0016740.transferase activity;	EC:2.5.1.18	K00799	ko00480. Glutathione metabolism;ko00980. Metabolism of xenobiotics by cytochrome P450;ko00982. Drug metabolism - cytochrome P450;ko05204. Chemical carcinogenesis;
	comp44824_c0_seq1	16.0763	2	1.78626	7.74786	6.47436	4.00687	2.9538	0.836942	1	2.69474	LEA7-D	Late embryogenesis abundant protein D-7	446	sp|P13939|LEAD7_GOSHI Late embryogenesis abundant protein D-7 OS=Gossypium hirsutum PE=2 SV=1	2e-54	-	-	tr|E5FHY4|E5FHY4_ARAHY Late embryogenesis abundant protein group 3 protein OS=Arachis hypogaea GN=LEA3-1 PE=2 SV=1	9e-18	sp|P13939.1|LEAD7_GOSHI RecName: Full=Late embryogenesis abundant protein D-7; Short=LEA D-7 emb|CAA33194.1| D 29 protein [Gossypium hirsutum] emb|CAA31589.1| D-7 Lea protein [Gossypium hirsutum] prf||1601521A Lea D-7 gene	5e-53	lcl|LEAD7_GOSHI/1-135 PB006621; Pfam-B_6621;	1e-52	-	-	-	-	-
	comp463658_c0_seq1	0.133333	0	0.316667	2.07895	2.05263	-2.90689	1.05585	-1.65896	#NUM!	1.03747	PME68	pectinesterase 68	250	sp|Q8LPF3|PME68_ARATH Probable pectinesterase 68 OS=Arabidopsis thaliana GN=PME68 PE=2 SV=1	3e-39	gnl|CDD|178241 PLN02634. PLN02634. probable pectinesterase.	2e-52	tr|B9GYB4|B9GYB4_POPTR Pectinesterase (Fragment) OS=Populus trichocarpa GN=POPTRDRAFT_415166 PE=3 SV=1	2e-37	ref|XP_003550907.1| PREDICTED: probable pectinesterase 68-like [Glycine max]	1e-38	lcl|PME68_ARATH/60-354 PF01095.14;Pectinesterase;	6e-39	-	GO:0045330.aspartyl esterase activity;GO:0016787.hydrolase activity;GO:0005618.cell wall;GO:0030599.pectinesterase activity;GO:0042545.cell wall modification;	-	-	-
	comp46774_c0_seq1	2.65	0.4	0.65	4.15385	6.07692	1.40599	2.05445	-0.621488	-1.32193	2.60334	TXNL4A. DIB1	U5 snRNP protein. DIM1 family	245	sp|P83877|TXN4A_MOUSE Thioredoxin-like protein 4A OS=Mus musculus GN=Txnl4a PE=2 SV=1	3e-19	gnl|CDD|177804 PLN00410. PLN00410. U5 snRNP protein. DIM1 family; Provisional.	4e-29	tr|Q7XJB7|Q7XJB7_SOYBN Putative DIM-like protein (Fragment) OS=Glycine max GN=DIM PE=2 SV=1	2e-21	gb|AAP85544.1| putative DIM-like protein [Glycine max]	2e-21	lcl|Q1EP80_MUSAC/71-185 PF02966.11;DIM1;	2e-22	AD	GO:0006397.mRNA processing;GO:0005634.nucleus;GO:0005681.spliceosomal complex;GO:0051301.cell division;GO:0008380.RNA splicing;GO:0007049.cell cycle;GO:0007067.mitosis;	-	K12859	ko03040. Spliceosome;
	comp47695_c0_seq1	60.5263	154.526	0.368421	50.4286	182	5.91949	5.65617	-1.44057	7.27171	7.50779	aceA	isocitrate lyase	1969	sp|P17069|ACEA_GOSHI Isocitrate lyase OS=Gossypium hirsutum PE=2 SV=1	0	gnl|CDD|178480 PLN02892. PLN02892. isocitrate lyase.	0	tr|F6HIK1|F6HIK1_VITVI Isocitrate lyase OS=Vitis vinifera GN=VIT_12s0059g02350 PE=3 SV=1	0	sp|P17069.1|ACEA_GOSHI RecName: Full=Isocitrate lyase; Short=ICL; Short=Isocitrase; Short=Isocitratase emb|CAA36381.1| unnamed protein product [Gossypium hirsutum]	0	lcl|B9SUS2_RICCO/21-551 PF00463.16;ICL;	0	C	GO:0006097.glyoxylate cycle;GO:0008152.metabolic process;GO:0005777.peroxisome;GO:0003824.catalytic activity;GO:0004451.isocitrate lyase activity;GO:0019752.carboxylic acid metabolic process;GO:0006099.tricarboxylic acid cycle;GO:0016829.lyase activity;GO:0009514.glyoxysome;	EC:4.1.3.1	K01637	ko00630. Glyoxylate and dicarboxylate metabolism;
	comp48077_c0_seq1	0	0.227027	0.383784	-	4.76056	#NUM!	-	-1.38163	-2.13906	2.25113	ECA4	Ca2+-transporting ATPase	268	sp|Q9XES1|ECA4_ARATH Calcium-transporting ATPase 4. endoplasmic reticulum-type OS=Arabidopsis thaliana GN=ECA4 PE=2 SV=2	4e-44	gnl|CDD|200073 TIGR01116. ATPase-IIA1_Ca. sarco/endoplasmic reticulum calcium-translocating P-type ATPase. This model describes the P-type ATPase responsible for translocating calcium ions across the endoplasmic reticulum membrane of eukaryotes. and is of particular importance in the sarcoplasmic reticulum of skeletal and cardiac muscle in vertebrates. These pumps transfer Ca2+ from the cytoplasm…	5e-47	tr|B9T3I8|B9T3I8_RICCO Calcium-transporting atpase 4. endoplasmic reticulum-type. putative OS=Ricinus communis GN=RCOM_1263960 PE=4 SV=1	6e-46	ref|XP_002532807.1| calcium-transporting atpase 4. endoplasmic reticulum-type. putative [Ricinus communis] gb|EEF29564.1| calcium-transporting atpase 4. endoplasmic reticulum-type. putative [Ricinus communis]	5e-46	lcl|B9T3I8_RICCO/18-226 PF00702.21;Hydrolase;	2e-49	P	GO:0016020.membrane;GO:0005783.endoplasmic reticulum;GO:0005524.ATP binding;GO:0016529.sarcoplasmic reticulum;GO:0006754.ATP biosynthetic process;GO:0016787.hydrolase activity;GO:0000166.nucleotide binding;GO:0016021.integral to membrane;GO:0033017.sarcoplasmic reticulum membrane;GO:0006810.transport;GO:0008152.metabolic process;GO:0015662.ATPase activity. coupled to transmembrane movement of ion…	EC:3.6.3.8	K01537	-
	comp48482_c0_seq2	0	4.33793	0.062069	0	27.4444	#NUM!	#NUM!	-4.00998	2.11701	4.77844	HSP20	HSP20 family protein	336	sp|P04793|HSP13_SOYBN 17.5 kDa class I heat shock protein OS=Glycine max GN=HSP17.5-M PE=3 SV=1	2e-19	-	-	tr|A8WCV1|A8WCV1_GOSHI Low molecular weight heat shock protein OS=Gossypium hirsutum GN=LMWHSP2 PE=2 SV=1	9e-22	gb|ABW89468.1| low molecular weight heat shock protein [Gossypium hirsutum]	8e-22	lcl|A8WCV1_GOSHI/49-152 PF00011.16;HSP20;	5e-22	-	GO:0006950.response to stress;GO:0005737.cytoplasm;	-	K13993	ko04141. Protein processing in endoplasmic reticulum;
	comp486175_c0_seq1	0.481481	0	0.530864	2.2093	3.97674	-1.05445	1.14359	-0.913585	#NUM!	1.99159	CIPK	CBL-interacting serine/threonine-protein kinase	350	-	-	-	-	tr|B9T6V8|B9T6V8_RICCO CBL-interacting serine/threonine-protein kinase. putative OS=Ricinus communis GN=RCOM_0370920 PE=4 SV=1	1e-16	ref|XP_002533977.1| CBL-interacting serine/threonine-protein kinase. putative [Ricinus communis] gb|EEF28408.1| CBL-interacting serine/threonine-protein kinase. putative [Ricinus communis]	9e-17	-	-	-	GO:0016310.phosphorylation;GO:0007165.signal transduction;GO:0005524.ATP binding;GO:0016301.kinase activity;GO:0006468.protein phosphorylation;GO:0004674.protein serine/threonine kinase activity;GO:0000166.nucleotide binding;GO:0004672.protein kinase activity;GO:0004683.calmodulin-dependent protein kinase activity;GO:0016740.transferase activity;GO:0016772.transferase activity. transferring phosp…	-	-	-
	comp49655_c0_seq1	3.11276	3.71766	0.126748	10.5034	43.3034	1.6382	3.39279	-2.97996	1.89439	5.43641	PBP1	Calcium-binding protein PBP1	554	sp|Q9LSQ6|PBP1_ARATH Calcium-binding protein PBP1 OS=Arabidopsis thaliana GN=PBP1 PE=1 SV=1	6e-34	gnl|CDD|206004 pfam13833. EF_hand_6. EF-hand domain pair.	4e-15	tr|B9INT1|B9INT1_POPTR Predicted protein OS=Populus trichocarpa GN=POPTRDRAFT_574558 PE=4 SV=1	1e-43	ref|XP_002326096.1| predicted protein [Populus trichocarpa] gb|EEF00478.1| predicted protein [Populus trichocarpa]	1e-43	lcl|C6T3M0_SOYBN/37-90 PF13833.1;EF_hand_6;	3e-22	ZDT	GO:0005509.calcium ion binding;	-	-	-
	comp498000_c0_seq1	2.81818	3.90909	2	2.5	5.04545	1.49476	1.32193	1	1.96683	2.33498	POD15	peroxidase	642	sp|Q9LEH3|PER15_IPOBA Peroxidase 15 OS=Ipomoea batatas GN=pod PE=1 SV=1	4e-116	gnl|CDD|173827 cd00693. secretory_peroxidase. Horseradish peroxidase and related secretory plant peroxidases. Secretory peroxidases belong to class III of the plant heme-dependent peroxidase superfamily. All members of the superfamily share a heme prosthetic group and catalyze a multistep oxidative reaction involving hydrogen peroxide as the electron acceptor. Class III peroxidases are found in t…	1e-109	tr|B9II98|B9II98_POPTR Predicted protein OS=Populus trichocarpa GN=POPTRDRAFT_777213 PE=3 SV=1	3e-120	ref|XP_002322726.1| predicted protein [Populus trichocarpa] gb|EEF04487.1| predicted protein [Populus trichocarpa]	2e-120	lcl|Q08IT3_POPAL/42-291 PF00141.18;peroxidase;	3e-93	-	GO:0006979.response to oxidative stress;GO:0046872.metal ion binding;GO:0020037.heme binding;GO:0004601.peroxidase activity;GO:0005576.extracellular region;GO:0042744.hydrogen peroxide catabolic process;GO:0055114.oxidation-reduction process;GO:0016491.oxidoreductase activity;	EC:1.11.1.7	K00430	ko00360. Phenylalanine metabolism;ko00680. Methane metabolism;ko00940. Phenylpropanoid biosynthesis;
	comp50306_c0_seq1	#DIV/0!	#DIV/0!	#DIV/0!	2.47619	2	#DIV/0!	1.30812	#DIV/0!	#DIV/0!	1	POT8	Potassium transporter 8	229	sp|Q9M7J9|POT8_ARATH Potassium transporter 8 OS=Arabidopsis thaliana GN=POT8 PE=2 SV=2	8e-17	gnl|CDD|177753 PLN00149. PLN00149. potassium transporter; Provisional.	1e-27	tr|D5LGD3|D5LGD3_GOSHI High-affinity potassium transporter protein 2 (Fragment) OS=Gossypium hirsutum GN=HAK2 PE=2 SV=1	1e-21	gb|ADF36482.1| high-affinity potassium transporter protein 2 [Gossypium hirsutum]	1e-21	-	-	-	GO:0016020.membrane;GO:0071805.potassium ion transmembrane transport;GO:0015079.potassium ion transmembrane transporter activity;	-	-	-
	comp52318_c0_seq1	10.7222	17.6667	0.277778	10.2	28.4	3.42253	3.3505	-1.848	4.14296	4.82782	CYP93A1	Cytochrome P450 93A1	1926	sp|Q42798|C93A1_SOYBN Cytochrome P450 93A1 OS=Glycine max GN=CYP93A1 PE=2 SV=1	0	gnl|CDD|178290 PLN02687. PLN02687. flavonoid 3'-monooxygenase.	1e-138	tr|B9N6W5|B9N6W5_POPTR Predicted protein OS=Populus trichocarpa GN=POPTRDRAFT_811528 PE=3 SV=1	0	ref|XP_002330996.1| predicted protein [Populus trichocarpa] gb|EEF10057.1| predicted protein [Populus trichocarpa]	0	lcl|B9N6W5_POPTR/35-506 PF00067.17;p450;	0	Q	GO:0016020.membrane;GO:0009055.electron carrier activity;GO:0020037.heme binding;GO:0005506.iron ion binding;GO:0055114.oxidation-reduction process;GO:0016705.oxidoreductase activity. acting on paired donors. with incorporation or reduction of molecular oxygen;GO:0046872.metal ion binding;GO:0033771.licodione synthase activity;GO:0016021.integral to membrane;GO:0004497.monooxygenase activity;GO:0…	-	-	-
	comp52442_c0_seq1	0.433862	0	0.137566	0	2.07692	-1.20469	#NUM!	-2.8618	#NUM!	1.05445	POD21	peroxidase	715	sp|Q42580|PER21_ARATH Peroxidase 21 OS=Arabidopsis thaliana GN=PER21 PE=1 SV=1	5e-129	gnl|CDD|173827 cd00693. secretory_peroxidase. Horseradish peroxidase and related secretory plant peroxidases. Secretory peroxidases belong to class III of the plant heme-dependent peroxidase superfamily. All members of the superfamily share a heme prosthetic group and catalyze a multistep oxidative reaction involving hydrogen peroxide as the electron acceptor. Class III peroxidases are found in t…	5e-105	tr|C1KA92|C1KA92_POPTR Peroxidase OS=Populus trichocarpa GN=PO2 PE=2 SV=1	5e-140	gb|ACN97181.1| peroxidase [Populus trichocarpa]	4e-140	lcl|B9MTA2_POPTR/49-293 PF00141.18;peroxidase;	9e-114	-	GO:0006979.response to oxidative stress;GO:0046872.metal ion binding;GO:0020037.heme binding;GO:0004601.peroxidase activity;GO:0055114.oxidation-reduction process;GO:0016491.oxidoreductase activity;	EC:1.11.1.7	K00430	ko00360. Phenylalanine metabolism;ko00680. Methane metabolism;ko00940. Phenylpropanoid biosynthesis;
	comp52570_c0_seq1	3.10251	3.70986	0.125725	10.6692	43.3231	1.63344	3.41538	-2.99165	1.89137	5.43706	PBP1	Calcium-binding protein PBP1	620	sp|Q9LSQ6|PBP1_ARATH Calcium-binding protein PBP1 OS=Arabidopsis thaliana GN=PBP1 PE=1 SV=1	1e-33	gnl|CDD|206004 pfam13833. EF_hand_6. EF-hand domain pair.	6e-15	tr|B9INT1|B9INT1_POPTR Predicted protein OS=Populus trichocarpa GN=POPTRDRAFT_574558 PE=4 SV=1	3e-43	ref|XP_002326096.1| predicted protein [Populus trichocarpa] gb|EEF00478.1| predicted protein [Populus trichocarpa]	3e-43	lcl|C6T3M0_SOYBN/37-90 PF13833.1;EF_hand_6;	5e-22	ZDT	GO:0005509.calcium ion binding;	-	-	-
	comp529709_c0_seq1	0	4.54545	1.27273	2.57143	2.07143	#NUM!	1.36257	0.347923	2.18442	1.05063	ABCG33	ABC transporter G family member 33	331	sp|Q9ZUT8|AB33G_ARATH ABC transporter G family member 33 OS=Arabidopsis thaliana GN=ABCG33 PE=2 SV=1	1e-33	gnl|CDD|178685 PLN03140. PLN03140. ABC transporter G family member; Provisional.	4e-38	tr|A5AFU8|A5AFU8_VITVI Putative uncharacterized protein OS=Vitis vinifera GN=VITISV_020606 PE=4 SV=1	4e-39	emb|CAN62421.1| hypothetical protein VITISV_020606 [Vitis vinifera]	3e-39	lcl|A5AFU8_VITVI/1662-1796 PF01061.19;ABC2_membrane;	3e-16	Q	GO:0016020.membrane;GO:0015074.DNA integration;GO:0003677.DNA binding;GO:0005524.ATP binding;GO:0003676.nucleic acid binding;GO:0000166.nucleotide binding;GO:0017111.nucleoside-triphosphatase activity;GO:0006200.ATP catabolic process;GO:0016887.ATPase activity;	-	-	-
	comp53629_c0_seq1	9.61905	18.6667	0.428571	5	29.4444	3.26589	2.32193	-1.22239	4.22239	4.87992	DGK. dgkA	diacylglycerol kinase (ATP dependent)	526	sp|Q39017|DGK1_ARATH Diacylglycerol kinase 1 OS=Arabidopsis thaliana GN=DGK1 PE=1 SV=2	7e-58	-	-	tr|B9RLR5|B9RLR5_RICCO Diacylglycerol kinase. theta. putative OS=Ricinus communis GN=RCOM_1470420 PE=4 SV=1	4e-73	ref|XP_002514684.1| diacylglycerol kinase. theta. putative [Ricinus communis] gb|EEF47790.1| diacylglycerol kinase. theta. putative [Ricinus communis]	4e-73	-	-	-	GO:0004143.diacylglycerol kinase activity;GO:0016310.phosphorylation;GO:0007205.protein kinase C-activating G-protein coupled receptor signaling pathway;GO:0016301.kinase activity;GO:0005622.intracellular;GO:0016740.transferase activity;GO:0035556.intracellular signal transduction;	EC:2.7.1.107	K00901	ko00561. Glycerolipid metabolism;ko00564. Glycerophospholipid metabolism;ko04070. Phosphatidylinositol signaling system;
	comp54357_c0_seq1	6.16901	13.3887	0.805634	3.56993	11.7692	2.62504	1.8359	-0.311804	3.74295	3.55695	GPX	glutathione peroxidase	631	-	-	-	-	tr|A9PDN5|A9PDN5_POPTR Glutathione peroxidase OS=Populus trichocarpa PE=2 SV=1	4e-34	gb|ABK94488.1| unknown [Populus trichocarpa]	4e-34	lcl|A3FPF8_NELNU/12-120 PF00255.14;GSHPx;	4e-20	-	GO:0006979.response to oxidative stress;GO:0004601.peroxidase activity;GO:0004602.glutathione peroxidase activity;GO:0055114.oxidation-reduction process;GO:0016491.oxidoreductase activity;	EC:1.11.1.9	K00432	ko00480. Glutathione metabolism;ko00590. Arachidonic acid metabolism;
	comp5543_c0_seq1	0	6.26667	0.566667	3	3.11765	#NUM!	1.58496	-0.819428	2.6477	1.64046	GST. gst	glutathione S-transferase	858	sp|P32110|GSTX6_SOYBN Probable glutathione S-transferase OS=Glycine max GN=HSP26-A PE=2 SV=1	2e-58	gnl|CDD|198294 cd03185. GST_C_Tau. C-terminal. alpha helical domain of Class Tau Glutathione S-transferases. Glutathione S-transferase (GST) C-terminal domain family. Class Tau subfamily; GSTs are cytosolic dimeric proteins involved in cellular detoxification by catalyzing the conjugation of glutathione (GSH) with a wide range of endogenous and xenobiotic alkylating agents. including carcinogens.…	1e-40	tr|A3FMP5|A3FMP5_SOLLC Glutathione-S-transferase OS=Solanum lycopersicum GN=gst PE=2 SV=1	1e-81	ref|NP_001234222.1| glutathione-S-transferase [Solanum lycopersicum] gb|ABN54441.1| glutathione-S-transferase [Solanum lycopersicum]	1e-81	lcl|Q9FQE4_SOYBN/60-190 PF00043.20;GST_C;	2e-33	O	GO:0004364.glutathione transferase activity;GO:0006952.defense response;GO:0009734.auxin mediated signaling pathway;GO:0006950.response to stress;GO:0016740.transferase activity;	EC:2.5.1.18	K00799	ko00480. Glutathione metabolism;ko00980. Metabolism of xenobiotics by cytochrome P450;ko00982. Drug metabolism - cytochrome P450;ko05204. Chemical carcinogenesis;
	comp58188_c0_seq1	7.72727	3	1.27273	0	4.14286	2.94996	#NUM!	0.347923	1.58496	2.05063	DNAJB12	DnaJ homolog subfamily B member 12	337	sp|Q9FH28|DNJ49_ARATH Chaperone protein dnaJ 49 OS=Arabidopsis thaliana GN=ATJ49 PE=2 SV=2	1e-30	gnl|CDD|201096 pfam00226. DnaJ. DnaJ domain. DnaJ domains (J-domains) are associated with hsp70 heat-shock system and it is thought that this domain mediates the interaction. DnaJ-domain is therefore part of a chaperone (protein folding) system. The T-antigens. although not in Prosite are confirmed as DnaJ containing domains from literature.	4e-24	tr|A5APG3|A5APG3_VITVI Putative uncharacterized protein OS=Vitis vinifera GN=VITISV_012494 PE=4 SV=1	3e-45	emb|CAN60464.1| hypothetical protein VITISV_012494 [Vitis vinifera]	3e-45	lcl|A5APG3_VITVI/113-174 PF00226.26;DnaJ;	3e-27	-	GO:0006457.protein folding;GO:0051082.unfolded protein binding;GO:0031072.heat shock protein binding;	-	K09518	ko04141. Protein processing in endoplasmic reticulum;
	comp58878_c0_seq1	2.14286	5.39286	0.607143	-	6.60294	1.09954	-	-0.719892	2.43105	2.72311	CML41	calcium-binding protein CML	1047	sp|Q8L3R2|CML41_ARATH Probable calcium-binding protein CML41 OS=Arabidopsis thaliana GN=CML41 PE=2 SV=2	2e-43	-	-	tr|F6H034|F6H034_VITVI Putative uncharacterized protein OS=Vitis vinifera GN=VIT_18s0001g11830 PE=4 SV=1	2e-60	ref|XP_002283570.1| PREDICTED: probable calcium-binding protein CML41-like [Vitis vinifera]	2e-60	lcl|C5WZ86_SORBI/55-179 PF13499.1;EF_hand_5;	5e-31	T	GO:0005509.calcium ion binding;	-	K13448	ko04626. Plant-pathogen interaction;
	comp594418_c0_seq1	4.6	0	0.25	17.6	18	2.20163	4.1375	-2	#NUM!	4.16993	PP185	Pentatricopeptide repeat-containing protein At2g35030	360	sp|O64766|PP185_ARATH Pentatricopeptide repeat-containing protein At2g35030. mitochondrial OS=Arabidopsis thaliana GN=PCMP-E15 PE=2 SV=1	2e-10	-	-	tr|B9S4A9|B9S4A9_RICCO Pentatricopeptide repeat-containing protein. putative OS=Ricinus communis GN=RCOM_0688770 PE=4 SV=1	1e-14	ref|XP_002520828.1| pentatricopeptide repeat-containing protein. putative [Ricinus communis] gb|EEF41537.1| pentatricopeptide repeat-containing protein. putative [Ricinus communis]	9e-15	lcl|B9S4A9_RICCO/207-237 PF01535.15;PPR;	1e-07	-	GO:0005488.binding;	-	-	-
	comp59890_c0_seq1	0.5	7.71429	0.0857143	0	35	-1	#NUM!	-3.54432	2.94753	5.12928	PME7	pectinesterase/pectinesterase inhibitor 7	1568	sp|Q9SRX4|PME7_ARATH Probable pectinesterase/pectinesterase inhibitor 7 OS=Arabidopsis thaliana GN=PME7 PE=2 SV=1	0	gnl|CDD|178315 PLN02713. PLN02713. Probable pectinesterase/pectinesterase inhibitor.	0	tr|B9SAU3|B9SAU3_RICCO Pectinesterase OS=Ricinus communis GN=RCOM_1179060 PE=3 SV=1	0	ref|XP_002523112.1| Pectinesterase-2 precursor. putative [Ricinus communis] gb|EEF39297.1| Pectinesterase-2 precursor. putative [Ricinus communis]	0	lcl|B9GSC4_POPTR/244-543 PF01095.14;Pectinesterase;	0	-	GO:0045330.aspartyl esterase activity;GO:0016787.hydrolase activity;GO:0005618.cell wall;GO:0043086.negative regulation of catalytic activity;GO:0004857.enzyme inhibitor activity;GO:0030599.pectinesterase activity;GO:0042545.cell wall modification;	-	-	-
	comp61911_c0_seq1	0.401163	0	0.540698	-	2.23656	-1.31774	-	-0.887106	#NUM!	1.16128	UGT74B1	N-hydroxythioamide S-beta-glucosyltransferase	305	sp|O48676|U74B1_ARATH UDP-glycosyltransferase 74B1 OS=Arabidopsis thaliana GN=UGT74B1 PE=1 SV=1	9e-21	gnl|CDD|177830 PLN02173. PLN02173. UDP-glucosyl transferase family protein.	3e-26	tr|F6HPK7|F6HPK7_VITVI Putative uncharacterized protein OS=Vitis vinifera GN=VIT_01s0026g00630 PE=3 SV=1	5e-31	emb|CBI32099.3| unnamed protein product [Vitis vinifera]	5e-31	lcl|B9S2K1_RICCO/9-426 PF00201.13;UDPGT;	8e-30	-	GO:0047215.indole-3-acetate beta-glucosyltransferase activity;GO:0016757.transferase activity. transferring glycosyl groups;GO:0008152.metabolic process;GO:0016758.transferase activity. transferring hexosyl groups;GO:0016740.transferase activity;	EC:2.4.1.195	K11820	ko00380. Tryptophan metabolism;ko00966. Glucosinolate biosynthesis;
	comp62020_c0_seq3	3.02174	4	0.826087	2.69737	2.81579	1.59538	1.43155	-0.275634	2	1.49354	CML49	calcium-binding protein CML	1388	sp|Q8W4L0|CML49_ARATH Probable calcium-binding protein CML49 OS=Arabidopsis thaliana GN=CML49 PE=2 SV=1	1e-77	-	-	tr|B9T7A1|B9T7A1_RICCO Ef-hand calcium binding protein. putative OS=Ricinus communis GN=RCOM_0057830 PE=4 SV=1	9e-83	ref|XP_002534120.1| ef-hand calcium binding protein. putative [Ricinus communis] gb|EEF28264.1| ef-hand calcium binding protein. putative [Ricinus communis]	9e-83	lcl|B7FJR4_MEDTR/1-156 PF13499.1;EF_hand_5;	1e-28	T	GO:0005509.calcium ion binding;	-	K13448	ko04626. Plant-pathogen interaction;
	comp62112_c0_seq1	0.328571	0	0.128571	5.77778	10.4444	-1.60572	2.53051	-2.95936	#NUM!	3.38466	PP2B11	Phloem protein 2	1010	sp|Q949S5|P2B11_ARATH F-box protein PP2-B11 OS=Arabidopsis thaliana GN=PP2B11 PE=1 SV=1	1e-56	gnl|CDD|206467 pfam14299. PP2. Phloem protein 2. Phloem protein 2 (PP2) is one of the most abundant and enigmatic proteins in the phloem sap. PP2 is translocated in the assimilate stream where its lectin activity or RNA-binding properties can exert effects over long distances.	2e-73	tr|A9PEI4|A9PEI4_POPTR Putative uncharacterized protein OS=Populus trichocarpa PE=2 SV=1	3e-78	gb|ABK94787.1| unknown [Populus trichocarpa]	3e-78	lcl|B9GME8_POPTR/100-240 PF14299.1;PP2;	3e-48	-	-	-	-	-
	comp62122_c0_seq1	#DIV/0!	#DIV/0!	#DIV/0!	-	2.72727	#DIV/0!	-	#DIV/0!	#DIV/0!	1.44746	LCA1	Ca2+-transporting ATPase	214	sp|Q42883|ECAP_SOLLC Calcium-transporting ATPase. endoplasmic reticulum-type OS=Solanum lycopersicum GN=LCA1 PE=2 SV=1	2e-19	gnl|CDD|200073 TIGR01116. ATPase-IIA1_Ca. sarco/endoplasmic reticulum calcium-translocating P-type ATPase. This model describes the P-type ATPase responsible for translocating calcium ions across the endoplasmic reticulum membrane of eukaryotes. and is of particular importance in the sarcoplasmic reticulum of skeletal and cardiac muscle in vertebrates. These pumps transfer Ca2+ from the cytoplasm…	3e-19	tr|B9SBC9|B9SBC9_RICCO Calcium-transporting atpase 4. endoplasmic reticulum-type. putative OS=Ricinus communis GN=RCOM_0715770 PE=4 SV=1	2e-22	ref|XP_002523298.1| calcium-transporting atpase 4. endoplasmic reticulum-type. putative [Ricinus communis] gb|EEF39014.1| calcium-transporting atpase 4. endoplasmic reticulum-type. putative [Ricinus communis]	2e-22	-	-	P	GO:0016020.membrane;GO:0005783.endoplasmic reticulum;GO:0005524.ATP binding;GO:0016529.sarcoplasmic reticulum;GO:0006754.ATP biosynthetic process;GO:0016787.hydrolase activity;GO:0000166.nucleotide binding;GO:0016021.integral to membrane;GO:0033017.sarcoplasmic reticulum membrane;GO:0006810.transport;GO:0008152.metabolic process;GO:0015662.ATPase activity. coupled to transmembrane movement of ion…	EC:3.6.3.8	K01537	-
	comp623725_c0_seq1	0.0882353	0	0.647059	-	3.04545	-3.5025	-	-0.628031	#NUM!	1.60666	CDPK4	calcium-dependent protein kinase	440	sp|A5A7I7|CDPK4_SOLTU Calcium-dependent protein kinase 4 OS=Solanum tuberosum GN=CPK4 PE=2 SV=1	2e-75	gnl|CDD|34727 COG5126. FRQ1. Ca2+-binding protein (EF-Hand superfamily) [Signal transduction mechanisms / Cytoskeleton / Cell division and chromosome partitioning / General function prediction only].	2e-29	tr|Q5I681|Q5I681_PANGI Calcium-dependent/calmodulin-independent protein kinase (Fragment) OS=Panax ginseng PE=2 SV=1	1e-78	gb|AAW31900.1| calcium-dependent/calmodulin-independent protein kinase [Panax ginseng]	1e-78	lcl|C0P7B2_MAIZE/385-538 PB341195; Pfam-B_341195;	9e-38	TZD	GO:0016020.membrane;GO:0016310.phosphorylation;GO:0005524.ATP binding;GO:0016301.kinase activity;GO:0006468.protein phosphorylation;GO:0004674.protein serine/threonine kinase activity;GO:0004683.calmodulin-dependent protein kinase activity;GO:0000166.nucleotide binding;GO:0004672.protein kinase activity;GO:0005509.calcium ion binding;GO:0016740.transferase activity;GO:0005886.plasma membrane;GO:0…	EC:2.7.11.1	K13412	ko04626. Plant-pathogen interaction;ko05145. Toxoplasmosis;
	comp63086_c0_seq1	2.875	0	0.571429	2.71875	2.75	1.52356	1.44294	-0.807355	#NUM!	1.45943	PP2B12	Phloem protein 2	586	sp|Q9FLU7|P2B12_ARATH Putative F-box protein PP2-B12 OS=Arabidopsis thaliana GN=PP2B12 PE=4 SV=1	1e-27	gnl|CDD|206467 pfam14299. PP2. Phloem protein 2. Phloem protein 2 (PP2) is one of the most abundant and enigmatic proteins in the phloem sap. PP2 is translocated in the assimilate stream where its lectin activity or RNA-binding properties can exert effects over long distances.	4e-54	tr|A9PEI4|A9PEI4_POPTR Putative uncharacterized protein OS=Populus trichocarpa PE=2 SV=1	8e-36	gb|ABK94787.1| unknown [Populus trichocarpa]	8e-36	lcl|D7KX92_ARALL/91-257 PF14299.1;PP2;	1e-33	-	-	-	-	-
	comp64278_c0_seq1	3.25	11.5357	3.25	-	2.05495	1.70044	-	1.70044	3.52804	1.0391	CML36	calcium-binding protein CML	259	sp|Q9SS31|CML36_ARATH Probable calcium-binding protein CML36 OS=Arabidopsis thaliana GN=CML36 PE=2 SV=1	1e-12	gnl|CDD|28933 cd00051. EFh. EF-hand. calcium binding motif; A diverse superfamily of calcium sensors and calcium signal modulators; most examples in this alignment model have 2 active canonical EF hands. Ca2+ binding induces a conformational change in the EF-hand motif. leading to the activation or inactivation of target proteins. EF-hands tend to occur in pairs or higher copy numbers..	1e-06	tr|B9T832|B9T832_RICCO Calcium-binding allergen Ole e. putative OS=Ricinus communis GN=RCOM_0150470 PE=4 SV=1	7e-16	ref|XP_002534401.1| Calcium-binding allergen Ole e. putative [Ricinus communis] gb|EEF27979.1| Calcium-binding allergen Ole e. putative [Ricinus communis]	7e-16	lcl|B9T832_RICCO/144-207 PF13499.1;EF_hand_5;	8e-16	-	GO:0005509.calcium ion binding;	-	K13448	ko04626. Plant-pathogen interaction;
	comp64759_c0_seq1	0	4.30233	1.2093	2.88462	2.61538	#NUM!	1.52838	0.274175	2.10512	1.38702	-	Predicted membrane protein	422	-	-	-	-	tr|A5AS62|A5AS62_VITVI Putative uncharacterized protein OS=Vitis vinifera GN=VIT_07s0005g01250 PE=4 SV=1	3e-20	ref|XP_002275502.1| PREDICTED: transmembrane protein 205 [Vitis vinifera] emb|CAN73725.1| hypothetical protein VITISV_016653 [Vitis vinifera] emb|CBI36931.3| unnamed protein product [Vitis vinifera]	2e-20	-	-	-	-	-	-	-
	comp6503_c0_seq1	4.26316	11	0.526316	3.3	15.4	2.09192	1.72247	-0.925999	3.45943	3.94486	AMY1.1	alpha-amylase	967	sp|P17859|AMYA_VIGMU Alpha-amylase OS=Vigna mungo GN=AMY1.1 PE=2 SV=1	0	gnl|CDD|165762 PLN00196. PLN00196. alpha-amylase; Provisional.	0	tr|B9GNW3|B9GNW3_POPTR Predicted protein OS=Populus trichocarpa GN=POPTRDRAFT_644125 PE=3 SV=1	0	ref|XP_002301187.1| predicted protein [Populus trichocarpa] gb|EEE80460.1| predicted protein [Populus trichocarpa]	0	lcl|B9GNW3_POPTR/20-325 PF00128.19;Alpha-amylase;	6e-165	-	GO:0008152.metabolic process;GO:0004556.alpha-amylase activity;GO:0003824.catalytic activity;GO:0016798.hydrolase activity. acting on glycosyl bonds;GO:0046872.metal ion binding;GO:0043169.cation binding;GO:0016787.hydrolase activity;GO:0005509.calcium ion binding;GO:0005975.carbohydrate metabolic process;GO:0033910.glucan 1.4-alpha-maltotetraohydrolase activity;	EC:3.2.1.1	K01176	ko00500. Starch and sucrose metabolism;ko04973. Carbohydrate digestion and absorption;
	comp65086_c0_seq1	4.06071	6.92857	0.485714	4.83088	6.94118	2.02173	2.27229	-1.04182	2.79256	2.79518	ACOX3	acyl-CoA oxidase	391	sp|P0CZ23|ACOX3_ARATH Acyl-coenzyme A oxidase 3. peroxisomal OS=Arabidopsis thaliana GN=ACX3 PE=1 SV=1	2e-61	gnl|CDD|177946 PLN02312. PLN02312. acyl-CoA oxidase.	2e-96	tr|F6H4X3|F6H4X3_VITVI Acyl-coenzyme A oxidase OS=Vitis vinifera GN=VIT_12s0028g02660 PE=3 SV=1	7e-65	emb|CBI21935.3| unnamed protein product [Vitis vinifera]	9e-66	lcl|E0CTL9_VITVI/196-354 PF00441.19;Acyl-CoA_dh_1;	2e-37	IQ	GO:0016627.oxidoreductase activity. acting on the CH-CH group of donors;GO:0008152.metabolic process;GO:0004129.cytochrome-c oxidase activity;GO:0050660.flavin adenine dinucleotide binding;GO:0005777.peroxisome;GO:0055114.oxidation-reduction process;GO:0006635.fatty acid beta-oxidation;GO:0003997.acyl-CoA oxidase activity;GO:0006631.fatty acid metabolic process;GO:0003995.acyl-CoA dehydrogenase a…	EC:1.3.3.6	K00232	ko00071. Fatty acid metabolism;ko00592. alpha-Linolenic acid metabolism;ko01040. Biosynthesis of unsaturated fatty acids;ko03320. PPAR signaling pathway;ko04146. Peroxisome;
	comp65427_c0_seq1	0	0	0.65	-	2.07692	#NUM!	-	-0.621488	#NUM!	1.05445	-	Leucine rich repeats	359	-	-	gnl|CDD|205079 pfam12799. LRR_4. Leucine Rich repeats (2 copies). Leucine rich repeats are short sequence motifs present in a number of proteins with diverse functions and cellular locations. These repeats are usually involved in protein-protein interactions. Each Leucine Rich Repeat is composed of a beta-alpha unit. These units form elongated non-globular structures. Leucine Rich Repeats are oft…	2e-06	tr|F6H5Y2|F6H5Y2_VITVI Putative uncharacterized protein OS=Vitis vinifera GN=VIT_14s0036g01230 PE=4 SV=1	7e-18	emb|CBI22336.3| unnamed protein product [Vitis vinifera]	5e-18	lcl|D7TUV5_VITVI/472-528 PF13855.1;LRR_8;	8e-12	-	GO:0005524.ATP binding;GO:0006952.defense response;GO:0000166.nucleotide binding;GO:0017111.nucleoside-triphosphatase activity;GO:0006915.apoptotic process;	-	-	-
	comp65745_c0_seq1	3.21212	0	0.272727	12.5556	16.1111	1.68353	3.65025	-1.87447	#NUM!	4.00998	CDPK30	calcium-dependent protein kinase	278	sp|Q9SSF8|CDPKU_ARATH Calcium-dependent protein kinase 30 OS=Arabidopsis thaliana GN=CPK30 PE=1 SV=1	5e-15	-	-	tr|Q0JI08|Q0JI08_ORYSJ Os01g0832300 protein OS=Oryza sativa subsp. japonica GN=Os01g0832300 PE=4 SV=2	5e-17	ref|NP_001044706.2| Os01g0832300 [Oryza sativa Japonica Group] dbj|BAF06620.2| Os01g0832300 [Oryza sativa Japonica Group]	5e-17	lcl|Q0JI08_ORYSJ/34-92 PF00069.20;Pkinase;	6e-17	-	GO:0016310.phosphorylation;GO:0005524.ATP binding;GO:0016301.kinase activity;GO:0006468.protein phosphorylation;GO:0004674.protein serine/threonine kinase activity;GO:0004672.protein kinase activity;GO:0000166.nucleotide binding;GO:0005509.calcium ion binding;GO:0016772.transferase activity. transferring phosphorus-containing groups;	EC:2.7.11.1	K13412	ko04626. Plant-pathogen interaction;ko05145. Toxoplasmosis;
	comp6596_c0_seq1	0	0.195122	0.0853659	11	11.5714	#NUM!	3.45943	-3.5502	-2.35755	3.5325	EXS	Leucine-rich repeat receptor protein kinase EXS	715	sp|Q9LYN8|EXS_ARATH Leucine-rich repeat receptor protein kinase EXS OS=Arabidopsis thaliana GN=EXS PE=1 SV=1	2e-77	gnl|CDD|177728 PLN00113. PLN00113. leucine-rich repeat receptor-like protein kinase; Provisional.	7e-33	tr|A5BZW0|A5BZW0_VITVI Putative uncharacterized protein OS=Vitis vinifera GN=VITISV_015708 PE=3 SV=1	2e-94	emb|CAN61953.1| hypothetical protein VITISV_015708 [Vitis vinifera]	2e-94	lcl|C0LGS9_ARATH/354-413 PF13855.1;LRR_8;	8e-10	ST	GO:0016020.membrane;GO:0016310.phosphorylation;GO:0005524.ATP binding;GO:0055114.oxidation-reduction process;GO:0016787.hydrolase activity;GO:0004721.phosphoprotein phosphatase activity;GO:0000166.nucleotide binding;GO:0004672.protein kinase activity;GO:0016021.integral to membrane;GO:0016491.oxidoreductase activity;GO:0032440.2-alkenal reductase [NAD(P)] activity;GO:0004709.MAP kinase kinase kin…	-	-	-
	comp66280_c0_seq1	0	0.333333	0.142857	22.3333	12	#NUM!	4.48113	-2.80735	-1.58496	3.58496	PLD	phospholipase D	1135	sp|Q9C888|PLDE1_ARATH Phospholipase D epsilon OS=Arabidopsis thaliana GN=PLDEPSILON PE=2 SV=1	2e-173	gnl|CDD|165993 PLN02352. PLN02352. phospholipase D epsilon.	0	tr|B9MWR1|B9MWR1_POPTR Phospholipase D OS=Populus trichocarpa GN=POPTRDRAFT_781949 PE=3 SV=1	0	ref|XP_002327429.1| predicted protein [Populus trichocarpa] gb|EEE74404.1| predicted protein [Populus trichocarpa]	0	lcl|PLDE1_ARATH/461-669 PF13091.1;PLDc_2;	2e-61	I	GO:0016020.membrane;GO:0005783.endoplasmic reticulum;GO:0046470.phosphatidylcholine metabolic process;GO:0016042.lipid catabolic process;GO:0008152.metabolic process;GO:0003824.catalytic activity;GO:0005737.cytoplasm;GO:0070290.NAPE-specific phospholipase D activity;GO:0005773.vacuole;GO:0004630.phospholipase D activity;GO:0016787.hydrolase activity;GO:0005509.calcium ion binding;GO:0009536.plast…	EC:3.1.4.4	K01115	ko00564. Glycerophospholipid metabolism;ko00565. Ether lipid metabolism;ko04144. Endocytosis;ko04666. Fc gamma R-mediated phagocytosis;ko04724. Glutamatergic synapse;ko04912. GnRH signaling pathway;
	comp66345_c0_seq1	2.62963	3.44444	0.814815	4.54545	5.18182	1.39486	2.18442	-0.295456	1.78427	2.37346	PIN3	auxin efflux carrier family	1499	sp|Q9S7Z8|PIN3_ARATH Auxin efflux carrier component 3 OS=Arabidopsis thaliana GN=PIN3 PE=1 SV=1	1e-163	-	-	tr|B9HJA9|B9HJA9_POPTR Auxin efflux carrier component OS=Populus trichocarpa GN=PIN6 PE=4 SV=1	0	ref|XP_002312436.1| auxin efflux carrier component [Populus trichocarpa] gb|EEE89803.1| auxin efflux carrier component [Populus trichocarpa]	0	lcl|B9HJA9_POPTR/9-644 PF03547.13;Mem_trans;	0	-	GO:0055085.transmembrane transport;GO:0016021.integral to membrane;	-	K13947	-
	comp67916_c0_seq1	7.6	15.4	2.6	3.03846	2.57692	2.926	1.60334	1.37851	3.94486	1.36565	LEA14-A	Late embryogenesis abundant protein Lea14-A	479	sp|P46518|LEA14_GOSHI Late embryogenesis abundant protein Lea14-A OS=Gossypium hirsutum GN=LEA14-A PE=2 SV=1	9e-35	-	-	tr|B9I8Q6|B9I8Q6_POPTR Predicted protein OS=Populus trichocarpa GN=POPTRDRAFT_834765 PE=4 SV=1	4e-33	sp|P46518.1|LEA14_GOSHI RecName: Full=Late embryogenesis abundant protein Lea14-A gb|AAA18542.1| Group 4 late embryogenesis-abundant protein [Gossypium hirsutum] gb|AAA18543.1| Group 4 late embryogenesis-abundant protein [Gossypium hirsutum]	3e-33	lcl|LEA14_GOSHI/44-140 PF03168.8;LEA_2;	9e-34	-	GO:0006950.response to stress;GO:0009269.response to desiccation;	-	-	-
	comp679328_c0_seq1	2.07143	0	1.28571	2.44444	4.05556	1.05063	1.28951	0.36257	#NUM!	2.0199	ABCG39	ABC transporter G family member 39	533	sp|Q7PC84|AB39G_ARATH ABC transporter G family member 39 OS=Arabidopsis thaliana GN=ABCG39 PE=2 SV=1	2e-92	gnl|CDD|178685 PLN03140. PLN03140. ABC transporter G family member; Provisional.	7e-104	tr|B9SSW0|B9SSW0_RICCO ATP-binding cassette transporter. putative OS=Ricinus communis GN=RCOM_0792920 PE=4 SV=1	3e-94	ref|XP_002529079.1| ATP-binding cassette transporter. putative [Ricinus communis] gb|EEF33323.1| ATP-binding cassette transporter. putative [Ricinus communis]	3e-94	lcl|A5AZC1_VITVI/401-446 PB066767; Pfam-B_66767;	1e-12	Q	GO:0006810.transport;GO:0016020.membrane;GO:0005524.ATP binding;GO:0015416.organic phosphonate transmembrane-transporting ATPase activity;GO:0016787.hydrolase activity;GO:0006952.defense response;GO:0000166.nucleotide binding;GO:0016021.integral to membrane;GO:0006200.ATP catabolic process;GO:0017111.nucleoside-triphosphatase activity;GO:0005886.plasma membrane;GO:0016887.ATPase activity;	-	-	-
	comp68770_c0_seq1	0	5.72575	0.5	-	7.51839	#NUM!	-	-1	2.51747	2.91042	HSP70	molecular chaperone DnaK	339	sp|Q02028|HSP7S_PEA Stromal 70 kDa heat shock-related protein. chloroplastic OS=Pisum sativum GN=HSP70 PE=2 SV=1	6e-59	gnl|CDD|178726 PLN03184. PLN03184. chloroplast Hsp70; Provisional.	2e-83	tr|Q0DJB9|Q0DJB9_ORYSJ Os05g0303000 protein (Fragment) OS=Oryza sativa subsp. japonica GN=Os05g0303000 PE=3 SV=1	2e-61	emb|CBI15489.3| unnamed protein product [Vitis vinifera]	1e-61	lcl|Q0DJB9_ORYSJ/1-417 PF00012.15;HSP70;	2e-62	O	GO:0032440.2-alkenal reductase [NAD(P)] activity;GO:0006457.protein folding;GO:0005524.ATP binding;GO:0006950.response to stress;GO:0055114.oxidation-reduction process;GO:0000166.nucleotide binding;GO:0051082.unfolded protein binding;GO:0009536.plastid;GO:0009570.chloroplast stroma;GO:0016491.oxidoreductase activity;GO:0009507.chloroplast;	-	K04043	ko03018. RNA degradation;ko05152. Tuberculosis;
	comp69436_c0_seq1	2.00814	2.06108	0.63652	2.38114	2.50034	1.00586	1.25166	-0.651723	1.0434	1.32212	CAT1	catalase	646	sp|P17598|CATA1_GOSHI Catalase isozyme 1 OS=Gossypium hirsutum GN=CAT1 PE=2 SV=2	1e-108	gnl|CDD|178219 PLN02609. PLN02609. catalase.	1e-136	tr|D2D313|D2D313_GOSHI Catalase OS=Gossypium hirsutum PE=2 SV=1	4e-108	gb|ACJ11733.1| catalase [Gossypium hirsutum]	3e-108	lcl|A0PG70_LOTJA/18-401 PF00199.14;Catalase;	1e-92	P	GO:0020037.heme binding;GO:0005506.iron ion binding;GO:0005777.peroxisome;GO:0055114.oxidation-reduction process;GO:0006979.response to oxidative stress;GO:0046872.metal ion binding;GO:0004096.catalase activity;GO:0004601.peroxidase activity;GO:0042744.hydrogen peroxide catabolic process;GO:0009514.glyoxysome;GO:0016491.oxidoreductase activity;	EC:1.11.1.6	K03781	ko00380. Tryptophan metabolism;ko00630. Glyoxylate and dicarboxylate metabolism;ko00680. Methane metabolism;ko04146. Peroxisome;ko05014. Amyotrophic lateral sclerosis (ALS);
	comp69441_c0_seq1	4.125	7.625	0.25	0	12.5	2.04439	#NUM!	-2	2.93074	3.64386	RLP12	Receptor-like protein 12	1924	sp|Q9C9H7|RLP12_ARATH Receptor-like protein 12 OS=Arabidopsis thaliana GN=RLP12 PE=2 SV=2	3e-36	-	-	tr|A5AQA7|A5AQA7_VITVI Putative uncharacterized protein OS=Vitis vinifera GN=VITISV_024119 PE=4 SV=1	1e-93	ref|XP_002263233.1| PREDICTED: receptor-like protein 12-like [Vitis vinifera]	9e-94	lcl|A5BBW5_VITVI/519-599 PF13855.1;LRR_8;	7e-13	ST	-	-	-	-
	comp704594_c0_seq1	2.375	0.375	1.28125	2.07317	2.39024	1.24793	1.05184	0.357552	-1.41504	1.25716	PP2B12	Phloem protein 2	463	sp|Q9FLU7|P2B12_ARATH Putative F-box protein PP2-B12 OS=Arabidopsis thaliana GN=PP2B12 PE=4 SV=1	5e-29	gnl|CDD|206467 pfam14299. PP2. Phloem protein 2. Phloem protein 2 (PP2) is one of the most abundant and enigmatic proteins in the phloem sap. PP2 is translocated in the assimilate stream where its lectin activity or RNA-binding properties can exert effects over long distances.	7e-54	tr|A9PEI4|A9PEI4_POPTR Putative uncharacterized protein OS=Populus trichocarpa PE=2 SV=1	3e-35	gb|ABK94787.1| unknown [Populus trichocarpa]	3e-35	lcl|D7U6F6_VITVI/138-309 PF14299.1;PP2;	7e-31	-	-	-	-	-
	comp70917_c0_seq1	0	8.88889	1.33333	6.16667	8.08333	#NUM!	2.62449	0.415037	3.152	3.01495	CYP78A3	Cytochrome P450 78A3	1538	sp|O48927|C78A3_SOYBN Cytochrome P450 78A3 OS=Glycine max GN=CYP78A3 PE=2 SV=1	0	-	-	tr|B9I921|B9I921_POPTR Cytochrome P450 OS=Populus trichocarpa GN=CYP78A25 PE=3 SV=1	0	ref|XP_002320887.1| cytochrome P450 [Populus trichocarpa] gb|EEE99202.1| cytochrome P450 [Populus trichocarpa]	0	lcl|A9PEW7_POPTR/68-518 PF00067.17;p450;	0	Q	GO:0009055.electron carrier activity;GO:0046872.metal ion binding;GO:0020037.heme binding;GO:0016705.oxidoreductase activity. acting on paired donors. with incorporation or reduction of molecular oxygen;GO:0005506.iron ion binding;GO:0016711.flavonoid 3'-monooxygenase activity;GO:0004497.monooxygenase activity;GO:0055114.oxidation-reduction process;GO:0016491.oxidoreductase activity;	-	-	-
	comp70981_c0_seq1	0	5.56	1.28	2.25	5.28125	#NUM!	1.16993	0.356144	2.47508	2.40088	MPK1	Mitogen-activated protein kinase 1	440	sp|Q39021|MPK1_ARATH Mitogen-activated protein kinase 1 OS=Arabidopsis thaliana GN=MPK1 PE=1 SV=2	3e-33	-	-	tr|F8J348|F8J348_GOSHI Mitogen-activated protein kinase 7 OS=Gossypium hirsutum GN=MPK7 PE=2 SV=1	6e-36	gb|ADI52622.1| mitogen-activated protein kinase 7 [Gossypium hirsutum] gb|ADI52628.1| mitogen-activated protein kinase 7 [Gossypium hirsutum]	5e-36	-	-	-	GO:0016310.phosphorylation;GO:0005524.ATP binding;GO:0004674.protein serine/threonine kinase activity;GO:0016301.kinase activity;GO:0004672.protein kinase activity;GO:0000166.nucleotide binding;GO:0006468.protein phosphorylation;GO:0016740.transferase activity;GO:0004707.MAP kinase activity;GO:0016772.transferase activity. transferring phosphorus-containing groups;	EC:2.7.11.24	K04371	ko04010. MAPK signaling pathway;ko04012. ErbB signaling pathway;ko04013. MAPK signaling pathway - fly;ko04062. Chemokine signaling pathway;ko04066. HIF-1 signaling pathway;ko04114. Oocyte meiosis;ko04150. mTOR signaling pathway;ko04151. PI3K-Akt signaling pathway;ko04270. Vascular smooth muscle contraction;ko04320. Dorso-ventral axis formation;ko04350. TGF-beta signaling pathway;ko04360. Axon gui…
	comp71099_c0_seq1	0	3.73171	0.426829	-	8.97143	#NUM!	-	-1.22827	1.89984	3.16534	SLC25A23S	solute carrier family 25 (mitochondrial phosphate transporter). member 23/24/25/41	401	sp|Q7ZYD5|SCMC2_XENLA Calcium-binding mitochondrial carrier protein SCaMC-2 OS=Xenopus laevis GN=slc25a25 PE=2 SV=1	6e-17	gnl|CDD|201040 pfam00153. Mito_carr. Mitochondrial carrier protein.	3e-18	tr|B9I430|B9I430_POPTR Predicted protein OS=Populus trichocarpa GN=POPTRDRAFT_570383 PE=3 SV=1	2e-36	ref|XP_003523182.1| PREDICTED: calcium-binding mitochondrial carrier protein SCaMC-2-like [Glycine max]	1e-36	lcl|E6NU02_9ROSI/219-309 PF00153.22;Mito_carr;	2e-29	FC	GO:0016020.membrane;GO:0006810.transport;GO:0055085.transmembrane transport;GO:0005509.calcium ion binding;GO:0016021.integral to membrane;GO:0005743.mitochondrial inner membrane;GO:0005739.mitochondrion;GO:0005488.binding;	-	K14684	-
	comp71673_c0_seq1	0.392019	0	0.514085	2.59361	-	-1.35101	1.37496	-0.959923	#NUM!	-	ABA2	Momilactone A synthase	216	sp|Q7FAE1|MOMAS_ORYSJ Momilactone A synthase OS=Oryza sativa subsp. japonica GN=Os04g0179200 PE=2 SV=1	9e-17	gnl|CDD|187587 cd05326. secoisolariciresinol-DH_like_SDR_c. secoisolariciresinol dehydrogenase (secoisolariciresinol-DH)-like. classical (c) SDRs. Podophyllum secoisolariciresinol-DH is a homo tetrameric. classical SDR that catalyzes the NAD-dependent conversion of (-)-secoisolariciresinol to (-)-matairesinol via a (-)-lactol intermediate. (-)-Matairesinol is an intermediate to various 8'-lignans…	7e-28	tr|B9MST7|B9MST7_GOSHI Short chain alcohol dehydrogenase OS=Gossypium hirsutum PE=2 SV=1	3e-32	gb|ABD65462.1| short chain alcohol dehydrogenase [Gossypium hirsutum]	3e-32	lcl|B9MST7_GOSHI/20-259 PF13561.1;adh_short_C2;	3e-33	R	GO:0047044.androstan-3-alpha.17-beta-diol dehydrogenase activity;GO:0030435.sporulation resulting in formation of a cellular spore;GO:0008152.metabolic process;GO:0055114.oxidation-reduction process;GO:0005488.binding;GO:0047936.glucose 1-dehydrogenase [NAD(P)] activity;GO:0016491.oxidoreductase activity;	EC:1.1.1.288	K09841	ko00906. Carotenoid biosynthesis;
	comp72870_c0_seq1	2.2448	4.47575	2.29792	-	2.05025	1.16659	-	1.20033	2.16213	1.0358	-	Alpha-expansin 6	756	-	-	-	-	tr|A6YRF8|A6YRF8_GOSBA Alpha-expansin 6 (Fragment) OS=Gossypium barbadense GN=EXPA6 PE=3 SV=1	1e-41	gb|ABR57489.1| alpha-expansin 6 [Gossypium raimondii] gb|ABR57490.1| alpha-expansin 6 [Gossypium tomentosum] gb|ABR57491.1| alpha-expansin 6 [Gossypium hirsutum] gb|ABR57492.1| alpha-expansin 6 [Gossypium barbadense] gb|ABR57493.1| alpha-expansin 6 [Gossypium hirsutum]	1e-41	lcl|A5AEI1_VITVI/156-233 PF01357.16;Pollen_allerg_1;	3e-32	-	GO:0009664.plant-type cell wall organization;GO:0005576.extracellular region;	-	-	-
	comp73183_c0_seq1	0	12.5593	0.525424	4.12903	16.8387	#NUM!	2.0458	-0.928447	3.65069	4.07371	GALE3	UDP-glucose 4-epimerase	308	sp|Q9T0A7|GALE3_ARATH UDP-glucose 4-epimerase 3 OS=Arabidopsis thaliana GN=At4g23920 PE=2 SV=1	4e-59	gnl|CDD|177883 PLN02240. PLN02240. UDP-glucose 4-epimerase.	8e-82	tr|Q8LFW1|Q8LFW1_ARATH UDPglucose 4-epimerase-like protein OS=Arabidopsis thaliana PE=2 SV=1	1e-57	gb|AAM61178.1| UDPglucose 4-epimerase-like protein [Arabidopsis thaliana]	9e-58	lcl|Q8LFW1_ARATH/5-267 PF01370.16;Epimerase;	2e-59	MG	GO:0016853.isomerase activity;GO:0016857.racemase and epimerase activity. acting on carbohydrates and derivatives;GO:0003824.catalytic activity;GO:0005488.binding;GO:0005975.carbohydrate metabolic process;GO:0006012.galactose metabolic process;GO:0044237.cellular metabolic process;GO:0003978.UDP-glucose 4-epimerase activity;GO:0050662.coenzyme binding;	EC:5.1.3.2	K01784	ko00052. Galactose metabolism;ko00520. Amino sugar and nucleotide sugar metabolism;
	comp732196_c0_seq1	10.1818	0	0.227273	-	3.6	3.34792	-	-2.1375	#NUM!	1.848	HSP90-2	molecular chaperone HtpG	304	sp|P55737|HS902_ARATH Heat shock protein 90-2 OS=Arabidopsis thaliana GN=HSP90-2 PE=1 SV=1	5e-33	gnl|CDD|109249 pfam00183. HSP90. Hsp90 protein.	5e-39	tr|Q0WLP0|Q0WLP0_ARATH HEAT SHOCK PROTEIN 81-2 (Fragment) OS=Arabidopsis thaliana GN=At5g56030 PE=2 SV=1	1e-33	dbj|BAF01967.1| HEAT SHOCK PROTEIN 81-2 [Arabidopsis thaliana]	1e-33	lcl|A8IXR4_BRACM/100-613 PF00183.13;HSP90;	3e-32	O	GO:0006457.protein folding;GO:0005524.ATP binding;GO:0051082.unfolded protein binding;GO:0006950.response to stress;	-	K04079	ko04141. Protein processing in endoplasmic reticulum;ko04151. PI3K-Akt signaling pathway;ko04612. Antigen processing and presentation;ko04621. NOD-like receptor signaling pathway;ko04626. Plant-pathogen interaction;ko04914. Progesterone-mediated oocyte maturation;ko05200. Pathways in cancer;ko05215. Prostate cancer;
	comp74180_c0_seq1	0	0.186992	0.666667	2.62195	-	#NUM!	1.39064	-0.584963	-2.41895	-	vatM	H+-transporting ATPase subunit I	238	sp|Q54E04|VATM_DICDI Vacuolar proton translocating ATPase 100 kDa subunit OS=Dictyostelium discoideum GN=vatM PE=1 SV=2	2e-21	gnl|CDD|144913 pfam01496. V_ATPase_I. V-type ATPase 116kDa subunit family. This family consists of the 116kDa V-type ATPase (vacuolar (H+)-ATPases) subunits. as well as V-type ATP synthase subunit i. The V-type ATPases family are proton pumps that acidify intracellular compartments in eukaryotic cells for example yeast central vacuoles. clathrin-coated and synaptic vesicles. They have important r…	2e-27	tr|Q0WM70|Q0WM70_ARATH Vacuolar proton-ATPase subunit-like (Fragment) OS=Arabidopsis thaliana GN=At2g28520 PE=2 SV=1	1e-40	ref|XP_003539739.1| PREDICTED: V-type proton ATPase 116 kDa subunit a isoform 1-like [Glycine max]	3e-41	lcl|Q6L3J7_SOLDE/384-643 PF01496.14;V_ATPase_I;	5e-43	C	GO:0015991.ATP hydrolysis coupled proton transport;GO:0016787.hydrolase activity;GO:0033177.proton-transporting two-sector ATPase complex. proton-transporting domain;GO:0015078.hydrogen ion transmembrane transporter activity;	EC:3.6.3.14	K02154	ko00190. Oxidative phosphorylation;ko04142. Lysosome;ko04145. Phagosome;ko04721. Synaptic vesicle cycle;ko04966. Collecting duct acid secretion;ko05110. Vibrio cholerae infection;ko05120. Epithelial cell signaling in Helicobacter pylori infection;ko05152. Tuberculosis;ko05323. Rheumatoid arthritis;
	comp747439_c0_seq1	2.23077	4.69231	0.692308	4.77778	4.66667	1.15754	2.25634	-0.530515	2.2303	2.22239	XERICO	RING/U-box domain-containing protein	545	-	-	-	-	tr|C6TE74|C6TE74_SOYBN Putative uncharacterized protein OS=Glycine max PE=2 SV=1	3e-31	ref|NP_001240255.1| uncharacterized protein LOC100786803 [Glycine max] gb|ACU20126.1| unknown [Glycine max]	3e-31	-	-	-	GO:0046872.metal ion binding;GO:0008270.zinc ion binding;	-	K16285	-
	comp75593_c0_seq1	11.0777	31.3883	0.601942	8.69355	69.129	3.46958	3.11995	-0.732304	4.97216	6.11122	LEA6	-	534	-	-	gnl|CDD|192660 pfam10714. LEA_6. Late embryogenesis abundant protein 18. This is a family of late embryogenesis-abundant proteins There is high accumulation of this protein in dry seeds. and in the roots of full-grown plants in response to dehydration and ABA (abscisic acid application) treatments. This LEA protein disappears after germination. It accumulates in growing regions of well irrigated …	8e-34	tr|E5FHZ6|E5FHZ6_ARAHY Late embryogenesis abundant protein group 8 protein OS=Arachis hypogaea GN=LEA8-1 PE=4 SV=1	1e-27	gb|ADQ91847.1| late embryogenesis abundant protein group 8 protein [Arachis hypogaea]	9e-28	lcl|E5FHZ6_ARAHY/12-94 PF10714.4;LEA_6;	2e-28	-	-	-	-	-
	comp75820_c0_seq1	3.28213	3.19436	0.159875	12.6667	17.7647	1.71463	3.66297	-2.64499	1.67553	4.15094	-	CaM	653	-	-	-	-	tr|F6H718|F6H718_VITVI Putative uncharacterized protein OS=Vitis vinifera GN=VIT_05s0077g00810 PE=4 SV=1	8e-65	ref|XP_002279066.1| PREDICTED: calmodulin-like [Vitis vinifera]	3e-65	lcl|A5B390_VITVI/95-157 PF13499.1;EF_hand_5;	7e-27	T	GO:0005509.calcium ion binding;	-	-	-
	comp75845_c0_seq1	3.0977	3.82816	0.672457	3.12039	6.85978	1.6312	1.64173	-0.572487	1.93665	2.77816	NMT2	phosphoethanolamine N-methyltransferase	281	sp|Q944H0|PEAM2_ARATH Phosphoethanolamine N-methyltransferase 2 OS=Arabidopsis thaliana GN=NMT2 PE=2 SV=1	6e-33	gnl|CDD|177970 PLN02336. PLN02336. phosphoethanolamine N-methyltransferase.	2e-48	tr|B9T1H8|B9T1H8_RICCO Phosphoethanolamine n-methyltransferase. putative OS=Ricinus communis GN=RCOM_0161380 PE=4 SV=1	3e-33	ref|XP_002532097.1| phosphoethanolamine n-methyltransferase. putative [Ricinus communis] gb|EEF30287.1| phosphoethanolamine n-methyltransferase. putative [Ricinus communis]	3e-33	lcl|B9T1H8_RICCO/269-429 PF13489.1;Methyltransf_23;	2e-31	-	GO:0008654.phospholipid biosynthetic process;GO:0000234.phosphoethanolamine N-methyltransferase activity;GO:0008152.metabolic process;GO:0008168.methyltransferase activity;GO:0006950.response to stress;GO:0016740.transferase activity;GO:0005737.cytoplasm;GO:0032259.methylation;	EC:2.1.1.103	K05929	ko00564. Glycerophospholipid metabolism;
	comp75951_c0_seq1	0	3.51088	0.101947	-	16.2247	#NUM!	-	-3.2941	1.81183	4.02012	ACO1	aminocyclopropanecarboxylate oxidase	212	sp|P05116|ACCO1_SOLLC 1-aminocyclopropane-1-carboxylate oxidase 1 OS=Solanum lycopersicum GN=ACO1 PE=2 SV=2	2e-11	gnl|CDD|177935 PLN02299. PLN02299. 1-aminocyclopropane-1-carboxylate oxidase.	1e-18	tr|Q2PT74|Q2PT74_GOSHI 1-aminocyclopropane-1-carboxylate oxidase OS=Gossypium hirsutum GN=ACO1 PE=2 SV=1	8e-15	gb|ABC02397.1| 1-aminocyclopropane-1-carboxylate oxidase [Gossypium hirsutum]	7e-15	lcl|Q2QCY1_GOSHI/4-120 PF14226.1;DIOX_N;	1e-11	-	GO:0009835.fruit ripening;GO:0006950.response to stress;GO:0031418.L-ascorbic acid binding;GO:0055114.oxidation-reduction process;GO:0009693.ethylene biosynthetic process;GO:0046872.metal ion binding;GO:0009815.1-aminocyclopropane-1-carboxylate oxidase activity;GO:0006952.defense response;GO:0016706.oxidoreductase activity. acting on paired donors. with incorporation or reduction of molecular oxy…	EC:1.14.17.4	K05933	ko00270. Cysteine and methionine metabolism;
	comp76049_c0_seq1	7.14596	5.94099	1.04658	4.35015	5.94362	2.83713	2.12106	0.0656879	2.5707	2.57134	trxA	thioredoxin 1	431	sp|Q9SEU6|TRXM4_ARATH Thioredoxin M4. chloroplastic OS=Arabidopsis thaliana GN=At3g15360 PE=1 SV=2	4e-29	-	-	tr|E0CSM0|E0CSM0_VITVI Putative uncharacterized protein OS=Vitis vinifera GN=VIT_19s0014g02890 PE=4 SV=1	5e-35	ref|XP_002282265.2| PREDICTED: thioredoxin M4. chloroplastic-like [Vitis vinifera] emb|CBI20319.3| unnamed protein product [Vitis vinifera]	5e-35	lcl|E0CSM0_VITVI/84-187 PF00085.15;Thioredoxin;	2e-19	-	GO:0006810.transport;GO:0015035.protein disulfide oxidoreductase activity;GO:0009055.electron carrier activity;GO:0006662.glycerol ether metabolic process;GO:0022900.electron transport chain;GO:0009536.plastid;GO:0009507.chloroplast;GO:0045454.cell redox homeostasis;	-	K03671	-
	comp76203_c0_seq5	6.86842	9.31579	0.526316	4.35	4.55	2.77998	2.12102	-0.925999	3.21968	2.18587	-	Thioredoxin	1034	-	-	-	-	tr|Q9XF70|Q9XF70_HEVBR Thioredoxin OS=Hevea brasiliensis PE=2 SV=1	2e-11	gb|AAD33596.1|AF133127_1 thioredoxin h [Hevea brasiliensis]	2e-11	-	-	-	GO:0015035.protein disulfide oxidoreductase activity;GO:0009055.electron carrier activity;GO:0006662.glycerol ether metabolic process;GO:0045454.cell redox homeostasis;	-	-	-
	comp76208_c0_seq2	3.11579	3.89474	0.863158	2.5122	2.84146	1.6396	1.32895	-0.212304	1.96153	1.50663	CML50	calcium-binding protein CML	1333	sp|Q9FYE4|CML50_ARATH Probable calcium-binding protein CML50 OS=Arabidopsis thaliana GN=CML50 PE=2 SV=1	2e-80	-	-	tr|B9T7A1|B9T7A1_RICCO Ef-hand calcium binding protein. putative OS=Ricinus communis GN=RCOM_0057830 PE=4 SV=1	4e-86	ref|XP_002534120.1| ef-hand calcium binding protein. putative [Ricinus communis] gb|EEF28264.1| ef-hand calcium binding protein. putative [Ricinus communis]	4e-86	lcl|B7FJR4_MEDTR/1-156 PF13499.1;EF_hand_5;	3e-32	T	GO:0005509.calcium ion binding;	-	K13448	ko04626. Plant-pathogen interaction;
	comp76384_c0_seq1	8	10.4	9.4	2.21277	2.29787	3	1.14585	3.23266	3.37851	1.2003	PMA4	H+-transporting ATPase	683	sp|Q03194|PMA4_NICPL Plasma membrane ATPase 4 OS=Nicotiana plumbaginifolia GN=PMA4 PE=2 SV=1	1e-86	-	-	tr|Q5ZN70|Q5ZN70_CUCSA Proton-exporting ATPase (Fragment) OS=Cucumis sativus GN=ha2 PE=2 SV=1	1e-92	emb|CAG28306.1| proton-exporting ATPase [Cucumis sativus]	1e-92	-	-	P	GO:0016020.membrane;GO:0005524.ATP binding;GO:0006754.ATP biosynthetic process;GO:0016787.hydrolase activity;GO:0000166.nucleotide binding;GO:0016021.integral to membrane;GO:0015992.proton transport;GO:0005886.plasma membrane;GO:0016887.ATPase activity;GO:0006810.transport;GO:0008152.metabolic process;GO:0015662.ATPase activity. coupled to transmembrane movement of ions. phosphorylative mechanism…	EC:3.6.3.6	K01535	ko00190. Oxidative phosphorylation;
	comp76435_c0_seq2	9.5	21.2	1.3	11.3846	17.0769	3.24793	3.50901	0.378512	4.40599	4.09398	EPSIN1	epsin	372	sp|Q8VY07|EPN1_ARATH Clathrin interactor EPSIN 1 OS=Arabidopsis thaliana GN=EPSIN1 PE=1 SV=1	3e-26	-	-	tr|D7STK8|D7STK8_VITVI Putative uncharacterized protein OS=Vitis vinifera GN=VIT_04s0008g00640 PE=4 SV=1	3e-30	ref|XP_002276157.2| PREDICTED: clathrin interactor EPSIN 1-like isoform 2 [Vitis vinifera]	1e-30	-	-	-	-	-	K12471	ko04144. Endocytosis;
	comp77299_c0_seq1	0	0.357664	0.233577	5.4375	3.78125	#NUM!	2.44294	-2.09803	-1.48332	1.91886	MMK2	extracellular signal-regulated kinase 1/2	454	sp|Q40353|MMK2_MEDSA Mitogen-activated protein kinase homolog MMK2 OS=Medicago sativa GN=MMK2 PE=2 SV=1	2e-43	gnl|CDD|143363 cd07858. STKc_TEY_MAPK_plant. Catalytic domain of the Serine/Threonine Kinases. TEY Mitogen-Activated Protein Kinases from Plants. Serine/Threonine Kinases (STKs). Plant TEY Mitogen-Activated Protein Kinase (MAPK) subfamily. catalytic (c) domain. STKs catalyze the transfer of the gamma-phosphoryl group from ATP to serine/threonine residues on protein substrates. The TEY MAPK subfam…	5e-39	tr|A5AD40|A5AD40_VITVI Putative uncharacterized protein OS=Vitis vinifera GN=VIT_15s0046g02010 PE=4 SV=1	7e-46	ref|XP_003633959.1| PREDICTED: mitogen-activated protein kinase homolog MMK2-like [Vitis vinifera] emb|CAN75543.1| hypothetical protein VITISV_000466 [Vitis vinifera] emb|CBI40425.3| unnamed protein product [Vitis vinifera]	7e-46	lcl|Q8LT16_SOLTU/44-329 PF00069.20;Pkinase;	2e-24	-	GO:0016310.phosphorylation;GO:0005524.ATP binding;GO:0004674.protein serine/threonine kinase activity;GO:0016301.kinase activity;GO:0004672.protein kinase activity;GO:0000166.nucleotide binding;GO:0006468.protein phosphorylation;GO:0016740.transferase activity;GO:0004707.MAP kinase activity;GO:0016772.transferase activity. transferring phosphorus-containing groups;	EC:2.7.11.24	K04371	ko04010. MAPK signaling pathway;ko04012. ErbB signaling pathway;ko04013. MAPK signaling pathway - fly;ko04062. Chemokine signaling pathway;ko04066. HIF-1 signaling pathway;ko04114. Oocyte meiosis;ko04150. mTOR signaling pathway;ko04151. PI3K-Akt signaling pathway;ko04270. Vascular smooth muscle contraction;ko04320. Dorso-ventral axis formation;ko04350. TGF-beta signaling pathway;ko04360. Axon gui…
	comp77891_c0_seq1	4.10294	4.16176	0.0588235	39	31.75	2.03666	5.2854	-4.08746	2.0572	4.98868	PP2C49	protein phosphatase 2C	466	sp|Q65XG6|P2C49_ORYSJ Probable protein phosphatase 2C 49 OS=Oryza sativa subsp. japonica GN=Os05g0457200 PE=2 SV=1	4e-38	-	-	tr|B7P003|B7P003_GOSHI Protein phosphatase PP2C OS=Gossypium hirsutum GN=Vdrg2 PE=2 SV=1	3e-78	gb|ABC16634.1| protein phosphatase PP2C [Gossypium hirsutum]	2e-78	lcl|B9MSU1_GOSHI/109-385 PF00481.16;PP2C;	2e-58	T	GO:0008287.protein serine/threonine phosphatase complex;GO:0046872.metal ion binding;GO:0016787.hydrolase activity;GO:0004721.phosphoprotein phosphatase activity;GO:0006470.protein dephosphorylation;GO:0003824.catalytic activity;GO:0004722.protein serine/threonine phosphatase activity;	EC:3.1.3.16	K14497	ko04075. Plant hormone signal transduction;
	comp78360_c0_seq1	0.388889	0.433333	0.711111	2.53125	2.53125	-1.36257	1.33985	-0.491853	-1.20645	1.33985	-	CaM BP	1462	-	-	-	-	tr|B9RQR6|B9RQR6_RICCO Calmodulin binding protein. putative OS=Ricinus communis GN=RCOM_0705980 PE=4 SV=1	7e-151	ref|XP_002516085.1| calmodulin binding protein. putative [Ricinus communis] gb|EEF46087.1| calmodulin binding protein. putative [Ricinus communis]	6e-151	lcl|C0HIC2_MAIZE/85-236 PB000761; Pfam-B_761;	3e-49	-	-	-	-	-
	comp7869_c0_seq1	4.71429	0	1.90476	2.875	-	2.23704	1.52356	0.929611	#NUM!	-	CNGF	cyclic nucleotide gated channel. other eukaryote	356	sp|O65718|CNGC2_ARATH Cyclic nucleotide-gated ion channel 2 OS=Arabidopsis thaliana GN=CNGC2 PE=1 SV=1	3e-53	-	-	tr|Q5D6H2|Q5D6H2_GOSHI CNGC2 OS=Gossypium hirsutum PE=2 SV=1	5e-60	gb|AAX18166.2| CNGC2 [Gossypium hirsutum]	5e-60	lcl|Q5D6H2_GOSHI/545-642 PF00027.24;cNMP_binding;	9e-12	PT	GO:0016020.membrane;GO:0006810.transport;GO:0055085.transmembrane transport;GO:0005216.ion channel activity;GO:0016021.integral to membrane;GO:0006811.ion transport;	-	K05391	ko04626. Plant-pathogen interaction;
	comp79952_c0_seq1	0.5	0	0.348837	3.5	2.53333	-1	1.80735	-1.51937	#NUM!	1.34104	ABCB2	ATP-binding cassette. subfamily B (MDR/TAP). member 1	427	sp|Q8LPK2|AB2B_ARATH ABC transporter B family member 2 OS=Arabidopsis thaliana GN=ABCB2 PE=1 SV=3	3e-75	gnl|CDD|201380 pfam00664. ABC_membrane. ABC transporter transmembrane region. This family represents a unit of six transmembrane helices. Many members of the ABC transporter family (pfam00005) have two such regions.	3e-30	tr|Q9SDM5|Q9SDM5_GOSHI P-glycoprotein OS=Gossypium hirsutum GN=CMDR1 PE=2 SV=1	1e-80	gb|AAF23176.1|AF216497_1 P-glycoprotein [Gossypium hirsutum]	1e-80	lcl|Q9SDM5_GOSHI/47-322 PF00664.18;ABC_membrane;	4e-88	QU	GO:0006810.transport;GO:0055085.transmembrane transport;GO:0005524.ATP binding;GO:0042626.ATPase activity. coupled to transmembrane movement of substances;GO:0000166.nucleotide binding;GO:0006200.ATP catabolic process;GO:0016021.integral to membrane;GO:0017111.nucleoside-triphosphatase activity;GO:0016887.ATPase activity;	-	K05658	ko02010. ABC transporters;ko04976. Bile secretion;
	comp8006_c0_seq2	0.4	0	0.355556	4.6875	5.375	-1.32193	2.22882	-1.49185	#NUM!	2.42626	CYP87A3	Cytochrome P450 87A3	1220	sp|Q7XU38|C87A3_ORYSJ Cytochrome P450 87A3 OS=Oryza sativa subsp. japonica GN=CYP87A3 PE=2 SV=3	6e-98	gnl|CDD|178686 PLN03141. PLN03141. 3-epi-6-deoxocathasterone 23-monooxygenase; Provisional.	2e-73	tr|B9R8M6|B9R8M6_RICCO Cytochrome P450. putative OS=Ricinus communis GN=RCOM_1600950 PE=3 SV=1	7e-138	ref|XP_002510669.1| cytochrome P450. putative [Ricinus communis] gb|EEF52856.1| cytochrome P450. putative [Ricinus communis]	6e-138	lcl|B9R8M6_RICCO/37-472 PF00067.17;p450;	4e-139	-	GO:0016020.membrane;GO:0009055.electron carrier activity;GO:0020037.heme binding;GO:0005506.iron ion binding;GO:0055114.oxidation-reduction process;GO:0050597.taxane 10-beta-hydroxylase activity;GO:0016705.oxidoreductase activity. acting on paired donors. with incorporation or reduction of molecular oxygen;GO:0046872.metal ion binding;GO:0016021.integral to membrane;GO:0004497.monooxygenase activ…	-	-	-
	comp80299_c0_seq1	0	7.52941	0.352941	4.83333	15.1667	#NUM!	2.27302	-1.5025	2.91254	3.92283	FLS2	LRR receptor-like serine/threonine-protein kinase FLS2	1521	sp|Q9FL28|FLS2_ARATH LRR receptor-like serine/threonine-protein kinase FLS2 OS=Arabidopsis thaliana GN=FLS2 PE=1 SV=1	3e-48	-	-	tr|B9RNT7|B9RNT7_RICCO Serine-threonine protein kinase. plant-type. putative OS=Ricinus communis GN=RCOM_0920700 PE=4 SV=1	7e-89	ref|XP_002515406.1| serine-threonine protein kinase. plant-type. putative [Ricinus communis] gb|EEF46855.1| serine-threonine protein kinase. plant-type. putative [Ricinus communis]	7e-89	lcl|B9RNT7_RICCO/331-391 PF13855.1;LRR_8;	6e-14	-	GO:0032440.2-alkenal reductase [NAD(P)] activity;GO:0016310.phosphorylation;GO:0016301.kinase activity;GO:0055114.oxidation-reduction process;GO:0016491.oxidoreductase activity;	-	-	-
	comp80351_c0_seq1	2.9434	4.37736	0.283019	4.4	13.2667	1.55748	2.1375	-1.82103	2.13006	3.72973	ACA13	Ca2+-transporting ATPase	960	sp|Q9LIK7|ACA13_ARATH Putative calcium-transporting ATPase 13. plasma membrane-type OS=Arabidopsis thaliana GN=ACA13 PE=2 SV=1	2e-175	gnl|CDD|188151 TIGR01517. ATPase-IIB_Ca. plasma-membrane calcium-translocating P-type ATPase. This model describes the P-type ATPase responsible for translocating calcium ions across the plasma membrane of eukaryotes. out of the cell. In some organisms. this type of pump may also be found in vacuolar membranes. In humans and mice. at least. there are multiple isoforms of the PMCA pump with overla…	2e-150	tr|A5ASL4|A5ASL4_VITVI Putative uncharacterized protein OS=Vitis vinifera GN=VITISV_016249 PE=4 SV=1	0	emb|CAN71613.1| hypothetical protein VITISV_016249 [Vitis vinifera]	0	lcl|A5ASL4_VITVI/48-307 PF00702.21;Hydrolase;	9e-79	P	GO:0070588.calcium ion transmembrane transport;GO:0016020.membrane;GO:0015662.ATPase activity. coupled to transmembrane movement of ions. phosphorylative mechanism;GO:0008152.metabolic process;GO:0005524.ATP binding;GO:0005388.calcium-transporting ATPase activity;GO:0006812.cation transport;GO:0003824.catalytic activity;GO:0006754.ATP biosynthetic process;GO:0046872.metal ion binding;GO:0016787.h…	EC:3.6.3.8	K01537	-
	comp80738_c0_seq1	4.06667	0	2.33333	2.42857	-	2.02385	1.28011	1.22239	#NUM!	-	-	DnaJ domain	712	-	-	gnl|CDD|201096 pfam00226. DnaJ. DnaJ domain. DnaJ domains (J-domains) are associated with hsp70 heat-shock system and it is thought that this domain mediates the interaction. DnaJ-domain is therefore part of a chaperone (protein folding) system. The T-antigens. although not in Prosite are confirmed as DnaJ containing domains from literature.	4e-11	tr|B9RJW9|B9RJW9_RICCO Dnajc14 protein. putative OS=Ricinus communis GN=RCOM_1039410 PE=4 SV=1	4e-64	ref|XP_002514038.1| dnajc14 protein. putative [Ricinus communis] gb|EEF48621.1| dnajc14 protein. putative [Ricinus communis]	3e-64	lcl|B9RJW9_RICCO/68-130 PF00226.26;DnaJ;	4e-26	-	GO:0006457.protein folding;GO:0003677.DNA binding;GO:0051082.unfolded protein binding;GO:0031072.heat shock protein binding;	-	-	-
	comp81403_c0_seq1	15.9776	2.00746	1.78358	7.77824	6.49791	3.99798	2.95944	0.834778	1.00537	2.69998	LEA7-D	Late embryogenesis abundant protein D-7	435	sp|P13939|LEAD7_GOSHI Late embryogenesis abundant protein D-7 OS=Gossypium hirsutum PE=2 SV=1	2e-54	-	-	tr|E5FHY4|E5FHY4_ARAHY Late embryogenesis abundant protein group 3 protein OS=Arachis hypogaea GN=LEA3-1 PE=2 SV=1	8e-18	sp|P13939.1|LEAD7_GOSHI RecName: Full=Late embryogenesis abundant protein D-7; Short=LEA D-7 emb|CAA33194.1| D 29 protein [Gossypium hirsutum] emb|CAA31589.1| D-7 Lea protein [Gossypium hirsutum] prf||1601521A Lea D-7 gene	5e-53	lcl|LEAD7_GOSHI/1-135 PB006621; Pfam-B_6621;	9e-53	-	-	-	-	-
	comp826286_c0_seq1	0	0.245614	0.649123	-	3.40541	#NUM!	-	-0.623437	-2.02554	1.76783	AHA1	H+-transporting ATPase	257	sp|P20649|PMA1_ARATH ATPase 1. plasma membrane-type OS=Arabidopsis thaliana GN=AHA1 PE=1 SV=3	6e-47	gnl|CDD|188161 TIGR01647. ATPase-IIIA_H. plasma-membrane proton-efflux P-type ATPase. This model describes the plasma membrane proton efflux P-type ATPase found in plants. fungi. protozoa. slime molds and archaea. The best studied representative is from yeast.	1e-52	tr|B8YPY0|B8YPY0_EICCR Plasma membrane H+-ATPase (Fragment) OS=Eichhornia crassipes PE=2 SV=1	7e-48	gb|ACL37322.1| plasma membrane H+-ATPase [Eichhornia crassipes]	6e-48	lcl|B8YPY0_EICCR/4-58 PF00122.15;E1-E2_ATPase;	6e-29	P	GO:0016020.membrane;GO:0005524.ATP binding;GO:0006754.ATP biosynthetic process;GO:0016787.hydrolase activity;GO:0000166.nucleotide binding;GO:0016021.integral to membrane;GO:0015992.proton transport;GO:0005886.plasma membrane;GO:0016887.ATPase activity;GO:0006810.transport;GO:0008152.metabolic process;GO:0015662.ATPase activity. coupled to transmembrane movement of ions. phosphorylative mechanism…	EC:3.6.3.6	K01535	ko00190. Oxidative phosphorylation;
	comp83232_c0_seq1	5.61111	5.24074	1.55556	2.39286	-	2.48829	1.25873	0.63743	2.38977	-	CIPK25	CBL-interacting serine/threonine-protein kinase 25	472	sp|Q8W1D5|CIPKP_ARATH CBL-interacting serine/threonine-protein kinase 25 OS=Arabidopsis thaliana GN=CIPK25 PE=2 SV=1	8e-34	-	-	tr|F1BX07|F1BX07_GOSHE CBL-interacting protein kinase OS=Gossypium herbaceum subsp. africanum GN=CIPK1 PE=4 SV=1	8e-37	gb|ADY68802.1| CBL-interacting protein kinase [Gossypium herbaceum subsp. africanum]	8e-37	lcl|F1BX08_GOSRA/11-265 PF00069.20;Pkinase;	4e-32	-	GO:0016310.phosphorylation;GO:0007165.signal transduction;GO:0005524.ATP binding;GO:0004674.protein serine/threonine kinase activity;GO:0016301.kinase activity;GO:0004672.protein kinase activity;GO:0000166.nucleotide binding;GO:0006468.protein phosphorylation;GO:0016740.transferase activity;GO:0016772.transferase activity. transferring phosphorus-containing groups;	-	-	-
	comp83317_c0_seq1	2.22222	0	1.77778	2.0625	-	1.152	1.04439	0.830075	#NUM!	-	ETR2	ethylene receptor	594	sp|Q9XH57|ETR2_PELHO Ethylene receptor 2 OS=Pelargonium hortorum GN=ETR2 PE=2 SV=1	5e-44	-	-	tr|G7JKV2|G7JKV2_MEDTR Ethylene receptor OS=Medicago truncatula GN=MTR_4g031150 PE=4 SV=1	2e-43	ref|XP_003605421.1| Ethylene receptor [Medicago truncatula] gb|AES87618.1| Ethylene receptor [Medicago truncatula]	2e-43	lcl|A9CPG0_9BRYO/1-129 PB003786; Pfam-B_3786;	2e-46	-	GO:0016020.membrane;GO:0005783.endoplasmic reticulum;GO:0016310.phosphorylation;GO:0009873.ethylene mediated signaling pathway;GO:0005524.ATP binding;GO:0006355.regulation of transcription. DNA-dependent;GO:0004673.protein histidine kinase activity;GO:0000160.two-component signal transduction system (phosphorelay);GO:0000166.nucleotide binding;GO:0016021.integral to membrane;GO:0004871.signal tra…	EC:2.7.13.-	K14509	ko04075. Plant hormone signal transduction;
	comp83932_c0_seq1	2.58273	3.28777	0.158273	6.72727	26.5909	1.3689	2.75002	-2.65951	1.71711	4.73286	RLP12	Receptor-like protein 12	427	sp|Q9C9H7|RLP12_ARATH Receptor-like protein 12 OS=Arabidopsis thaliana GN=RLP12 PE=2 SV=2	3e-16	-	-	tr|G4RIK9|G4RIK9_GOSBA GbVe OS=Gossypium barbadense PE=2 SV=1	7e-59	gb|ACJ61469.1| GbVe [Gossypium barbadense]	7e-59	lcl|B0BLA6_LOTJA/719-777 PF13855.1;LRR_8;	2e-06	-	-	-	-	-
	comp84468_c0_seq1	0	2.07407	0.765432	-	2.32258	#NUM!	-	-0.385654	1.05247	1.21573	ETR2	ethylene receptor	763	sp|Q0WPQ2|ETR2_ARATH Ethylene receptor 2 OS=Arabidopsis thaliana GN=ETR2 PE=1 SV=2	1e-58	-	-	tr|Q949H5|Q949H5_FRAAN Ethylene receptor OS=Fragaria ananassa GN=ein1 PE=2 SV=1	2e-66	emb|CAC48386.1| ethylene receptor [Fragaria x ananassa]	2e-66	lcl|Q0PHI2_ZIZJJ/28-159 PB003786; Pfam-B_3786;	4e-65	T	GO:0018106.peptidyl-histidine phosphorylation;GO:0016020.membrane;GO:0009873.ethylene mediated signaling pathway;GO:0007165.signal transduction;GO:0005524.ATP binding;GO:0006355.regulation of transcription. DNA-dependent;GO:0004872.receptor activity;GO:0004673.protein histidine kinase activity;GO:0000155.two-component sensor activity;GO:0000160.two-component signal transduction system (phosphorel…	EC:2.7.13.-	K14509	ko04075. Plant hormone signal transduction;
	comp84975_c0_seq1	2.30195	2.39055	0.764344	2.12628	2.11137	1.20286	1.08833	-0.387705	1.25734	1.07818	CAT1	catalase	970	sp|P17598|CATA1_GOSHI Catalase isozyme 1 OS=Gossypium hirsutum GN=CAT1 PE=2 SV=2	0	gnl|CDD|178219 PLN02609. PLN02609. catalase.	0	tr|D2D313|D2D313_GOSHI Catalase OS=Gossypium hirsutum PE=2 SV=1	0	sp|P17598.2|CATA1_GOSHI RecName: Full=Catalase isozyme 1 emb|CAA36380.1| unnamed protein product [Gossypium hirsutum]	0	lcl|A0PG70_LOTJA/18-401 PF00199.14;Catalase;	1e-180	P	GO:0020037.heme binding;GO:0005506.iron ion binding;GO:0005777.peroxisome;GO:0055114.oxidation-reduction process;GO:0006979.response to oxidative stress;GO:0046872.metal ion binding;GO:0004096.catalase activity;GO:0004601.peroxidase activity;GO:0042744.hydrogen peroxide catabolic process;GO:0009514.glyoxysome;GO:0016491.oxidoreductase activity;	EC:1.11.1.6	K03781	ko00380. Tryptophan metabolism;ko00630. Glyoxylate and dicarboxylate metabolism;ko00680. Methane metabolism;ko04146. Peroxisome;ko05014. Amyotrophic lateral sclerosis (ALS);
	comp85338_c0_seq2	#DIV/0!	#DIV/0!	#DIV/0!	0	22.2857	#DIV/0!	#NUM!	#DIV/0!	#DIV/0!	4.47805	CYP72A1	Secologanin synthase	842	sp|Q05047|C72A1_CATRO Secologanin synthase OS=Catharanthus roseus GN=CYP72A1 PE=2 SV=1	7e-74	-	-	tr|F6HGP3|F6HGP3_VITVI Putative uncharacterized protein OS=Vitis vinifera GN=VIT_11s0016g01290 PE=3 SV=1	6e-103	emb|CBI27824.3| unnamed protein product [Vitis vinifera]	2e-103	lcl|D7TCG6_VITVI/119-468 PF00067.17;p450;	1e-104	-	GO:0016020.membrane;GO:0009055.electron carrier activity;GO:0020037.heme binding;GO:0005506.iron ion binding;GO:0055114.oxidation-reduction process;GO:0005773.vacuole;GO:0005774.vacuolar membrane;GO:0016705.oxidoreductase activity. acting on paired donors. with incorporation or reduction of molecular oxygen;GO:0046872.metal ion binding;GO:0050616.secologanin synthase activity;GO:0016021.integral …	-	-	-
	comp86221_c0_seq1	0	0.446281	0.0165289	76.5	31.5	#NUM!	6.25739	-5.91886	-1.16398	4.97728	CTR1	Serine/threonine-protein kinase CTR1	206	sp|Q05609|CTR1_ARATH Serine/threonine-protein kinase CTR1 OS=Arabidopsis thaliana GN=CTR1 PE=1 SV=1	1e-09	gnl|CDD|197581 smart00219. TyrKc. Tyrosine kinase. catalytic domain. Phosphotransferases. Tyrosine-specific kinase subfamily.	2e-14	tr|F6HAY7|F6HAY7_VITVI Putative uncharacterized protein OS=Vitis vinifera GN=VIT_05s0094g01080 PE=4 SV=1	2e-33	emb|CBI24726.3| unnamed protein product [Vitis vinifera]	1e-33	lcl|A5BSW6_VITVI/195-462 PF07714.12;Pkinase_Tyr;	5e-35	T	GO:0016310.phosphorylation;GO:0004709.MAP kinase kinase kinase activity;GO:0005524.ATP binding;GO:0016301.kinase activity;GO:0006468.protein phosphorylation;GO:0004674.protein serine/threonine kinase activity;GO:0004672.protein kinase activity;GO:0016740.transferase activity;GO:0009966.regulation of signal transduction;GO:0016772.transferase activity. transferring phosphorus-containing groups;	-	-	-
	comp86302_c0_seq1	0	3.33565	0.321002	2.20048	5.02161	#NUM!	1.13782	-1.63935	1.73797	2.32815	Fb37	Fiber protein	669	sp|Q9SJM6|SAP4_ARATH Zinc finger A20 and AN1 domain-containing stress-associated protein 4 OS=Arabidopsis thaliana GN=SAP4 PE=1 SV=1	8e-38	gnl|CDD|197545 smart00154. ZnF_AN1. AN1-like Zinc finger. Zinc finger at the C-terminus of An1. a ubiquitin-like protein in Xenopus laevis.	3e-17	tr|Q6T7D0|Q6T7D0_GOSBA Fiber protein Fb37 OS=Gossypium barbadense PE=2 SV=1	6e-42	ref|XP_003540241.1| PREDICTED: zinc finger A20 and AN1 domain-containing stress-associated protein 3-like isoform 1 [Glycine max] ref|XP_003540242.1| PREDICTED: zinc finger A20 and AN1 domain-containing stress-associated protein 3-like isoform 2 [Glycine max]	3e-45	lcl|B9SCR6_RICCO/113-153 PF01428.11;zf-AN1;	1e-20	R	GO:0046872.metal ion binding;GO:0003677.DNA binding;GO:0008270.zinc ion binding;	-	-	-
	comp86993_c0_seq1	3.65289	16.0248	0.446281	3.61111	17.6296	1.86904	1.85244	-1.16398	4.00223	4.13993	DGK. dgkA	diacylglycerol kinase (ATP dependent)	244	sp|Q39017|DGK1_ARATH Diacylglycerol kinase 1 OS=Arabidopsis thaliana GN=DGK1 PE=1 SV=2	6e-46	gnl|CDD|128360 smart00045. DAGKa. Diacylglycerol kinase accessory domain (presumed). Diacylglycerol (DAG) is a second messenger that acts as a protein kinase C activator. DAG can be produced from the hydrolysis of phosphatidylinositol 4.5-bisphosphate (PIP2) by a phosphoinositide-specific phospholipase C and by the degradation of phosphatidylcholine (PC) by a phospholipase C or the concerted acti…	7e-35	tr|B9I2W0|B9I2W0_POPTR Predicted protein OS=Populus trichocarpa GN=POPTRDRAFT_834296 PE=4 SV=1	2e-45	ref|XP_002318591.1| predicted protein [Populus trichocarpa] gb|EEE96811.1| predicted protein [Populus trichocarpa]	1e-45	lcl|A5BDX3_VITVI/483-640 PF00609.14;DAGK_acc;	4e-49	I	GO:0016310.phosphorylation;GO:0007205.protein kinase C-activating G-protein coupled receptor signaling pathway;GO:0005524.ATP binding;GO:0016301.kinase activity;GO:0005622.intracellular;GO:0035556.intracellular signal transduction;GO:0005737.cytoplasm;GO:0004143.diacylglycerol kinase activity;GO:0005768.endosome;GO:0046872.metal ion binding;GO:0000166.nucleotide binding;GO:0016740.transferase act…	EC:2.7.1.107	K00901	ko00561. Glycerolipid metabolism;ko00564. Glycerophospholipid metabolism;ko04070. Phosphatidylinositol signaling system;
	comp87676_c0_seq1	0	2.86154	0.769231	2.66	4.02	#NUM!	1.41143	-0.378512	1.51679	2.0072	CMTA2	Calmodulin-binding transcription activator 2	309	sp|Q6NPP4|CMTA2_ARATH Calmodulin-binding transcription activator 2 OS=Arabidopsis thaliana GN=CMTA2 PE=1 SV=1	1e-50	gnl|CDD|201341 pfam00612. IQ. IQ calmodulin-binding motif. Calmodulin-binding motif.	3e-06	tr|Q0WNN4|Q0WNN4_ARATH Calmodulin-binding transcription activator 2 OS=Arabidopsis thaliana GN=At5g64220 PE=2 SV=1	3e-49	dbj|BAB09853.1| ER66 protein-like [Arabidopsis thaliana]	3e-49	-	-	S	GO:0005634.nucleus;GO:0006355.regulation of transcription. DNA-dependent;GO:0005516.calmodulin binding;	-	-	-
	comp88231_c0_seq1	14.1625	39.3125	0.825	8.43939	64.4697	3.824	3.07714	-0.277534	5.29692	6.01055	LEA6	-	503	-	-	gnl|CDD|192660 pfam10714. LEA_6. Late embryogenesis abundant protein 18. This is a family of late embryogenesis-abundant proteins There is high accumulation of this protein in dry seeds. and in the roots of full-grown plants in response to dehydration and ABA (abscisic acid application) treatments. This LEA protein disappears after germination. It accumulates in growing regions of well irrigated …	4e-34	tr|E5FHZ6|E5FHZ6_ARAHY Late embryogenesis abundant protein group 8 protein OS=Arachis hypogaea GN=LEA8-1 PE=4 SV=1	7e-28	gb|ADQ91847.1| late embryogenesis abundant protein group 8 protein [Arachis hypogaea]	7e-28	lcl|E5FHZ6_ARAHY/12-94 PF10714.4;LEA_6;	1e-28	-	-	-	-	-
	comp88786_c0_seq1	2.22173	4.31486	0.625277	2.41135	4.76596	1.15168	1.26984	-0.677432	2.10931	2.25277	NLT1	Non-specific lipid-transfer protein-like	823	sp|Q23655|NLT1_CAEEL Non-specific lipid-transfer protein-like OS=Caenorhabditis elegans GN=nlt-1 PE=2 SV=1	8e-13	gnl|CDD|202099 pfam02036. SCP2. SCP-2 sterol transfer family. This domain is involved in binding sterols. It is found in the SCP2 protein. as well as the C terminus of the enzyme estradiol 17 beta-dehydrogenase EC:1.1.1.62. The UNC-24 protein contains an SPFH domain pfam01145.	6e-16	tr|D7MQT2|D7MQT2_ARALL Sterol carrier protein 2 (SCP-2) family protein OS=Arabidopsis lyrata subsp. lyrata GN=ARALYDRAFT_917426 PE=4 SV=1	1e-67	ref|XP_002863725.1| sterol carrier protein 2 (SCP-2) family protein [Arabidopsis lyrata subsp. lyrata] gb|EFH39984.1| sterol carrier protein 2 (SCP-2) family protein [Arabidopsis lyrata subsp. lyrata]	1e-67	lcl|D7MQT2_ARALL/12-115 PF02036.12;SCP2;	8e-57	I	GO:0032934.sterol binding;	-	-	-
	comp89084_c0_seq1	0	3.30861	0.710553	-	2.51208	#NUM!	-	-0.492987	1.72623	1.32888	CML29	calcium-binding protein CML	980	sp|Q5Z676|CML29_ORYSJ Probable calcium-binding protein CML29 OS=Oryza sativa subsp. japonica GN=CML29 PE=2 SV=1	1e-33	gnl|CDD|185504 PTZ00184. PTZ00184. calmodulin; Provisional.	1e-27	tr|B9GUF8|B9GUF8_POPTR Predicted protein OS=Populus trichocarpa GN=POPTRDRAFT_551505 PE=4 SV=1	3e-70	ref|XP_002302258.1| predicted protein [Populus trichocarpa] gb|EEE81531.1| predicted protein [Populus trichocarpa]	3e-70	lcl|B9RJA9_RICCO/27-92 PF13499.1;EF_hand_5;	3e-28	TZ	GO:0005509.calcium ion binding;	-	K02183	ko04020. Calcium signaling pathway;ko04070. Phosphatidylinositol signaling system;ko04114. Oocyte meiosis;ko04270. Vascular smooth muscle contraction;ko04626. Plant-pathogen interaction;ko04713. Circadian entrainment;ko04720. Long-term potentiation;ko04722. Neurotrophin signaling pathway;ko04728. Dopaminergic synapse;ko04740. Olfactory transduction;ko04744. Phototransduction;ko04745. Phototransdu…
	comp8998_c0_seq1	0	4.04	0.56	6	9.07143	#NUM!	2.58496	-0.836501	2.01436	3.18133	CESA9	cellulose synthase A	330	sp|Q69P51|CESA9_ORYSJ Cellulose synthase A catalytic subunit 9 [UDP-forming] OS=Oryza sativa subsp. japonica GN=CESA9 PE=2 SV=1	4e-30	gnl|CDD|178503 PLN02915. PLN02915. cellulose synthase A [UDP-forming]. catalytic subunit.	2e-43	tr|Q9M4U1|Q9M4U1_GOSHI Putative cellulose synthase catalytic subunit (Fragment) OS=Gossypium hirsutum GN=CesA2 PE=4 SV=1	2e-41	gb|AAF72619.1|AF254895_1 putative cellulose synthase catalytic subunit [Gossypium hirsutum]	2e-41	-	-	-	GO:0016020.membrane;GO:0007047.cellular cell wall organization;GO:0016760.cellulose synthase (UDP-forming) activity;GO:0016757.transferase activity. transferring glycosyl groups;GO:0008270.zinc ion binding;GO:0016021.integral to membrane;GO:0030244.cellulose biosynthetic process;GO:0016740.transferase activity;	EC:2.4.1.12	K10999	-
	comp89997_c0_seq1	0.458824	4.68235	0.294118	-	16.48	-1.12399	-	-1.76553	2.22723	4.04264	HSPA1_8	heat shock 70kDa protein 1/8	653	sp|P31082|HSP7S_CUCMA Stromal 70 kDa heat shock-related protein. chloroplastic (Fragment) OS=Cucurbita maxima PE=1 SV=1	4e-14	-	-	tr|A5BEE7|A5BEE7_VITVI Putative uncharacterized protein OS=Vitis vinifera GN=VITISV_000728 PE=3 SV=1	4e-34	emb|CAN81065.1| hypothetical protein VITISV_000728 [Vitis vinifera]	3e-34	-	-	-	GO:0006457.protein folding;GO:0005524.ATP binding;GO:0006950.response to stress;GO:0000166.nucleotide binding;GO:0051082.unfolded protein binding;GO:0009536.plastid;GO:0009507.chloroplast;GO:0009570.chloroplast stroma;	-	K03283	ko03040. Spliceosome;ko04010. MAPK signaling pathway;ko04141. Protein processing in endoplasmic reticulum;ko04144. Endocytosis;ko04612. Antigen processing and presentation;ko05134. Legionellosis;ko05145. Toxoplasmosis;ko05162. Measles;ko05164. Influenza A;ko05169. Epstein-Barr virus infection;
	comp90139_c0_seq2	0	3.57143	0.714286	2.7	4.7	#NUM!	1.43296	-0.485427	1.8365	2.23266	ND5	NADH-ubiquinone oxidoreductase chain 5	1564	sp|Q36284|NU5M_MAIZE NADH-ubiquinone oxidoreductase chain 5 (Fragment) OS=Zea mays GN=ND5 PE=3 SV=1	3e-77	-	-	tr|Q41659|Q41659_VICFA NADH ubiquinone oxidoreductase subunit 5 (Fragment) OS=Vicia faba GN=nad5 PE=4 SV=1	5e-83	gb|AAB97305.1| NADH ubiquinone oxidoreductase subunit 5 [Vicia faba]	5e-83	lcl|D7RMY7_9CARY/433-640 PF06455.6;NADH5_C;	2e-81	-	GO:0016020.membrane;GO:0006810.transport;GO:0042773.ATP synthesis coupled electron transport;GO:0055114.oxidation-reduction process;GO:0022900.electron transport chain;GO:0005743.mitochondrial inner membrane;GO:0016021.integral to membrane;GO:0070469.respiratory chain;GO:0005739.mitochondrion;GO:0008137.NADH dehydrogenase (ubiquinone) activity;GO:0016491.oxidoreductase activity;	EC:1.6.5.3	K03883	ko00190. Oxidative phosphorylation;ko05012. Parkinson's disease;
	comp90259_c0_seq1	2.43273	3.44193	0.614795	2.22195	6.3192	1.28258	1.15182	-0.701823	1.78322	2.65974	NMT1	phosphoethanolamine N-methyltransferase	940	sp|Q9FR44|PEAM1_ARATH Phosphoethanolamine N-methyltransferase 1 OS=Arabidopsis thaliana GN=NMT1 PE=2 SV=1	1e-123	gnl|CDD|177970 PLN02336. PLN02336. phosphoethanolamine N-methyltransferase.	9e-110	tr|A9XU50|A9XU50_GOSHI Phosphoethanolamine N-methyltransferase OS=Gossypium hirsutum PE=2 SV=1	2e-127	gb|ABX10444.1| phosphoethanolamine N-methyltransferase [Gossypium hirsutum]	2e-127	lcl|A9XU50_GOSHI/53-230 PF13847.1;Methyltransf_31;	9e-92	-	GO:0008654.phospholipid biosynthetic process;GO:0000234.phosphoethanolamine N-methyltransferase activity;GO:0008152.metabolic process;GO:0008168.methyltransferase activity;GO:0006950.response to stress;GO:0016740.transferase activity;GO:0005737.cytoplasm;GO:0032259.methylation;	EC:2.1.1.103	K05929	ko00564. Glycerophospholipid metabolism;
	comp90328_c0_seq1	0	2.03272	0.385903	3.11846	5.22965	#NUM!	1.64083	-1.37369	1.02341	2.38671	CML24	calcium-binding protein CML	703	sp|P25070|CML24_ARATH Calcium-binding protein CML24 OS=Arabidopsis thaliana GN=CML24 PE=2 SV=2	6e-54	gnl|CDD|185504 PTZ00184. PTZ00184. calmodulin; Provisional.	4e-39	tr|B9H383|B9H383_POPTR Predicted protein OS=Populus trichocarpa GN=POPTRDRAFT_648111 PE=4 SV=1	2e-56	ref|XP_002305867.1| predicted protein [Populus trichocarpa] gb|EEE86378.1| predicted protein [Populus trichocarpa]	2e-56	lcl|B9T2J5_RICCO/89-150 PF13499.1;EF_hand_5;	9e-28	TZD	GO:0005509.calcium ion binding;	-	K13448	ko04626. Plant-pathogen interaction;
	comp90426_c0_seq1	22.75	82	2.5	-	27.3	4.50779	-	1.32193	6.35755	4.77083	SERK1	somatic embryogenesis receptor kinase 1	495	-	-	gnl|CDD|203890 pfam08263. LRRNT_2. Leucine rich repeat N-terminal domain. Leucine Rich Repeats pfam00560 are short sequence motifs present in a number of proteins with diverse functions and cellular locations. Leucine Rich Repeats are often flanked by cysteine rich domains. This domain is often found at the N-terminus of tandem leucine rich repeats.	6e-10	tr|Q0R4K1|Q0R4K1_TOBAC Leucine rich repeat protein 1 OS=Nicotiana tabacum PE=2 SV=1	7e-22	gb|AAZ91738.1| leucine rich repeat protein 1 [Nicotiana tabacum]	7e-22	lcl|B9S2Z2_RICCO/25-64 PF08263.7;LRRNT_2;	3e-12	-	GO:0016020.membrane;GO:0016310.phosphorylation;GO:0005524.ATP binding;GO:0016301.kinase activity;GO:0004872.receptor activity;GO:0006468.protein phosphorylation;GO:0004674.protein serine/threonine kinase activity;GO:0000166.nucleotide binding;GO:0004672.protein kinase activity;GO:0016021.integral to membrane;GO:0016740.transferase activity;GO:0016772.transferase activity. transferring phosphorus-…	EC:2.7.10.1 2.7.11.1	K13418	-
	comp90577_c0_seq1	0.153846	2.38462	0.358974	3.85714	2.78571	-2.70044	1.94753	-1.47805	1.25376	1.47805	ABCC7	ABC transporter C family member 7	656	sp|Q9LK62|AB7C_ARATH ABC transporter C family member 7 OS=Arabidopsis thaliana GN=ABCC7 PE=2 SV=1	3e-40	-	-	tr|B9GJX7|B9GJX7_POPTR Multidrug resistance protein ABC transporter family OS=Populus trichocarpa GN=POPTRDRAFT_798148 PE=3 SV=1	4e-73	ref|XP_002300362.1| multidrug resistance protein ABC transporter family [Populus trichocarpa] gb|EEE85167.1| multidrug resistance protein ABC transporter family [Populus trichocarpa]	4e-73	lcl|D7UAD8_VITVI/7-185 PB056502; Pfam-B_56502;	8e-49	-	GO:0006810.transport;GO:0055085.transmembrane transport;GO:0005524.ATP binding;GO:0042626.ATPase activity. coupled to transmembrane movement of substances;GO:0000166.nucleotide binding;GO:0006200.ATP catabolic process;GO:0016021.integral to membrane;GO:0017111.nucleoside-triphosphatase activity;GO:0016887.ATPase activity;	-	-	-
	comp90915_c0_seq1	0	4.05655	0.520833	-	7.88571	#NUM!	-	-0.941106	2.02025	2.97924	CLPB1	ATP-dependent Clp protease ATP-binding subunit ClpB	406	sp|Q6F2Y7|CLPB1_ORYSJ Chaperone protein ClpB1 OS=Oryza sativa subsp. japonica GN=CLPB1 PE=2 SV=1	2e-81	gnl|CDD|163223 TIGR03346. chaperone_ClpB. ATP-dependent chaperone ClpB. Members of this protein family are the bacterial ATP-dependent chaperone ClpB. This protein belongs to the AAA family. ATPases associated with various cellular activities (pfam00004). This molecular chaperone does not act as a protease. but rather serves to disaggregate misfolded and aggregated proteins.	9e-113	tr|A7WK85|A7WK85_AEGUM 101 kDa heat shock protein (Fragment) OS=Aegilops umbellulata GN=hsp101 PE=4 SV=1	2e-82	gb|AEY83985.1| heat shock protein 101 KDa. partial [Triticum aestivum] gb|AEY83986.1| heat shock protein 101 KDa. partial [Triticum aestivum]	3e-87	lcl|HS101_ARATH/597-762 PF07724.9;AAA_2;	3e-79	O	GO:0005524.ATP binding;GO:0006950.response to stress;GO:0009408.response to heat;GO:0005737.cytoplasm;GO:0000166.nucleotide binding;GO:0019538.protein metabolic process;GO:0016485.protein processing;GO:0017111.nucleoside-triphosphatase activity;	-	K03695	-
	comp91268_c0_seq1	0	4.13158	0.710526	-	5.2963	#NUM!	-	-0.49304	2.04669	2.40498	HSP22	HSP20 family protein	1244	sp|P30236|HSP41_SOYBN 22.0 kDa class IV heat shock protein OS=Glycine max GN=HSP22.0 PE=3 SV=1	1e-63	gnl|CDD|107229 cd06472. ACD_ScHsp26_like. Alpha crystallin domain (ACD) found in Saccharomyces cerevisiae (Sc) small heat shock protein (Hsp)26 and similar proteins. sHsps are molecular chaperones that suppress protein aggregation and protect against cell stress. and are generally active as large oligomers consisting of multiple subunits. ScHsp26 is temperature-regulated. it switches from an inac…	7e-33	tr|B9S1R4|B9S1R4_RICCO Heat-shock protein. putative OS=Ricinus communis GN=RCOM_0867440 PE=3 SV=1	1e-63	ref|XP_002519929.1| heat-shock protein. putative [Ricinus communis] gb|EEF42533.1| heat-shock protein. putative [Ricinus communis]	1e-63	lcl|C6T2W1_SOYBN/70-174 PF00011.16;HSP20;	4e-42	O	GO:0005788.endoplasmic reticulum lumen;GO:0005783.endoplasmic reticulum;GO:0006950.response to stress;	-	K13993	ko04141. Protein processing in endoplasmic reticulum;
	comp91404_c0_seq1	2.75856	0	0.436348	3.02616	7.48089	1.46392	1.59749	-1.19645	#NUM!	2.90321	DNAJA5	DnaJ homolog subfamily A member 5	847	-	-	gnl|CDD|201096 pfam00226. DnaJ. DnaJ domain. DnaJ domains (J-domains) are associated with hsp70 heat-shock system and it is thought that this domain mediates the interaction. DnaJ-domain is therefore part of a chaperone (protein folding) system. The T-antigens. although not in Prosite are confirmed as DnaJ containing domains from literature.	5e-19	tr|B9HFN8|B9HFN8_POPTR Predicted protein OS=Populus trichocarpa GN=POPTRDRAFT_562633 PE=4 SV=1	5e-36	ref|XP_002309990.1| predicted protein [Populus trichocarpa] gb|EEE90440.1| predicted protein [Populus trichocarpa]	4e-36	lcl|B9P7R2_POPTR/49-114 PF00226.26;DnaJ;	2e-28	-	GO:0006457.protein folding;GO:0051082.unfolded protein binding;GO:0031072.heat shock protein binding;	-	K09506	-
	comp91447_c0_seq1	0	3.69492	0.186441	5.81818	14.5455	#NUM!	2.54057	-2.42321	1.88554	3.8625	XTH30	xyloglucan:xyloglucosyl transferase	868	sp|Q38908|XTH30_ARATH Probable xyloglucan endotransglucosylase/hydrolase protein 30 OS=Arabidopsis thaliana GN=XTH30 PE=2 SV=2	1e-108	gnl|CDD|185685 cd02176. GH16_XET. Xyloglucan endotransglycosylase. member of glycosyl hydrolase family 16. Xyloglucan endotransglycosylases (XETs) cleave and religate xyloglucan polymers in plant cell walls via a transglycosylation mechanism. Xyloglucan is a soluble hemicellulose with a backbone of beta-1.4-linked glucose units. partially substituted with alpha-1.6-linked xylopyranose branches. I…	3e-103	tr|B9RZ21|B9RZ21_RICCO Xyloglucan endotransglucosylase/hydrolase protein 2. putative OS=Ricinus communis GN=RCOM_1316740 PE=4 SV=1	7e-120	ref|XP_002518990.1| Xyloglucan endotransglucosylase/hydrolase protein 2 precursor. putative [Ricinus communis] gb|EEF43523.1| Xyloglucan endotransglucosylase/hydrolase protein 2 precursor. putative [Ricinus communis]	7e-120	lcl|D7TTQ4_VITVI/34-219 PF00722.16;Glyco_hydro_16;	1e-67	-	GO:0048046.apoplast;GO:0016762.xyloglucan:xyloglucosyl transferase activity;GO:0006073.cellular glucan metabolic process;GO:0004553.hydrolase activity. hydrolyzing O-glycosyl compounds;GO:0016787.hydrolase activity;GO:0005618.cell wall;GO:0016757.transferase activity. transferring glycosyl groups;GO:0005975.carbohydrate metabolic process;GO:0016740.transferase activity;	EC:2.4.1.207	K08235	-
	comp91564_c0_seq1	0	4.10256	0.692308	-	5.40741	#NUM!	-	-0.530515	2.03653	2.43494	HSP22	HSP20 family protein	1220	sp|P30236|HSP41_SOYBN 22.0 kDa class IV heat shock protein OS=Glycine max GN=HSP22.0 PE=3 SV=1	8e-64	gnl|CDD|107229 cd06472. ACD_ScHsp26_like. Alpha crystallin domain (ACD) found in Saccharomyces cerevisiae (Sc) small heat shock protein (Hsp)26 and similar proteins. sHsps are molecular chaperones that suppress protein aggregation and protect against cell stress. and are generally active as large oligomers consisting of multiple subunits. ScHsp26 is temperature-regulated. it switches from an inac…	8e-36	tr|B9S1R4|B9S1R4_RICCO Heat-shock protein. putative OS=Ricinus communis GN=RCOM_0867440 PE=3 SV=1	9e-64	ref|XP_002519929.1| heat-shock protein. putative [Ricinus communis] gb|EEF42533.1| heat-shock protein. putative [Ricinus communis]	8e-64	lcl|C6T2W1_SOYBN/70-174 PF00011.16;HSP20;	3e-42	O	GO:0005788.endoplasmic reticulum lumen;GO:0005783.endoplasmic reticulum;GO:0006950.response to stress;	-	K13993	ko04141. Protein processing in endoplasmic reticulum;
	comp91625_c0_seq1	0	2.06814	0.655617	2.80056	2.44101	#NUM!	1.48572	-0.609075	1.04833	1.28748	MFP2	enoyl-CoA hydratase/3-hydroxyacyl-CoA dehydrogenase	372	sp|Q9ZPI5|MFP2_ARATH Peroxisomal fatty acid beta-oxidation multifunctional protein MFP2 OS=Arabidopsis thaliana GN=MFP2 PE=1 SV=1	5e-57	gnl|CDD|201415 pfam00725. 3HCDH. 3-hydroxyacyl-CoA dehydrogenase. C-terminal domain. This family also includes lambda crystallin. Some proteins include two copies of this domain.	1e-22	tr|B0M199|B0M199_SOYBN Peroxisomal fatty acid beta-oxidation multifunctional protein OS=Glycine max PE=2 SV=1	1e-60	ref|XP_003550336.1| PREDICTED: peroxisomal fatty acid beta-oxidation multifunctional protein MFP2-like [Glycine max]	5e-61	lcl|B0M199_SOYBN/493-586 PF00725.17;3HCDH;	2e-49	I	GO:0005777.peroxisome;GO:0055114.oxidation-reduction process;GO:0016829.lyase activity;GO:0006635.fatty acid beta-oxidation;GO:0006631.fatty acid metabolic process;GO:0004165.dodecenoyl-CoA delta-isomerase activity;GO:0009514.glyoxysome;GO:0004300.enoyl-CoA hydratase activity;GO:0016491.oxidoreductase activity;GO:0016616.oxidoreductase activity. acting on the CH-OH group of donors. NAD or NADP as…	EC:4.2.1.17 1.1.1.35 1.1.1.211	K10527	ko00071. Fatty acid metabolism;ko00592. alpha-Linolenic acid metabolism;
	comp91630_c0_seq1	2.81481	2.27778	1.11111	2.6	3.68333	1.49304	1.37851	0.152003	1.18763	1.88101	CPK	calcium-dependent protein kinase	506	-	-	-	-	tr|Q56ZZ0|Q56ZZ0_ARATH Calcium-dependent protein kinase (Fragment) OS=Arabidopsis thaliana GN=At5g19450 PE=2 SV=1	4e-17	dbj|BAD94111.1| calcium-dependent protein kinase [Arabidopsis thaliana]	4e-17	-	-	-	-	EC:2.7.11.1	K13412	ko04626. Plant-pathogen interaction;ko05145. Toxoplasmosis;
	comp92594_c0_seq1	0	2.27774	0.30389	2.6999	5.19622	#NUM!	1.4329	-1.71838	1.1876	2.37746	CML24	Calcium-binding protein CML24	869	sp|P25070|CML24_ARATH Calcium-binding protein CML24 OS=Arabidopsis thaliana GN=CML24 PE=2 SV=2	1e-13	-	-	tr|A5B390|A5B390_VITVI Putative uncharacterized protein OS=Vitis vinifera GN=VITISV_037818 PE=4 SV=1	3e-59	ref|XP_002279066.1| PREDICTED: calmodulin-like [Vitis vinifera]	3e-59	lcl|A5B390_VITVI/95-157 PF13499.1;EF_hand_5;	2e-26	T	GO:0005509.calcium ion binding;	-	-	-
	comp926305_c0_seq1	#DIV/0!	#DIV/0!	#DIV/0!	2.36364	2.63636	#DIV/0!	1.24101	#DIV/0!	#DIV/0!	1.39855	CNGC3	cyclic nucleotide gated channel. other eukaryote	450	sp|Q9SKD7|CNGC3_ARATH Probable cyclic nucleotide-gated ion channel 3 OS=Arabidopsis thaliana GN=CNGC3 PE=2 SV=2	2e-57	-	-	tr|B9SBJ2|B9SBJ2_RICCO Cyclic nucleotide-gated ion channel. putative OS=Ricinus communis GN=RCOM_0718730 PE=4 SV=1	8e-60	ref|XP_002523361.1| Cyclic nucleotide-gated ion channel. putative [Ricinus communis] gb|EEF39077.1| Cyclic nucleotide-gated ion channel. putative [Ricinus communis]	7e-60	lcl|B9SBJ2_RICCO/90-319 PF00520.26;Ion_trans;	2e-46	-	GO:0016020.membrane;GO:0006810.transport;GO:0055085.transmembrane transport;GO:0005216.ion channel activity;GO:0016021.integral to membrane;GO:0006811.ion transport;	-	K05391	ko04626. Plant-pathogen interaction;
	comp93696_c0_seq1	2.675	5.8	0.6	2.08333	5	1.41954	1.05889	-0.736966	2.53605	2.32193	GST. gst	glutathione S-transferase	373	sp|Q9ZRT5|GSTT1_ARATH Glutathione S-transferase T1 OS=Arabidopsis thaliana GN=GSTT1 PE=2 SV=1	5e-30	-	-	tr|B9GWH3|B9GWH3_POPTR Predicted protein OS=Populus trichocarpa GN=POPTRDRAFT_817349 PE=4 SV=1	1e-37	ref|XP_002304489.1| predicted protein [Populus trichocarpa] gb|EEE79468.1| predicted protein [Populus trichocarpa]	1e-37	lcl|B9RCA2_RICCO/115-207 PF00043.20;GST_C;	3e-33	-	GO:0004364.glutathione transferase activity;GO:0016740.transferase activity;	EC:2.5.1.18	K00799	ko00480. Glutathione metabolism;ko00980. Metabolism of xenobiotics by cytochrome P450;ko00982. Drug metabolism - cytochrome P450;ko05204. Chemical carcinogenesis;
	comp94041_c0_seq1	2.27875	3.96516	0.583624	2.8	6.58209	1.18824	1.48543	-0.77689	1.98738	2.71855	AHK3	Histidine kinase 3	580	sp|Q9C5U1|AHK3_ARATH Histidine kinase 3 OS=Arabidopsis thaliana GN=AHK3 PE=1 SV=1	7e-32	-	-	tr|B9RMD2|B9RMD2_RICCO Histidine kinase 1. 2. 3 plant. putative OS=Ricinus communis GN=RCOM_1079740 PE=4 SV=1	3e-50	ref|XP_003531201.1| PREDICTED: histidine kinase 3-like [Glycine max]	3e-53	lcl|D8TAG9_SELML/820-931 PF00072.19;Response_reg;	6e-08	-	GO:0018106.peptidyl-histidine phosphorylation;GO:0016020.membrane;GO:0016310.phosphorylation;GO:0007165.signal transduction;GO:0005524.ATP binding;GO:0016301.kinase activity;GO:0006355.regulation of transcription. DNA-dependent;GO:0004872.receptor activity;GO:0004673.protein histidine kinase activity;GO:0000155.two-component sensor activity;GO:0000160.two-component signal transduction system (pho…	EC:2.7.13.3	K14489	ko04075. Plant hormone signal transduction;
	comp94081_c0_seq1	21.2632	16.8684	0.0789474	52	137	4.41028	5.70044	-3.66297	4.07625	7.09803	MAP3K3	Mitogen-activated protein kinase kinase kinase 3	605	sp|Q99759|M3K3_HUMAN Mitogen-activated protein kinase kinase kinase 3 OS=Homo sapiens GN=MAP3K3 PE=1 SV=2	6e-33	gnl|CDD|173724 cd06606. STKc_MAPKKK. Catalytic domain of the Protein Serine/Threonine Kinase. Mitogen-Activated Protein Kinase Kinase Kinase. Serine/threonine kinases (STKs). mitogen-activated protein kinase (MAPK) kinase kinase (MAPKKK) subfamily. catalytic (c) domain. STKs catalyze the transfer of the gamma-phosphoryl group from ATP to serine/threonine residues on protein substrates. The MAPKKK…	4e-77	tr|B9GGP7|B9GGP7_POPTR Predicted protein (Fragment) OS=Populus trichocarpa GN=POPTRDRAFT_173555 PE=4 SV=1	1e-79	ref|XP_002298485.1| predicted protein [Populus trichocarpa] gb|EEE83290.1| predicted protein [Populus trichocarpa]	1e-79	lcl|B9GGP7_POPTR/2-256 PF00069.20;Pkinase;	3e-81	TD	GO:0005524.ATP binding;GO:0004674.protein serine/threonine kinase activity;GO:0000166.nucleotide binding;GO:0004672.protein kinase activity;GO:0006468.protein phosphorylation;GO:0016772.transferase activity. transferring phosphorus-containing groups;	-	-	-
	comp94336_c0_seq1	13.4248	8.87636	0.500418	8.798	8.17362	3.74683	3.13718	-0.998795	3.14997	3.03098	LEA5-A	Late embryogenesis abundant protein Lea5-A	763	sp|P46521|LEA5A_GOSHI Late embryogenesis abundant protein Lea5-A OS=Gossypium hirsutum GN=LEA5-A PE=2 SV=1	6e-57	gnl|CDD|112072 pfam03242. LEA_3. Late embryogenesis abundant protein. Members of this family are similar to late embryogenesis abundant proteins. Members of the family have been isolated in a number of different screens. However. the molecular function of these proteins remains obscure.	2e-33	tr|Q39793|Q39793_GOSHI Late embryogenesis abundant protein OS=Gossypium hirsutum GN=Lea5 PE=4 SV=1	7e-46	sp|P46521.1|LEA5A_GOSHI RecName: Full=Late embryogenesis abundant protein Lea5-A gb|AAA18545.1| late embryogenesis-abundant protein [Gossypium hirsutum] gb|AAA18538.1| Lea5-A late embryogenesis-abundant protein [Gossypium hirsutum]	2e-55	lcl|LEA5D_GOSHI/1-99 PF03242.8;LEA_3;	3e-47	-	GO:0006950.response to stress;	-	-	-
	comp94379_c0_seq1	3.52995	5.09217	1.08756	3.22034	3.34322	1.81965	1.68721	0.121092	2.34828	1.74124	ACOX3	acyl-CoA oxidase	984	sp|P0CZ23|ACOX3_ARATH Acyl-coenzyme A oxidase 3. peroxisomal OS=Arabidopsis thaliana GN=ACX3 PE=1 SV=1	2e-155	gnl|CDD|177946 PLN02312. PLN02312. acyl-CoA oxidase.	0	tr|B9P5Q1|B9P5Q1_POPTR Predicted protein (Fragment) OS=Populus trichocarpa GN=POPTRDRAFT_792231 PE=4 SV=1	4e-160	gb|ABB83366.1| putative medium chain acyl-CoA oxidase [Malus x domestica]	3e-160	lcl|B9SGN6_RICCO/133-192 PF02770.14;Acyl-CoA_dh_M;	2e-32	IQ	GO:0016627.oxidoreductase activity. acting on the CH-CH group of donors;GO:0008152.metabolic process;GO:0050660.flavin adenine dinucleotide binding;GO:0005777.peroxisome;GO:0055114.oxidation-reduction process;GO:0006635.fatty acid beta-oxidation;GO:0003997.acyl-CoA oxidase activity;GO:0006631.fatty acid metabolic process;GO:0003995.acyl-CoA dehydrogenase activity;GO:0006629.lipid metabolic proces…	EC:1.3.3.6	K00232	ko00071. Fatty acid metabolism;ko00592. alpha-Linolenic acid metabolism;ko01040. Biosynthesis of unsaturated fatty acids;ko03320. PPAR signaling pathway;ko04146. Peroxisome;
	comp94427_c0_seq1	13.4344	8.87716	0.500211	8.80169	8.17806	3.74786	3.13778	-0.999391	3.1501	3.03176	LEA5-A	Late embryogenesis abundant protein Lea5-A	771	sp|P46521|LEA5A_GOSHI Late embryogenesis abundant protein Lea5-A OS=Gossypium hirsutum GN=LEA5-A PE=2 SV=1	7e-57	gnl|CDD|112072 pfam03242. LEA_3. Late embryogenesis abundant protein. Members of this family are similar to late embryogenesis abundant proteins. Members of the family have been isolated in a number of different screens. However. the molecular function of these proteins remains obscure.	9e-32	tr|Q39793|Q39793_GOSHI Late embryogenesis abundant protein OS=Gossypium hirsutum GN=Lea5 PE=4 SV=1	7e-46	sp|P46521.1|LEA5A_GOSHI RecName: Full=Late embryogenesis abundant protein Lea5-A gb|AAA18545.1| late embryogenesis-abundant protein [Gossypium hirsutum] gb|AAA18538.1| Lea5-A late embryogenesis-abundant protein [Gossypium hirsutum]	2e-55	lcl|LEA5D_GOSHI/1-99 PF03242.8;LEA_3;	3e-47	-	GO:0006950.response to stress;	-	-	-
	comp94435_c0_seq2	5.57732	6.25086	0.893471	3.36538	5.75385	2.47957	1.75077	-0.162508	2.64405	2.52453	-	Cold acclimation protein	1482	-	-	gnl|CDD|191305 pfam05562. WCOR413. Cold acclimation protein WCOR413. This family consists of several WCOR413-like plant cold acclimation proteins.	6e-88	tr|B9HRT9|B9HRT9_POPTR Predicted protein OS=Populus trichocarpa GN=POPTRDRAFT_833083 PE=4 SV=1	8e-80	ref|XP_002313824.1| predicted protein [Populus trichocarpa] gb|EEE87779.1| predicted protein [Populus trichocarpa]	7e-80	lcl|B9HRT9_POPTR/7-191 PF05562.6;WCOR413;	8e-73	-	-	-	-	-
	comp94585_c0_seq2	3.6966	2.79341	0.226709	10.1016	12.654	1.8862	3.33651	-2.14108	1.48203	3.66152	LEA14-A	Late embryogenesis abundant protein Lea14-A	1329	sp|P46518|LEA14_GOSHI Late embryogenesis abundant protein Lea14-A OS=Gossypium hirsutum GN=LEA14-A PE=2 SV=1	2e-99	gnl|CDD|202564 pfam03168. LEA_2. Late embryogenesis abundant protein. Different types of LEA proteins are expressed at different stages of late embryogenesis in higher plant seed embryos and under conditions of dehydration stress. The function of these proteins is unknown. This family represents a group of LEA proteins that appear to be distinct from those in pfam02987. The family DUF1511. pfam07…	1e-24	tr|C6TI71|C6TI71_SOYBN Putative uncharacterized protein OS=Glycine max PE=2 SV=1	1e-75	sp|P46518.1|LEA14_GOSHI RecName: Full=Late embryogenesis abundant protein Lea14-A gb|AAA18542.1| Group 4 late embryogenesis-abundant protein [Gossypium hirsutum] gb|AAA18543.1| Group 4 late embryogenesis-abundant protein [Gossypium hirsutum]	7e-98	lcl|LEA14_GOSHI/44-140 PF03168.8;LEA_2;	3e-59	-	GO:0006950.response to stress;GO:0009269.response to desiccation;	-	-	-
	comp95218_c0_seq1	0.433333	0.233333	0.566667	1.82353	2.05882	-1.20645	0.866733	-0.819428	-2.09954	1.04182	PLC1	phosphatidylinositol phospholipase C. delta	1191	sp|Q39032|PLCD1_ARATH Phosphoinositide phospholipase C 1 OS=Arabidopsis thaliana GN=PLC1 PE=2 SV=1	1e-143	gnl|CDD|177873 PLN02228. PLN02228. Phosphoinositide phospholipase C.	1e-170	tr|B9GIH2|B9GIH2_POPTR Predicted protein OS=Populus trichocarpa GN=POPTRDRAFT_752026 PE=4 SV=1	1e-178	ref|XP_003632131.1| PREDICTED: phosphoinositide phospholipase C 2-like [Vitis vinifera]	0	lcl|B9GIH2_POPTR/108-251 PF00388.14;PI-PLC-X;	1e-70	TI	GO:0007165.signal transduction;GO:0004435.phosphatidylinositol phospholipase C activity;GO:0005622.intracellular;GO:0035556.intracellular signal transduction;GO:0004629.phospholipase C activity;GO:0016787.hydrolase activity;GO:0008081.phosphoric diester hydrolase activity;GO:0005509.calcium ion binding;GO:0004871.signal transducer activity;GO:0006629.lipid metabolic process;	EC:3.1.4.11	K05857	ko00562. Inositol phosphate metabolism;ko04020. Calcium signaling pathway;ko04070. Phosphatidylinositol signaling system;
	comp9527_c0_seq1	2.7037	6.07407	1.62963	-	4.84091	1.43494	-	0.704544	2.60266	2.27528	CIPK6	CBL-interacting protein kinase 6	271	sp|O65554|CIPK6_ARATH CBL-interacting serine/threonine-protein kinase 6 OS=Arabidopsis thaliana GN=CIPK6 PE=1 SV=1	3e-18	gnl|CDD|202778 pfam03822. NAF. NAF domain.	2e-14	tr|B9T6V8|B9T6V8_RICCO CBL-interacting serine/threonine-protein kinase. putative OS=Ricinus communis GN=RCOM_0370920 PE=4 SV=1	2e-30	ref|XP_002533977.1| CBL-interacting serine/threonine-protein kinase. putative [Ricinus communis] gb|EEF28408.1| CBL-interacting serine/threonine-protein kinase. putative [Ricinus communis]	2e-30	lcl|B9T6V8_RICCO/298-359 PF03822.9;NAF;	4e-14	-	GO:0016310.phosphorylation;GO:0007165.signal transduction;GO:0005524.ATP binding;GO:0016301.kinase activity;GO:0006468.protein phosphorylation;GO:0004674.protein serine/threonine kinase activity;GO:0000166.nucleotide binding;GO:0004672.protein kinase activity;GO:0004683.calmodulin-dependent protein kinase activity;GO:0016740.transferase activity;GO:0016772.transferase activity. transferring phosp…	-	-	-
[truncated: 32 more rows]
