# Supplementary material for: Comprehensive analysis of differentially expressed genes and transcriptional regulation induced by salt stress in two contrasting cotton genotypes
Source: BMC Genomics. 2014 Sep 5;15(1):760. doi: 10.1186/1471-2164-15-760 (PMC4169805; doi:10.1186/1471-2164-15-760)
Supplement: Supplementary file 5 — Additional file 5: Specific primer information of unigenes (including 9 miRNA targets) for qRT-PCR and 9 conserved miRNAs for stem-loop RT-PCR. (A) 26 pairs of transcript-specific primers for qRT-PCR; (B) 9 miRNA primers for stem-loop RT-PCR; (C) 9 miRNA gene primers for real time PCR analysis; (D) 26 represented unigenes QRT-PCR data and mRNA-seq data in four comparisons. (XLSX 19 KB) [file 12864_2014_6456_MOESM5_ESM.xlsx]

## Sheet: A  QRT-PCR Primers
	Additional file 5A.26 paris of Unigene specific primers used in the Real-time qPCR.
	Unigene Annotation	Accession number(RNA-seq)		Primer sequence(from 5'to 3')
	actin AY305733 keepinghouse gene	Actin	F	ATCCTCCGTCTTGACCTTG
			R	TGTCCGTCAGGCAACTCAT
	Pentatricopeptide repeat-containing protein At3g61520. mitochondrial	comp112772_c0_seq3(PPR292)	F	TGGAACGACACAGATCCGAC
			R	CCGTTTGTGGAGTGAAAGGC
	Putative protein	comp121641_c0_seq10(Put-P)	F	GCTGCAAGCTCAAAGCCAAA
			R	TCTCCCTTCAACGTCACACAG
	predicted protein	comp6674_c0_seq1(Pre-P)	F	AGGAACCTATTCCATCCCCTGA
			R	CATGGGTGCTTCAGCGAAAT
	Sugar transporter. putative	comp93417_c0_seq1(SUT21)	F	TGGACGATTACATACGGCAGA
			R	CCGGCCTTCTATCGCTCAAA
	Myb/SANT-like DNA-binding domain	comp108986_c0_seq1(MYB3)	F	GGCAGTATGGGACAGGAACT
			R	AAATTCGCAACCAACCTCGAC
	L-type lectin-domain containing receptor kinase	comp3973_c0_seq1(LECRK42)	F	TGCCTAAGCCTCCCCATACT
			R	GTGGCAGTTAAGCGGGTCTA
	Serine/threonine-protein kinase PBS1. putative	comp121827_c0_seq6(SRF8)	F	TCTCTTTCCATGACTCGTTTGC
			R	GACACATTGAGCTGGAGTGGA
	SAM_superfamily	comp113040_c0_seq2(SAM)	F	GCTAACTCCGACGAACACCA
			R	CTTGGGACCGTAAAACCCCA
	Scarecrow-like protein 6	comp49830_c0_seq1(GRAS6/SPL6)	F	CTGTAGGTATGCCCCTCCAA
			R	GAAGACCTTGTAAGCCCCCA
	Ethylene-responsive transcription factor RAP2-7	comp119013_c0_seq6（RAP2-7)	F	AAAAGTGGCAACACCCAACG
			R	AGGCTGCTGAGAGAGCAAAG
	Transcription factor bHLH78	comp105131_c0_seq1（bHLH78）	F	CGGTGAAAATGTAATGATGCGG
			R	CCAGGATCAGTTGAAAATGGAGG
	Dehydration-responsive element-binding protein 1D	comp103962_c0_seq1（DREB1D）	F	TGGGACGGAAACTCTGAAGC
			R	GTGTTCCAAAAACCGCCTCC
	Transcription factor bHLH110	comp49232_c0_seq1(bHLH110)	F	GAAATGGGAACCAAGCAAAGTC
			R	CTTAGAGCTATTCATCCACAGGAG
	Plant calmodulin-binding domain	comp123829_c0_seq1(CAMTA)	F	ACATGACAGAGGAGGGTGTG
			R	TCGTCCTTGCCTGATGTTGG
	Nuclear transcription factor Y subunit A-1	comp111312_c1_seq16(NFYA1)	F	CCTTCCATCTAACCGAAGCCA
			R	ATCAGGCCGCTTTCTATCCG
	Heat stress transcription factor A-4b	comp119159_c0_seq1(HSFA4b)	F	TTTCGGGACATCCTTACGGC
			R	AGGGGAGCAATGGTGTGATG
	NAC domain-containing protein 21/22	comp106528_c0_seq1(NAC021)	F	GGAAGCCAAGTTACCACCTG
			R	GCAAAGTATCAGCAGAAGCCA
	ATP-binding cassette. subfamily B (MDR/TAP). member 1	comp101363_c0_seq1(ABCB1)	F	GTGGGACCTTTAGCCAACAAA
			R	AGGGTTATGATTGGGAGAACCAG
	10 kDa chaperonin	comp83320_c0_seq1	F	ATCTTGCTTCCTGAGAAGACC
			R	AGAACTGTATCTCCTTCCTTCAGAT
	30S ribosomal protein S17, chloroplastic	comp61955_c0_seq1（RPS17)	F	TGGAGGTGGTGCGCTTA
			R	TCACCGACTTGGAACTGGTTAT
	Chaperonin CPN60-2, mitochondrial	comp127053_c0_seq1(CPN60-2)	F	GCTGCAAGCGTGTCATCATT
			R	ATTGCCGGAACATCCTTCTCATC
	Peptide methionine sulfoxide reductase B3, chloroplastic	comp75614_c0_seq1(PMSR)	F	CAGGCCAACCACAACCAGGA
			R	AGTATCCAGGCACAGGAGAATATGA
	Phosphoethanolamine N-methyltransferase 1	comp108651_c1_seq1(NMT1)	F	ATATGGACAGATGCTTGAGGATGC
			R	CCTTAGAGAAGTCAGAGATGAATGC
	Probable nucleoredoxin 1	comp118681_c0_seq1(Pro-no1)	F	AGATTATTCGTGAGTATGGAGAGGA
			R	GGACTGTTCCTTCTTGGCCTT
	PR protein class 10	comp85287_c0_seq1(PR10)	F	AACAGAGTTCTTGCGACCAC
			R	ACTTGCAGAAGGAAGAGCAGTT
	Pathogenesis-related protein STH-21	comp100069_c0_seq2(STH-21)	F	CCTGATGCCTGCAACTAAGA
			R	TAAGACAATCGGAAGACGGTT

## Sheet: B SLRT-PCR Primers
	Additional file 5B. 9 miRNA primers for stem-loop RT-PCR
	RT primers	Sequence
	ptc-miR396g-5pRT	GTCGTATCCAGTGCAGGGTCCGAGGTATTCGCACTGGATACGAC CAGTTC
	ptc-miR164fRT	GTCGTATCCAGTGCAGGGTCCGAGGTATTCGCACTGGATACGAC AGCATG
	osa-miR166d-5pRT	GTCGTATCCAGTGCAGGGTCCGAGGTATTCGCACTGGATACGAC CCTCGA
	ath-miR159cRT	GTCGTATCCAGTGCAGGGTCCGAGGTATTCGCACTGGATACGAC AGGAGC
	osa-miR159a.1RT	GTCGTATCCAGTGCAGGGTCCGAGGTATTCGCACTGGATACGAC AGAGCT
	osa-miR171bRT	GTCGTATCCAGTGCAGGGTCCGAGGTATTCGCACTGGATACGAC ATATTG
	bna-miR397aRT	GTCGTATCCAGTGCAGGGTCCGAGGTATTCGCACTGGATACGAC CATCAA
	zma-miR172aRT	GTCGTATCCAGTGCAGGGTCCGAGGTATTCGCACTGGATACGAC TGCAGC
	ath-miR393aRT	GTCGTATCCAGTGCAGGGTCCGAGGTATTCGCACTGGATACGAC GGATCA

## Sheet: C SLRT-PCR Primers
	Additional file 5C: 9 miRNA gene primers for real time PCR analysis
	Primer	Sequence
	ptc-miR396g-5p­F	CCGCTTCCACGGCTTTC
	ptc-miR164f­F	CGGTGGAGAAGCAGGGA
	osa-miR166d-5p­F	CGGCCGGAATGTTGTCTA
	ath-miR159c­F	GCGGTTTGGATTGAAGGG
	osa-miR159a.1­F	CGCGGTTTGGATTGAAGGA
	osa-miR171b­F	GCGCGTGATTGAGCCGT
	bna-miR397a­F	GGCGTCATTGAGTGCAGA
	zma-miR172a­F	CCGCCGCCAGAATCTTA
	ath-miR393a­F	GCGCCGTCCAAAGGGATA
	miRghr-R	CAGGGTCCGAGGTATTCG
	U6­F	GGGGACATCCGATAAAATTGG
	U6­R	CATTTCTCGATTTGTGCGTGTC

## Sheet: D Data
	Additional file 5D. 11 represented unigenes QRT-PCR data and mRNA-seq data in different comparisons.
	Unigene ID	Target	QRT-PCR data				mRNA-seq data
			N4/N0	E4/E0	N24/N0	E24/E0	N4/N0	E4/E0	N24/N0	E24/E0
	comp105131_c0_seq1(bHLH78)	bHLH78	-2.48±0.27	-3.09±0.08	-1.53±0.03	-2.16±0.02	-4.69	-2.6	-2.11	-3.43
	comp112772_c0_seq3(PPR292)	PPR292	0.95±0.36	1.51±0.28	2.04±0.4	2.35±0.03	0.5	1.62	1.07	2.45
	comp106528_c0_seq1(NAC021)	NAC021	4.05±1.65	2.98±0.55	5.01±0.82	7.72±1.04	3.19	3.65	4.92	6.96
	comp49232_c0_seq1(bHLH110)	bHLH110	1.94±0.69	0.63±0.19	6.82±1.25	9.68±0.56	5.45	4.6	8.43	9.36
	comp123829_c0_seq1(CAMTA)	CAMT	1.5±0.11	1.32±0.67	1.75±0.05	2.56±0.35	0.68	0.54	0.74	1.2
	comp111312_c1_seq16(NFYA1)	NFYA1	1.2±0.19	1.82±0.08	2.28±0.02	2.77±0.8	1.45	1.68	1.5	2.14
	comp101363_c0_seq1(ABCB1)	ABCB1	-0.7±0.05	-1.68±0.06	0.18±0.08	-0.73±0.02	-1.5	-2.64	0.3	-1.27
	comp119159_c0_seq1(HSFA4b)	HSFA4b	0.78±0.01	1.37±0.11	1.14±0.05	2.99±0.11	0.37	0.43	1.36	1.26
	comp103962_c0_seq1(DREB1D）	DREB1D	0.91±0.41	2.92±0.06	2.24±0.64	3.03±0.24	0.01	2.26	0.65	3.62
	comp61955_c0_seq1(RPS17)	RPS17	0.69±0.45	-1.01±0.38	-3.72±0.5	-1.99±0.47	0.05	0.27	-1.76	-1.32
	comp108651_c1_seq1(NMT1)	NMT1	1.07±0.41	0.76±0.65	2.58±0.61	4.38±0.68	2.05	2.53	3.91	5.74
