# Supplementary material for: Comprehensive analysis of differentially expressed genes and transcriptional regulation induced by salt stress in two contrasting cotton genotypes
Source: BMC Genomics. 2014 Sep 5;15(1):760. doi: 10.1186/1471-2164-15-760 (PMC4169805; doi:10.1186/1471-2164-15-760)
Supplement: Supplementary file 7 — Additional file 7: RPM values of (A) all identified and (B) Gossypium hirsutum conserved miRNAs in six libraries. (XLSX 52 KB) [file 12864_2014_6456_MOESM7_ESM.xlsx]

## Sheet: A
	Additional file 7A: RPM values of all identified conserved miRNAs in six libraries
	Family	miRNA Name	Conversed Species	miRNA Sequence	N0 RPM	N4 RPM	N24 RPM	E0 RPM	E4 RPM	E24 RPM
	MIR1310	han-miR1310	han	AGGCAUCGGGGGCGCAACGCCC	0	5.96255	0	0	0	0
	MIR156	gma-miR156q	gma	UGACAGAAGAGAGUGAGCACU	820.295	744.226	757.065	1038.32	1750.79	310.881
		ahy-miR156c	ahy,far,mdm	UUGACAGAAGAGAGAGAGCAC	4.68146	0	0	3.05001	0	0
		aly-miR157d-3p	aly	GCUCUCUAUGCUUCUGUCAUC	6966.01	1905.03	2843.93	1418.25	1394.6	763.567
		ath-miR157a	ath,gma,ptc,mtr,gra,bna,vvi,sly,bra,bol,rco,aly,ahy,tcc,vun,cca,han,mdm,cme	UUGACAGAAGAUAGAGAGCAC	6402.67	4945.93	8235.72	6517.61	6246.52	6029
		ptc-miR156k	ptc,vvi,dpr,hci,cme	UGACAGAAGAGAGGGAGCAC	0	0	0	6.10002	0	0
		osa-miR156f-3p	osa,zma	GCUCACUUCUCUUUCUGUCAGC	234.073	68.5693	129.15	21.3501	50.9444	122.716
		gma-miR156g	gma	ACAGAAGAUAGAGAGCACAG	0	0	5.27143	0	0	0
		bna-miR156a	bna,rco,hvu,tae,ssp,ssl	UGACAGAAGAGAGUGAGCACA	196.101	194.18	240.465	368.848	337.082	119.989
		mtr-miR156g	mtr,cme	UUGACAGAAGAUAGAGGGCAC	31.2097	14.9064	26.3571	54.9001	31.8402	54.5405
		ath-miR156g	ath,smo,aly	CGACAGAAGAGAGUGAGCAC	0	5.96255	13.1786	0	0	0
		cme-miR156j	cme	GUUGACAGAAGAGAGUGAGCAC	388.041	384.982	337.986	736.374	626.828	467.685
		ath-miR157d	ath,aqc,aly,nta,mdm,cme	UGACAGAAGAUAGAGAGCAC	102.992	62.6068	112.018	92.2627	106.665	109.081
		ath-miR156a	ath,osa,zma,sbi,sof,gma,ptc,ppt,mtr,ghr,vvi,ctr,aly,csi,tcc,bdi,vun,dpr,bna,cca,nta,han,htu,har,mdm,cme	UGACAGAAGAGAGUGAGCAC	308.456	322.375	282.636	527.448	680.957	392.692
		hbr-miR156	hbr	UUGACAGAAGAUAGAGAGC	34.3307	68.5693	59.7428	59.9835	67.9258	9.09008
		cca-miR156b	cca	UGACAGAAGAGAGUGAGCAUA	2.60081	0.993758	2.19643	4.06668	2.12268	0
		mtr-miR156j	mtr	UGACAGAAGAGGGUGAGCAC	0	0	13.1786	6.10002	0	0
		bgy-miR156	bgy,bcy	UUUGACAGAAGAUAGAGAGCAC	6271.59	4835.63	8048.59	6410.86	6055.48	5988.09
		gma-miR156k	gma	UUGACAGAAGAGAGUGAGCAC	391.162	392.435	337.986	780.599	626.828	467.685
		smo-miR156b	smo,mdm	CUGACAGAAGAUAGAGAGCAC	62.4194	26.8315	72.4821	52.6126	100.297	40.9054
		gma-miR156f	gma	UUGACAGAAGAGAGAGAGCACA	4.68146	0	0	3.05001	0	0
	MIR159	osa-miR159c	osa	AUUGGAUUGAAGGGAGCUCCA	0.720224	0	0	0.938464	0	0
		pta-miR159c	pta,smo	CUUGGAUUGAAGGGAGCUCCC	0.720224	0	0	0.938464	0	0
		mdm-miR159a	mdm	CUUGGAUUGAAGGGAGCUCC	0.720224	0	0	0.938464	0	0
		osa-miR159d	osa	AUUGGAUUGAAGGGAGCUCCG	0.720224	0	0	0.938464	0	0
		osa-miR159a.1	osa,sbi,sof,zma,tae,hvu,far,ssp	UUUGGAUUGAAGGGAGCUCUG	394.639	496.879	326.609	622.378	329.546	219.298
		ptc-miR319e	ptc,cme	UUGGACUGAAGGGAGCUCCU	99.8616	24.8304	31.6286	34.8209	54.7652	46.3594
		ath-miR319a	ath,vvi,aqc,rco,aly,tae,gma,aau,amg,vun,cca,nta,hbr,mdm	UUGGACUGAAGGGAGCUCCCU	575.654	409.564	544.934	242.984	431.435	282.929
		pde-miR159	pde	UUUGGUUUGAAGGGAGCUCUA	28.0887	23.8502	31.6286	6.10002	12.7361	27.2702
		sof-miR159e	sof	UUUGGAUUGAAAGGAGCUCUU	0	0	0	0	25.4722	0
		vvi-miR319g	vvi	UUGGACUGAAGGGAGCUCCCA	152.762	130.815	215.47	102.684	122.585	64.7668
		osa-miR159f	osa	CUUGGAUUGAAGGGAGCUCUA	394.899	220.614	801.257	211.389	226.066	224.98
		ath-miR159b	ath,aly	UUUGGAUUGAAGGGAGCUCUU	616.228	812.894	605.994	1012.78	546.06	682.892
		aqc-miR159	aqc	UUUGGACUGAAGGGAGCUCUA	30.6896	22.608	68.5285	56.171	12.7361	27.2702
		pta-miR319	pta	UUGGACUGAAGGGAGCUCC	6.85668	3.36523	26.3571	7.37085	0	0
		ath-miR159c	ath,aly	UUUGGAUUGAAGGGAGCUCCU	315.158	471.041	169.345	573.577	221.29	132.942
		pta-miR159a	pta	UUGGAUUGAAGGGAGCUCCA	41.2929	32.794	79.0714	40.5886	25.4722	54.5405
		ath-miR159a	ath,gma,ptc,bna,vvi,sly,bra,mtr,pvu,rco,aly,ahy,csi,mes,nta,hbr,htu,cme	UUUGGAUUGAAGGGAGCUCUA	58589.8	47082.3	114764	53829.8	63134.4	31518.7
		ppt-miR319a	ppt,sly	CUUGGACUGAAGGGAGCUCC	9.97765	3.36523	0	9.40419	0	0
		ppt-miR319c	ppt	CUUGGACUGAAGGGAGCUCCC	360.307	281.369	471.134	360.918	335.915	187.483
		mtr-miR319a	mtr,gma,ptc,ctr,cme	UUGGACUGAAGGGAGCUCCC	277.601	190.44	276.091	133.184	173.529	187.483
		vun-miR319b	vun	CUUGGACUGAAGGGAGCUCCU	48.3656	17.3772	67.2107	27.7042	32.477	5.45405
		gma-miR159a-5p	gma	GAGCUCCUUGAAGUCCAAUUG	21.8468	47.7004	5.27143	0	0	0
		gma-miR319g	gma	UUGGACUGAAGGGAGCUCCUUC	265.273	87.4372	90.9321	140.046	290.383	59.9945
		sof-miR159c	sof,zma,sbi,ptc	CUUGGAUUGAAGGGAGCUCCU	0.720224	0	0	0.938464	0	0
		gma-miR159e-5p	gma	GAGCUCCUUGAAGUCCAAUU	21.8468	47.7004	5.27143	0	0	0
		osa-miR159e	osa,cme	AUUGGAUUGAAGGGAGCUCCU	0.720224	0	0	0.938464	0	0
		bdi-miR159	bdi	CUUGGAUUGAAGGGAGCUCU	3.217	0	0	0.938464	0	0
		ath-miR319c	ath,pvu,rco,aly	UUGGACUGAAGGGAGCUCCUU	269.955	115.759	129.15	143.096	312.671	59.9945
	MIR160	ath-miR160a	ath,osa,zma,sbi,mtr,gma,ptc,ppt,smo,tae,vvi,sly,bra,aqc,rco,aly,pab,ttu,far,tcc,bdi,vun,bna,cca,nta,mdm,cme	UGCCUGGCUCCCUGUAUGCCA	935.251	922.953	477.064	148.688	493.524	1705.53
		gma-miR160a-3p	gma	GCGUAUGAGGAGCCAAGCAUA	115.476	298.127	155.507	85.4002	171.937	299.973
		aau-miR160	aau	UGGCAUACAGGGAGCCAGGCA	935.251	922.953	477.064	148.688	493.524	1705.53
		osa-miR160e-5p	osa,zma	UGCCUGGCUCCCUGUAUGCCG	90.5082	133.412	51.3964	31.2626	68.9872	126.125
		osa-miR160f-5p	osa,ptc,mtr,sbi,rco,ahy,tcc,bdi,cme	UGCCUGGCUCCCUGAAUGCCA	1448.13	1363.93	1545.85	231.801	452.131	511.317
		ppt-miR160b	ppt	CGCCUGGCUCCCUGUAUGCCA	0	1.49064	0	0	2.12268	0
		csi-miR160	csi	GCCUGGCUCCCUGUAUGCCAU	36.4113	20.372	13.1786	12.2	12.7361	45.4504
		gma-miR160b	gma,htu	UGCCUGGCUCCCUGUAUGCC	127.96	172.169	96.2035	52.6126	81.7233	248.841
		vvi-miR160a	vvi	UGCCUGGCUCCCUGAAUGCCAUC	1460.61	1372.88	1561.66	231.801	452.131	593.128
		ptc-miR160g	ptc,aqc,tcc,cca	UGCCUGGCUCCCUGGAUGCCA	12.4839	32.794	0	0	12.7361	0
		ptc-miR160b-3p	ptc,bra,aly	GCGUAUGAGGAGCCAUGCAUA	0	20.8689	0	0	12.7361	0
	MIR162	osa-miR162b	osa	UCGAUAAGCCUCUGCAUCCAG	9.36292	8.94382	7.90714	0	0	0
		bdi-miR162	bdi	UCGAUAAACCUCUGCAUCCGG	52.0162	72.5443	5.27143	78.2835	48.8217	36.3603
		aly-miR162a-5p	aly	GGAGGCAGCGGUUCAUCGAUC	12.4839	13.4157	18.45	16.775	6.36805	0
		csi-miR162-5p	csi	UGGAGGCAGCGGUUCAUCGAUC	121.718	96.8914	84.3428	96.0752	63.6805	81.8107
		ath-miR162a	ath,osa,mtr,ptc,ghr,cpa,vvi,sly,sbi,csi,rco,aly,tcc,gma,aau,vun,nta,pde,htu,hpe,mdm,cme	UCGAUAAACCUCUGCAUCCAG	3872.09	5423.93	6967.51	1281.51	5585.84	5797.2
		zma-miR162-3p	zma,gma	UCGAUAAACCUCUGCAUCCA	292.331	364.709	312.332	189.609	383.144	479.502
	MIR164	ath-miR164c	ath,aly,bna	UGGAGAAGCAGGGCACGUGCG	0	4.47191	3.29464	0	4.77604	0
		gma-miR164b	gma	UGGAGAAGCAGGGCACGUGC	109.234	132.667	66.5517	67.1002	81.1926	149.986
		ptc-miR164f	ptc,mtr,vvi,rco,tcc,nta	UGGAGAAGCAGGGCACAUGCU	31.2097	35.7753	0	15.25	0	0
		mdm-miR164a	mdm	UGGAGAAGCAGGGCACAUGCC	0	11.9251	0	0	0	27.2702
		zma-miR164g-3p	zma	CACGUGCUCCCCUUCUCCACC	78.0243	68.5693	13.1786	9.15002	38.2083	109.081
		osa-miR164d	osa,sbi,zma,bdi,cme	UGGAGAAGCAGGGCACGUGCU	0	4.47191	3.29464	0	4.77604	0
		ath-miR164a	ath,osa,zma,sbi,ptc,mtr,tae,bna,vvi,gma,bra,csi,ctr,rco,ghr,aly,tcc,bdi,ssl,nta,mdm,cme	UGGAGAAGCAGGGCACGUGCA	146.686	156.517	79.7303	82.3502	132.137	190.892
	MIR166	osa-miR166d-5p	osa,zma,gma,csi,aly	GGAAUGUUGUCUGGCUCGAGG	3342.56	3848.83	2697.65	3579.18	2146.03	790.837
		crt-miR166b	crt	UCGGACCAGGCUUCAUUCCCUU	844.652	987.478	466.78	1045.77	1008.82	467.612
		ath-miR166a	ath,osa,zma,mtr,gma,ptc,ghr,ppt,pta,smo,bna,vvi,sly,pvu,bdi,aqc,csi,rco,aly,hvu,tcc,ssl,dpr,mes,nta,hpa,hpe,mdm,cme	UCGGACCAGGCUUCAUUCCCC	214334	228316	229598	243901	243268	180154
		mtr-miR166d	mtr	UCGGGCCAGGCUUCAUCCCCC	0	5.96255	5.27143	0	0	0
		gma-miR166m	gma	CGGACCAGGCUUCAUUCCCC	1921.65	1404.22	1857.74	1972.53	1930.31	1386.24
		ptc-miR166n	ptc,pab	UCGGACCAGGCUUCAUUCCUU	247.922	313.114	90.8615	458.645	351.323	101.168
		aly-miR165a-3p	aly	UCGGACCAGGCUUCAUCCCC	23.4073	31.3034	21.0857	33.5501	15.9201	40.9054
		osa-miR166g-3p	osa,sbi,zma,mtr,aqc,pab,tcc,ssl,dpr,cme	UCGGACCAGGCUUCAUUCCUC	828.423	1216.44	620.64	1149.47	1217.38	12959.1
		gma-miR166h-3p	gma,bdi	UCUCGGACCAGGCUUCAUUCC	113224	131823	103614	283306	152826	166150
		crt-miR166a	crt,csi	UCGGACCAGGCUUCAUUCCCGU	8374	8398.93	5565.57	8922.42	8685.51	8355.53
		osa-miR166b-5p	osa,zma	GGAAUGUUGUCUGGCUCGGGG	68.6614	2.98127	9.22499	10.675	6.36805	0
		osa-miR166k-3p	osa,sbi,zma	UCGGACCAGGCUUCAAUCCCU	0	11.9251	0	0	0	40.9054
		zma-miR166h-3p	zma,sbi,csi,tcc,gma,cme	UCGGACCAGGCUUCAUUCCC	5566.68	6797.98	6593.49	9312.82	6042.77	5117.19
		bdi-miR166e	bdi	CUCGGACCAGGCUUCAUUCCC	2856.12	3571.75	2075.88	4563.45	3011.57	1837.94
		ath-miR165a	ath,bna	UCGGACCAGGCUUCAUCCCCC	273.085	242.974	569.314	323.301	398.003	504.5
		cme-miR166i	cme	UCGGACCAGGCUUCAUUCUC	404.946	321.232	316.78	411.942	270.244	389.453
		ptc-miR166p	ptc	UCGGACCAGGCUCCAUUCCUU	0	5.96255	0	6.10002	12.7361	0
		aly-miR166g-5p	aly,gma	GGAAUGUUGUUUGGCUCGAGG	5858.06	3252.57	611.485	4904.41	8889.79	1363.51
		osa-miR166m	osa,csi	UCGGACCAGGCUUCAUUCCCU	835.289	969.59	466.78	1053.9	1002.46	467.612
		osa-miR166h-5p	osa,zma	GGAAUGUUGGCUGGCUCGAGG	0	0	15.8143	0	0	0
		ppt-miR166j	ppt	UCCGGACCAGGCUUCAUUCCC	4.33035	3.01854	1.31786	13.9157	0.796006	0
		osa-miR166e-3p	osa	UCGAACCAGGCUUCAUUCCCC	115.476	74.5319	105.429	120.475	57.3124	163.621
		osa-miR166j-3p	osa	UCGGAUCAGGCUUCAUUCCUC	0	0	0	6.10002	0	0
		sbi-miR166k	sbi,aqc	UCGGACCAGGCUUCAUUCCU	213.592	283.301	80.3186	460.17	325.851	101.168
		gma-miR166j-3p	gma	UCGGACCAGGCUUCAUUCCCG	8127.44	8129.12	5477.71	8739.42	8322.53	7769.22
		ctr-miR166	ctr,csi,hbr	UCGGACCAGGCUUCAUUCCCCC	213387	227397	229047	242916	242310	179349
		gma-miR166u	gma	UCUCGGACCAGGCUUCAUUC	223.93	359.492	244.298	524.792	193.827	593.98
		mtr-miR166b	mtr	UCGGACCAGGCUUCAUUCCUA	219.833	277.338	75.0472	447.97	325.851	101.168
		vvi-miR166a	vvi,hbr,pde	UCGGACCAGGCUUCAUUCC	4801.42	4156.72	4539.94	5745.07	4727.76	16865.6
	MIR167	ath-miR167d	ath,rco,aly,cca,nta	UGAAGCUGCCAGCAUGAUCUGG	2235.41	1732.54	1096.99	223.144	1142.78	2018
		ccl-miR167a	ccl,ctr,gma,bdi	UGAAGCUGCCAGCAUGAUCUGA	1651.79	1046.84	630.473	119.443	512.345	218.162
		osa-miR167d-5p	osa,sbi,sof,zma,ptc,vvi,gma,lja,gso,csi,ssp,mtr,dpr,mes,cme	UGAAGCUGCCAGCAUGAUCUG	1867.14	1464.22	999.473	204.843	665.178	749.932
		bna-miR167d	bna	UGAAGCUGCCAGCAUGAUCU	1637.23	1038.89	604.995	111.31	508.099	177.257
		ath-miR167a	ath,osa,zma,sbi,gma,ptc,mtr,tae,bna,vvi,sly,bra,bdi,rco,ghr,aly,tcc,dpr,nta,mdm,cme	UGAAGCUGCCAGCAUGAUCUA	2286.39	1587.45	1129.5	271.435	861.526	974.911
		bna-miR167a	bna	UGAAGCUGCCAGCAUGAUCUAA	2002.38	1316.15	776.316	167.735	778.741	538.587
		ath-miR167c	ath,aly	UAAGCUGCCAGCAUGAUCUUG	0	0.496879	0	0	0	0
		vvi-miR167c	vvi	UGAAGCUGCCAGCAUGAUCUC	14395.8	15918.4	7460.48	6071.03	15211.9	17657.5
		gma-miR167i	gma	UCAUGCUGGCAGCUUCAACUGGU	0	6.77562	0.479221	0.83182	0	0
		ptc-miR167h-5p	ptc	UGAAGCUGCCAACAUGAUCUG	12.4839	8.94382	10.5429	0	0	0
		mdm-miR167h	mdm	UGAAGCUGCCAGCAUGAUCUUA	7503.09	5887.94	3595.21	1982.49	5083.54	7137.99
		gma-miR167h	gma	AUCAUGCUGGCAGCUUCAACUGGU	4.36936	8.56439	0.479221	0.83182	0	0
		aqc-miR167	aqc,cme	UCAAGCUGCCAGCAUGAUCUA	0	0.496879	0	0	0	0
		ptc-miR167f-5p	ptc,gma,ahy,csi,tcc,cme	UGAAGCUGCCAGCAUGAUCUU	3732.96	2841.07	1626.33	789.937	2033.25	2570.22
		ptc-miR167f-3p	ptc,ahy	AGAUCAUGUGGCAGUUUCACC	355.791	149.064	89.6142	33.5501	184.673	299.973
	MIR168	nta-miR168a	nta	UCGCUUGGUGCAGGUCGGGAC	6.24194	8.14882	6.15	0	6.36805	40.9054
		cme-miR168	cme	UCGCUUGGUGCAGGUCGGGA	6.24194	8.14882	11.4214	0	6.36805	0
		bna-miR168b	bna	UCGCUUGGUGCAGGUCGAGAA	0	1.19251	0	0	0	0
		osa-miR168a-5p	osa,sbi,sof,zma,hvu,bdi,ssp	UCGCUUGGUGCAGAUCGGGAC	9.36292	0	0	0	0	0
		osa-miR168a-3p	osa,hvu	GAUCCCGCCUUGCACCAAGUGAAU	0	0	0	0	0	40.9054
		ath-miR168a	ath,gma,ptc,bna,vvi,ccl,crt,rco,aly,tcc,mtr,vun,mes,cca,nta,mdm	UCGCUUGGUGCAGGUCGGGAA	1410.68	2273.92	4971.83	1043.1	1872.21	1868.01
		ptc-miR168a-3p	ptc,aly,mtr	CCCGCCUUGCAUCAACUGAAU	539.928	493.401	817.071	230.276	471.236	204.527
		gma-miR168b	gma	UCGCUUGGUGCAGGUCGGG	0	1.19251	0	6.10002	0	0
	MIR169	ptc-miR169u-3p	ptc	GGCAGUCUCCUUUGGCUAUCC	74.9033	23.8502	13.1786	27.4501	0	0
		ptc-miR169v	ptc	UAGCCAAGGAUGACUUGCCCA	0	3.57753	0	0	0	13.6351
		ath-miR169a	ath,osa,zma,sbi,mtr,ptc,bna,vvi,gma,sly,aly,tcc,bdi,nta	CAGCCAAGGAUGACUUGCCGA	0	0.993758	0	0	0	0
		mdm-miR169c	mdm	UAGCCAAGGAUGACUUGCCCG	0	3.57753	0	0	0	13.6351
		cca-miR169b	cca	UAGCCAAGGAUGACUUGCUAC	0	0.596255	0	0	0	0
		ath-miR169h	ath,osa,sbi,zma,ptc,ghb,sly,aqc,aly,tcc,bdi,ghr,cme	UAGCCAAGGAUGACUUGCCUG	32.146	29.8127	0	3.05001	21.6514	0
		bna-miR169g	bna,vvi	UAGCCAAGGAUGACUUGCCUGC	57.1138	101.363	0	21.3501	66.2277	313.608
		gma-miR169v	gma	CAGCCAAGGAUGACUUGCC	0	0.993758	0	0	0	0
		osa-miR169f.1	osa,sbi,zma,ptc,bna,vvi,sly,aqc,far,tcc,bdi,ssl	UAGCCAAGGAUGACUUGCCUA	5.61775	8.94382	0	3.05001	8.91527	0
		ptc-miR169s	ptc	UCAGCCAAGGAUGACUUGCCG	0	0.993758	0	0	0	0
		osa-miR169n	osa,sbi,zma,bdi	UAGCCAAGAAUGACUUGCCUA	62.4194	50.6817	0	6.10002	38.2083	136.351
		ath-miR169d	ath,ptc,rco,aly,tcc,gma	UGAGCCAAGGAUGACUUGCCG	6.24194	5.96255	0	3.05001	0	0
		sbi-miR169r-5p	sbi	UAGCCAAGGAUGACUUGCCU	5.61775	8.94382	0	3.05001	8.91527	0
		osa-miR169e	osa,sbi,bdi,zma,ssp	UAGCCAAGGAUGACUUGCCGG	0	0.596255	0	0	0	0
		gma-miR169u	gma	CAGCCAAGGAUGACUUGCCGU	0	0.993758	0	0	0	0
		ath-miR169b	ath,osa,sbi,gma,zma,ptc,mtr,vvi,sly,aqc,rco,aly,tcc,bdi,vun,bna,nta,mdm,cme	CAGCCAAGGAUGACUUGCCGG	0	0.993758	0	0	0	0
		pde-miR169	pde	CAGCCAAGGAUGACUUGCCUA	0	0.993758	0	0	0	0
		vvi-miR169o	vvi	GAGCCAAGGAUGACUUGCCGC	6.24194	5.96255	0	3.05001	0	0
		ptc-miR169x	ptc	UAGCCAAGGAUGACUUGCUCG	0	0.596255	0	0	0	0
		cca-miR169a	cca,nta	UAGCCAAGGAUGACUUGCCUU	5.61775	2.98127	0	3.05001	8.91527	0
	MIR171	aly-miR170-5p	aly,gma	UAUUGGCCUGGUUCACUCAGA	1526.16	1502.56	1278.32	774.702	1420.07	681.756
		zma-miR171c-5p	zma	UAUUGGUGCGGUUCAAUCAGA	2.08065	2.98127	0	0	0	9.09008
		sly-miR171d	sly,csi	UUGAGCCGCGCCAAUAUCAC	43.6936	8.94382	5.27143	0	12.7361	40.9054
		smo-miR171a	smo	UUGAGCCGUGCCAAUAUCACU	25.6613	45.4644	6.58928	16.2667	89.1527	0
		zma-miR171f-3p	zma,gma,mdm	UUGAGCCGUGCCAAUAUCACA	10.0565	3.72659	6.58928	1.01667	6.36805	0
		bna-miR171g	bna	UGAUUGAGCCGCGCCAAUAUCU	6.24194	0	2.63571	0	6.36805	13.6351
		vvi-miR171f	vvi,gma,ssl,nta,mdm	UUGAGCCGCGCCAAUAUCACU	121.718	26.8315	50.0785	27.4501	25.4722	0
		aly-miR171c-5p	aly,gma	AGAUAUUGGUGCGGUUCAAUC	39.5323	8.94382	0	18.3	0	90.9008
		aqc-miR171f	aqc	UAAUUGAGCCGUGCCAAUAUC	0.693549	1.49064	0	1.01667	6.36805	0
		gma-miR171k-5p	gma	CGAUGUUGGUGAGGUUCAAUC	31.2097	11.9251	5.27143	21.3501	0	0
		osa-miR171c-5p	osa	GGAUAUUGGUGCGGUUCAAUC	2.08065	2.98127	0	0	0	9.09008
		htu-miR171a	htu	UGAUUGAGCCGUGCCAAUAU	9.36292	17.8876	0	0	4.24537	9.09008
		mtr-miR171c	mtr	UGAUUGAGCCGUGCCAAUAUU	3.12097	5.96255	0	12.2	23.3495	49.9955
		smo-miR171b	smo	UGAGCCGUGCCAAUAUCACAU	0.693549	0	0	0	0	0
		zma-miR171b-3p	zma	UUGAGCCGUGCCAAUAUCAC	16.2984	12.6704	6.58928	1.01667	19.1041	0
		ath-miR171a	ath,osa,bna,vvi,bra,sbi,bdi,zma,ccl,aly,tcc,mdm,cme	UGAUUGAGCCGCGCCAAUAUC	6.24194	0	2.63571	0	6.36805	13.6351
		osa-miR171b	osa,sbi,zma,ptc,mtr,tae,vvi,sly,bdi,aqc,crt,rco,hvu,far,tcc,gma,nta,pde,hpa,htu,mdm,cme	UGAUUGAGCCGUGCCAAUAUC	7359.95	6122.05	2604.08	1050.22	4309.05	12744.3
		zma-miR171c-3p	zma	UGACUGAGCCGUGCCAAUAUC	0.693549	0	0	0	0	0
		gma-miR171a	gma	UGAGCCGUGCCAAUAUCACGA	0.693549	0	0	0	0	0
		mtr-miR171a	mtr	UGAUUGAGUCGUGCCAAUAUC	0	0	0	0	0	27.2702
		gma-miR171b-3p	gma,csi,mtr	CGAGCCGAAUCAAUAUCACUC	0	0	0	0	0	27.2702
		ath-miR170	ath,aly	UGAUUGAGCCGUGUCAAUAUC	6.24194	8.94382	0	0	0	0
		ath-miR171b	ath,ptc,mtr,bna,sly,bra,bol,rco,aly,tae,gma,ssl,mdm,cme	UUGAGCCGUGCCAAUAUCACG	84.9598	24.5955	6.58928	25.4167	6.36805	27.2702
	MIR172	gma-miR172b-5p	gma	GUAGCAUCAUCAAGAUUCAC	0	1.49064	0	6.86252	0	0
		mtr-miR172c-5p	mtr	GUAGCAUCAUCAAGAUUCACA	62.4194	13.4157	10.5429	37.3626	0	0
		ath-miR172e	ath,osa,zma,ptc,aqc,tcc,bdi,gma,bna,nta,mdm,cme	GGAAUCUUGAUGAUGCUGCAU	42.4452	8.94382	5.27143	0	2.54722	0
		aly-miR172e-3p	aly	GAAUCUUGAUGAUGCUGCAU	1.87258	0	0	0	2.54722	0
		zma-miR172a	zma,sbi,csi,gma,mdm	AGAAUCUUGAUGAUGCUGCA	367.494	215.397	110.041	115.9	308.85	1799.84
		ath-miR172a	ath,osa,gma,ptc,sly,bra,bol,aqc,aly,tcc,bdi,mtr,ssl,vun,dpr,bna,egu,mes,cca,nta,mdm,cme	AGAAUCUUGAUGAUGCUGCAU	1129.32	841.465	369.659	401.076	1499.04	818.107
		tcc-miR172d	tcc	AGAAUCCUGAUGAUGCUGCAU	0	0	0	6.10002	19.1041	0
		ath-miR172c	ath,aly,bna,nta,mdm,cme	AGAAUCUUGAUGAUGCUGCAG	2.34073	6.70787	1.97678	0	3.18402	0
		vvi-miR172a	vvi	UGAAUCUUGAUGAUGCUACAU	0	1.49064	0	2.28751	0	0
		vvi-miR172d	vvi,ata,aau	UGAGAAUCUUGAUGAUGCUGCAU	1169.9	829.54	359.116	388.876	1467.2	790.837
		vvi-miR172b	vvi	UGAAUCUUGAUGAUGCUACAC	0	1.49064	0	2.28751	0	0
		osa-miR172c	osa,sbi,egu	UGAAUCUUGAUGAUGCUGCAC	6.24194	8.94382	13.1786	0	12.7361	0
		gma-miR172k	gma	UGAAUCUUGAUGAUGCUGCAU	42.4452	47.7004	47.4428	0	72.5957	40.9054
	MIR2111	ath-miR2111a-5p	ath,bna,mtr,aly,lja,bra,tcc,gma,mdm,cme	UAAUCUGCAUCCUGAGGUUUA	60.3388	27.8252	41.7321	0	33.9629	20.4527
		vvi-miR2111-5p	vvi	UAAUCUGCAUCCUGAGGUCUA	13.5242	3.97503	3.51428	0	14.8588	0
		ptc-miR2111a	ptc	UAAUCUGCAUCCUGAGGUUUG	41.613	18.8814	39.0964	0	14.8588	47.7229
	MIR2118	pvu-miR2118	pvu,gso,vun	UUGCCGAUUCCACCCAUUCCUA	6.24194	8.94382	0	6.10002	0	0
		gma-miR2118a-3p	gma	UUGCCGAUUCCACCCAUUCCU	6.24194	8.94382	0	6.10002	0	0
	MIR2629	mtr-miR2629h	mtr	GCAGAAGAUCCUCGGCAGUUAACU	0	0	13.1786	0	0	0
	MIR2949	ghr-miR2949b	ghr	UCUUUUGAACUGGAUUUGCCGA	12.4839	5.96255	5.27143	18.3	31.8402	0
		ghr-miR2949a-5p	ghr	ACUUUUGAACUGGAUUUGCCGA	14980.7	6609.49	14533.3	9784.43	15181.4	10212.7
		ghr-miR2949a-3p	ghr	UGCAAAUCCAGUCAAAAGUUA	9.36292	5.96255	0	0	0	0
	MIR2950	vvi-miR2950-5p	vvi	UUCCAUCUCUUGCACACUGGA	2630.98	1818.58	1649.96	558.151	1490.12	1336.24
	MIR319	vvi-miR319e	vvi,csi,tcc	UUUGGACUGAAGGGAGCUCCU	15.5954	6.94276	7.90714	10.4209	3.82083	5.45405
	MIR3630	vvi-miR3630-3p	vvi	UUUGGGAAUCUCUCUGAUGCAC	90.5082	74.5319	92.2499	9.15002	82.7846	0
	MIR390	ptc-miR390d-3p	ptc	CGCUAUCCAUCCUGAGUUUUA	3.12097	0	9.22499	1.525	0	0
		osa-miR390-3p	osa	CGCUAUCUAUCCUGAGCUCC	3.12097	5.96255	0	0	0	0
		zma-miR390a-3p	zma	CGCUAUCUAUCCUGAGCUCCA	3.12097	5.96255	0	0	0	0
		aly-miR390a-3p	aly	CGCUAUCCAUCCUGAGUUUCA	49.9356	5.96255	32.9464	6.10002	0	40.9054
		ppt-miR390c-5p	ppt	GAGCUCAGGAGGGAUAGCGCC	46.8146	36.7691	24.6	9.15002	16.9815	13.6351
		gma-miR390e	gma	AGCUCAGGAGGGAUAGCGCC	37.4517	36.7691	24.6	9.15002	16.9815	13.6351
		ath-miR390a	ath,osa,ptc,ppt,mtr,ghr,bna,vvi,gma,sbi,zma,csi,rco,aly,tcc,bdi,cme,nta,hex,mdm	AAGCUCAGGAGGGAUAGCGCC	1560.49	1581.07	609.728	527.651	1322.43	2154.35
		gma-miR390a-3p	gma	CGCUAUCCAUCCUGAGUUUC	12.4839	5.96255	25.0393	6.10002	0	0
		cca-miR390	cca	AAGCUCAGGAGGGAUAGCGUC	0	0	0	0	0	68.1756
		aly-miR390b-3p	aly	CGCUAUCCAUCCUGAGUUCCA	0	0	9.22499	1.525	0	0
	MIR393	csi-miR393	csi	AUCCAAAGGGAUCGCAUUGAUC	105.489	207.497	44.28	6.10002	115.898	182.711
		gma-miR393h	gma	UUCCAAAGGGAUCGCAUUGAUC	105.489	207.497	44.28	6.10002	115.898	182.711
		osa-miR393a	osa,sbi,mtr,ptc,bna,vvi,gma,rco,tcc,bdi,cme	UCCAAAGGGAUCGCAUUGAUC	105.489	207.497	44.28	6.10002	115.898	182.711
		osa-miR393b-5p	osa,zma,ghr,mdm	UCCAAAGGGAUCGCAUUGAUCU	183.513	261.16	78.5442	42.7001	179.579	305.427
		ath-miR393a	ath,zma,aly,tcc,gma,htu	UCCAAAGGGAUCGCAUUGAUCC	242.812	338.673	70.6371	15.25	396.093	428.143
		ptc-miR393a-3p	ptc	AUCAUGCUAUCCCUUUGGAUU	68.6614	77.5131	84.3428	24.4001	50.9444	68.1756
	MIR394	ath-miR394a	ath,osa,sbi,zma,ptc,vvi,ghr,aly,ahy,gma,csi,tcc,bdi,ssl,bna,mes,cca,nta,mdm,cme	UUGGCAUUCUGUCCACCUCC	12869.3	16859.1	6354.7	1970.31	12506.8	8978.73
		vvi-miR394a	vvi	UUGGCAUUCUGUCCACCUCCAU	12619.7	16498.4	6283.54	1884.9	12105.7	8678.76
	MIR395	ath-miR395a	ath,ptc,vvi,rco,aly,csi,tcc,gma,vun,bna,nta,mdm,cme	CUGAAGUGUUUGGGGGAACUC	107.674	51.7996	50.9571	35.0751	42.1883	40.9054
		mtr-miR395h	mtr	AUGAAGUGUUUGGGGGAACUU	0	1.11798	0	0	3.98003	0
		osa-miR395b	osa,sbi,zma,tae	GUGAAGUGUUUGGGGGAACUC	0	1.11798	2.19643	0	3.98003	0
		mtr-miR395a	mtr,sbi,gma	AUGAAGUGUUUGGGGGAACUC	0	1.11798	2.19643	0	3.98003	0
		sly-miR395a	sly	CUGAAGUGUUUGGGGGAACUCC	107.674	51.7996	50.9571	35.0751	42.1883	40.9054
		tae-miR395b	tae,bdi	UGAAGUGUUUGGGGGAACUC	0	1.11798	2.19643	0	3.98003	0
		gma-miR395d	gma	UGAAGUGUUUGGGGGAACUUU	0	1.11798	0	0	3.98003	0
		mtr-miR395g	mtr,cme	UUGAAGUGUUUGGGGGAACUC	0	1.11798	23.2821	0	3.98003	0
	MIR396	gma-miR396h	gma	UCCACAGCUUUCUUGAACUG	295.452	254.029	377.786	38.6334	119.932	477.229
		zma-miR396g-5p	zma,cca	UCCCACAGCUUUAUUGAACUG	0	14.1611	0	1.525	0	0
		hbr-miR396a	hbr	CACAGCUUUCUUGAACUUUCU	6.24194	5.96255	10.5429	0	0	0
		smo-miR396	smo	UUCCACGGCUUUCUUGAACC	0	1.98752	0	0	0	0
		zma-miR396g-3p	zma	GUUCAAGAAAGCUGUGGAAGA	181.016	90.5562	137.622	66.2287	55.7962	175.309
		vvi-miR396a	vvi,pab	UUCCACAGCUUUCUUGAACUA	688.694	568.852	315.532	309.213	353.184	420.741
		mdm-miR396a	mdm	UUCCACAGCUUUCUUGAACAG	99.8711	96.5188	51.9612	44.8787	55.7962	25.3224
		zma-miR396b-3p	zma	GUUCAAUAAAGCUGUGGGAAA	14.5645	7.20475	9.00535	11.6917	8.49073	0
		vvi-miR396b	vvi	UUCCACAGCUUUCUUGAACU	1893.39	1230.7	1425.17	595.913	1021.83	13878.6
		ath-miR396a	ath,osa,sbi,sof,gma,zma,ptc,mtr,ghr,vvi,lja,aqc,aly,csi,bgy,bcy,tcc,bdi,ssp,aau,amg,ssl,dpr,nta,hbr,mdm,cme	UUCCACAGCUUUCUUGAACUG	24280.1	24527.9	30865.6	2459.47	11650.1	41844.2
		osa-miR396f-5p	osa	UCUCCACAGGCUUUCUUGAACU	2.34073	0	1.31786	0	0	0
		osa-miR396a-3p	osa	GUUCAAUAAAGCUGUGGGAA	14.5645	7.20475	24.8196	11.6917	8.49073	0
		gma-miR396e	gma	UUCCACAGCUUUCUUGAACUGU	22535.5	22718.2	29957.6	2319.17	11204.3	40439.8
		ath-miR396b	ath,osa,sbi,gma,ptc,mtr,bna,pta,aqc,zma,ccl,rco,aly,bgy,bcy,tcc,bdi,cca,nta,mdm,cme	UUCCACAGCUUUCUUGAACUU	66915.7	41692.6	51772.6	21891.1	41414.4	16278.4
		aly-miR396a-3p	aly,gma	GUUCAAUAAAGCUGUGGGAAG	268.924	133.909	161.877	290.767	148.588	27.2702
		ptc-miR396f	ptc,mdm,cme	UUCCACGGCUUUCUUGAACUG	88.9477	40.7441	92.2499	0	44.5763	149.986
		osa-miR396d	osa,far,bdi	UCCACAGGCUUUCUUGAACUG	5.4617	10.9313	5.71071	0	0	22.7252
		gma-miR396b-3p	gma,mtr	GCUCAAGAAAGCUGUGGGAGA	470.226	237.011	183.182	254.676	163.447	81.8107
		sbi-miR396d	sbi	CUCCACAGGCUUUCUUGAACUG	5.4617	10.9313	5.71071	0	0	22.7252
		ptc-miR396g-5p	ptc,pab,tcc	UUCCACGGCUUUCUUGAACUU	132.641	79.5007	89.6142	54.9001	178.305	0
		gma-miR396a-3p	gma	UUCAAUAAAGCUGUGGGAAG	51.496	22.3596	44.1482	25.9251	12.7361	0
		aly-miR396b-3p	aly	GCUCAAGAAAGCUGUGGGAAA	165.932	47.7004	60.6214	48.8001	57.3124	81.8107
		zma-miR396c	zma,sbi	UUCCACAGGCUUUCUUGAACUG	5.4617	10.9313	5.71071	0	0	22.7252
		ptc-miR396e-3p	ptc	CUCAAGAAAGCUGUGGGAGA	78.5445	58.1349	98.8392	83.8752	93.398	0
		cca-miR396a-3p	cca	GUUCAAGAAAGCUGUGGGAAA	0	0	0	3.05001	2.12268	0
		gma-miR396d	gma	AAGAAAGCUGUGGGAGAAUAUGGC	0	0	0	0	4.24537	0
	MIR397	pab-miR397	pab	UCAUUGAGUGCAGCGUUGACG	2.34073	0	0	0	0	0
		bna-miR397a	bna	UCAUUGAGUGCAGCGUUGAUGU	103.772	41.7378	46.125	8.64169	25.4722	129.534
		nta-miR397	nta	AUUGAGUGCAGCGUUGAUGU	1.56049	0	0	1.01667	0	0
		ath-miR397a	ath,osa,ptc,vvi,sbi,bdi,rco,aly,csi,tcc,gma,ssl,cme	UCAUUGAGUGCAGCGUUGAUG	103.772	41.7378	32.9464	8.64169	6.36805	74.9932
		ptc-miR397b	ptc,dpr	CCAUUGAGUGCAGCGUUGAUG	3.90121	0	0	1.01667	0	0
		sly-miR397	sly	AUUGAGUGCAGCGUUGAUGA	126.399	95.4008	84.3428	65.0668	70.0485	27.2702
		osa-miR397b	osa	UUAUUGAGUGCAGCGUUGAUG	1.56049	0	0	1.01667	0	0
	MIR398	ssl-miR398	ssl	UGUGUUCUCAGGUCACCCCUC	11.7036	5.96255	0	0	0	27.2702
		osa-miR398b	osa,ptc,mtr,vvi,aqc,rco,tcc,gma,bdi,cca,nta,mdm,cme	UGUGUUCUCAGGUCGCCCCUG	1175.05	530.667	894.825	230.276	439.395	1677.12
		ath-miR398a	ath,osa,gma,ptc,mtr,vvi,bol,aqc,csi,rco,gra,ghr,aly,tcc,mdm,cme	UGUGUUCUCAGGUCACCCCUU	74.1231	41.7378	36.9	9.15002	57.3124	0
		ahy-miR398	ahy	UGUGUUCUCAGGUCACCCCU	2.34073	0	0	0	0	0
		zma-miR398a-3p	zma,sbi,tae	UGUGUUCUCAGGUCGCCCCCG	273.085	158.008	188.453	86.9252	171.937	518.135
		ath-miR398b	ath,aly	UGUGUUCUCAGGUCACCCCUG	2.34073	0	0	0	0	0
	MIR399	cme-miR399d	cme	UGCCAAAGGAGAGUUGCCCUU	12.4839	23.8502	25.4786	0	0	0
		osa-miR399e	osa,sbi,mtr,rco,gma	UGCCAAAGGAGAUUUGCCCAG	1.24839	2.78252	2.19643	0	0	0
		ath-miR399a	ath,mtr,ghr,aly,cca	UGCCAAAGGAGAUUUGCCCUG	10.6113	2.78252	2.19643	0	0	0
		ath-miR399b	ath,osa,sbi,zma,mtr,vvi,pvu,rco,aly,csi,tcc,vun,gma,mdm	UGCCAAAGGAGAGUUGCCCUG	0	0	14.9357	6.10002	0	0
		osa-miR399a	osa,sbi,zma,ptc,vvi,csi,tcc,bdi,vun,mes,mdm	UGCCAAAGGAGAAUUGCCCUG	0	20.8689	10.5429	0	19.1041	0
		tcc-miR399e	tcc	CGCCAAAGGAGAAUUGCCCUG	0	8.94382	23.7214	0	0	0
		osa-miR399j	osa,ptc,sly,aqc,csi,mdm,cme	UGCCAAAGGAGAGUUGCCCUA	0	0	7.02857	0	0	0
		ath-miR399f	ath,ptc,bna,vvi,rco,aly,csi,tcc,cme	UGCCAAAGGAGAUUUGCCCGG	1.24839	11.7263	2.19643	0	0	0
		ath-miR399d	ath,ptc,aly,tcc,hvu,ghr,cme	UGCCAAAGGAGAUUUGCCCCG	1.24839	2.78252	2.19643	0	0	0
		vvi-miR399g	vvi	UGCCAAAGGAGAUUUGCCCCU	1.24839	2.78252	2.19643	0	0	0
		ath-miR399e	ath,aly	UGCCAAAGGAGAUUUGCCUCG	0	0.993758	2.19643	0	0	0
	MIR403	ath-miR403	ath,ptc,vvi,rco,aly,csi,tcc,bna,htu,har,hpe,mdm	UUAGAUUCACGCACAAACUCG	465.025	202.727	371.636	161.65	866.054	149.986
	MIR408	gma-miR408d	gma	UGCACUGCCUCUUCCCUGGC	2680.91	2322.41	983.648	1150.46	1431.54	5064.09
		ppt-miR408b	ppt,cca,nta	UGCACUGCCUCUUCCCUGGCU	5037.25	3410.58	2028.71	2246.94	3033.1	3652.85
		osa-miR408-3p	osa,sof,zma,tae,sbi,rco,ssp,dpr	CUGCACUGCCUCUUCCCUGGC	318.339	208.689	137.584	101.26	177.032	182.711
		ath-miR408	ath,ptc,pta,vvi,aly,ahy,csi,gma,mtr,vun,mes,mdm,cme	AUGCACUGCCUCUUCCCUGGC	5898.64	3513.43	4968.85	940.012	1966.45	8363.79
	MIR477	nta-miR477a	nta	ACUCUCCCUCAAGGGCUUCUG	695.977	518.742	880.328	210.451	382.083	190.892
		mdm-miR447	mdm	ACUCUCCCUCAAGGGCUUCGAC	0	2.98127	0	0	0	0
		csi-miR473	csi	ACUCUCCCUCAAGGGCUUCGC	0	2.98127	0	0	0	0
	MIR482	ghr-miR482b	ghr	UCUUGCCUACUCCACCCAUGCC	11157.5	12920.8	8405.29	6551.42	6807.44	13389.7
		ptc-miR482a.2	ptc	UCUUGCCUACUCCUCCCAUU	9.36292	8.94382	18.45	0	0	0
		gma-miR482b-3p	gma	UCUUCCCUACACCUCCCAUACC	6.24194	5.96255	0	0	0	27.2702
		gra-miR482	gra	UCUUUCCAAUUCCUCCCAUUCC	15451.9	19745	13858.6	5764.51	13793.2	36923.9
		ghr-miR2948-5p	ghr	UGUGGGAGAGUUGGGCAAGAAU	674.13	858.607	645.75	655.752	503.076	1022.63
		ghr-miR482a	ghr	UCUUUCCUACUCCUCCCAUACC	13975.7	16419.4	10247.7	4934.91	10115.6	29356.4
		pta-miR482a	pta,pab	UCUUCCCUACUCCUCCCAUUCC	40.5726	20.8689	36.9	12.2	31.8402	68.1756
		vvi-miR482	vvi,pab,pde	UCUUUCCUACUCCUCCCAUUCC	29540	33451.4	20624.5	9714.28	19298.4	36583
	MIR530	ptc-miR530a	ptc,tcc,htu,cme	UGCAUUUGCACCUGCACCUU	349.549	421.85	308.378	280.601	382.083	340.878
		csi-miR530a	csi	UGCAUUUGCACCUGCACCUUG	0	10.4345	5.27143	0	0	0
	MIR535	csi-miR535	csi	UGACAAUGAGAGAGAGCACAC	12.4839	0	0	0	0	27.2702
		tcc-miR535	tcc	UGACAACGAUAGAGAGCACGC	6.24194	32.794	0	0	25.4722	0
		ppt-miR535a	ppt,osa,vvi,rco,pab,mdm	UGACAACGAGAGAGAGCACGC	499.356	869.042	1174.21	291.276	560.388	4008.73
		mdm-miR535d	mdm	UGACGACGAGAGAGAGCACGC	0	0	5.27143	0	0	27.2702
		aqc-miR535	aqc	UGACAACGAGAGAGAGCACGCG	493.114	842.21	1139.95	291.276	528.548	3858.74
	MIR827	ath-miR827	ath	UUAGAUGACCAUCAACAAACU	0	0	11.4214	0	0	0
		aly-miR827-3p	aly	UUAGAUGACCAUCAACAAACG	0	0	6.15	0	0	0
		ghr-miR827a	ghr,csi,tcc	UUAGAUGACCAUCAACAAACA	143.565	250.427	404.143	109.8	382.083	831.743
	MIR828	vvi-miR828a	vvi,ssl,gma,ptc,mdm,cme	UCUUGCUCAAAUGAGUAUUCCA	0	0	0	0	31.8402	0
	MIR829	aly-miR829-3p	aly	CAAAUCAAAUCUUCAAGGUAC	9.36292	0	0	0	0	0
	MIR858	ath-miR858a	ath,aly	UUUCGUUGUCUGUUCGACCUU	2.08065	2.98127	34.2643	0	0	0
	NA	ptc-miR156l	ptc	UUGACAGAAGAUGGAGAGCAC	6.24194	0	23.7214	12.2	19.1041	27.2702
		ptc-miR6478	ptc	CCGACCUUAGCUCAGUUGGUG	1126.67	721.468	914.592	106.75	617.701	368.148
		hbr-miR6173	hbr	AGCCGUAAACGAUGGAUACU	96.7501	342.847	102.793	94.5502	426.659	54.5405
		smo-miR408	smo	UGCACUGCCUCUUCCCUGGCUG	3932.42	2780.04	1667.62	1804.69	2415.4	2166.62
		aau-miR168	aau	AUUCAGUUGAUGCAAGGCGGGAUC	446.299	463.588	656.293	251.626	452.131	149.986
		ghr-miR3476-5p	ghr	UGAACUGGGUUUGUUGGCUGC	2790.15	3034.94	2401.13	2150.26	2712.79	3545.13
		rgl-miR5139	rgl	AAACCUGGCUCUGAUACCA	31.2097	0	0	0	19.1041	0
		ppt-miR167	ppt	GGAAGCUGCCAGCAUGAUCCU	32.146	21.6639	23.1943	0	5.73124	0
		osa-miR1425-5p	osa	UAGGAUUCAAUCCUUGCUGCU	0	11.9251	0	0	0	0
		pab-miR3711	pab	UGGCGCUAGAAGGAGGGCCU	1161	1246.17	1499.72	192.15	573.124	313.608
		mdm-miR858	mdm	UUCGUUGUCUGUUCGACCUGA	2.08065	2.98127	0	0	0	0
		osa-miR5077	osa	GUUCGCGUCGGGUUCACCA	15.6049	5.96255	13.1786	12.2	0	0
		osa-miR5538	osa	ACUGAACUCAAUCACUUGCUGC	0	0	0	0	12.7361	0
		gma-miR6300	gma	GUCGUUGUAGUAUAGUGG	293.371	166.951	63.2571	91.5002	76.4166	136.351
		gar-miR2947	gar	UAUACCGUGCCCAUGACUGUAG	2802.63	2301.54	2018.96	939.402	1209.93	1186.26
		osa-miR5072	osa	CGAUUCCCCAGCGGAGUCGCCA	68.6614	65.588	92.2499	24.4001	38.2083	0
		gma-miR5368	gma	GGACAGUCUCAGGUAGACA	290.25	298.127	147.6	67.1002	292.93	95.4459
		ath-miR858b	ath	UUCGUUGUCUGUUCGACCUUG	298.573	232.539	295.2	45.7501	178.305	54.5405
		nta-miR2911	nta,han	GGCCGGGGGACGGACUGGGA	0	0	0	0	0	40.9054
		gma-miR1511	gma	AACCAGGCUCUGAUACCAUG	0	5.96255	0	0	0	0
		gma-miR4995	gma	AGGCAGUGGCUUGGUUAAGGG	6.24194	35.7753	39.5357	0	19.1041	27.2702
		ppt-miR894	ppt	CGUUUCACGUCGGGUUCACC	152.928	128.195	743.271	271.451	191.041	354.513

## Sheet: B
	Additional file 7B: RPM values of Gossypium hirsutum conserved miRNAs in six libraries
	Family	miRNA Name	Conversed Species	miRNA Sequence	N0 RPM	N4 RPM	N24 RPM	E0 RPM	E4 RPM	E24 RPM
	MIR156	ath-miR156a	ath,osa,zma,sbi,sof,gma,ptc,ppt,mtr,ghr,vvi,ctr,aly,csi,tcc,bdi,vun,dpr,bna,cca,nta,han,htu,har,mdm,cme	UGACAGAAGAGAGUGAGCAC	308.456	322.375	282.636	527.448	680.957	392.692
	MIR162	ath-miR162a	ath,osa,mtr,ptc,ghr,cpa,vvi,sly,sbi,csi,rco,aly,tcc,gma,aau,vun,nta,pde,htu,hpe,mdm,cme	UCGAUAAACCUCUGCAUCCAG	3872.09	5423.93	6967.51	1281.51	5585.84	5797.2
	MIR164	ath-miR164a	ath,osa,zma,sbi,ptc,mtr,tae,bna,vvi,gma,bra,csi,ctr,rco,ghr,aly,tcc,bdi,ssl,nta,mdm,cme	UGGAGAAGCAGGGCACGUGCA	146.686	156.517	79.7303	82.3502	132.137	190.892
	MIR166	ath-miR166a	ath,osa,zma,mtr,gma,ptc,ghr,ppt,pta,smo,bna,vvi,sly,pvu,bdi,aqc,csi,rco,aly,hvu,tcc,ssl,dpr,mes,nta,hpa,hpe,mdm,cme	UCGGACCAGGCUUCAUUCCCC	214334	228316	229598	243901	243268	180154
	MIR167	ath-miR167a	ath,osa,zma,sbi,gma,ptc,mtr,tae,bna,vvi,sly,bra,bdi,rco,ghr,aly,tcc,dpr,nta,mdm,cme	UGAAGCUGCCAGCAUGAUCUA	2286.39	1587.45	1129.5	271.435	861.526	974.911
	MIR169	ath-miR169h	ath,osa,sbi,zma,ptc,ghb,sly,aqc,aly,tcc,bdi,ghr,cme	UAGCCAAGGAUGACUUGCCUG	32.146	29.8127	0	3.05001	21.6514	0
	MIR2949	ghr-miR2949b	ghr	UCUUUUGAACUGGAUUUGCCGA	12.4839	5.96255	5.27143	18.3	31.8402	0
	MIR2949	ghr-miR2949a-5p	ghr	ACUUUUGAACUGGAUUUGCCGA	14980.7	6609.49	14533.3	9784.43	15181.4	10212.7
	MIR2949	ghr-miR2949a-3p	ghr	UGCAAAUCCAGUCAAAAGUUA	9.36292	5.96255	0	0	0	0
	MIR390	ath-miR390a	ath,osa,ptc,ppt,mtr,ghr,bna,vvi,gma,sbi,zma,csi,rco,aly,tcc,bdi,cme,nta,hex,mdm	AAGCUCAGGAGGGAUAGCGCC	1560.49	1581.07	609.728	527.651	1322.43	2154.35
	MIR393	osa-miR393b-5p	osa,zma,ghr,mdm	UCCAAAGGGAUCGCAUUGAUCU	183.513	261.16	78.5442	42.7001	179.579	305.427
	MIR394	ath-miR394a	ath,osa,sbi,zma,ptc,vvi,ghr,aly,ahy,gma,csi,tcc,bdi,ssl,bna,mes,cca,nta,mdm,cme	UUGGCAUUCUGUCCACCUCC	12869.3	16859.1	6354.7	1970.31	12506.8	8978.73
	MIR396	ath-miR396a	ath,osa,sbi,sof,gma,zma,ptc,mtr,ghr,vvi,lja,aqc,aly,csi,bgy,bcy,tcc,bdi,ssp,aau,amg,ssl,dpr,nta,hbr,mdm,cme	UUCCACAGCUUUCUUGAACUG	24280.1	24527.9	30865.6	2459.47	11650.1	41844.2
	MIR398	ath-miR398a	ath,osa,gma,ptc,mtr,vvi,bol,aqc,csi,rco,gra,ghr,aly,tcc,mdm,cme	UGUGUUCUCAGGUCACCCCUU	74.1231	41.7378	36.9	9.15002	57.3124	0
	MIR399	ath-miR399a	ath,mtr,ghr,aly,cca	UGCCAAAGGAGAUUUGCCCUG	10.6113	2.78252	2.19643	0	0	0
	MIR399	ath-miR399d	ath,ptc,aly,tcc,hvu,ghr,cme	UGCCAAAGGAGAUUUGCCCCG	1.24839	2.78252	2.19643	0	0	0
	MIR482	ghr-miR482b	ghr	UCUUGCCUACUCCACCCAUGCC	11157.5	12920.8	8405.29	6551.42	6807.44	13389.7
	MIR2948	ghr-miR2948-5p	ghr	UGUGGGAGAGUUGGGCAAGAAU	674.13	858.607	645.75	655.752	503.076	1022.63
	MIR482	ghr-miR482a	ghr	UCUUUCCUACUCCUCCCAUACC	13975.7	16419.4	10247.7	4934.91	10115.6	29356.4
	MIR827	ghr-miR827a	ghr,csi,tcc	UUAGAUGACCAUCAACAAACA	143.565	250.427	404.143	109.8	382.083	831.743
	NA	ghr-miR3476-5p	ghr	UGAACUGGGUUUGUUGGCUGC	2790.15	3034.94	2401.13	2150.26	2712.79	3545.13
	Note. The red words means the miRNAs were identificated only in Gossypium hirsutum
