# Supplementary material for: Comprehensive analysis of differentially expressed genes and transcriptional regulation induced by salt stress in two contrasting cotton genotypes
Source: BMC Genomics. 2014 Sep 5;15(1):760. doi: 10.1186/1471-2164-15-760 (PMC4169805; doi:10.1186/1471-2164-15-760)
Supplement: Supplementary file 8 — Additional file 8: Differentially expressed conserved miRNAs at 4- and 24-h of salt stress in Nan Dan Ba Di Da Hua and Earlistaple 7. (XLSX 71 KB) [file 12864_2014_6456_MOESM8_ESM.xlsx]

## Sheet: A N4_N0 diff.40
	Additional file 8A.Differentially expressed conserved miRNA at 4h of salt stress in Nan Da Ba Di Da Hua
	miRNA_name	Family	Species	Sequence	Reads_counts ck	RPM N0	Reads_counts 4h	RPM N4	Log2(Fold change)	P-value
	smo-miR156b	MIR156	smo,mdm	CUGACAGAAGAUAGAGAGCAC	20	62.4194	9	26.8315	-1.21807	0.0318039
	osa-miR156f-3p	MIR156	osa,zma	GCUCACUUCUCUUUCUGUCAGC	75	234.073	23	68.5693	-1.77132	6.19081e-08
	aly-miR157d-3p	MIR156	aly	GCUCUCUAUGCUUCUGUCAUC	2232	6966.01	639	1905.03	-1.87052	0
	ath-miR319c	MIR159	ath,pvu,rco,aly	UUGGACUGAAGGGAGCUCCUU	86.497	269.955	38.8288	115.759	-1.22159	7.64617e-06
	vun-miR319b	MIR159	vun	CUUGGACUGAAGGGAGCUCCU	15.497	48.3656	5.82879	17.3772	-1.47678	0.0295312
	gma-miR319g	MIR159	gma	UUGGACUGAAGGGAGCUCCUUC	84.997	265.273	29.3288	87.4372	-1.60116	7.02234e-08
	ptc-miR319e	MIR159	ptc,cme	UUGGACUGAAGGGAGCUCCU	31.997	99.8616	8.32879	24.8304	-2.00782	0.000133085
	ptc-miR160b-3p	MIR160	ptc,bra,aly	GCGUAUGAGGAGCCAUGCAUA	0	31.2097	7	20.8689	11.0271	0.00815031
	gma-miR160a-3p	MIR160	gma	GCGUAUGAGGAGCCAAGCAUA	37	115.476	100	298.127	1.36834	2.36032e-07
	mdm-miR164a	MIR164	mdm	UGGAGAAGCAGGGCACAUGCC	0	12.4839	4	11.9251	10.2198	0.045499
	osa-miR166k-3p	MIR166	osa,sbi,zma	UCGGACCAGGCUUCAAUCCCU	0	0.01	4	11.9251	10.2198	0.045499
	osa-miR166b-5p	MIR166	osa,zma	GGAAUGUUGUCUGGCUCGGGG	22	68.6614	1	2.98127	-4.5255	1.09932e-05
	ptc-miR167f-3p	MIR167	ptc,ahy	AGAUCAUGUGGCAGUUUCACC	114	355.791	50	149.064	-1.2551	1.57544e-07
	ptc-miR169u-3p	MIR169	ptc	GGCAGUCUCCUUUGGCUAUCC	24	74.9033	8	23.8502	-1.65103	0.00345582
	ath-miR171b	MIR171	ath,ptc,mtr,bna,sly,bra,bol,rco,aly,tae,gma,ssl,mdm,cme	UUGAGCCGUGCCAAUAUCACG	27.2222	84.9598	8.25	24.5955	-1.78838	0.00103382
	aly-miR171c-5p	MIR171	aly,gma	AGAUAUUGGUGCGGUUCAAUC	12.6667	39.5323	3	8.94382	-2.14407	0.012517
	vvi-miR171f	MIR171	vvi,gma,ssl,nta,mdm	UUGAGCCGCGCCAAUAUCACU	39	121.718	9	26.8315	-2.18154	9.64601e-06
	sly-miR171d	MIR171	sly,csi	UUGAGCCGCGCCAAUAUCAC	14	43.6936	3	8.94382	-2.28846	0.00649647
	mtr-miR172c-5p	MIR172	mtr	GUAGCAUCAUCAAGAUUCACA	20	62.4194	4.5	13.4157	-2.21807	0.00138355
	ath-miR172e	MIR172	ath,osa,zma,ptc,aqc,tcc,bdi,gma,bna,nta,mdm,cme	GGAAUCUUGAUGAUGCUGCAU	13.6	42.4452	3	8.94382	-2.24664	0.00791297
	ath-miR2111a-5p	MIR2111	ath,bna,mtr,aly,lja,bra,tcc,gma,mdm,cme	UAAUCUGCAUCCUGAGGUUUA	19.3333	60.3388	9.33333	27.8252	-1.11669	0.0483677
	ghr-miR2949a-5p	MIR2949	ghr	ACUUUUGAACUGGAUUUGCCGA	4800	14980.7	2217	6609.49	-1.18049	0
	aly-miR390a-3p	MIR390	aly	CGCUAUCCAUCCUGAGUUUCA	16	49.9356	2	5.96255	-3.06607	0.000846047
	ath-miR395a	MIR395	ath,ptc,vvi,rco,aly,csi,tcc,gma,vun,bna,nta,mdm,cme	CUGAAGUGUUUGGGGGAACUC	34.5	107.674	17.375	51.7996	-1.05565	0.0116353
	sly-miR395a	MIR395	sly	CUGAAGUGUUUGGGGGAACUCC	34.5	107.674	17.375	51.7996	-1.05565	0.0116353
	zma-miR396g-5p	MIR396	zma,cca	UCCCACAGCUUUAUUGAACUG	0	0.01	4.75	14.1611	10.4677	0.0292971
	aly-miR396a-3p	MIR396	aly,gma	GUUCAAUAAAGCUGUGGGAAG	86.1667	268.924	44.9167	133.909	-1.00595	0.000124606
	ptc-miR396f	MIR396	ptc,mdm,cme	UUCCACGGCUUUCUUGAACUG	28.5	88.9477	13.6667	40.7441	-1.12637	0.0158188
	aly-miR396b-3p	MIR396	aly	GCUCAAGAAAGCUGUGGGAAA	53.1667	165.932	16	47.7004	-1.79852	4.18043e-06
	ath-miR397a	MIR397	ath,osa,ptc,vvi,sbi,bdi,rco,aly,csi,tcc,gma,ssl,cme	UCAUUGAGUGCAGCGUUGAUG	33.25	103.772	14	41.7378	-1.31399	0.00338971
	bna-miR397a	MIR397	bna	UCAUUGAGUGCAGCGUUGAUGU	33.25	103.772	14	41.7378	-1.31399	0.00338971
	osa-miR398b	MIR398	osa,ptc,mtr,vvi,aqc,rco,tcc,gma,bdi,cca,nta,mdm,cme	UGUGUUCUCAGGUCGCCCCUG	376.5	1175.05	178	530.667	-1.14684	0
	osa-miR399a	MIR399	osa,sbi,zma,ptc,vvi,csi,tcc,bdi,vun,mes,mdm	UGCCAAAGGAGAAUUGCCCUG	0	0.01	7	20.8689	11.0271	0.00815031
	ath-miR403	MIR403	ath,ptc,vvi,rco,aly,csi,tcc,bna,htu,har,hpe,mdm	UUAGAUUCACGCACAAACUCG	149	465.025	68	202.727	-1.19777	7.19693e-09
	tcc-miR535	MIR535	tcc	UGACAACGAUAGAGAGCACGC	2	6.24194	11	32.794	2.39337	0.0141998
	csi-miR535	MIR535	csi	UGACAAUGAGAGAGAGCACAC	4	0.01	0	0.01	-10.2859	0.0454989
	osa-miR1425-5p	NA	osa	UAGGAUUCAAUCCUUGCUGCU	0	0.01	4	11.9251	10.2198	0.045499
	gma-miR4995	NA	gma	AGGCAGUGGCUUGGUUAAGGG	2	6.24194	12	35.7753	2.5189	0.00854721
	hbr-miR6173	NA	hbr	AGCCGUAAACGAUGGAUACU	31	96.7501	115	342.847	1.82523	1.34119e-11
	rgl-miR5139	NA	rgl	AAACCUGGCUCUGAUACCA	10	31.2097	0	0.01	-11.6078	0.00156514

## Sheet: B N24_N0 diff.79
	Additional file 8B.Differentially expressed conserved miRNA at 24h of salt stress in Nan Da Ba Di Da Hua
	miRNA_name	Family	Species	Sequence	Reads_counts ck	RPM N0	Reads_counts 24h	RPM N24	Log2(Fold change)	Pvalue
	tcc-miR399e	MIR399	tcc	CGCCAAAGGAGAAUUGCCCUG	0	0.01	9	23.7214	11.212	0.00269948
	mtr-miR395g	MIR395	mtr,cme	UUGAAGUGUUUGGGGGAACUC	0	0.01	8.83333	23.2821	11.185	0.00295744
	osa-miR166h-5p	MIR166	osa,zma	GGAAUGUUGGCUGGCUCGAGG	0	0.01	6	15.8143	10.627	0.0143051
	ath-miR399b	MIR399	ath,osa,sbi,zma,mtr,vvi,pvu,rco,aly,csi,tcc,vun,gma,mdm	UGCCAAAGGAGAGUUGCCCUG	0	0.01	5.66667	14.9357	10.5445	0.0172894
	ath-miR156g	MIR156	ath,smo,aly	CGACAGAAGAGAGUGAGCAC	0	0.01	5	13.1786	10.364	0.0253464
	mtr-miR156j	MIR156	mtr	UGACAGAAGAGGGUGAGCAC	0	0.01	5	13.1786	10.364	0.0253464
	mtr-miR2629h	MIR2629	mtr	GCAGAAGAUCCUCGGCAGUUAACU	0	0.01	5	13.1786	10.364	0.0253464
	ath-miR827	MIR827	ath	UUAGAUGACCAUCAACAAACU	0	0.01	4.33333	11.4214	10.1575	0.0373719
	osa-miR399a	MIR399	osa,sbi,zma,ptc,vvi,csi,tcc,bdi,vun,mes,mdm	UGCCAAAGGAGAAUUGCCCUG	0	0.01	4	10.5429	10.042	0.0454991
	ath-miR858a	MIR858	ath,aly	UUUCGUUGUCUGUUCGACCUU	0.666667	2.08065	13	34.2643	4.0416	0.00107129
	gma-miR4995	NA	gma	AGGCAGUGGCUUGGUUAAGGG	2	6.24194	15	39.5357	2.66309	0.00275603
	ppt-miR894	NA	ppt	CGUUUCACGUCGGGUUCACC	49	152.928	282	743.271	2.28104	0
	pta-miR319	MIR159	pta	UUGGACUGAAGGGAGCUCC	2.19697	6.85668	10	26.3571	1.94261	0.0407865
	ath-miR168a	MIR168	ath,gma,ptc,bna,vvi,ccl,crt,rco,aly,tcc,mtr,vun,mes,cca,nta,mdm	UCGCUUGGUGCAGGUCGGGAA	452	1410.68	1886.33	4971.83	1.81739	0
	ghr-miR827a	MIR827	ghr,csi,tcc	UUAGAUGACCAUCAACAAACA	46	143.565	153.333	404.143	1.49316	2.08942e-11
	ppt-miR535a	MIR535	ppt,osa,vvi,rco,pab,mdm	UGACAACGAGAGAGAGCACGC	160	499.356	445.5	1174.21	1.23355	0
	aqc-miR535	MIR535	aqc	UGACAACGAGAGAGAGCACGCG	158	493.114	432.5	1139.95	1.20897	0
	aqc-miR159	MIR159	aqc	UUUGGACUGAAGGGAGCUCUA	9.83333	30.6896	26	68.5285	1.15896	0.0228435
	ath-miR165a	MIR166	ath,bna	UCGGACCAGGCUUCAUCCCCC	87.5	273.085	216	569.314	1.05987	1.00597e-09
	osa-miR159f	MIR159	osa	CUUGGAUUGAAGGGAGCUCUA	126.531	394.899	304	801.257	1.02078	2.08011e-12
	vvi-miR394a	MIR394	vvi	UUGGCAUUCUGUCCACCUCCAU	4043.5	12619.7	2384	6283.54	-1.00602	0
	ath-miR398a	MIR398	ath,osa,gma,ptc,mtr,vvi,bol,aqc,csi,rco,gra,ghr,aly,tcc,mdm,cme	UGUGUUCUCAGGUCACCCCUU	23.75	74.1231	14	36.9	-1.0063	0.0400232
	ath-miR167a	MIR167	ath,osa,zma,sbi,gma,ptc,mtr,tae,bna,vvi,sly,bra,bdi,rco,ghr,aly,tcc,dpr,nta,mdm,cme	UGAAGCUGCCAGCAUGAUCUA	732.589	2286.39	428.537	1129.5	-1.01738	0
	ath-miR394a	MIR394	ath,osa,sbi,zma,ptc,vvi,ghr,aly,ahy,gma,csi,tcc,bdi,ssl,bna,mes,cca,nta,mdm,cme	UUGGCAUUCUGUCCACCUCC	4123.5	12869.3	2411	6354.7	-1.01804	0
	ath-miR167d	MIR167	ath,rco,aly,cca,nta	UGAAGCUGCCAGCAUGAUCUGG	716.256	2235.41	416.204	1096.99	-1.02699	0
	mdm-miR167h	MIR167	mdm	UGAAGCUGCCAGCAUGAUCUUA	2404.09	7503.09	1364.04	3595.21	-1.06141	0
	ath-miR319c	MIR159	ath,pvu,rco,aly	UUGGACUGAAGGGAGCUCCUU	86.497	269.955	49	129.15	-1.06367	4.2329e-05
	ath-miR395a	MIR395	ath,ptc,vvi,rco,aly,csi,tcc,gma,vun,bna,nta,mdm,cme	CUGAAGUGUUUGGGGGAACUC	34.5	107.674	19.3333	50.9571	-1.07931	0.00891577
	sly-miR395a	MIR395	sly	CUGAAGUGUUUGGGGGAACUCC	34.5	107.674	19.3333	50.9571	-1.07931	0.00891577
	vvi-miR396a	MIR396	vvi,pab	UUCCACAGCUUUCUUGAACUA	220.667	688.694	119.714	315.532	-1.12608	8.10974e-12
	bna-miR397a	MIR397	bna	UCAUUGAGUGCAGCGUUGAUGU	33.25	103.772	17.5	46.125	-1.1698	0.00630452
	ptc-miR167f-5p	MIR167	ptc,gma,ahy,csi,tcc,cme	UGAAGCUGCCAGCAUGAUCUU	1196.09	3732.96	617.037	1626.33	-1.1987	0
	osa-miR408-3p	MIR408	osa,sof,zma,tae,sbi,rco,ssp,dpr	CUGCACUGCCUCUUCCCUGGC	102	318.339	52.2	137.584	-1.21025	9.15404e-07
	osa-miR393b-5p	MIR393	osa,zma,ghr,mdm	UCCAAAGGGAUCGCAUUGAUCU	58.8	183.513	29.8	78.5442	-1.22431	0.000170347
	smo-miR408	NA	smo	UGCACUGCCUCUUCCCUGGCUG	1260	3932.42	632.7	1667.62	-1.23763	0
	csi-miR393	MIR393	csi	AUCCAAAGGGAUCGCAUUGAUC	33.8	105.489	16.8	44.28	-1.25236	0.00374763
	gma-miR393h	MIR393	gma	UUCCAAAGGGAUCGCAUUGAUC	33.8	105.489	16.8	44.28	-1.25236	0.00374763
	osa-miR393a	MIR393	osa,sbi,mtr,ptc,bna,vvi,gma,rco,tcc,bdi,cme	UCCAAAGGGAUCGCAUUGAUC	33.8	105.489	16.8	44.28	-1.25236	0.00374763
	vvi-miR171f	MIR171	vvi,gma,ssl,nta,mdm	UUGAGCCGCGCCAAUAUCACU	39	121.718	19	50.0785	-1.28128	0.00154229
	aly-miR157d-3p	MIR156	aly	GCUCUCUAUGCUUCUGUCAUC	2232	6966.01	1079	2843.93	-1.29244	0
	ppt-miR408b	MIR408	ppt,cca,nta	UGCACUGCCUCUUCCCUGGCU	1614	5037.25	769.7	2028.71	-1.31207	0
	ath-miR390a	MIR390	ath,osa,ptc,ppt,mtr,ghr,bna,vvi,gma,sbi,zma,csi,rco,aly,tcc,bdi,cme,nta,hex,mdm	AAGCUCAGGAGGGAUAGCGCC	500	1560.49	231.333	609.728	-1.35576	0
	gma-miR396b-3p	MIR396	gma,mtr	GCUCAAGAAAGCUGUGGGAGA	150.667	470.226	69.5	183.182	-1.36008	7.98186e-11
	bna-miR167a	MIR167	bna	UGAAGCUGCCAGCAUGAUCUAA	641.589	2002.38	294.537	776.316	-1.367	0
	ccl-miR167a	MIR167	ccl,ctr,gma,bdi	UGAAGCUGCCAGCAUGAUCUGA	529.256	1651.79	239.204	630.473	-1.38952	0
	sbi-miR166k	MIR166	sbi,aqc	UCGGACCAGGCUUCAUUCCU	68.4375	213.592	30.4732	80.3186	-1.41105	6.88037e-06
	bna-miR167d	MIR167	bna	UGAAGCUGCCAGCAUGAUCU	524.589	1637.23	229.537	604.995	-1.43626	0
	gma-miR408d	MIR408	gma	UGCACUGCCUCUUCCCUGGC	859	2680.91	373.2	983.648	-1.44651	0
	ptc-miR166n	MIR166	ptc,pab	UCGGACCAGGCUUCAUUCCUU	79.4375	247.922	34.4732	90.8615	-1.44815	8.02938e-07
	aly-miR396b-3p	MIR396	aly	GCUCAAGAAAGCUGUGGGAAA	53.1667	165.932	23	60.6214	-1.45269	5.21557e-05
	osa-miR171b	MIR171	osa,sbi,zma,ptc,mtr,tae,vvi,sly,bdi,aqc,crt,rco,hvu,far,tcc,gma,nta,pde,hpa,htu,mdm,cme	UGAUUGAGCCGUGCCAAUAUC	2358.22	7359.95	988	2604.08	-1.49892	0
	gma-miR319g	MIR159	gma	UUGGACUGAAGGGAGCUCCUUC	84.997	265.273	34.5	90.9321	-1.54462	9.481e-08
	mtr-miR166b	MIR166	mtr	UCGGACCAGGCUUCAUUCCUA	70.4375	219.833	28.4732	75.0472	-1.55054	1.11356e-06
	ath-miR172a	MIR172	ath,osa,gma,ptc,sly,bra,bol,aqc,aly,tcc,bdi,mtr,ssl,vun,dpr,bna,egu,mes,cca,nta,mdm,cme	AGAAUCUUGAUGAUGCUGCAU	361.85	1129.32	140.25	369.659	-1.61119	0
	ath-miR397a	MIR397	ath,osa,ptc,vvi,sbi,bdi,rco,aly,csi,tcc,gma,ssl,cme	UCAUUGAGUGCAGCGUUGAUG	33.25	103.772	12.5	32.9464	-1.65523	0.000474093
	ptc-miR319e	MIR159	ptc,cme	UUGGACUGAAGGGAGCUCCU	31.997	99.8616	12	31.6286	-1.6587	0.000596503
	vvi-miR172d	MIR172	vvi,ata,aau	UGAGAAUCUUGAUGAUGCUGCAU	374.85	1169.9	136.25	359.116	-1.70386	0
	zma-miR172a	MIR172	zma,sbi,csi,gma,mdm	AGAAUCUUGAUGAUGCUGCA	117.75	367.494	41.75	110.041	-1.73968	1.10054e-11
	ath-miR393a	MIR393	ath,zma,aly,tcc,gma,htu	UCCAAAGGGAUCGCAUUGAUCC	77.8	242.812	26.8	70.6371	-1.78134	2.08946e-08
	ptc-miR167f-3p	MIR167	ptc,ahy	AGAUCAUGUGGCAGUUUCACC	114	355.791	34	89.6142	-1.98923	4.02789e-13
	gma-miR6300	NA	gma	GUCGUUGUAGUAUAGUGG	94	293.371	24	63.2571	-2.21343	2.643e-12
	ptc-miR169u-3p	MIR169	ptc	GGCAGUCUCCUUUGGCUAUCC	24	74.9033	5	13.1786	-2.50684	0.000165214
	gma-miR171k-5p	MIR171	gma	CGAUGUUGGUGAGGUUCAAUC	10	31.2097	2	5.27143	-2.56573	0.0139448
	mtr-miR172c-5p	MIR172	mtr	GUAGCAUCAUCAAGAUUCACA	20	62.4194	4	10.5429	-2.56573	0.000506771
	zma-miR164g-3p	MIR164	zma	CACGUGCUCCCCUUCUCCACC	25	78.0243	5	13.1786	-2.56573	0.00010124
	osa-miR166b-5p	MIR166	osa,zma	GGAAUGUUGUCUGGCUCGGGG	22	68.6614	3.5	9.22499	-2.89588	0.000119123
	ath-miR172e	MIR172	ath,osa,zma,ptc,aqc,tcc,bdi,gma,bna,nta,mdm,cme	GGAAUCUUGAUGAUGCUGCAU	13.6	42.4452	2	5.27143	-3.00934	0.00212093
	sly-miR171d	MIR171	sly,csi	UUGAGCCGCGCCAAUAUCAC	14	43.6936	2	5.27143	-3.05116	0.00172147
	aly-miR166g-5p	MIR166	aly,gma	GGAAUGUUGUUUGGCUCGAGG	1877	5858.06	232	611.485	-3.26003	0
	bdi-miR162	MIR162	bdi	UCGAUAAACCUCUGCAUCCGG	16.6667	52.0162	2	5.27143	-3.3027	0.00042951
	ath-miR171b	MIR171	ath,ptc,mtr,bna,sly,bra,bol,rco,aly,tae,gma,ssl,mdm,cme	UUGAGCCGUGCCAAUAUCACG	27.2222	84.9598	2.5	6.58928	-3.68859	3.12015e-06
	csi-miR535	MIR535	csi	UGACAAUGAGAGAGAGCACAC	4	12.4839	0	0.01	-10.2859	0.0454989
	ptc-miR160g	MIR160	ptc,aqc,tcc,cca	UGCCUGGCUCCCUGGAUGCCA	4	12.4839	0	0.01	-10.2859	0.0454989
	ptc-miR164f	MIR164	ptc,mtr,vvi,rco,tcc,nta	UGGAGAAGCAGGGCACAUGCU	10	31.2097	0	0.01	-11.6078	0.00156514
	rgl-miR5139	NA	rgl	AAACCUGGCUCUGAUACCA	10	31.2097	0	0.01	-11.6078	0.00156514
	ath-miR169h	MIR169	ath,osa,sbi,zma,ptc,ghb,sly,aqc,aly,tcc,bdi,ghr,cme	UAGCCAAGGAUGACUUGCCUG	10.3	32.146	0	0.01	-11.6504	0.00133006
	aly-miR171c-5p	MIR171	aly,gma	AGAUAUUGGUGCGGUUCAAUC	12.6667	39.5323	0	0.01	-11.9488	0.000372133
	bna-miR169g	MIR169	bna,vvi	UAGCCAAGGAUGACUUGCCUGC	18.3	57.1138	0	0.01	-12.4796	1.88604e-05
	osa-miR169n	MIR169	osa,sbi,zma,bdi	UAGCCAAGAAUGACUUGCCUA	20	62.4194	0	0.01	-12.6078	7.73916e-06

## Sheet: C E4_E0 diff.65
	Additional file 8C.Differentially expressed conserved miRNA at 4h of salt stress in Earlistaple 7
	miRNA_name	Family	Species	Sequence	Reads_counts ck	RPM E0	Reads_counts 24h	RPM E4	Log2(Fold change)	Pvalue
	gma-miR172k	MIR172	gma	UGAAUCUUGAUGAUGCUGCAU	0	0.01	11.4	72.5957	12.8257	0.000734114
	ptc-miR396f	MIR396	ptc,mdm,cme	UUCCACGGCUUUCUUGAACUG	0	0.01	7	44.5763	12.1221	0.00814955
	ath-miR2111a-5p	MIR2111	ath,bna,mtr,aly,lja,bra,tcc,gma,mdm,cme	UAAUCUGCAUCCUGAGGUUUA	0	0.01	5.33333	33.9629	11.7297	0.0209192
	vvi-miR828a	MIR828	vvi,ssl,gma,ptc,mdm,cme	UCUUGCUCAAAUGAGUAUUCCA	0	0.01	5	31.8402	11.6366	0.025345
	sof-miR159e	MIR159	sof	UUUGGAUUGAAAGGAGCUCUU	0	0.01	4	25.4722	11.3147	0.0454975
	ath-miR393a	MIR393	ath,zma,aly,tcc,gma,htu	UCCAAAGGGAUCGCAUUGAUCC	5	15.25	62.2	396.093	4.69895	5.66214e-14
	csi-miR393	MIR393	csi	AUCCAAAGGGAUCGCAUUGAUC	2	6.10002	18.2	115.898	4.2479	6.55637e-05
	gma-miR393h	MIR393	gma	UUCCAAAGGGAUCGCAUUGAUC	2	6.10002	18.2	115.898	4.2479	6.55637e-05
	osa-miR393a	MIR393	osa,sbi,mtr,ptc,bna,vvi,gma,rco,tcc,bdi,cme	UCCAAAGGGAUCGCAUUGAUC	2	6.10002	18.2	115.898	4.2479	6.55637e-05
	vvi-miR3630-3p	MIR3630	vvi	UUUGGGAAUCUCUCUGAUGCAC	3	9.15002	13	82.7846	3.17752	0.00177502
	vvi-miR394a	MIR394	vvi	UUGGCAUUCUGUCCACCUCCAU	618	1884.9	1901	12105.7	2.68312	0
	ath-miR394a	MIR394	ath,osa,sbi,zma,ptc,vvi,ghr,aly,ahy,gma,csi,tcc,bdi,ssl,bna,mes,cca,nta,mdm,cme	UUGGCAUUCUGUCCACCUCC	646	1970.31	1964	12506.8	2.66623	0
	ath-miR398a	MIR398	ath,osa,gma,ptc,mtr,vvi,bol,aqc,csi,rco,gra,ghr,aly,tcc,mdm,cme	UGUGUUCUCAGGUCACCCCUU	3	9.15002	9	57.3124	2.647	0.0151021
	osa-miR169n	MIR169	osa,sbi,zma,bdi	UAGCCAAGAAUGACUUGCCUA	2	6.10002	6	38.2083	2.647	0.0472553
	ptc-miR6478	NA	ptc	CCGACCUUAGCUCAGUUGGUG	35	106.75	97	617.701	2.53267	4.88498e-15
	ptc-miR167f-3p	MIR167	ptc,ahy	AGAUCAUGUGGCAGUUUCACC	11	33.5501	29	184.673	2.46059	2.36685e-05
	smo-miR171a	MIR171	smo	UUGAGCCGUGCCAAUAUCACU	5.33333	16.2667	14	89.1527	2.45436	0.00335069
	ath-miR403	MIR403	ath,ptc,vvi,rco,aly,csi,tcc,bna,htu,har,hpe,mdm	UUAGAUUCACGCACAAACUCG	53	161.65	136	866.054	2.42158	0
	ath-miR167d	MIR167	ath,rco,aly,cca,nta	UGAAGCUGCCAGCAUGAUCUGG	73.1616	223.144	179.456	1142.78	2.35651	0
	gma-miR396e	MIR396	gma	UUCCACAGCUUUCUUGAACUGU	760.381	2319.17	1759.46	11204.3	2.27238	0
	ath-miR396a	MIR396	ath,osa,sbi,sof,gma,zma,ptc,mtr,ghr,vvi,lja,aqc,aly,csi,bgy,bcy,tcc,bdi,ssp,aau,amg,ssl,dpr,nta,hbr,mdm,cme	UUCCACAGCUUUCUUGAACUG	806.381	2459.47	1829.46	11650.1	2.24392	0
	bna-miR167a	MIR167	bna	UGAAGCUGCCAGCAUGAUCUAA	54.9949	167.735	122.289	778.741	2.21496	2.22045e-16
	bna-miR167d	MIR167	bna	UGAAGCUGCCAGCAUGAUCU	36.4949	111.31	79.7889	508.099	2.19053	3.18587e-11
	hbr-miR6173	NA	hbr	AGCCGUAAACGAUGGAUACU	31	94.5502	67	426.659	2.17393	1.36772e-09
	gma-miR5368	NA	gma	GGACAGUCUCAGGUAGACA	22	67.1002	46	292.93	2.12617	6.89816e-07
	ath-miR162a	MIR162	ath,osa,mtr,ptc,ghr,cpa,vvi,sly,sbi,csi,rco,aly,tcc,gma,aau,vun,nta,pde,htu,hpe,mdm,cme	UCGAUAAACCUCUGCAUCCAG	420.167	1281.51	877.167	5585.84	2.12393	0
	ccl-miR167a	MIR167	ccl,ctr,gma,bdi	UGAAGCUGCCAGCAUGAUCUGA	39.1616	119.443	80.4556	512.345	2.10079	6.77577e-11
	osa-miR393b-5p	MIR393	osa,zma,ghr,mdm	UCCAAAGGGAUCGCAUUGAUCU	14	42.7001	28.2	179.579	2.07231	0.000125313
	osa-miR171b	MIR171	osa,sbi,zma,ptc,mtr,tae,vvi,sly,bdi,aqc,crt,rco,hvu,far,tcc,gma,nta,pde,hpa,htu,mdm,cme	UGAUUGAGCCGUGCCAAUAUC	344.333	1050.22	676.667	4309.05	2.03668	0
	ath-miR858b	NA	ath	UUCGUUGUCUGUUCGACCUUG	15	45.7501	28	178.305	1.9625	0.000205141
	vvi-miR172d	MIR172	vvi,ata,aau	UGAGAAUCUUGAUGAUGCUGCAU	127.5	388.876	230.4	1467.2	1.91568	0
	ath-miR172a	MIR172	ath,osa,gma,ptc,sly,bra,bol,aqc,aly,tcc,bdi,mtr,ssl,vun,dpr,bna,egu,mes,cca,nta,mdm,cme	AGAAUCUUGAUGAUGCUGCAU	131.5	401.076	235.4	1499.04	1.90209	0
	ghr-miR827a	MIR827	ghr,csi,tcc	UUAGAUGACCAUCAACAAACA	36	109.8	60	382.083	1.799	2.26443e-07
	aau-miR160	MIR160	aau	UGGCAUACAGGGAGCCAGGCA	48.75	148.688	77.5	493.524	1.73083	8.84403e-09
	ath-miR160a	MIR160	ath,osa,zma,sbi,mtr,gma,ptc,ppt,smo,tae,vvi,sly,bra,aqc,rco,aly,pab,ttu,far,tcc,bdi,vun,bna,cca,nta,mdm,cme	UGCCUGGCUCCCUGUAUGCCA	48.75	148.688	77.5	493.524	1.73083	8.84403e-09
	ptc-miR396g-5p	MIR396	ptc,pab,tcc	UUCCACGGCUUUCUUGAACUU	18	54.9001	28	178.305	1.69947	0.00062827
	osa-miR167d-5p	MIR167	osa,sbi,sof,zma,ptc,vvi,gma,lja,gso,csi,ssp,mtr,dpr,mes,cme	UGAAGCUGCCAGCAUGAUCUG	67.1616	204.843	104.456	665.178	1.69922	3.9814e-11
	ath-miR167a	MIR167	ath,osa,zma,sbi,gma,ptc,mtr,tae,bna,vvi,sly,bra,bdi,rco,ghr,aly,tcc,dpr,nta,mdm,cme	UGAAGCUGCCAGCAUGAUCUA	88.9949	271.435	135.289	861.526	1.66629	1.09468e-13
	gma-miR396h	MIR396	gma	UCCACAGCUUUCUUGAACUG	12.6667	38.6334	18.8333	119.932	1.63429	0.00617616
	bna-miR169g	MIR169	bna,vvi	UAGCCAAGGAUGACUUGCCUGC	7	21.3501	10.4	66.2277	1.63319	0.0419561
	pab-miR3711	NA	pab	UGGCGCUAGAAGGAGGGCCU	63	192.15	90	573.124	1.57661	4.76375e-09
	vvi-miR2950-5p	MIR2950	vvi	UUCCAUCUCUUGCACACUGGA	183	558.151	234	1490.12	1.4167	0
	zma-miR172a	MIR172	zma,sbi,csi,gma,mdm	AGAAUCUUGAUGAUGCUGCA	38	115.9	48.5	308.85	1.41402	6.16948e-05
	ptc-miR167f-5p	MIR167	ptc,gma,ahy,csi,tcc,cme	UGAAGCUGCCAGCAUGAUCUU	258.995	789.937	319.289	2033.25	1.36398	0
	mdm-miR167h	MIR167	mdm	UGAAGCUGCCAGCAUGAUCUUA	649.995	1982.49	798.289	5083.54	1.35852	0
	ath-miR390a	MIR390	ath,osa,ptc,ppt,mtr,ghr,bna,vvi,gma,sbi,zma,csi,rco,aly,tcc,bdi,cme,nta,hex,mdm	AAGCUCAGGAGGGAUAGCGCC	173	527.651	207.667	1322.43	1.32554	1.9984e-15
	vvi-miR167c	MIR167	vvi	UGAAGCUGCCAGCAUGAUCUC	1990.49	6071.03	2388.79	15211.9	1.32519	0
	gra-miR482	MIR482	gra	UCUUUCCAAUUCCUCCCAUUCC	1890	5764.51	2166	13793.2	1.25869	0
	ath-miR319c	MIR159	ath,pvu,rco,aly	UUGGACUGAAGGGAGCUCCUU	46.9167	143.096	49.1	312.671	1.12766	0.000576956
	ath-miR408	MIR408	ath,ptc,pta,vvi,aly,ahy,csi,gma,mtr,vun,mes,mdm,cme	AUGCACUGCCUCUUCCCUGGC	308.2	940.012	308.8	1966.45	1.06484	1.11022e-16
	gma-miR319g	MIR159	gma	UUGGACUGAAGGGAGCUCCUUC	45.9167	140.046	45.6	290.383	1.05205	0.0016248
	ghr-miR482a	MIR482	ghr	UCUUUCCUACUCCUCCCAUACC	1618	4934.91	1588.5	10115.6	1.03549	0
	ptc-miR168a-3p	MIR168	ptc,aly,mtr	CCCGCCUUGCAUCAACUGAAU	75.5	230.276	74	471.236	1.03309	7.47956e-05
	zma-miR162-3p	MIR162	zma,gma	UCGAUAAACCUCUGCAUCCA	62.1667	189.609	60.1667	383.144	1.01486	0.000426043
	gma-miR160a-3p	MIR160	gma	GCGUAUGAGGAGCCAAGCAUA	28	85.4002	27	171.937	1.00957	0.0187357
	osa-miR166e-3p	MIR166	osa	UCGAACCAGGCUUCAUUCCCC	39.5	120.475	9	57.3124	-1.07182	0.0195955
	ath-miR159c	MIR159	ath,aly	UUUGGAUUGAAGGGAGCUCCU	188.058	573.577	34.75	221.29	-1.37405	3.61944e-10
	gma-miR166u	MIR166	gma	UCUCGGACCAGGCUUCAUUC	172.062	524.792	30.4375	193.827	-1.43697	5.06163e-10
	aqc-miR159	MIR159	aqc	UUUGGACUGAAGGGAGCUCUA	18.4167	56.171	2	12.7361	-2.1409	0.00625912
	osa-miR5077	NA	osa	GUUCGCGUCGGGUUCACCA	4	12.2	0	0.01	-10.2527	0.0454989
	ptc-miR164f	MIR164	ptc,mtr,vvi,rco,tcc,nta	UGGAGAAGCAGGGCACAUGCU	5	15.25	0	0.01	-10.5746	0.0253462
	aly-miR171c-5p	MIR171	aly,gma	AGAUAUUGGUGCGGUUCAAUC	6	18.3	0	0.01	-10.8376	0.014305
	gma-miR171k-5p	MIR171	gma	CGAUGUUGGUGAGGUUCAAUC	7	21.3501	0	0.01	-11.06	0.00815029
	ptc-miR169u-3p	MIR169	ptc	GGCAGUCUCCUUUGGCUAUCC	9	27.4501	0	0.01	-11.4226	0.00269943
	mtr-miR172c-5p	MIR172	mtr	GUAGCAUCAUCAAGAUUCACA	12.25	37.3626	0	0.01	-11.8674	0.000465144

## Sheet: D E24_E0 diff.90
	Additional file 8D.Differentially expressed conserved miRNA at 24h of salt stress in Earlistaple 7
	miRNA_name	Family	Species	Sequence	Reads_counts ck	RPM E0	Reads_counts 24h	RPM E24	Log2(Fold change)	Pvalue
	osa-miR5077	NA	osa	GUUCGCGUCGGGUUCACCA	4	12.2	0	0.01	-10.2527	0.0454989
	aly-miR171c-5p	MIR171	aly,gma	AGAUAUUGGUGCGGUUCAAUC	6	18.3	6.66667	90.9008	2.31245	0.0436587
	ath-miR164a	MIR164	ath,osa,zma,sbi,ptc,mtr,tae,bna,vvi,gma,bra,csi,ctr,rco,ghr,aly,tcc,bdi,ssl,nta,mdm,cme	UGGAGAAGCAGGGCACGUGCA	27	82.3502	14	190.892	1.21291	0.042161
	ath-miR397a	MIR397	ath,osa,ptc,vvi,sbi,bdi,rco,aly,csi,tcc,gma,ssl,cme	UCAUUGAGUGCAGCGUUGAUG	2.83333	8.64169	5.5	74.9932	3.11737	0.0404815
	ppt-miR166j	MIR166	ppt	UCCGGACCAGGCUUCAUUCCC	4.5625	13.9157	0	0.01	-10.4425	0.0326781
	zma-miR396g-3p	MIR396	zma	GUUCAAGAAAGCUGUGGAAGA	21.7143	66.2287	12.8571	175.309	1.40437	0.032148
	osa-miR160e-5p	MIR160	osa,zma	UGCCUGGCUCCCUGUAUGCCG	10.25	31.2626	9.25	126.125	2.01234	0.0259637
	ptc-miR164f	MIR164	ptc,mtr,vvi,rco,tcc,nta	UGGAGAAGCAGGGCACAUGCU	5	15.25	0	0.01	-10.5746	0.0253462
	cca-miR390	MIR390	cca	AAGCUCAGGAGGGAUAGCGUC	0	0.01	5	68.1756	12.735	0.0253423
	gma-miR319g	MIR159	gma	UUGGACUGAAGGGAGCUCCUUC	45.9167	140.046	4.4	59.9945	-1.223	0.0232875
	smo-miR171a	MIR171	smo	UUGAGCCGUGCCAAUAUCACU	5.33333	16.2667	0	0.01	-10.6677	0.0209203
	aly-miR162a-5p	MIR162	aly	GGAGGCAGCGGUUCAUCGAUC	5.5	16.775	0	0.01	-10.7121	0.0190155
	ath-miR319c	MIR159	ath,pvu,rco,aly	UUGGACUGAAGGGAGCUCCUU	46.9167	143.096	4.4	59.9945	-1.25408	0.018957
	osa-miR156f-3p	MIR156	osa,zma	GCUCACUUCUCUUUCUGUCAGC	7	21.3501	9	122.716	2.52301	0.0150426
	ghr-miR2949b	MIR2949	ghr	UCUUUUGAACUGGAUUUGCCGA	6	18.3	0	0.01	-10.8376	0.014305
	zma-miR164g-3p	MIR164	zma	CACGUGCUCCCCUUCUCCACC	3	9.15002	8	109.081	3.57548	0.0102483
	gma-miR171k-5p	MIR171	gma	CGAUGUUGGUGAGGUUCAAUC	7	21.3501	0	0.01	-11.06	0.00815029
	osa-miR5072	NA	osa	CGAUUCCCCAGCGGAGUCGCCA	8	24.4001	0	0.01	-11.2527	0.00467723
	bna-miR397a	MIR397	bna	UCAUUGAGUGCAGCGUUGAUGU	2.83333	8.64169	9.5	129.534	3.90587	0.00429641
	hbr-miR156	MIR156	hbr	UUGACAGAAGAUAGAGAGC	19.6667	59.9835	0.666667	9.09008	-2.7222	0.00367023
	gma-miR396a-3p	MIR396	gma	UUCAAUAAAGCUGUGGGAAG	8.5	25.9251	0	0.01	-11.3401	0.00355103
	ptc-miR169u-3p	MIR169	ptc	GGCAGUCUCCUUUGGCUAUCC	9	27.4501	0	0.01	-11.4226	0.00269943
	vvi-miR171f	MIR171	vvi,gma,ssl,nta,mdm	UUGAGCCGCGCCAAUAUCACU	9	27.4501	0	0.01	-11.4226	0.00269943
	osa-miR169n	MIR169	osa,sbi,zma,bdi	UAGCCAAGAAUGACUUGCCUA	2	6.10002	10	136.351	4.48237	0.00264704
	osa-miR160f-5p	MIR160	osa,ptc,mtr,sbi,rco,ahy,tcc,bdi,cme	UGCCUGGCUCCCUGAAUGCCA	76	231.801	37.5	511.317	1.14133	0.00142006
	gma-miR160a-3p	MIR160	gma	GCGUAUGAGGAGCCAAGCAUA	28	85.4002	22	299.973	1.81252	0.00113965
	gma-miR160b	MIR160	gma,htu	UGCCUGGCUCCCUGUAUGCC	17.25	52.6126	18.25	248.841	2.24174	0.000993994
	ptc-miR396f	MIR396	ptc,mdm,cme	UUCCACGGCUUUCUUGAACUG	0	0.01	11	149.986	13.8725	0.000910308
	zma-miR162-3p	MIR162	zma,gma	UCGAUAAACCUCUGCAUCCA	62.1667	189.609	35.1667	479.502	1.33851	0.000587717
	mtr-miR172c-5p	MIR172	mtr	GUAGCAUCAUCAAGAUUCACA	12.25	37.3626	0	0.01	-11.8674	0.000465144
	csi-miR393	MIR393	csi	AUCCAAAGGGAUCGCAUUGAUC	2	6.10002	13.4	182.711	4.9046	0.000422575
	gma-miR393h	MIR393	gma	UUCCAAAGGGAUCGCAUUGAUC	2	6.10002	13.4	182.711	4.9046	0.000422575
	osa-miR393a	MIR393	osa,sbi,mtr,ptc,bna,vvi,gma,rco,tcc,bdi,cme	UCCAAAGGGAUCGCAUUGAUC	2	6.10002	13.4	182.711	4.9046	0.000422575
	ptc-miR6478	NA	ptc	CCGACCUUAGCUCAGUUGGUG	35	106.75	27	368.148	1.78605	0.00034896
	vvi-miR172d	MIR172	vvi,ata,aau	UGAGAAUCUUGAUGAUGCUGCAU	127.5	388.876	58	790.837	1.02407	0.000237403
	ath-miR172a	MIR172	ath,osa,gma,ptc,sly,bra,bol,aqc,aly,tcc,bdi,mtr,ssl,vun,dpr,bna,egu,mes,cca,nta,mdm,cme	AGAAUCUUGAUGAUGCUGCAU	131.5	401.076	60	818.107	1.02841	0.00017698
	vvi-miR160a	MIR160	vvi	UGCCUGGCUCCCUGAAUGCCAUC	76	231.801	43.5	593.128	1.35546	0.000116164
	gma-miR396b-3p	MIR396	gma,mtr	GCUCAAGAAAGCUGUGGGAGA	83.5	254.676	6	81.8107	-1.6383	7.06172e-05
	osa-miR393b-5p	MIR393	osa,zma,ghr,mdm	UCCAAAGGGAUCGCAUUGAUCU	14	42.7001	22.4	305.427	2.83851	6.08268e-05
	ptc-miR167f-3p	MIR167	ptc,ahy	AGAUCAUGUGGCAGUUUCACC	11	33.5501	22	299.973	3.16044	3.86721e-05
	bna-miR167a	MIR167	bna	UGAAGCUGCCAGCAUGAUCUAA	54.9949	167.735	39.5	538.587	1.683	2.84731e-05
	ptc-miR396g-5p	MIR396	ptc,pab,tcc	UUCCACGGCUUUCUUGAACUU	18	54.9001	0	0.01	-12.4226	2.2079e-05
	bna-miR169g	MIR169	bna,vvi	UAGCCAAGGAUGACUUGCCUGC	7	21.3501	23	313.608	3.87665	9.14859e-06
	bna-miR156a	MIR156	bna,rco,hvu,tae,ssp,ssl	UGACAGAAGAGAGUGAGCACA	120.933	368.848	8.8	119.989	-1.62012	2.17375e-06
	zma-miR398a-3p	MIR398	zma,sbi,tae	UGUGUUCUCAGGUCGCCCCCG	28.5	86.9252	38	518.135	2.57548	4.70744e-07
	osa-miR167d-5p	MIR167	osa,sbi,sof,zma,ptc,vvi,gma,lja,gso,csi,ssp,mtr,dpr,mes,cme	UGAAGCUGCCAGCAUGAUCUG	67.1616	204.843	55	749.932	1.87224	1.65118e-07
	ptc-miR396e-3p	MIR396	ptc	CUCAAGAAAGCUGUGGGAGA	27.5	83.8752	0	0.01	-13.034	1.56907e-07
	ath-miR393a	MIR393	ath,zma,aly,tcc,gma,htu	UCCAAAGGGAUCGCAUUGAUCC	5	15.25	31.4	428.143	4.81121	7.2962e-08
	gma-miR396h	MIR396	gma	UCCACAGCUUUCUUGAACUG	12.6667	38.6334	35	477.229	3.62676	7.05177e-08
	vvi-miR2950-5p	MIR2950	vvi	UUCCAUCUCUUGCACACUGGA	183	558.151	98	1336.24	1.25945	3.4647e-08
	osa-miR159a.1	MIR159	osa,sbi,sof,zma,tae,hvu,far,ssp	UUUGGAUUGAAGGGAGCUCUG	204.058	622.378	16.0833	219.298	-1.5049	8.1089e-09
	crt-miR166b	MIR166	crt	UCGGACCAGGCUUCAUUCCCUU	342.875	1045.77	34.2946	467.612	-1.16118	3.35146e-09
	ath-miR167a	MIR167	ath,osa,zma,sbi,gma,ptc,mtr,tae,bna,vvi,sly,bra,bdi,rco,ghr,aly,tcc,dpr,nta,mdm,cme	UGAAGCUGCCAGCAUGAUCUA	88.9949	271.435	71.5	974.911	1.84466	3.16673e-09
	osa-miR166m	MIR166	osa,csi	UCGGACCAGGCUUCAUUCCCU	345.542	1053.9	34.2946	467.612	-1.17236	2.11364e-09
	mtr-miR166b	MIR166	mtr	UCGGACCAGGCUUCAUUCCUA	146.875	447.97	7.41964	101.168	-2.14665	3.60942e-11
	ghr-miR827a	MIR827	ghr,csi,tcc	UUAGAUGACCAUCAACAAACA	36	109.8	61	831.743	2.92126	2.32536e-11
	ptc-miR166n	MIR166	ptc,pab	UCGGACCAGGCUUCAUUCCUU	150.375	458.645	7.41964	101.168	-2.18063	1.17737e-11
	sbi-miR166k	MIR166	sbi,aqc	UCGGACCAGGCUUCAUUCCU	150.875	460.17	7.41964	101.168	-2.18542	1.00205e-11
	ath-miR159c	MIR159	ath,aly	UUUGGAUUGAAGGGAGCUCCU	188.058	573.577	9.75	132.942	-2.10919	1.53433e-13
	aly-miR396a-3p	MIR396	aly,gma	GUUCAAUAAAGCUGUGGGAAG	95.3333	290.767	2	27.2702	-3.41447	1.10356e-13
	vvi-miR396b	MIR396	vvi	UUCCACAGCUUUCUUGAACU	195.381	595.913	1017.86	13878.6	4.54162	0
	gma-miR396e	MIR396	gma	UUCCACAGCUUUCUUGAACUGU	760.381	2319.17	2965.86	40439.8	4.1241	0
	ath-miR396a	MIR396	ath,osa,sbi,sof,gma,zma,ptc,mtr,ghr,vvi,lja,aqc,aly,csi,bgy,bcy,tcc,bdi,ssp,aau,amg,ssl,dpr,nta,hbr,mdm,cme	UUCCACAGCUUUCUUGAACUG	806.381	2459.47	3068.86	41844.2	4.08861	0
	zma-miR172a	MIR172	zma,sbi,csi,gma,mdm	AGAAUCUUGAUGAUGCUGCA	38	115.9	132	1799.84	3.95691	0
	ppt-miR535a	MIR535	ppt,osa,vvi,rco,pab,mdm	UGACAACGAGAGAGAGCACGC	95.5	291.276	294	4008.73	3.78269	0
	aqc-miR535	MIR535	aqc	UGACAACGAGAGAGAGCACGCG	95.5	291.276	283	3858.74	3.72767	0
	osa-miR171b	MIR171	osa,sbi,zma,ptc,mtr,tae,vvi,sly,bdi,aqc,crt,rco,hvu,far,tcc,gma,nta,pde,hpa,htu,mdm,cme	UGAUUGAGCCGUGCCAAUAUC	344.333	1050.22	934.667	12744.3	3.60109	0
	ath-miR160a	MIR160	ath,osa,zma,sbi,mtr,gma,ptc,ppt,smo,tae,vvi,sly,bra,aqc,rco,aly,pab,ttu,far,tcc,bdi,vun,bna,cca,nta,mdm,cme	UGCCUGGCUCCCUGUAUGCCA	48.75	148.688	125.083	1705.53	3.51986	0
	aau-miR160	MIR160	aau	UGGCAUACAGGGAGCCAGGCA	48.75	148.688	125.083	1705.53	3.51986	0
	osa-miR166g-3p	MIR166	osa,sbi,zma,mtr,aqc,pab,tcc,ssl,dpr,cme	UCGGACCAGGCUUCAUUCCUC	376.875	1149.47	950.42	12959.1	3.49492	0
	ath-miR167d	MIR167	ath,rco,aly,cca,nta	UGAAGCUGCCAGCAUGAUCUGG	73.1616	223.144	148	2018	3.17688	0
	ath-miR408	MIR408	ath,ptc,pta,vvi,aly,ahy,csi,gma,mtr,vun,mes,mdm,cme	AUGCACUGCCUCUUCCCUGGC	308.2	940.012	613.4	8363.79	3.1534	0
	osa-miR398b	MIR398	osa,ptc,mtr,vvi,aqc,rco,tcc,gma,bdi,cca,nta,mdm,cme	UGUGUUCUCAGGUCGCCCCUG	75.5	230.276	123	1677.12	2.86455	0
	gra-miR482	MIR482	gra	UCUUUCCAAUUCCUCCCAUUCC	1890	5764.51	2708	36923.9	2.67928	0
	ghr-miR482a	MIR482	ghr	UCUUUCCUACUCCUCCCAUACC	1618	4934.91	2153	29356.4	2.57258	0
	vvi-miR394a	MIR394	vvi	UUGGCAUUCUGUCCACCUCCAU	618	1884.9	636.5	8678.76	2.203	0
	ath-miR394a	MIR394	ath,osa,sbi,zma,ptc,vvi,ghr,aly,ahy,gma,csi,tcc,bdi,ssl,bna,mes,cca,nta,mdm,cme	UUGGCAUUCUGUCCACCUCC	646	1970.31	658.5	8978.73	2.18809	0
	ath-miR162a	MIR162	ath,osa,mtr,ptc,ghr,cpa,vvi,sly,sbi,csi,rco,aly,tcc,gma,aau,vun,nta,pde,htu,hpe,mdm,cme	UCGAUAAACCUCUGCAUCCAG	420.167	1281.51	425.167	5797.2	2.17751	0
	gma-miR408d	MIR408	gma	UGCACUGCCUCUUCCCUGGC	377.2	1150.46	371.4	5064.09	2.13809	0
	ath-miR390a	MIR390	ath,osa,ptc,ppt,mtr,ghr,bna,vvi,gma,sbi,zma,csi,rco,aly,tcc,bdi,cme,nta,hex,mdm	AAGCUCAGGAGGGAUAGCGCC	173	527.651	158	2154.35	2.0296	0
	vvi-miR482	MIR482	vvi,pab,pde	UCUUUCCUACUCCUCCCAUUCC	3185	9714.28	2683	36583	1.913	0
	mdm-miR167h	MIR167	mdm	UGAAGCUGCCAGCAUGAUCUUA	649.995	1982.49	523.5	7137.99	1.8482	0
	ptc-miR167f-5p	MIR167	ptc,gma,ahy,csi,tcc,cme	UGAAGCUGCCAGCAUGAUCUU	258.995	789.937	188.5	2570.22	1.70208	0
	vvi-miR166a	MIR166	vvi,hbr,pde	UCGGACCAGGCUUCAUUCC	1883.62	5745.07	1236.92	16865.6	1.55368	0
	vvi-miR167c	MIR167	vvi	UGAAGCUGCCAGCAUGAUCUC	1990.49	6071.03	1295	17657.5	1.54027	0
	ghr-miR482b	MIR482	ghr	UCUUGCCUACUCCACCCAUGCC	2148	6551.42	982	13389.7	1.03124	0
	bdi-miR166e	MIR166	bdi	CUCGGACCAGGCUUCAUUCCC	1496.21	4563.45	134.795	1837.94	-1.31203	0
	gma-miR156q	MIR156	gma	UGACAGAAGAGAGUGAGCACU	340.433	1038.32	22.8	310.881	-1.73982	0
	aly-miR166g-5p	MIR166	aly,gma	GGAAUGUUGUUUGGCUCGAGG	1608	4904.41	100	1363.51	-1.84675	0
	osa-miR166d-5p	MIR166	osa,zma,gma,csi,aly	GGAAUGUUGUCUGGCUCGAGG	1173.5	3579.18	58	790.837	-2.17818	0

## Sheet: E All E4_E0&E24-E0108
	Additional file 8E. 108 Differentially expressed conserved miRNA at 4h or/and 24h of salt stress in Earlistaple 7
	miRNA_name	NO.	N0	N4	N24	E0	E4	E24	logN4/N0	logN24/N0	logE0/N0	logE4/E0	logE24/E0
	mtr-miR172c-5p	1	62.4194	13.4157	10.5429	37.3626	0.01	0.01	-2.21807	-2.56573	-0.740401	-11.8674	-11.8674
	ptc-miR169u-3p	2	74.9033	23.8502	13.1786	27.4501	0.01	0.01	-1.65103	-2.50684	-1.44822	-11.4226	-11.4226
	gma-miR171k-5p	3	31.2097	11.9251	5.27143	21.3501	0.01	0.01	-1.38799	-2.56573	-0.547756	-11.06	-11.06
	aly-miR171c-5p	4	39.5323	8.94382	0.01	18.3	0.01	90.9008	-2.14407	-11.9488	-1.11118	-10.8376	2.31245
	ptc-miR164f	5	31.2097	35.7753	0.01	15.25	0.01	0.01	0.196968	-11.6078	-1.03318	-10.5746	-10.5746
	osa-miR5077	6	15.6049	5.96255	13.1786	12.2	0.01	0.01	-1.38799	-0.243802	-0.355111	-10.2527	-10.2527
	aqc-miR159	7	30.6896	22.608	68.5285	56.171	12.7361	27.2702	-0.440915	1.15896	0.872077	-2.1409	-1.0425
	gma-miR166u	8	223.93	359.492	244.298	524.792	193.827	593.98	0.682914	0.125594	1.2287	-1.43697	0.178669
	ath-miR159c	9	315.158	471.041	169.345	573.577	221.29	132.942	0.579778	-0.896114	0.863912	-1.37405	-2.10919
	osa-miR166e-3p	10	115.476	74.5319	105.429	120.475	57.3124	163.621	-0.631663	-0.131327	0.061145	-1.07182	0.441625
	gma-miR160a-3p	11	115.476	298.127	155.507	85.4002	171.937	299.973	1.36834	0.429387	-0.435281	1.00957	1.81252
	zma-miR162-3p	12	292.331	364.709	312.332	189.609	383.144	479.502	0.319144	0.0954772	-0.624577	1.01486	1.33851
	ptc-miR168a-3p	13	539.928	493.401	817.071	230.276	471.236	204.527	-0.130007	0.597694	-1.22941	1.03309	-0.171071
	ghr-miR482a	14	13975.7	16419.4	10247.7	4934.91	10115.6	29356.4	0.232477	-0.447629	-1.50183	1.03549	2.57258
	gma-miR319g	15	265.273	87.4372	90.9321	140.046	290.383	59.9945	-1.60116	-1.54462	-0.921576	1.05205	-1.223
	ath-miR408	16	5898.64	3513.43	4968.85	940.012	1966.45	8363.79	-0.747501	-0.247471	-2.64963	1.06484	3.1534
	ath-miR319c	17	269.955	115.759	129.15	143.096	312.671	59.9945	-1.22159	-1.06367	-0.915731	1.12766	-1.25408
	gra-miR482	18	15451.9	19745	13858.6	5764.51	13793.2	36923.9	0.353699	-0.157008	-1.42252	1.25869	2.67928
	vvi-miR167c	19	14395.8	15918.4	7460.48	6071.03	15211.9	17657.5	0.145054	-0.948303	-1.24563	1.32519	1.54027
	ath-miR390a	20	1560.49	1581.07	609.728	527.651	1322.43	2154.35	0.0189052	-1.35576	-1.56434	1.32554	2.0296
	mdm-miR167h	21	7503.09	5887.94	3595.21	1982.49	5083.54	7137.99	-0.349724	-1.06141	-1.92017	1.35852	1.8482
	ptc-miR167f-5p	22	3732.96	2841.07	1626.33	789.937	2033.25	2570.22	-0.393884	-1.1987	-2.24051	1.36398	1.70208
	zma-miR172a	23	367.494	215.397	110.041	115.9	308.85	1799.84	-0.770724	-1.73968	-1.66484	1.41402	3.95691
	vvi-miR2950-5p	24	2630.98	1818.58	1649.96	558.151	1490.12	1336.24	-0.53279	-0.673172	-2.23687	1.4167	1.25945
	pab-miR3711	25	1161	1246.17	1499.72	192.15	573.124	313.608	0.102134	0.369324	-2.59506	1.57661	0.706725
	bna-miR169g	26	57.1138	101.363	0.01	21.3501	66.2277	313.608	0.827625	-12.4796	-1.4196	1.63319	3.87665
	gma-miR396h	27	295.452	254.029	377.786	38.6334	119.932	477.229	-0.217928	0.354644	-2.935	1.63429	3.62676
	ath-miR167a	28	2286.39	1587.45	1129.5	271.435	861.526	974.911	-0.526362	-1.01738	-3.07439	1.66629	1.84466
	osa-miR167d-5p	29	1867.14	1464.22	999.473	204.843	665.178	749.932	-0.350695	-0.90159	-3.18824	1.69922	1.87224
	ptc-miR396g-5p	30	132.641	79.5007	89.6142	54.9001	178.305	0.01	-0.738491	-0.56573	-1.27265	1.69947	-12.4226
	aau-miR160	31	935.251	922.953	477.064	148.688	493.524	1705.53	-0.0190969	-0.971171	-2.65307	1.73083	3.51986
	ath-miR160a	32	935.251	922.953	477.064	148.688	493.524	1705.53	-0.0190969	-0.971171	-2.65307	1.73083	3.51986
	ghr-miR827a	33	143.565	250.427	404.143	109.8	382.083	831.743	0.802689	1.49316	-0.386819	1.799	2.92126
	ath-miR172a	34	1129.32	841.465	369.659	401.076	1499.04	818.107	-0.424484	-1.61119	-1.49351	1.90209	1.02841
	vvi-miR172d	35	1169.9	829.54	359.116	388.876	1467.2	790.837	-0.495998	-1.70386	-1.589	1.91568	1.02407
	ath-miR858b	36	298.573	232.539	295.2	45.7501	178.305	54.5405	-0.360608	-0.0163917	-2.70624	1.9625	0.253552
	osa-miR171b	37	7359.95	6122.05	2604.08	1050.22	4309.05	12744.3	-0.265681	-1.49892	-2.809	2.03668	3.60109
	osa-miR393b-5p	38	183.513	261.16	78.5442	42.7001	179.579	305.427	0.509049	-1.22431	-2.10357	2.07231	2.83851
	ccl-miR167a	39	1651.79	1046.84	630.473	119.443	512.345	218.162	-0.657987	-1.38952	-3.78963	2.10079	0.869075
	ath-miR162a	40	3872.09	5423.93	6967.51	1281.51	5585.84	5797.2	0.486228	0.847532	-1.59526	2.12393	2.17751
	gma-miR5368	41	290.25	298.127	147.6	67.1002	292.93	95.4459	0.0386312	-0.975606	-2.11291	2.12617	0.508366
	hbr-miR6173	42	96.7501	342.847	102.793	94.5502	426.659	54.5405	1.82523	0.0874037	-0.0331824	2.17393	-0.793753
	bna-miR167d	43	1637.23	1038.89	604.995	111.31	508.099	177.257	-0.656208	-1.43626	-3.8786	2.19053	0.671258
	bna-miR167a	44	2002.38	1316.15	776.316	167.735	778.741	538.587	-0.605391	-1.367	-3.57746	2.21496	1.683
	ath-miR396a	45	24280.1	24527.9	30865.6	2459.47	11650.1	41844.2	0.014646	0.346226	-3.30336	2.24392	4.08861
	gma-miR396e	46	22535.5	22718.2	29957.6	2319.17	11204.3	40439.8	0.0116512	0.410725	-3.28052	2.27238	4.1241
	ath-miR167d	47	2235.41	1732.54	1096.99	223.144	1142.78	2018	-0.367656	-1.02699	-3.3245	2.35651	3.17688
	ath-miR403	48	465.025	202.727	371.636	161.65	866.054	149.986	-1.19777	-0.323419	-1.52443	2.42158	-0.108046
	smo-miR171a	49	25.6613	45.4644	6.58928	16.2667	89.1527	0.01	0.825143	-1.9614	-0.657673	2.45436	-10.6677
	ptc-miR167f-3p	50	355.791	149.064	89.6142	33.5501	184.673	299.973	-1.2551	-1.98923	-3.40664	2.46059	3.16044
	ptc-miR6478	51	1126.67	721.468	914.592	106.75	617.701	368.148	-0.643058	-0.300865	-3.39975	2.53267	1.78605
	osa-miR169n	52	62.4194	50.6817	0.01	6.10002	38.2083	136.351	-0.300531	-12.6078	-3.35511	2.647	4.48237
	ath-miR398a	53	74.1231	41.7378	36.9	9.15002	57.3124	0.01	-0.828567	-1.0063	-3.01808	2.647	-9.83763
	ath-miR394a	54	12869.3	16859.1	6354.7	1970.31	12506.8	8978.73	0.389591	-1.01804	-2.70745	2.66623	2.18809
	vvi-miR394a	55	12619.7	16498.4	6283.54	1884.9	12105.7	8678.76	0.386652	-1.00602	-2.74311	2.68312	2.203
	vvi-miR3630-3p	56	90.5082	74.5319	92.2499	9.15002	82.7846	0.01	-0.280191	0.0274998	-3.3062	3.17752	-9.83763
	csi-miR393	57	105.489	207.497	44.28	6.10002	115.898	182.711	0.975998	-1.25236	-4.11213	4.2479	4.9046
	gma-miR393h	58	105.489	207.497	44.28	6.10002	115.898	182.711	0.975998	-1.25236	-4.11213	4.2479	4.9046
	osa-miR393a	59	105.489	207.497	44.28	6.10002	115.898	182.711	0.975998	-1.25236	-4.11213	4.2479	4.9046
	ath-miR393a	60	242.812	338.673	70.6371	15.25	396.093	428.143	0.480055	-1.78134	-3.99295	4.69895	4.81121
	sof-miR159e	61	0	0	0	0.01	25.4722	0.01	0	0	0	0	3.43569
	tcc-miR535	62	6.24194	32.794	0.01	0.01	25.4722	0.01	2.39337	-9.28585	-9.28585	11.3147	0
	vvi-miR828a	63	0	0	0	0.01	31.8402	0.01	0	0	0	0	3.61178
	ath-miR2111a-5p	64	60.3388	27.8252	41.7321	0.01	33.9629	20.4527	-1.11669	-0.531928	-12.5589	11.7297	10.9981
	ptc-miR396f	65	88.9477	40.7441	92.2499	0.01	44.5763	149.986	-1.12637	0.0525908	-13.1187	12.1221	13.8725
	gma-miR172k	66	42.4452	47.7004	47.4428	0.01	72.5957	40.9054	0.168399	0.160588	-12.0514	12.8257	11.9981
	ptc-miR396e-3p	67	78.5445	58.1349	98.8392	83.8752	93.398	0.01	-0.434106	0.331574	0.0947351	0.155148	-13.034
	vvi-miR171f	68	121.718	26.8315	50.0785	27.4501	25.4722	0.01	-2.18154	-1.28128	-2.14866	-0.107887	-11.4226
	gma-miR396a-3p	69	51.496	22.3596	44.1482	25.9251	12.7361	0.01	-1.20357	-0.222107	-0.990114	-1.02542	-11.3401
	osa-miR5072	70	68.6614	65.588	92.2499	24.4001	38.2083	0.01	-0.0660661	0.426049	-1.49261	0.647001	-11.2527
	ghr-miR2949b	71	12.4839	5.96255	5.27143	18.3	31.8402	0.01	-1.06607	-1.2438	0.55178	0.799004	-10.8376
	aly-miR162a-5p	72	12.4839	13.4157	18.45	16.775	6.36805	0.01	0.103859	0.563553	0.426249	-1.39739	-10.7121
	ppt-miR166j	73	4.33035	3.01854	1.31786	13.9157	0.796006	0.01	-0.520632	-1.71629	1.68415	-4.12779	-10.4425
	aly-miR396a-3p	74	268.924	133.909	161.877	290.767	148.588	27.2702	-1.00595	-0.732302	0.112668	-0.96855	-3.41447
	hbr-miR156	75	34.3307	68.5693	59.7428	59.9835	67.9258	9.09008	0.998064	0.799267	0.805067	0.179395	-2.7222
	sbi-miR166k	76	213.592	283.301	80.3186	460.17	325.851	101.168	0.407481	-1.41105	1.10731	-0.497956	-2.18542
	ptc-miR166n	77	247.922	313.114	90.8615	458.645	351.323	101.168	0.336799	-1.44815	0.88749	-0.38458	-2.18063
	osa-miR166d-5p	78	3342.56	3848.83	2697.65	3579.18	2146.03	790.837	0.203464	-0.30925	0.0986769	-0.737959	-2.17818
	mtr-miR166b	79	219.833	277.338	75.0472	447.97	325.851	101.168	0.335236	-1.55054	1.02699	-0.459191	-2.14665
	aly-miR166g-5p	80	5858.06	3252.57	611.485	4904.41	8889.79	1363.51	-0.848844	-3.26003	-0.256344	0.85807	-1.84675
	gma-miR156q	81	820.295	744.226	757.065	1038.32	1750.79	310.881	-0.140404	-0.115727	0.340042	0.753748	-1.73982
	gma-miR396b-3p	82	470.226	237.011	183.182	254.676	163.447	81.8107	-0.9884	-1.36008	-0.884695	-0.639842	-1.6383
	bna-miR156a	83	196.101	194.18	240.465	368.848	337.082	119.989	-0.0142002	0.294229	0.911428	-0.129925	-1.62012
	osa-miR159a.1	84	394.639	496.879	326.609	622.378	329.546	219.298	0.332362	-0.27297	0.657257	-0.917308	-1.5049
	bdi-miR166e	85	2856.12	3571.75	2075.88	4563.45	3011.57	1837.94	0.322574	-0.460331	0.676068	-0.599606	-1.31203
	osa-miR166m	86	835.289	969.59	466.78	1053.9	1002.46	467.612	0.2151	-0.839533	0.335397	-0.072206	-1.17236
	crt-miR166b	87	844.652	987.478	466.78	1045.77	1008.82	467.612	0.225391	-0.855614	0.308139	-0.0518933	-1.16118
	ghr-miR482b	88	11157.5	12920.8	8405.29	6551.42	6807.44	13389.7	0.21169	-0.408641	-0.768132	0.055306	1.03124
	osa-miR160f-5p	89	1448.13	1363.93	1545.85	231.801	452.131	511.317	-0.0864192	0.0942041	-2.64324	0.963858	1.14133
	ath-miR164a	90	146.686	156.517	79.7303	82.3502	132.137	190.892	0.0935905	-0.879528	-0.832884	0.68219	1.21291
	vvi-miR160a	91	1460.61	1372.88	1561.66	231.801	452.131	593.128	-0.0893735	0.0965044	-2.65562	0.963858	1.35546
	zma-miR396g-3p	92	181.016	90.5562	137.622	66.2287	55.7962	175.309	-0.999235	-0.395411	-1.45059	-0.24729	1.40437
	vvi-miR166a	93	4801.42	4156.72	4539.94	5745.07	4727.76	16865.6	-0.208015	-0.0807865	0.258864	-0.281167	1.55368
	vvi-miR482	94	29540	33451.4	20624.5	9714.28	19298.4	36583	0.179396	-0.518314	-1.60449	0.990301	1.913
	osa-miR160e-5p	95	90.5082	133.412	51.3964	31.2626	68.9872	126.125	0.559769	-0.816381	-1.53361	1.14189	2.01234
	gma-miR408d	96	2680.91	2322.41	983.648	1150.46	1431.54	5064.09	-0.207101	-1.44651	-1.22051	0.315351	2.13809
	gma-miR160b	97	127.96	172.169	96.2035	52.6126	81.7233	248.841	0.428131	-0.41153	-1.28221	0.635338	2.24174
	osa-miR156f-3p	98	234.073	68.5693	129.15	21.3501	50.9444	122.716	-1.77132	-0.857911	-3.45465	1.25468	2.52301
	zma-miR398a-3p	99	273.085	158.008	188.453	86.9252	171.937	518.135	-0.789357	-0.535142	-1.6515	0.984036	2.57548
	osa-miR398b	100	1175.05	530.667	894.825	230.276	439.395	1677.12	-1.14684	-0.39304	-2.35128	0.932158	2.86455
	ath-miR397a	101	103.772	41.7378	32.9464	8.64169	6.36805	74.9932	-1.31399	-1.65523	-3.58596	-0.440462	3.11737
	osa-miR166g-3p	102	828.423	1216.44	620.64	1149.47	1217.38	12959.1	0.554226	-0.416611	0.472531	0.0828055	3.49492
	zma-miR164g-3p	103	78.0243	68.5693	13.1786	9.15002	38.2083	109.081	-0.18636	-2.56573	-3.09208	2.06204	3.57548
	aqc-miR535	104	493.114	842.21	1139.95	291.276	528.548	3858.74	0.77226	1.20897	-0.759534	0.859649	3.72767
	ppt-miR535a	105	499.356	869.042	1174.21	291.276	560.388	4008.73	0.799358	1.23355	-0.777682	0.944041	3.78269
	bna-miR397a	106	103.772	41.7378	46.125	8.64169	25.4722	129.534	-1.31399	-1.1698	-3.58596	1.55954	3.90587
	vvi-miR396b	107	1893.39	1230.7	1425.17	595.913	1021.83	13878.6	-0.621498	-0.40984	-1.6678	0.777979	4.54162
	cca-miR390	108	0	0	0	0.01	0.01	68.1756	0	0	0	0.495797	-2.78533
