# Supplementary material for: Comprehensive analysis of differentially expressed genes and transcriptional regulation induced by salt stress in two contrasting cotton genotypes
Source: BMC Genomics. 2014 Sep 5;15(1):760. doi: 10.1186/1471-2164-15-760 (PMC4169805; doi:10.1186/1471-2164-15-760)
Supplement: Supplementary file 10 — Additional file 10: Detailed information for potential targets of conserved miRNAs at 4- and 24-h of salt stress in Earlistaple 7. (A) Negatively correlated miRNA-target pairs in Earlistaple 7 at 4-h; (B) Positively correlated miRNA-target pairs in Earlistaple 7 at 4-h; (C) Negatively correlated miRNA-target pairs in Earlistaple 7 at 24-h; (D) Positively correlated miRNA-target pairs in Earlistaple 7 at 24-h. (XLSX 136 KB) [file 12864_2014_6456_MOESM10_ESM.xlsx]

## Sheet: A E miRNA-Targets 4h -65
	Additional file 10A: Earlistaple 7 negatively correlated miRNA-target pairs at 4 h (65)
	miRNA_ID	NO.	Up/Down	RPM E0	RPM E4	Log2(E4/E0)	Pvalue	Tagert_Gene	Up/Down	RPKM E0	RPKM E4	Log2(E4/E0)	Inhibition	Function	Name	Length	Swissprot_des	Swissprot_evalue	Cdd_des	Cdd_evalue	Trembl_des	Trembl_evalue	NR_des	NR_evalue	PFAM_des	PFAM_evalue	KOG	GO	EC	KO
	ath-miR159c	1	down	573.577	221.29	-1.37405	3.61944e-10	comp3973_c0_seq1	up	0.09	0.89	3.30581	Translation	L-type lectin-domain containing receptor kinase	LECRK42	1064	sp|Q9M345|LRK42_ARATH L-type lectin-domain containing receptor kinase IV.2 OS=Arabidopsis thaliana GN=LECRK42 PE=2 SV=1	1e-97	-	-	tr|A5C677|A5C677_VITVI Putative uncharacterized protein OS=Vitis vinifera GN=VITISV_016437 PE=3 SV=1	4e-139	emb|CAN83975.1| hypothetical protein VITISV_016437 [Vitis vinifera]	4e-139	lcl|A5C677_VITVI/343-569 PF00069.20;Pkinase;	9e-82	-	GO:0016310.phosphorylation;GO:0005524.ATP binding;GO:0016301.kinase activity;GO:0005529.carbohydrate binding;GO:0006468.protein phosphorylation;GO:0005488.binding;GO:0004674.protein serine/threonine kinase activity;GO:0004693.cyclin-dependent protein kinase activity;GO:0000166.nucleotide binding;GO:0004672.protein kinase activity;GO:0016740.transferase activity;GO:0007049.cell cycle;GO:0016772.tr…	-	-
	aau-miR160	2	up	148.688	493.524	1.73083	8.84403e-09	comp109968_c0_seq5	down	1.85	0.9	-1.03953	Cleavage	Hydrolase		1783	-	-	-	-	tr|B9SK25|B9SK25_RICCO Hydrolase. putative OS=Ricinus communis GN=RCOM_1399300 PE=4 SV=1	0	ref|XP_002526344.1| hydrolase. putative [Ricinus communis] gb|EEF36015.1| hydrolase. putative [Ricinus communis]	0	lcl|B9SK25_RICCO/187-475 PF12697.2;Abhydrolase_6;	3e-180	-	GO:0016787.hydrolase activity;	-	-
	ptc-miR164f	3	down	15.25	0.01	-10.5746	0.0253462	comp106528_c0_seq1	up	0.07	0.88	3.65208	Cleavage	NAC domain protein	NAC021	1365	sp|Q84TE6|NAC22_ARATH NAC domain-containing protein 21/22 OS=Arabidopsis thaliana GN=NAC021 PE=1 SV=2	1e-99	gnl|CDD|202220 pfam02365. NAM. No apical meristem (NAM) protein. This is a family of no apical meristem (NAM) proteins these are plant development proteins. Mutations in NAM result in the failure to develop a shoot apical meristem in petunia embryos. NAM is indicated as having a role in determining positions of meristems and primordial. One member of this family NAP (NAC-like. activated by AP3/PI…	7e-69	tr|B9HH13|B9HH13_POPTR NAC domain protein. IPR003441 OS=Populus trichocarpa GN=NAC070 PE=4 SV=1	1e-113	ref|XP_002310688.1| NAC domain protein. IPR003441 [Populus trichocarpa] gb|EEE91138.1| NAC domain protein. IPR003441 [Populus trichocarpa]	1e-113	lcl|B9HH13_POPTR/11-135 PF02365.10;NAM;	1e-70	-	GO:0003677.DNA binding;GO:0006355.regulation of transcription. DNA-dependent;	-	-
	ptc-miR164f	4	down	15.25	0.01	-10.5746	0.0253462	comp93417_c0_seq1	up	0.05	0.65	3.70044	Cleavage	Sugar transporter		580	-	-	-	-	tr|B9RKN2|B9RKN2_RICCO Sugar transporter. putative OS=Ricinus communis GN=RCOM_1052190 PE=3 SV=1	7e-32	ref|XP_002514276.1| sugar transporter. putative [Ricinus communis] gb|EEF48230.1| sugar transporter. putative [Ricinus communis]	6e-32	-	-	-	GO:0032440.2-alkenal reductase [NAD(P)] activity;GO:0016020.membrane;GO:0006810.transport;GO:0055085.transmembrane transport;GO:0055114.oxidation-reduction process;GO:0008643.carbohydrate transport;GO:0016021.integral to membrane;GO:0005215.transporter activity;GO:0016491.oxidoreductase activity;GO:0022857.transmembrane transporter activity;GO:0022891.substrate-specific transmembrane transporter …	-	-
	gma-miR166u	5	down	524.792	193.827	-1.43697	5.06163e-10	comp925643_c0_seq1	up	0.01	0.81	6.33985	Cleavage	ABA responsive element binding factor	ABI5	389	sp|Q9SJN0|ABI5_ARATH Protein ABSCISIC ACID-INSENSITIVE 5 OS=Arabidopsis thaliana GN=ABI5 PE=1 SV=1	1e-11	-	-	tr|E0Y455|E0Y455_PRUAR Abscisic acid insensitive OS=Prunus armeniaca PE=3 SV=1	2e-23	gb|ADL62859.1| abscisic acid insensitive [Prunus armeniaca]	2e-23	lcl|D7UDS9_VITVI/36-92 PB002748; Pfam-B_2748;	3e-06	-	GO:0005634.nucleus;GO:0003677.DNA binding;GO:0006355.regulation of transcription. DNA-dependent;GO:0006351.transcription. DNA-dependent;GO:0046983.protein dimerization activity;GO:0051258.protein polymerization;GO:0043234.protein complex;GO:0000166.nucleotide binding;GO:0043565.sequence-specific DNA binding;GO:0005525.GTP binding;GO:0003700.sequence-specific DNA binding transcription factor activ…	-	K14432
	gma-miR166u	6	down	524.792	193.827	-1.43697	5.06163e-10	comp105869_c0_seq1	up	0.56	1.54	1.45943	Cleavage	Pentatricopeptide repeat-containing protein	PP113	1101	sp|Q8GZA6|PP113_ARATH Pentatricopeptide repeat-containing protein At1g71210 OS=Arabidopsis thaliana GN=At1g71210 PE=2 SV=1	9e-87	gnl|CDD|205222 pfam13041. PPR_2. PPR repeat family. This repeat has no known function. It is about 35 amino acids long and is found in up to 18 copies in some proteins. The family appears to be greatly expanded in plants and fungi. The repeat has been called PPR.	2e-10	tr|F6HTM9|F6HTM9_VITVI Putative uncharacterized protein OS=Vitis vinifera GN=VIT_03s0017g01800 PE=4 SV=1	5e-130	ref|XP_002269136.1| PREDICTED: pentatricopeptide repeat-containing protein At1g71210-like [Vitis vinifera]	4e-130	lcl|A5B613_VITVI/803-852 PF13041.1;PPR_2;	1e-15	-	GO:0005488.binding;	-	-
	gma-miR166u	7	down	524.792	193.827	-1.43697	5.06163e-10	comp108637_c0_seq1	up	0.06	0.19	1.66297	Cleavage	ABA responsive element binding factor	ABI	1144	-	-	-	-	tr|E0Y455|E0Y455_PRUAR Abscisic acid insensitive OS=Prunus armeniaca PE=3 SV=1	1e-45	-	-	-	-	-	GO:0005634.nucleus;GO:0003677.DNA binding;GO:0006355.regulation of transcription. DNA-dependent;GO:0006351.transcription. DNA-dependent;GO:0046983.protein dimerization activity;GO:0051258.protein polymerization;GO:0043234.protein complex;GO:0000166.nucleotide binding;GO:0043565.sequence-specific DNA binding;GO:0005525.GTP binding;GO:0003700.sequence-specific DNA binding transcription factor activ…	-	K14432
	ath-miR167a	8	up	271.435	861.526	1.66629	1.09468e-13	comp100250_c0_seq1	down	17.64	8.5	-1.05332	Translation	2.3-bisphosphoglycerate-independent phosphoglycerate mutase	PMGI	874	sp|P35493|PMGI_RICCO 2.3-bisphosphoglycerate-independent phosphoglycerate mutase OS=Ricinus communis PE=1 SV=2	1e-90	gnl|CDD|178153 PLN02538. PLN02538. 2.3-bisphosphoglycerate-independent phosphoglycerate mutase.	4e-115	tr|A9PG58|A9PG58_POPTR Putative uncharacterized protein OS=Populus trichocarpa PE=2 SV=1	3e-92	gb|ABK95361.1| unknown [Populus trichocarpa]	3e-92	lcl|A9PG58_POPTR/14-263 PF01676.13;Metalloenzyme;	8e-89	G	GO:0008152.metabolic process;GO:0006007.glucose catabolic process;GO:0016853.isomerase activity;GO:0006950.response to stress;GO:0006096.glycolysis;GO:0003824.catalytic activity;GO:0005737.cytoplasm;GO:0046872.metal ion binding;GO:0004619.phosphoglycerate mutase activity;GO:0030145.manganese ion binding;	EC:5.4.2.1	K15633
	vvi-miR167c	9	up	6071.03	15211.9	1.32519	0	comp100250_c0_seq1	down	17.64	8.5	-1.05332	Translation	2.3-bisphosphoglycerate-independent phosphoglycerate mutase	PMGI	874	sp|P35493|PMGI_RICCO 2.3-bisphosphoglycerate-independent phosphoglycerate mutase OS=Ricinus communis PE=1 SV=2	1e-90	gnl|CDD|178153 PLN02538. PLN02538. 2.3-bisphosphoglycerate-independent phosphoglycerate mutase.	4e-115	tr|A9PG58|A9PG58_POPTR Putative uncharacterized protein OS=Populus trichocarpa PE=2 SV=1	3e-92	gb|ABK95361.1| unknown [Populus trichocarpa]	3e-92	lcl|A9PG58_POPTR/14-263 PF01676.13;Metalloenzyme;	8e-89	G	GO:0008152.metabolic process;GO:0006007.glucose catabolic process;GO:0016853.isomerase activity;GO:0006950.response to stress;GO:0006096.glycolysis;GO:0003824.catalytic activity;GO:0005737.cytoplasm;GO:0046872.metal ion binding;GO:0004619.phosphoglycerate mutase activity;GO:0030145.manganese ion binding;	EC:5.4.2.1	K15633
	bna-miR167d	10	up	111.31	508.099	2.19053	3.18587e-11	comp100250_c0_seq1	down	17.64	8.5	-1.05332	Translation	2.3-bisphosphoglycerate-independent phosphoglycerate mutase	PMGI	874	sp|P35493|PMGI_RICCO 2.3-bisphosphoglycerate-independent phosphoglycerate mutase OS=Ricinus communis PE=1 SV=2	1e-90	gnl|CDD|178153 PLN02538. PLN02538. 2.3-bisphosphoglycerate-independent phosphoglycerate mutase.	4e-115	tr|A9PG58|A9PG58_POPTR Putative uncharacterized protein OS=Populus trichocarpa PE=2 SV=1	3e-92	gb|ABK95361.1| unknown [Populus trichocarpa]	3e-92	lcl|A9PG58_POPTR/14-263 PF01676.13;Metalloenzyme;	8e-89	G	GO:0008152.metabolic process;GO:0006007.glucose catabolic process;GO:0016853.isomerase activity;GO:0006950.response to stress;GO:0006096.glycolysis;GO:0003824.catalytic activity;GO:0005737.cytoplasm;GO:0046872.metal ion binding;GO:0004619.phosphoglycerate mutase activity;GO:0030145.manganese ion binding;	EC:5.4.2.1	K15633
	osa-miR167d-5p	11	up	204.843	665.178	1.69922	3.9814e-11	comp100250_c0_seq1	down	17.64	8.5	-1.05332	Translation	2.3-bisphosphoglycerate-independent phosphoglycerate mutase	PMGI	874	sp|P35493|PMGI_RICCO 2.3-bisphosphoglycerate-independent phosphoglycerate mutase OS=Ricinus communis PE=1 SV=2	1e-90	gnl|CDD|178153 PLN02538. PLN02538. 2.3-bisphosphoglycerate-independent phosphoglycerate mutase.	4e-115	tr|A9PG58|A9PG58_POPTR Putative uncharacterized protein OS=Populus trichocarpa PE=2 SV=1	3e-92	gb|ABK95361.1| unknown [Populus trichocarpa]	3e-92	lcl|A9PG58_POPTR/14-263 PF01676.13;Metalloenzyme;	8e-89	G	GO:0008152.metabolic process;GO:0006007.glucose catabolic process;GO:0016853.isomerase activity;GO:0006950.response to stress;GO:0006096.glycolysis;GO:0003824.catalytic activity;GO:0005737.cytoplasm;GO:0046872.metal ion binding;GO:0004619.phosphoglycerate mutase activity;GO:0030145.manganese ion binding;	EC:5.4.2.1	K15633
	ptc-miR167f-5p	12	up	789.937	2033.25	1.36398	0	comp100250_c0_seq1	down	17.64	8.5	-1.05332	Translation	2.3-bisphosphoglycerate-independent phosphoglycerate mutase	PMGI	874	sp|P35493|PMGI_RICCO 2.3-bisphosphoglycerate-independent phosphoglycerate mutase OS=Ricinus communis PE=1 SV=2	1e-90	gnl|CDD|178153 PLN02538. PLN02538. 2.3-bisphosphoglycerate-independent phosphoglycerate mutase.	4e-115	tr|A9PG58|A9PG58_POPTR Putative uncharacterized protein OS=Populus trichocarpa PE=2 SV=1	3e-92	gb|ABK95361.1| unknown [Populus trichocarpa]	3e-92	lcl|A9PG58_POPTR/14-263 PF01676.13;Metalloenzyme;	8e-89	G	GO:0008152.metabolic process;GO:0006007.glucose catabolic process;GO:0016853.isomerase activity;GO:0006950.response to stress;GO:0006096.glycolysis;GO:0003824.catalytic activity;GO:0005737.cytoplasm;GO:0046872.metal ion binding;GO:0004619.phosphoglycerate mutase activity;GO:0030145.manganese ion binding;	EC:5.4.2.1	K15633
	mdm-miR167h	13	up	1982.49	5083.54	1.35852	0	comp100250_c0_seq1	down	17.64	8.5	-1.05332	Translation	2.3-bisphosphoglycerate-independent phosphoglycerate mutase	PMGI	874	sp|P35493|PMGI_RICCO 2.3-bisphosphoglycerate-independent phosphoglycerate mutase OS=Ricinus communis PE=1 SV=2	1e-90	gnl|CDD|178153 PLN02538. PLN02538. 2.3-bisphosphoglycerate-independent phosphoglycerate mutase.	4e-115	tr|A9PG58|A9PG58_POPTR Putative uncharacterized protein OS=Populus trichocarpa PE=2 SV=1	3e-92	gb|ABK95361.1| unknown [Populus trichocarpa]	3e-92	lcl|A9PG58_POPTR/14-263 PF01676.13;Metalloenzyme;	8e-89	G	GO:0008152.metabolic process;GO:0006007.glucose catabolic process;GO:0016853.isomerase activity;GO:0006950.response to stress;GO:0006096.glycolysis;GO:0003824.catalytic activity;GO:0005737.cytoplasm;GO:0046872.metal ion binding;GO:0004619.phosphoglycerate mutase activity;GO:0030145.manganese ion binding;	EC:5.4.2.1	K15633
	bna-miR169g	14	up	21.3501	66.2277	1.63319	0.0419561	comp120065_c0_seq5	down	0.88	0.31	-1.50524	Cleavage	Putative uncharacterized protein		1633	-	-	-	-	tr|D7TMG1|D7TMG1_VITVI Putative uncharacterized protein OS=Vitis vinifera GN=VIT_13s0019g03480 PE=4 SV=1	8e-129	ref|XP_002279261.1| PREDICTED: uncharacterized protein YKR070W [Vitis vinifera] emb|CBI31528.3| unnamed protein product [Vitis vinifera]	8e-129	lcl|D7SKQ8_VITVI/276-371 PF13242.1;Hydrolase_like;	1e-39	-	GO:0016787.hydrolase activity;GO:0008152.metabolic process;	-	-
	osa-miR169n	15	up	6.10002	38.2083	2.647	0.0472553	comp101968_c0_seq2	down	2.7	0.88	-1.61738	Cleavage	Protein of unknown function	DUF581	631	-	-	gnl|CDD|191031 pfam04570. DUF581. Protein of unknown function (DUF581). Family of uncharacterized proteins.	7e-13	tr|B9MTW2|B9MTW2_POPTR Predicted protein OS=Populus trichocarpa GN=POPTRDRAFT_676480 PE=4 SV=1	8e-29	ref|XP_002326694.1| predicted protein [Populus trichocarpa] gb|EEE72493.1| predicted protein [Populus trichocarpa]	7e-29	lcl|B9RUS2_RICCO/70-128 PF04570.9;DUF581;	9e-09	-	-	-	-
	osa-miR169n	16	up	6.10002	38.2083	2.647	0.0472553	comp121494_c0_seq1	down	18.86	6.62	-1.51043	Cleavage	Pentatricopeptide repeat-containing protein	PCMP-E36	3186	sp|Q9STE1|PP333_ARATH Pentatricopeptide repeat-containing protein At4g21300 OS=Arabidopsis thaliana GN=PCMP-E36 PE=2 SV=1	1e-111	-	-	tr|D7TV57|D7TV57_VITVI Putative uncharacterized protein OS=Vitis vinifera GN=VIT_02s0025g00290 PE=4 SV=1	0	emb|CBI34382.3| unnamed protein product [Vitis vinifera]	0	lcl|B7FGT6_MEDTR/3-98 PF03501.10;S10_plectin;	7e-52	J	GO:0005488.binding;	-	-
	osa-miR171b	17	up	1050.22	4309.05	2.03668	0	comp49830_c0_seq1	down	2.5	0.91	-1.45799	Cleavage	Scarecrow-like protein 6	SCL6	303	sp|O81316|SCL6_ARATH Scarecrow-like protein 6 OS=Arabidopsis thaliana GN=SCL6 PE=1 SV=1	1e-27	gnl|CDD|202673 pfam03514. GRAS. GRAS family transcription factor. Sequence analysis of the products of the GRAS (GAI. RGA. SCR) gene family indicates that they share a variable amino-terminus and a highly conserved carboxyl-terminus that contains five recognisable motifs. Proteins in the GRAS family are transcription factors that seem to be involved in development and other processes. Mutation of…	4e-37	tr|D7TN41|D7TN41_VITVI Putative uncharacterized protein OS=Vitis vinifera GN=VIT_02s0154g00400 PE=4 SV=1	9e-45	emb|CBI31914.3| unnamed protein product [Vitis vinifera]	9e-45	lcl|D7TN41_VITVI/148-511 PF03514.9;GRAS;	2e-46	-	GO:0006355.regulation of transcription. DNA-dependent;GO:0006351.transcription. DNA-dependent;	-	-
	aly-miR171c-5p	18	down	18.3	0.01	-10.8376	0.014305	comp115428_c0_seq3	up	1.95	4.07	1.06155	Cleavage	Cytochrome b559 subunit alpha	psbE	2981	sp|P69383|PSBE_SPIOL Cytochrome b559 subunit alpha OS=Spinacia oleracea GN=psbE PE=1 SV=2	7e-48	gnl|CDD|177004 CHL00064. psbE. photosystem II protein V.	1e-49	tr|G7JQ97|G7JQ97_MEDTR Cytochrome b559 subunit alpha OS=Medicago truncatula GN=MTR_4g034660 PE=4 SV=1	7e-64	prf||1011228A cytochrome b559	2e-70	lcl|C5Y9V7_SORBI/286-480 PF03372.18;Exo_endo_phos;	2e-27	-	GO:0016020.membrane;GO:0003677.DNA binding;GO:0009535.chloroplast thylakoid membrane;GO:0009523.photosystem II;GO:0005506.iron ion binding;GO:0006355.regulation of transcription. DNA-dependent;GO:0055114.oxidation-reduction process;GO:0046983.protein dimerization activity;GO:0019684.photosynthesis. light reaction;GO:0043565.sequence-specific DNA binding;GO:0016021.integral to membrane;GO:0030096.…	-	-
	aly-miR171c-5p	19	down	18.3	0.01	-10.8376	0.014305	comp106981_c0_seq1	up	2.5	10.08	2.0115	Cleavage	Cold 2 (SRC2)-like protein		1214	-	-	gnl|CDD|176016 cd04051. C2_SRC2_like. C2 domain present in Soybean genes Regulated by Cold 2 (SRC2)-like proteins. SRC2 production is a response to pathogen infiltration. The initial response of increased Ca2+ concentrations are coupled to downstream signal transduction pathways via calcium binding proteins. SRC2 contains a single C2 domain which localizes to the plasma membrane and is involved i…	4e-43	tr|F6HE67|F6HE67_VITVI Putative uncharacterized protein OS=Vitis vinifera GN=VIT_05s0020g01400 PE=4 SV=1	3e-50	ref|XP_002272904.1| PREDICTED: uncharacterized protein LOC100242678 [Vitis vinifera]	1e-50	lcl|A5BGY9_VITVI/6-94 PF00168.25;C2;	2e-32	-	-	-	-
	gma-miR171k-5p	20	down	21.3501	0.01	-11.06	0.00815029	comp118584_c0_seq1	up	0.66	1.79	1.43942	Cleavage	Serine/threonine-protein kinase Nek1	NEK1	2251	sp|Q10GB1|NEK1_ORYSJ Serine/threonine-protein kinase Nek1 OS=Oryza sativa subsp. japonica GN=NEK1 PE=2 SV=1	0	gnl|CDD|173755 cd08215. STKc_Nek. Catalytic domain of the Protein Serine/Threonine Kinase. Never In Mitosis gene A-related kinase. Serine/Threonine Kinases (STKs). Never In Mitosis gene A (NIMA)-related kinase (Nek) family. catalytic (c) domain. STKs catalyze the transfer of the gamma-phosphoryl group from ATP to serine/threonine residues on protein substrates. The Nek family is part of a larger …	9e-113	tr|F6HI67|F6HI67_VITVI Putative uncharacterized protein OS=Vitis vinifera GN=VIT_07s0151g00310 PE=4 SV=1	0	ref|XP_003632328.1| PREDICTED: serine/threonine-protein kinase Nek2-like [Vitis vinifera]	0	lcl|B9GSJ9_POPTR/4-258 PF00069.20;Pkinase;	4e-153	R	GO:0004709.MAP kinase kinase kinase activity;GO:0005524.ATP binding;GO:0004674.protein serine/threonine kinase activity;GO:0004672.protein kinase activity;GO:0000166.nucleotide binding;GO:0006468.protein phosphorylation;GO:0016740.transferase activity;GO:0016772.transferase activity. transferring phosphorus-containing groups;	EC:2.7.11.1	K08857
	gma-miR171k-5p	21	down	21.3501	0.01	-11.06	0.00815029	comp627818_c0_seq1	up	0.2	0.83	2.05311	Cleavage	Putative uncharacterized protein		475	-	-	-	-	tr|F6HVZ3|F6HVZ3_VITVI Putative uncharacterized protein OS=Vitis vinifera GN=VIT_10s0071g00770 PE=4 SV=1	4e-24	ref|XP_002267930.1| PREDICTED: aspartic proteinase nepenthesin-1-like [Vitis vinifera]	3e-24	-	-	-	GO:0006508.proteolysis;GO:0004190.aspartic-type endopeptidase activity;	-	-
	ath-miR172a	22	up	401.076	1499.04	1.90209	0	comp101363_c0_seq1	down	0.87	0.14	-2.63559	Translation	ATP-binding cassette. subfamily B (MDR/TAP). member 1	ABCB15	1602	sp|Q9LHD1|AB15B_ARATH ABC transporter B family member 15 OS=Arabidopsis thaliana GN=ABCB15 PE=1 SV=1	0	gnl|CDD|31327 COG1132. MdlB. ABC-type multidrug transport system. ATPase and permease components [Defense mechanisms].	5e-127	tr|A5BTE9|A5BTE9_VITVI Putative uncharacterized protein OS=Vitis vinifera GN=VITISV_036111 PE=3 SV=1	0	emb|CAN63836.1| hypothetical protein VITISV_036111 [Vitis vinifera]	0	lcl|B9RUH8_RICCO/113-387 PF00664.18;ABC_membrane;	5e-129	QU	GO:0006810.transport;GO:0055085.transmembrane transport;GO:0005524.ATP binding;GO:0042626.ATPase activity. coupled to transmembrane movement of substances;GO:0016787.hydrolase activity;GO:0000166.nucleotide binding;GO:0006200.ATP catabolic process;GO:0016021.integral to membrane;GO:0017111.nucleoside-triphosphatase activity;GO:0008559.xenobiotic-transporting ATPase activity;GO:0016887.ATPase acti…	-	K05658
	zma-miR172a	23	up	115.9	308.85	1.41402	6.16948e-05	comp101363_c0_seq1	down	0.87	0.14	-2.63559	Translation	ATP-binding cassette. subfamily B (MDR/TAP). member 1	ABCB15	1602	sp|Q9LHD1|AB15B_ARATH ABC transporter B family member 15 OS=Arabidopsis thaliana GN=ABCB15 PE=1 SV=1	0	gnl|CDD|31327 COG1132. MdlB. ABC-type multidrug transport system. ATPase and permease components [Defense mechanisms].	5e-127	tr|A5BTE9|A5BTE9_VITVI Putative uncharacterized protein OS=Vitis vinifera GN=VITISV_036111 PE=3 SV=1	0	emb|CAN63836.1| hypothetical protein VITISV_036111 [Vitis vinifera]	0	lcl|B9RUH8_RICCO/113-387 PF00664.18;ABC_membrane;	5e-129	QU	GO:0006810.transport;GO:0055085.transmembrane transport;GO:0005524.ATP binding;GO:0042626.ATPase activity. coupled to transmembrane movement of substances;GO:0016787.hydrolase activity;GO:0000166.nucleotide binding;GO:0006200.ATP catabolic process;GO:0016021.integral to membrane;GO:0017111.nucleoside-triphosphatase activity;GO:0008559.xenobiotic-transporting ATPase activity;GO:0016887.ATPase acti…	-	K05658
	ath-miR172a	24	up	401.076	1499.04	1.90209	0	comp66429_c0_seq1	down	0.26	0.01	-4.70044	Cleavage	Putative clathrin assembly protein	CAP13	922	sp|Q9FRH3|CAP13_ARATH Putative clathrin assembly protein At1g25240 OS=Arabidopsis thaliana GN=At1g25240 PE=2 SV=1	3e-51	-	-	tr|B9HJL1|B9HJL1_POPTR Predicted protein OS=Populus trichocarpa GN=POPTRDRAFT_874781 PE=4 SV=1	6e-57	ref|XP_002311553.1| predicted protein [Populus trichocarpa] gb|EEE88920.1| predicted protein [Populus trichocarpa]	6e-57	lcl|D7T8F4_VITVI/30-292 PF07651.11;ANTH;	6e-57	-	GO:0032440.2-alkenal reductase [NAD(P)] activity;GO:0030276.clathrin binding;GO:0048268.clathrin coat assembly;GO:0005545.1-phosphatidylinositol binding;GO:0055114.oxidation-reduction process;GO:0016491.oxidoreductase activity;GO:0030118.clathrin coat;GO:0005543.phospholipid binding;	-	-
	zma-miR172a	25	up	115.9	308.85	1.41402	6.16948e-05	comp66429_c0_seq1	down	0.26	0.01	-4.70044	Cleavage	Putative clathrin assembly protein	CAP13	922	sp|Q9FRH3|CAP13_ARATH Putative clathrin assembly protein At1g25240 OS=Arabidopsis thaliana GN=At1g25240 PE=2 SV=1	3e-51	-	-	tr|B9HJL1|B9HJL1_POPTR Predicted protein OS=Populus trichocarpa GN=POPTRDRAFT_874781 PE=4 SV=1	6e-57	ref|XP_002311553.1| predicted protein [Populus trichocarpa] gb|EEE88920.1| predicted protein [Populus trichocarpa]	6e-57	lcl|D7T8F4_VITVI/30-292 PF07651.11;ANTH;	6e-57	-	GO:0032440.2-alkenal reductase [NAD(P)] activity;GO:0030276.clathrin binding;GO:0048268.clathrin coat assembly;GO:0005545.1-phosphatidylinositol binding;GO:0055114.oxidation-reduction process;GO:0016491.oxidoreductase activity;GO:0030118.clathrin coat;GO:0005543.phospholipid binding;	-	-
	ath-miR172a	26	up	401.076	1499.04	1.90209	0	comp122050_c0_seq5	down	2.22	0.81	-1.45457	Cleavage	Aspartic proteinase nepenthesin-1	NEP1	4149	sp|Q766C3|NEP1_NEPGR Aspartic proteinase nepenthesin-1 OS=Nepenthes gracilis GN=nep1 PE=1 SV=1	4e-47	gnl|CDD|111933 pfam03092. BT1. BT1 family. Members of this family are transmembrane proteins. Several are Leishmania putative proteins that are thought to be pteridine transporters. One such protein. previously termed (and is still annotated as) ORFG. was shown to encode a biopterin transport protein using null mutants. thus being subsequently renamed BT1. The significant similarity of ORFG/BT1 t…	1e-111	tr|F6HBY6|F6HBY6_VITVI Putative uncharacterized protein OS=Vitis vinifera GN=VIT_09s0018g01660 PE=4 SV=1	0	ref|XP_002272239.1| PREDICTED: uncharacterized protein LOC100250152 [Vitis vinifera]	0	lcl|B9RGP6_RICCO/31-448 PF03092.11;BT1;	0	O	GO:0016787.hydrolase activity;GO:0008233.peptidase activity;GO:0006508.proteolysis;GO:0005576.extracellular region;GO:0004190.aspartic-type endopeptidase activity;	-	-
	zma-miR172a	27	up	115.9	308.85	1.41402	6.16948e-05	comp122050_c0_seq5	down	2.22	0.81	-1.45457	Cleavage	Aspartic proteinase nepenthesin-1	NEP1	4149	sp|Q766C3|NEP1_NEPGR Aspartic proteinase nepenthesin-1 OS=Nepenthes gracilis GN=nep1 PE=1 SV=1	4e-47	gnl|CDD|111933 pfam03092. BT1. BT1 family. Members of this family are transmembrane proteins. Several are Leishmania putative proteins that are thought to be pteridine transporters. One such protein. previously termed (and is still annotated as) ORFG. was shown to encode a biopterin transport protein using null mutants. thus being subsequently renamed BT1. The significant similarity of ORFG/BT1 t…	1e-111	tr|F6HBY6|F6HBY6_VITVI Putative uncharacterized protein OS=Vitis vinifera GN=VIT_09s0018g01660 PE=4 SV=1	0	ref|XP_002272239.1| PREDICTED: uncharacterized protein LOC100250152 [Vitis vinifera]	0	lcl|B9RGP6_RICCO/31-448 PF03092.11;BT1;	0	O	GO:0016787.hydrolase activity;GO:0008233.peptidase activity;GO:0006508.proteolysis;GO:0005576.extracellular region;GO:0004190.aspartic-type endopeptidase activity;	-	-
	ath-miR172a	28	up	401.076	1499.04	1.90209	0	comp119858_c0_seq5	down	0.13	0.05	-1.37851	Cleavage	mannosyl-glycoprotein endo-beta-N-acetylglucosaminidase		2482	-	-	gnl|CDD|119364 cd06547. GH85_ENGase. Endo-beta-N-acetylglucosaminidase (ENGase) hydrolyzes the N-N'-diacetylchitobiosyl core of N-glycosylproteins. The beta-1.4-glycosyl bond located between two N-acetylglucosamine residues is hydrolyzed such that N-acetylglucosamine 1 remains with the protein and N-acetylglucosamine 2 forms the reducing end of the released glycan. ENGase is a key enzyme in the p…	9e-118	tr|B9HSJ5|B9HSJ5_POPTR Predicted protein OS=Populus trichocarpa GN=POPTRDRAFT_880340 PE=4 SV=1	4e-171	ref|XP_002315137.1| predicted protein [Populus trichocarpa] gb|EEF01308.1| predicted protein [Populus trichocarpa]	3e-171	lcl|B9HSJ5_POPTR/76-360 PF03644.8;Glyco_hydro_85;	3e-153	R	GO:0033925.mannosyl-glycoprotein endo-beta-N-acetylglucosaminidase activity;GO:0005737.cytoplasm;	EC:3.2.1.96	K01227
	zma-miR172a	29	up	115.9	308.85	1.41402	6.16948e-05	comp119858_c0_seq5	down	0.13	0.05	-1.37851	Cleavage	mannosyl-glycoprotein endo-beta-N-acetylglucosaminidase		2482	-	-	gnl|CDD|119364 cd06547. GH85_ENGase. Endo-beta-N-acetylglucosaminidase (ENGase) hydrolyzes the N-N'-diacetylchitobiosyl core of N-glycosylproteins. The beta-1.4-glycosyl bond located between two N-acetylglucosamine residues is hydrolyzed such that N-acetylglucosamine 1 remains with the protein and N-acetylglucosamine 2 forms the reducing end of the released glycan. ENGase is a key enzyme in the p…	9e-118	tr|B9HSJ5|B9HSJ5_POPTR Predicted protein OS=Populus trichocarpa GN=POPTRDRAFT_880340 PE=4 SV=1	4e-171	ref|XP_002315137.1| predicted protein [Populus trichocarpa] gb|EEF01308.1| predicted protein [Populus trichocarpa]	3e-171	lcl|B9HSJ5_POPTR/76-360 PF03644.8;Glyco_hydro_85;	3e-153	R	GO:0033925.mannosyl-glycoprotein endo-beta-N-acetylglucosaminidase activity;GO:0005737.cytoplasm;	EC:3.2.1.96	K01227
	ath-miR172a	30	up	401.076	1499.04	1.90209	0	comp113131_c0_seq1	down	5.43	2.09	-1.37745	Cleavage	Hydrolase		1395	-	-	gnl|CDD|178011 PLN02385. PLN02385. hydrolase; alpha/beta fold family protein.	0	tr|D7T940|D7T940_VITVI Putative uncharacterized protein OS=Vitis vinifera GN=VIT_01s0011g03620 PE=4 SV=1	0	ref|XP_002282702.1| PREDICTED: monoglyceride lipase [Vitis vinifera] emb|CBI27011.3| unnamed protein product [Vitis vinifera]	0	lcl|D7T940_VITVI/143-385 PF12697.2;Abhydrolase_6;	5e-137	I	GO:0016787.hydrolase activity;GO:0047372.acylglycerol lipase activity;	-	-
	zma-miR172a	31	up	115.9	308.85	1.41402	6.16948e-05	comp113131_c0_seq1	down	5.43	2.09	-1.37745	Cleavage	Hydrolase		1395	-	-	gnl|CDD|178011 PLN02385. PLN02385. hydrolase; alpha/beta fold family protein.	0	tr|D7T940|D7T940_VITVI Putative uncharacterized protein OS=Vitis vinifera GN=VIT_01s0011g03620 PE=4 SV=1	0	ref|XP_002282702.1| PREDICTED: monoglyceride lipase [Vitis vinifera] emb|CBI27011.3| unnamed protein product [Vitis vinifera]	0	lcl|D7T940_VITVI/143-385 PF12697.2;Abhydrolase_6;	5e-137	I	GO:0016787.hydrolase activity;GO:0047372.acylglycerol lipase activity;	-	-
	vvi-miR172d	32	up	388.876	1467.2	1.91568	0	comp2190654_c0_seq1	down	0.39	0.01	-5.2854	Cleavage	long-chain acyl-CoA synthetase	LACS9	244	sp|Q9CAP8|LACS9_ARATH Long chain acyl-CoA synthetase 9. chloroplastic OS=Arabidopsis thaliana GN=LACS9 PE=2 SV=1	1e-30	gnl|CDD|178012 PLN02387. PLN02387. long-chain-fatty-acid-CoA ligase family protein.	5e-38	tr|G7I8F2|G7I8F2_MEDTR Annotation was added to scaffolds in November 2011 Long-chain-fatty-acid-CoA ligase OS=Medicago truncatula GN=MTR_1g030290 PE=4 SV=1	2e-30	ref|XP_003589582.1| Annotation was added to scaffolds in November 2011~Long-chain-fatty-acid-CoA ligase [Medicago truncatula] gb|AES59833.1| Annotation was added to scaffolds in November 2011~Long-chain-fatty-acid-CoA ligase [Medicago truncatula]	2e-30	lcl|Q2PEY2_TRIPR/107-586 PF00501.23;AMP-binding;	4e-30	I	GO:0008152.metabolic process;GO:0003824.catalytic activity;	EC:6.2.1.3	K01897
	vvi-miR172d	33	up	388.876	1467.2	1.91568	0	comp979946_c0_seq1	down	0.18	0.01	-4.16993	Cleavage	Pentatricopeptide repeat-containing protein	PCMP-E51	263	sp|Q9LSB8|PP235_ARATH Putative pentatricopeptide repeat-containing protein At3g15930 OS=Arabidopsis thaliana GN=PCMP-E51 PE=3 SV=2	6e-20	gnl|CDD|178626 PLN03077. PLN03077. Protein ECB2; Provisional.	5e-18	tr|B9T0V0|B9T0V0_RICCO Pentatricopeptide repeat-containing protein. putative OS=Ricinus communis GN=RCOM_1439540 PE=4 SV=1	3e-39	ref|XP_002531869.1| pentatricopeptide repeat-containing protein. putative [Ricinus communis] gb|EEF30506.1| pentatricopeptide repeat-containing protein. putative [Ricinus communis]	3e-39	lcl|B9T0V0_RICCO/7-37 PF01535.15;PPR;	7e-10	-	GO:0005488.binding;	-	-
	vvi-miR172d	34	up	388.876	1467.2	1.91568	0	comp117126_c0_seq1	down	5.75	2.81	-1.03299	Cleavage	Putative uncharacterized protein		1185	-	-	-	-	tr|G7I8S7|G7I8S7_MEDTR Putative uncharacterized protein OS=Medicago truncatula GN=MTR_1g083600 PE=4 SV=1	6e-84	ref|XP_003591176.1| hypothetical protein MTR_1g083600 [Medicago truncatula] gb|AES61427.1| hypothetical protein MTR_1g083600 [Medicago truncatula]	5e-84	lcl|B7FKP3_MEDTR/77-161 PF13414.1;TPR_11;	3e-25	-	GO:0005488.binding;	-	-
	gma-miR172k	35	up	0.01	72.5957	12.8257	0.000734114	comp126919_c0_seq17	down	0.63	0.28	-1.16993	Cleavage	RNA polymerase II-associated protein 3	RPAP3	2138	sp|Q9H6T3|RPAP3_HUMAN RNA polymerase II-associated protein 3 OS=Homo sapiens GN=RPAP3 PE=1 SV=2	2e-33	gnl|CDD|206048 pfam13877. RPAP3_C. Potential Monad-binding region of RPAP3. This domain is found at the C-terminus of RNA-polymerase II-associated proteins. These proteins bind to Monad and are involved in regulating apoptosis. They contain TPR-repeats towards the N_terminus.	6e-29	tr|F4I546|F4I546_ARATH Tetratricopeptide repeat domain-containing protein OS=Arabidopsis thaliana GN=At1g56440 PE=4 SV=1	8e-134	ref|XP_003555800.1| PREDICTED: RNA polymerase II-associated protein 3-like [Glycine max]	1e-142	lcl|B9N4R4_POPTR/308-400 PF13877.1;RPAP3_C;	2e-40	-	GO:0005488.binding;	-	-
	gma-miR172k	36	up	0.01	72.5957	12.8257	0.000734114	comp82720_c0_seq1	down	3.3	0.6	-2.45943	Cleavage	Putative uncharacterized protein		394	-	-	-	-	tr|B9RCZ6|B9RCZ6_RICCO Putative uncharacterized protein OS=Ricinus communis GN=RCOM_1608270 PE=4 SV=1	6e-10	ref|XP_002511585.1| conserved hypothetical protein [Ricinus communis] gb|EEF50254.1| conserved hypothetical protein [Ricinus communis]	5e-10	lcl|D7LRN9_ARALL/178-246 PB164471; Pfam-B_164471;	2e-08	-	-	-	-
	ath-miR319c	37	up	143.096	312.671	1.12766	0.000576956	comp108793_c0_seq1	down	1.16	0.27	-2.10309	Cleavage	Dof zinc finger protein DOF4.6	DOF4.6	1468	sp|Q8LAP8|DOF46_ARATH Dof zinc finger protein DOF4.6 OS=Arabidopsis thaliana GN=DOF4.6 PE=2 SV=2	2e-38	gnl|CDD|111583 pfam02701. zf-Dof. Dof domain. zinc finger. The Dof domain is a zinc finger DNA-binding domain. that shows resemblance to the Cys2 zinc finger.	9e-34	tr|F6H7D0|F6H7D0_VITVI Putative uncharacterized protein OS=Vitis vinifera GN=VIT_16s0098g01420 PE=4 SV=1	2e-87	ref|XP_002275610.1| PREDICTED: dof zinc finger protein DOF4.6-like [Vitis vinifera]	2e-87	lcl|E0CV81_VITVI/153-243 PB006925; Pfam-B_6925;	1e-30	-	GO:0003677.DNA binding;GO:0006355.regulation of transcription. DNA-dependent;GO:0008270.zinc ion binding;	-	-
	gma-miR319g	38	up	140.046	290.383	1.05205	0.0016248	comp108793_c0_seq1	down	1.16	0.27	-2.10309	Cleavage	Dof zinc finger protein DOF4.6	DOF4.6	1468	sp|Q8LAP8|DOF46_ARATH Dof zinc finger protein DOF4.6 OS=Arabidopsis thaliana GN=DOF4.6 PE=2 SV=2	2e-38	gnl|CDD|111583 pfam02701. zf-Dof. Dof domain. zinc finger. The Dof domain is a zinc finger DNA-binding domain. that shows resemblance to the Cys2 zinc finger.	9e-34	tr|F6H7D0|F6H7D0_VITVI Putative uncharacterized protein OS=Vitis vinifera GN=VIT_16s0098g01420 PE=4 SV=1	2e-87	ref|XP_002275610.1| PREDICTED: dof zinc finger protein DOF4.6-like [Vitis vinifera]	2e-87	lcl|E0CV81_VITVI/153-243 PB006925; Pfam-B_6925;	1e-30	-	GO:0003677.DNA binding;GO:0006355.regulation of transcription. DNA-dependent;GO:0008270.zinc ion binding;	-	-
	vvi-miR3630-3p	39	up	9.15002	82.7846	3.17752	0.00177502	comp116949_c0_seq5	down	0.08	0.02	-2	Cleavage	Folate/biopterin transporter		2179	-	-	gnl|CDD|162038 TIGR00788. fbt. folate/biopterin transporter. The Folate-Biopterin Transporter (FBT) Family (TC 2.A.71)The only functionally characterized members of the family are from protozoa and include FT1. the major folate transporter in Leishmania. and BT1. the Leishmania biopterin/folate transporter. A related protein in Trypanosoma brucei. ESAGIO. shows weak folate/biopterin transport act…	3e-97	tr|B9HSV9|B9HSV9_POPTR Predicted protein (Fragment) OS=Populus trichocarpa GN=POPTRDRAFT_229969 PE=4 SV=1	0	ref|XP_002315595.1| predicted protein [Populus trichocarpa] gb|EEF01766.1| predicted protein [Populus trichocarpa]	0	lcl|B9HSV9_POPTR/26-447 PF03092.11;BT1;	0	-	-	-	-
	pab-miR3711	40	up	192.15	573.124	1.57661	4.76375e-09	comp35028_c0_seq1	down	1.89	0.88	-1.10281	Translation	Molybdopterin cofactor sulfurase		283	-	-	-	-	tr|B9S8P3|B9S8P3_RICCO Molybdopterin cofactor sulfurase. putative OS=Ricinus communis GN=RCOM_0603310 PE=4 SV=1	2e-21	ref|XP_002522362.1| molybdopterin cofactor sulfurase. putative [Ricinus communis] gb|EEF40046.1| molybdopterin cofactor sulfurase. putative [Ricinus communis]	2e-21	-	-	-	GO:0008152.metabolic process;GO:0003824.catalytic activity;GO:0030170.pyridoxal phosphate binding;	-	-
	ath-miR390a	41	up	527.651	1322.43	1.32554	1.9984e-15	comp96600_c0_seq2	down	1.02	0.47	-1.11784	Cleavage	Receptor-like protein 12	RLP12	1391	sp|Q9C9H7|RLP12_ARATH Receptor-like protein 12 OS=Arabidopsis thaliana GN=RLP12 PE=2 SV=2	1e-74	gnl|CDD|177728 PLN00113. PLN00113. leucine-rich repeat receptor-like protein kinase; Provisional.	5e-56	tr|F6HHM3|F6HHM3_VITVI Putative uncharacterized protein OS=Vitis vinifera GN=VIT_12s0057g00620 PE=4 SV=1	5e-128	ref|XP_003633343.1| PREDICTED: receptor-like protein 12-like [Vitis vinifera]	4e-128	lcl|A5BYA4_VITVI/1383-1443 PF13855.1;LRR_8;	4e-16	ST	-	-	-
	csi-miR393	42	up	6.10002	115.898	4.2479	6.55637e-05	comp105131_c0_seq1	down	8.31	1.37	-2.60067	Cleavage	Transcription factor	bHLH78	1179	sp|Q9FJL4|BH078_ARATH Transcription factor bHLH78 OS=Arabidopsis thaliana GN=BHLH78 PE=2 SV=2	1	-	-	tr|B9RRL5|B9RRL5_RICCO Transcription factor. putative OS=Ricinus communis GN=RCOM_1645680 PE=4 SV=2	1	ref|XP_002320444.1| hypothetical protein POPTRDRAFT_572918 [Populus trichocarpa] gb|EEE98759.1| hypothetical protein POPTRDRAFT_572919 [Populus trichocarpa]	1	lcl|A5AD41_VITVI/1-339 PB004047; Pfam-B_4048;	1	-	GO:0005634.nucleus;GO:0006356.regulation of transcription. DNA-dependent;	-	-
	ath-miR393a	43	up	15.25	396.093	4.69895	5.66214e-14	comp105131_c0_seq1	down	8.31	1.37	-2.60067	Cleavage	Transcription factor	bHLH78	1178	sp|Q9FJL4|BH078_ARATH Transcription factor bHLH78 OS=Arabidopsis thaliana GN=BHLH78 PE=2 SV=1	2e-50	-	-	tr|B9RRL5|B9RRL5_RICCO Transcription factor. putative OS=Ricinus communis GN=RCOM_1645680 PE=4 SV=1	6e-81	ref|XP_002320444.1| hypothetical protein POPTRDRAFT_572918 [Populus trichocarpa] gb|EEE98759.1| hypothetical protein POPTRDRAFT_572918 [Populus trichocarpa]	1e-79	lcl|A5AD41_VITVI/1-339 PB004047; Pfam-B_4047;	8e-58	-	GO:0005634.nucleus;GO:0006355.regulation of transcription. DNA-dependent;	-	-
	osa-miR393a	44	up	6.10002	115.898	4.2479	6.55637e-05	comp105131_c0_seq1	down	8.31	1.37	-2.60067	Cleavage	Transcription factor	bHLH78	1180	sp|Q9FJL4|BH078_ARATH Transcription factor bHLH78 OS=Arabidopsis thaliana GN=BHLH78 PE=2 SV=3	2	-	-	tr|B9RRL5|B9RRL5_RICCO Transcription factor. putative OS=Ricinus communis GN=RCOM_1645680 PE=4 SV=3	2	ref|XP_002320444.1| hypothetical protein POPTRDRAFT_572918 [Populus trichocarpa] gb|EEE98759.1| hypothetical protein POPTRDRAFT_572920 [Populus trichocarpa]	2	lcl|A5AD41_VITVI/1-339 PB004047; Pfam-B_4049;	2	-	GO:0005634.nucleus;GO:0006357.regulation of transcription. DNA-dependent;	-	-
	osa-miR393b-5p	45	up	42.7001	179.579	2.07231	0.000125313	comp105131_c0_seq1	down	8.31	1.37	-2.60067	Cleavage	Transcription factor	bHLH78	1181	sp|Q9FJL4|BH078_ARATH Transcription factor bHLH78 OS=Arabidopsis thaliana GN=BHLH78 PE=2 SV=4	3	-	-	tr|B9RRL5|B9RRL5_RICCO Transcription factor. putative OS=Ricinus communis GN=RCOM_1645680 PE=4 SV=4	3	ref|XP_002320444.1| hypothetical protein POPTRDRAFT_572918 [Populus trichocarpa] gb|EEE98759.1| hypothetical protein POPTRDRAFT_572921 [Populus trichocarpa]	3	lcl|A5AD41_VITVI/1-339 PB004047; Pfam-B_4050;	3	-	GO:0005634.nucleus;GO:0006358.regulation of transcription. DNA-dependent;	-	-
	ath-miR396a	46	up	2459.47	11650.1	2.24392	0	comp122878_c0_seq2	down	2.03	0.5	-2.02148	Cleavage	WRC domain	CH3	2710	-	-	gnl|CDD|192171 pfam08879. WRC. WRC. The WRC domain. named after the conserved Trp-Arg-Cys motif. contains two distinctive features: a putative nuclear localisation signal and a zinc-finger motif (C3H). It is suggested that the WRC domain functions in DNA binding.	7e-20	tr|F6H175|F6H175_VITVI Putative uncharacterized protein OS=Vitis vinifera GN=VIT_18s0001g08650 PE=4 SV=1	0	ref|XP_002283504.2| PREDICTED: uncharacterized protein LOC100260890 [Vitis vinifera]	0	lcl|B9IBN5_POPTR/2-282 PB003472; Pfam-B_3472;	5e-84	-	GO:0005634.nucleus;GO:0005524.ATP binding;GO:0006355.regulation of transcription. DNA-dependent;GO:0016818.hydrolase activity. acting on acid anhydrides. in phosphorus-containing anhydrides;	-	-
	ath-miR396a	47	up	2459.47	11650.1	2.24392	0	comp116066_c0_seq1	down	1.02	0.37	-1.46297	Cleavage	WRC domain	CH3	1575	-	-	gnl|CDD|192171 pfam08879. WRC. WRC. The WRC domain. named after the conserved Trp-Arg-Cys motif. contains two distinctive features: a putative nuclear localisation signal and a zinc-finger motif (C3H). It is suggested that the WRC domain functions in DNA binding.	2e-24	tr|F6HEC9|F6HEC9_VITVI Putative uncharacterized protein OS=Vitis vinifera GN=VIT_16s0039g01450 PE=4 SV=1	8e-80	ref|XP_002270427.2| PREDICTED: uncharacterized protein LOC100259737 [Vitis vinifera]	1e-79	lcl|B9RRC1_RICCO/77-122 PF08879.5;WRC;	7e-24	-	GO:0005634.nucleus;GO:0005524.ATP binding;GO:0006355.regulation of transcription. DNA-dependent;GO:0016818.hydrolase activity. acting on acid anhydrides. in phosphorus-containing anhydrides;	-	-
	ath-miR396a	48	up	2459.47	11650.1	2.24392	0	comp122569_c0_seq2	down	2.7	1.13	-1.25664	Translation	Probable methyltransferase PMT21	ERD3	2993	sp|Q94II3|PMTL_ARATH Probable methyltransferase PMT21 OS=Arabidopsis thaliana GN=ERD3 PE=2 SV=1	0	gnl|CDD|190539 pfam03141. Methyltransf_29. Putative S-adenosyl-L-methionine-dependent methyltransferase. This family is a putative S-adenosyl-L-methionine (SAM)-dependent methyltransferase.	0	tr|A9PF07|A9PF07_POPTR Predicted protein OS=Populus trichocarpa GN=POPTRDRAFT_826658 PE=2 SV=1	0	ref|XP_002326766.1| predicted protein [Populus trichocarpa] gb|ABK94960.1| unknown [Populus trichocarpa] gb|EEE72565.1| predicted protein [Populus trichocarpa]	0	lcl|D7U3Y3_VITVI/59-566 PF03141.11;Methyltransf_29;	0	-	GO:0008168.methyltransferase activity;GO:0032259.methylation;	-	-
	gma-miR396e	49	up	2319.17	11204.3	2.27238	0	comp122878_c0_seq2	down	2.03	0.5	-2.02148	Cleavage	WRC domain	CH3	2710	-	-	gnl|CDD|192171 pfam08879. WRC. WRC. The WRC domain. named after the conserved Trp-Arg-Cys motif. contains two distinctive features: a putative nuclear localisation signal and a zinc-finger motif (C3H). It is suggested that the WRC domain functions in DNA binding.	7e-20	tr|F6H175|F6H175_VITVI Putative uncharacterized protein OS=Vitis vinifera GN=VIT_18s0001g08650 PE=4 SV=1	0	ref|XP_002283504.2| PREDICTED: uncharacterized protein LOC100260890 [Vitis vinifera]	0	lcl|B9IBN5_POPTR/2-282 PB003472; Pfam-B_3472;	5e-84	-	GO:0005634.nucleus;GO:0005524.ATP binding;GO:0006355.regulation of transcription. DNA-dependent;GO:0016818.hydrolase activity. acting on acid anhydrides. in phosphorus-containing anhydrides;	-	-
	gma-miR396e	50	up	2319.17	11204.3	2.27238	0	comp116066_c0_seq1	down	1.02	0.37	-1.46297	Cleavage	WRC domain	CH3	1575	-	-	gnl|CDD|192171 pfam08879. WRC. WRC. The WRC domain. named after the conserved Trp-Arg-Cys motif. contains two distinctive features: a putative nuclear localisation signal and a zinc-finger motif (C3H). It is suggested that the WRC domain functions in DNA binding.	2e-24	tr|F6HEC9|F6HEC9_VITVI Putative uncharacterized protein OS=Vitis vinifera GN=VIT_16s0039g01450 PE=4 SV=1	8e-80	ref|XP_002270427.2| PREDICTED: uncharacterized protein LOC100259737 [Vitis vinifera]	1e-79	lcl|B9RRC1_RICCO/77-122 PF08879.5;WRC;	7e-24	-	GO:0005634.nucleus;GO:0005524.ATP binding;GO:0006355.regulation of transcription. DNA-dependent;GO:0016818.hydrolase activity. acting on acid anhydrides. in phosphorus-containing anhydrides;	-	-
	gma-miR396e	51	up	2319.17	11204.3	2.27238	0	comp122569_c0_seq2	down	2.7	1.13	-1.25664	Translation	Probable methyltransferase PMT21	ERD3	2993	sp|Q94II3|PMTL_ARATH Probable methyltransferase PMT21 OS=Arabidopsis thaliana GN=ERD3 PE=2 SV=1	0	gnl|CDD|190539 pfam03141. Methyltransf_29. Putative S-adenosyl-L-methionine-dependent methyltransferase. This family is a putative S-adenosyl-L-methionine (SAM)-dependent methyltransferase.	0	tr|A9PF07|A9PF07_POPTR Predicted protein OS=Populus trichocarpa GN=POPTRDRAFT_826658 PE=2 SV=1	0	ref|XP_002326766.1| predicted protein [Populus trichocarpa] gb|ABK94960.1| unknown [Populus trichocarpa] gb|EEE72565.1| predicted protein [Populus trichocarpa]	0	lcl|D7U3Y3_VITVI/59-566 PF03141.11;Methyltransf_29;	0	-	GO:0008168.methyltransferase activity;GO:0032259.methylation;	-	-
	ptc-miR396f	52	up	0.01	44.5763	12.1221	0.00814955	comp122878_c0_seq2	down	2.03	0.5	-2.02148	Cleavage	WRC domain	CH3	2710	-	-	gnl|CDD|192171 pfam08879. WRC. WRC. The WRC domain. named after the conserved Trp-Arg-Cys motif. contains two distinctive features: a putative nuclear localisation signal and a zinc-finger motif (C3H). It is suggested that the WRC domain functions in DNA binding.	7e-20	tr|F6H175|F6H175_VITVI Putative uncharacterized protein OS=Vitis vinifera GN=VIT_18s0001g08650 PE=4 SV=1	0	ref|XP_002283504.2| PREDICTED: uncharacterized protein LOC100260890 [Vitis vinifera]	0	lcl|B9IBN5_POPTR/2-282 PB003472; Pfam-B_3472;	5e-84	-	GO:0005634.nucleus;GO:0005524.ATP binding;GO:0006355.regulation of transcription. DNA-dependent;GO:0016818.hydrolase activity. acting on acid anhydrides. in phosphorus-containing anhydrides;	-	-
	ptc-miR396f	53	up	0.01	44.5763	12.1221	0.00814955	comp116066_c0_seq1	down	1.02	0.37	-1.46297	Cleavage	WRC domain	CH3	1575	-	-	gnl|CDD|192171 pfam08879. WRC. WRC. The WRC domain. named after the conserved Trp-Arg-Cys motif. contains two distinctive features: a putative nuclear localisation signal and a zinc-finger motif (C3H). It is suggested that the WRC domain functions in DNA binding.	2e-24	tr|F6HEC9|F6HEC9_VITVI Putative uncharacterized protein OS=Vitis vinifera GN=VIT_16s0039g01450 PE=4 SV=1	8e-80	ref|XP_002270427.2| PREDICTED: uncharacterized protein LOC100259737 [Vitis vinifera]	1e-79	lcl|B9RRC1_RICCO/77-122 PF08879.5;WRC;	7e-24	-	GO:0005634.nucleus;GO:0005524.ATP binding;GO:0006355.regulation of transcription. DNA-dependent;GO:0016818.hydrolase activity. acting on acid anhydrides. in phosphorus-containing anhydrides;	-	-
	ptc-miR396g-5p	54	up	54.9001	178.305	1.69947	0.00062827	comp122878_c0_seq2	down	2.03	0.5	-2.02148	Cleavage	WRC domain	CH3	2710	-	-	gnl|CDD|192171 pfam08879. WRC. WRC. The WRC domain. named after the conserved Trp-Arg-Cys motif. contains two distinctive features: a putative nuclear localisation signal and a zinc-finger motif (C3H). It is suggested that the WRC domain functions in DNA binding.	7e-20	tr|F6H175|F6H175_VITVI Putative uncharacterized protein OS=Vitis vinifera GN=VIT_18s0001g08650 PE=4 SV=1	0	ref|XP_002283504.2| PREDICTED: uncharacterized protein LOC100260890 [Vitis vinifera]	0	lcl|B9IBN5_POPTR/2-282 PB003472; Pfam-B_3472;	5e-84	-	GO:0005634.nucleus;GO:0005524.ATP binding;GO:0006355.regulation of transcription. DNA-dependent;GO:0016818.hydrolase activity. acting on acid anhydrides. in phosphorus-containing anhydrides;	-	-
	ptc-miR396g-5p	55	up	54.9001	178.305	1.69947	0.00062827	comp116066_c0_seq1	down	1.02	0.37	-1.46297	Cleavage	WRC domain	CH3	1575	-	-	gnl|CDD|192171 pfam08879. WRC. WRC. The WRC domain. named after the conserved Trp-Arg-Cys motif. contains two distinctive features: a putative nuclear localisation signal and a zinc-finger motif (C3H). It is suggested that the WRC domain functions in DNA binding.	2e-24	tr|F6HEC9|F6HEC9_VITVI Putative uncharacterized protein OS=Vitis vinifera GN=VIT_16s0039g01450 PE=4 SV=1	8e-80	ref|XP_002270427.2| PREDICTED: uncharacterized protein LOC100259737 [Vitis vinifera]	1e-79	lcl|B9RRC1_RICCO/77-122 PF08879.5;WRC;	7e-24	-	GO:0005634.nucleus;GO:0005524.ATP binding;GO:0006355.regulation of transcription. DNA-dependent;GO:0016818.hydrolase activity. acting on acid anhydrides. in phosphorus-containing anhydrides;	-	-
	gma-miR396h	56	up	38.6334	119.932	1.63429	0.00617616	comp122569_c0_seq2	down	2.7	1.13	-1.25664	Translation	Probable methyltransferase PMT21	ERD3	2993	sp|Q94II3|PMTL_ARATH Probable methyltransferase PMT21 OS=Arabidopsis thaliana GN=ERD3 PE=2 SV=1	0	gnl|CDD|190539 pfam03141. Methyltransf_29. Putative S-adenosyl-L-methionine-dependent methyltransferase. This family is a putative S-adenosyl-L-methionine (SAM)-dependent methyltransferase.	0	tr|A9PF07|A9PF07_POPTR Predicted protein OS=Populus trichocarpa GN=POPTRDRAFT_826658 PE=2 SV=1	0	ref|XP_002326766.1| predicted protein [Populus trichocarpa] gb|ABK94960.1| unknown [Populus trichocarpa] gb|EEE72565.1| predicted protein [Populus trichocarpa]	0	lcl|D7U3Y3_VITVI/59-566 PF03141.11;Methyltransf_29;	0	-	GO:0008168.methyltransferase activity;GO:0032259.methylation;	-	-
	ath-miR398a	57	up	9.15002	57.3124	2.647	0.0151021	comp96191_c0_seq3	down	0.36	0.18	-1	Translation	Pollen-specific protein SF3	SF3	877	sp|P29675|SF3_HELAN Pollen-specific protein SF3 OS=Helianthus annuus GN=SF3 PE=2 SV=1	3e-89	gnl|CDD|188824 cd09440. LIM1_SF3. The first Lim domain of pollen specific protein SF3. The first Lim domain of pollen specific protein SF3: SF3 is a Lim protein that is found exclusively in mature plant pollen grains. It contains two LIM domains. The exact function of SF3 is unknown. It may be a transcription factor required for the expression of late pollen genes. It is possible that SF3 protein…	6e-44	tr|B9RB75|B9RB75_RICCO Pollen-specific protein SF3. putative OS=Ricinus communis GN=RCOM_1511990 PE=4 SV=1	4e-127	ref|XP_002511450.1| Pollen-specific protein SF3. putative [Ricinus communis] gb|EEF52052.1| Pollen-specific protein SF3. putative [Ricinus communis]	3e-127	lcl|B9RB75_RICCO/11-67 PF00412.17;LIM;	2e-35	TZ	GO:0046872.metal ion binding;GO:0008270.zinc ion binding;	-	-
	ath-miR403	58	up	161.65	866.054	2.42158	0	comp108310_c0_seq1	down	29.47	7.83	-1.91216	Translation	Transferase		1472	-	-	-	-	tr|B9T0L5|B9T0L5_RICCO Transferase. putative OS=Ricinus communis GN=RCOM_0192510 PE=4 SV=1	4e-123	ref|XP_002531784.1| transferase. putative [Ricinus communis] gb|EEF30598.1| transferase. putative [Ricinus communis]	4e-123	lcl|B9T0L5_RICCO/48-319 PF02458.10;Transferase;	3e-94	-	GO:0016740.transferase activity;GO:0016747.transferase activity. transferring acyl groups other than amino-acyl groups;	-	-
	ath-miR408	59	up	940.012	1966.45	1.06484	1.11022e-16	comp102062_c0_seq2	down	6.82	1.34	-2.34754	Translation	Putative uncharacterized protein		754	-	-	-	-	tr|D7TPN4|D7TPN4_VITVI Putative uncharacterized protein OS=Vitis vinifera GN=VIT_03s0063g00990 PE=4 SV=1	1e-47	ref|XP_002281892.2| PREDICTED: uncharacterized protein LOC100255503 [Vitis vinifera] emb|CBI32457.3| unnamed protein product [Vitis vinifera]	1e-47	lcl|D7TPN4_VITVI/71-167 PF02298.12;Cu_bind_like;	2e-32	-	GO:0009055.electron carrier activity;GO:0005507.copper ion binding;	-	-
	ath-miR408	60	up	940.012	1966.45	1.06484	1.11022e-16	comp96813_c0_seq1	down	0.61	0.17	-1.84327	Cleavage	Putative uncharacterized protein		703	-	-	-	-	tr|A5B5J1|A5B5J1_VITVI Putative uncharacterized protein OS=Vitis vinifera GN=VITISV_019380 PE=4 SV=1	4e-89	emb|CAN74191.1| hypothetical protein VITISV_019380 [Vitis vinifera]	3e-89	lcl|A5B5J1_VITVI/133-304 PF06398.6;Pex24p;	3e-36	-	GO:0008104.protein localization;	-	-
	gra-miR482	61	up	5764.51	13793.2	1.25869	0	comp126180_c0_seq2	down	0.33	0.14	-1.23704	Cleavage	ribosome biogenesis protein MAK21		3432	-	-	-	-	tr|D7TZM1|D7TZM1_VITVI Putative uncharacterized protein OS=Vitis vinifera GN=VIT_09s0002g00620 PE=4 SV=1	0	-	-	lcl|D7TZM1_VITVI/499-755 PF03914.12;CBF;	4e-96	-	-	-	K14832
	ghr-miR482a	62	up	4934.91	10115.6	1.03549	0	comp951004_c0_seq1	down	0.09	0.01	-3.16993	Translation	RNA polymerase II C-terminal domain phosphatase-like 4	CPL4	258	sp|Q00IB6|CPL4_ARATH RNA polymerase II C-terminal domain phosphatase-like 4 OS=Arabidopsis thaliana GN=CPL4 PE=1 SV=1	2e-14	-	-	tr|D7UE69|D7UE69_VITVI Putative uncharacterized protein OS=Vitis vinifera GN=VIT_11s0016g00250 PE=4 SV=1	1e-16	emb|CBI41034.3| unnamed protein product [Vitis vinifera]	1e-16	lcl|D7TYY2_VITVI/166-244 PF00533.21;BRCT;	3e-16	-	GO:0005634.nucleus;GO:0004721.phosphoprotein phosphatase activity;GO:0005622.intracellular;GO:0016740.transferase activity;	-	-
	hbr-miR6173	63	up	94.5502	426.659	2.17393	1.36772e-09	comp91662_c0_seq1	down	47.4	23.57	-1.00794	Translation	Thioredoxin X	ATHX	882	sp|Q8LD49|TRXX_ARATH Thioredoxin X. chloroplastic OS=Arabidopsis thaliana GN=ATHX PE=2 SV=2	7e-57	gnl|CDD|200072 TIGR01068. thioredoxin. thioredoxin. Several proteins. such as protein disulfide isomerase. have two or more copies of a domain closely related to thioredoxin. This model is designed to recognize authentic thioredoxin. a small protein that should be hit exactly once by this HMM. Any protein that hits once with a score greater than the second (per domain) trusted cutoff may be taken…	1e-33	tr|C6T266|C6T266_SOYBN Putative uncharacterized protein OS=Glycine max PE=2 SV=1	8e-63	ref|NP_001236422.1| uncharacterized protein LOC100500584 [Glycine max] gb|ACU15700.1| unknown [Glycine max]	7e-63	lcl|B9HGF9_POPTR/8-113 PF00085.15;Thioredoxin;	1e-55	O	GO:0006810.transport;GO:0015035.protein disulfide oxidoreductase activity;GO:0009055.electron carrier activity;GO:0006662.glycerol ether metabolic process;GO:0022900.electron transport chain;GO:0005515.protein binding;GO:0045454.cell redox homeostasis;	-	K03671
	ghr-miR827a	64	up	109.8	382.083	1.799	2.26443e-07	comp1350901_c0_seq1	down	0.29	0.01	-4.85798	Translation	Receptor-like cytosolic serine/threonine-protein kinase RBK2	RBK2	217	sp|Q8RXC8|RBK2_ARATH Receptor-like cytosolic serine/threonine-protein kinase RBK2 OS=Arabidopsis thaliana GN=ERD3 PE=1 SV=1	2e-23	-	-	tr|B9I821|B9I821_POPTR Predicted protein (Fragment) OS=Populus trichocarpa GN=POPTRDRAFT_893686 PE=3 SV=1	2e-25	ref|XP_002319033.1| predicted protein [Populus trichocarpa] gb|EEE94956.1| predicted protein [Populus trichocarpa]	2e-25	lcl|B9I821_POPTR/116-384 PF00069.20;Pkinase;	1e-26	T	GO:0016310.phosphorylation;GO:0005524.ATP binding;GO:0016301.kinase activity;GO:0006468.protein phosphorylation;GO:0004674.protein serine/threonine kinase activity;GO:0004672.protein kinase activity;GO:0000166.nucleotide binding;GO:0016772.transferase activity. transferring phosphorus-containing groups;	-	-
	vvi-miR828a	65	up	0.01	31.8402	11.6366	0.025345	comp106455_c0_seq1	down	15.74	5.82	-1.43534	Cleavage	-	GhMYB36	752	-	-	-	-	tr|Q9ATD3|Q9ATD3_GOSHI GHMYB36 OS=Gossypium hirsutum GN=ghmyb36 PE=2 SV=1	5e-46	gb|AAK19617.1|AF336284_1 GHMYB36 [Gossypium hirsutum]	4e-46	-	-	-	GO:0005634.nucleus;GO:0003677.DNA binding;GO:0006355.regulation of transcription. DNA-dependent;	-	-

## Sheet: B +56
	Additional file 10B. Earlistaple 7 positively correlated miRNA-target pairs at 4 h (56)
	miRNA_ID	NO.	Up/Down	RPM E0	RPM E4	Log2(E4/E0)	Pvalue	Tagert_Gene	Up/Down	RPKM E0	RPKM E4	Log2(Fold Change)	Inhibition	Function	Name	Length	Swissprot_des	Swissprot_evalue	Cdd_des	Cdd_evalue	Trembl_des	Trembl_evalue	NR_des	NR_evalue	PFAM_des	PFAM_evalue	KOG	GO	EC	KO	Pathway
	aqc-miR159	1	down	56.171	12.7361	-2.1409	0.00625912	comp91385_c0_seq1	down	23.47	10.72	-1.13051	Cleavage	transitional endoplasmic reticulum ATPase	CDC48	590	sp|P54774|CDC48_SOYBN Cell division cycle protein 48 homolog OS=Glycine max GN=CDC48 PE=2 SV=1	5e-41	-	-	tr|B2M1Y5|B2M1Y5_9ROSI Cell division cycle protein OS=Dimocarpus longan GN=CDC48 PE=2 SV=3	7e-43	gb|ACC66148.3| cell division cycle protein [Dimocarpus longan] gb|ACM17483.1| cell division cycle protein [Dimocarpus longan]	7e-43	lcl|C1FDN1_MICSR/716-768 PF09336.5;Vps4_C;	1e-09	-	GO:0016020.membrane;GO:0005524.ATP binding;GO:0005488.binding;GO:0016787.hydrolase activity;GO:0000166.nucleotide binding;GO:0051301.cell division;GO:0017111.nucleoside-triphosphatase activity;GO:0005886.plasma membrane;GO:0007049.cell cycle;	-	K13525	ko04141. Protein processing in endoplasmic reticulum;ko05134. Legionellosis;
	ath-miR159c	2	down	573.577	221.29	-1.37405	3.61944e-10	comp1266179_c0_seq1	down	1.91	0.01	-7.57743	Cleavage	-	-	273	-	-	-	-	tr|B9SZE0|B9SZE0_RICCO Putative uncharacterized protein (Fragment) OS=Ricinus communis GN=RCOM_0519350 PE=4 SV=1	9e-15	ref|XP_002531359.1| conserved hypothetical protein [Ricinus communis] gb|EEF31027.1| conserved hypothetical protein [Ricinus communis]	8e-15	lcl|E0CSC1_VITVI/43-339 PB115530; Pfam-B_115530;	4e-15	-	-	-	-	-
	ptc-miR164f	6	down	15.25	0.01	-10.5746	0.0253462	comp64025_c0_seq2	down	0.18	0.05	-1.848	Cleavage	4-coumarate--CoA ligase-like 5	4CLL5	391	sp|Q7F1X5|4CLL5_ORYSJ 4-coumarate--CoA ligase-like 5 OS=Oryza sativa subsp. japonica GN=4CLL5 PE=2 SV=1	1e-13	-	-	tr|F6GST0|F6GST0_VITVI Putative uncharacterized protein OS=Vitis vinifera GN=VIT_17s0000g01790 PE=4 SV=1	9e-14	-	-	-	-	-	GO:0008152.metabolic process;GO:0003824.catalytic activity;	-	-	-
	ptc-miR164f	7	down	15.25	0.01	-10.5746	0.0253462	comp688557_c0_seq1	down	0.41	0.01	-5.35755	Cleavage	NAC domain-containing protein 100	NAC100	459	sp|Q9FLJ2|NC100_ARATH NAC domain-containing protein 100 OS=Arabidopsis thaliana GN=NAC100 PE=2 SV=1	5e-26	-	-	tr|B9IDX4|B9IDX4_POPTR NAC domain protein. IPR003441 OS=Populus trichocarpa GN=NAC021 PE=4 SV=1	4e-57	ref|XP_002321447.1| NAC domain protein. IPR003441 [Populus trichocarpa] gb|EEF05574.1| NAC domain protein. IPR003441 [Populus trichocarpa]	4e-57	-	-	-	GO:0003677.DNA binding;GO:0006355.regulation of transcription. DNA-dependent;	-	-	-
	gma-miR166u	8	down	524.792	193.827	-1.43697	5.06163e-10	comp94404_c0_seq1	down	21.93	10.02	-1.13002	Cleavage	small subunit ribosomal protein S2e	RPS2B	764	sp|Q93VB8|RS22_ARATH 40S ribosomal protein S2-2 OS=Arabidopsis thaliana GN=RPS2B PE=2 SV=1	7e-83	gnl|CDD|185425 PTZ00070. PTZ00070. 40S ribosomal protein S2; Provisional.	2e-90	tr|B9RIC4|B9RIC4_RICCO 40S ribosomal protein S2. putative OS=Ricinus communis GN=RCOM_1577790 PE=3 SV=1	2e-91	ref|XP_002513493.1| 40S ribosomal protein S2. putative [Ricinus communis] gb|EEF48896.1| 40S ribosomal protein S2. putative [Ricinus communis]	2e-91	lcl|A9NRU6_PICSI/125-198 PF03719.10;Ribosomal_S5_C;	4e-43	J	GO:0005840.ribosome;GO:0003723.RNA binding;GO:0030529.ribonucleoprotein complex;GO:0006412.translation;GO:0005622.intracellular;GO:0003735.structural constituent of ribosome;GO:0015935.small ribosomal subunit;	-	K02981	ko03010. Ribosome;
	aly-miR171c-5p	11	down	18.3	0.01	-10.8376	0.014305	comp1477060_c0_seq1	down	0.15	0.01	-3.90689	Cleavage	H+-transporting ATPase	AHA8	210	sp|Q9M2A0|PMA8_ARATH ATPase 8. plasma membrane-type OS=Arabidopsis thaliana GN=AHA8 PE=1 SV=1	1e-16	-	-	tr|Q8RUJ4|Q8RUJ4_MAIZE Plasma membrane H+-transporting ATPase-like protein (Fragment) OS=Zea mays PE=4 SV=1	2e-17	gb|AAM14451.1| plasma membrane H+-transporting ATPase-like protein [Zea mays] gb|AAM14453.1| plasma membrane H+-transporting ATPase-like protein [Zea mays] gb|AAM14461.1| plasma membrane H+-transporting ATPase-like protein [Zea mays] gb|AAM14466.1| plasma membrane H+-transporting ATPase-like protein [Zea mays] gb|AAM14467.1| plasma membrane H+-transporting ATPase-like protein [Zea mays] gb|AAM144…	2e-17	-	-	P	GO:0016020.membrane;GO:0006810.transport;GO:0015662.ATPase activity. coupled to transmembrane movement of ions. phosphorylative mechanism;GO:0008152.metabolic process;GO:0005524.ATP binding;GO:0006812.cation transport;GO:0003824.catalytic activity;GO:0006811.ion transport;GO:0006754.ATP biosynthetic process;GO:0046872.metal ion binding;GO:0016787.hydrolase activity;GO:0000166.nucleotide binding;G…	EC:3.6.3.6	K01535	ko00190. Oxidative phosphorylation;
	gma-miR171k-5p	12	down	21.3501	0.01	-11.06	0.00815029	comp124993_c0_seq5	down	2.78	1.06	-1.39102	Cleavage	heat shock 70kDa protein 1/8	HSPA1_8	4991	sp|Q01899|HSP7M_PHAVU Heat shock 70 kDa protein. mitochondrial OS=Phaseolus vulgaris PE=2 SV=1	0	gnl|CDD|178963 PRK00290. dnaK. molecular chaperone DnaK; Provisional.	0	tr|B9RX55|B9RX55_RICCO Heat shock protein. putative OS=Ricinus communis GN=RCOM_0817860 PE=3 SV=1	0	ref|XP_002518324.1| heat shock protein. putative [Ricinus communis] gb|EEF44084.1| heat shock protein. putative [Ricinus communis]	0	lcl|B9GJ14_POPTR/59-653 PF00012.15;HSP70;	0	O	GO:0032440.2-alkenal reductase [NAD(P)] activity;GO:0006457.protein folding;GO:0005524.ATP binding;GO:0051082.unfolded protein binding;GO:0000166.nucleotide binding;GO:0006950.response to stress;GO:0005739.mitochondrion;GO:0055114.oxidation-reduction process;GO:0016491.oxidoreductase activity;	-	K03283	ko03040. Spliceosome;ko04010. MAPK signaling pathway;ko04141. Protein processing in endoplasmic reticulum;ko04144. Endocytosis;ko04612. Antigen processing and presentation;ko05134. Legionellosis;ko05145. Toxoplasmosis;ko05162. Measles;ko05164. Influenza A;ko05169. Epstein-Barr virus infection;
	gma-miR171k-5p	13	down	21.3501	0.01	-11.06	0.00815029	comp1095363_c0_seq1	down	0.61	0.01	-5.93074	Translation	F-box/WD repeat-containing protein	Fbxw7	311	sp|Q8VBV4|FBXW7_MOUSE F-box/WD repeat-containing protein 7 OS=Mus musculus GN=Fbxw7 PE=1 SV=1	1e-10	gnl|CDD|29257 cd00200. WD40. WD40 domain. found in a number of eukaryotic proteins that cover a wide variety of functions including adaptor/regulatory modules in signal transduction. pre-mRNA processing and cytoskeleton assembly; typically contains a GH dipeptide 11-24 residues from its N-terminus and the WD dipeptide at its C-terminus and is 40 residues long. hence the name WD40; between GH and …	2e-14	tr|B9H901|B9H901_POPTR Predicted protein (Fragment) OS=Populus trichocarpa GN=POPTRDRAFT_415759 PE=4 SV=1	1e-60	ref|XP_002308608.1| predicted protein [Populus trichocarpa] gb|EEE92131.1| predicted protein [Populus trichocarpa]	1e-60	lcl|B9H901_POPTR/234-269 PF00400.27;WD40;	1e-16	SRI	GO:0016055.Wnt receptor signaling pathway;GO:0016740.transferase activity;GO:0016905.myosin heavy chain kinase activity;	-	-	-
	mtr-miR172c-5p	14	down	37.3626	0.01	-11.8674	0.000465144	comp118067_c0_seq4	down	1.24	0.59	-1.07155	Cleavage	AP2-like factor. euAP2 lineage	AP2	2609	sp|P47927|AP2_ARATH Floral homeotic protein APETALA 2 OS=Arabidopsis thaliana GN=AP2 PE=1 SV=1	3e-73	gnl|CDD|197689 smart00380. AP2. DNA-binding domain in plant proteins such as APETALA2 and EREBPs.	2e-23	tr|F6H4H7|F6H4H7_VITVI Putative uncharacterized protein OS=Vitis vinifera GN=VIT_07s0031g00220 PE=4 SV=1	2e-122	emb|CBI21387.3| unnamed protein product [Vitis vinifera]	9e-123	lcl|Q84U23_ANTMA/227-278 PF00847.15;AP2;	1e-25	-	GO:0005634.nucleus;GO:0003677.DNA binding;GO:0006355.regulation of transcription. DNA-dependent;GO:0006351.transcription. DNA-dependent;GO:0003700.sequence-specific DNA binding transcription factor activity;	-	K09284	-
	mtr-miR172c-5p	15	down	37.3626	0.01	-11.8674	0.000465144	comp102881_c0_seq1	down	1.64	0.72	-1.18763	Cleavage	BTB/POZ domain-containing protein	-	1549	sp|Q9C5J4|Y3210_ARATH BTB/POZ domain-containing protein At3g22104 OS=Arabidopsis thaliana GN=At3g22104 PE=2 SV=1	1e-108	gnl|CDD|202505 pfam03000. NPH3. NPH3 family. Phototropism of Arabidopsis thaliana seedlings in response to a blue light source is initiated by nonphototropic hypocotyl 1 (NPH1). a light-activated serine-threonine protein kinase. Mutations in NPH3 disrupt early signaling occurring downstream of the NPH1 photoreceptor. The NPH3 gene encodes a NPH1-interacting protein. NPH3 is a member of a large pr…	9e-82	tr|D7SQN4|D7SQN4_VITVI Putative uncharacterized protein OS=Vitis vinifera GN=VIT_12s0134g00010 PE=4 SV=1	1e-171	ref|XP_002281337.2| PREDICTED: BTB/POZ domain-containing protein At3g22104-like [Vitis vinifera] emb|CBI17965.3| unnamed protein product [Vitis vinifera]	9e-172	lcl|B9RPM7_RICCO/190-418 PF03000.9;NPH3;	1e-103	-	GO:0007165.signal transduction;GO:0009416.response to light stimulus;GO:0004871.signal transducer activity;	-	-	-
	sof-miR159e	3	up	0.01	25.4722	11.3147	0.0454975	comp114399_c0_seq5	up	0.42	1.89	2.16993	Cleavage	protein phosphatase 3. regulatory subunit	CBL1	1455	sp|O81445|CNBL1_ARATH Calcineurin B-like protein 1 OS=Arabidopsis thaliana GN=CBL1 PE=1 SV=3	1e-93	-	-	tr|A8TWY2|A8TWY2_GOSHI CBL1 OS=Gossypium hirsutum GN=CBL1 PE=2 SV=1	4e-110	gb|ABW06388.1| CBL1 [Gossypium hirsutum]	4e-110	lcl|A8TWY2_GOSHI/105-177 PF13499.1;EF_hand_5;	8e-30	-	GO:0005509.calcium ion binding;	-	K06268	ko04010. MAPK signaling pathway;ko04020. Calcium signaling pathway;ko04114. Oocyte meiosis;ko04210. Apoptosis;ko04310. Wnt signaling pathway;ko04360. Axon guidance;ko04370. VEGF signaling pathway;ko04380. Osteoclast differentiation;ko04650. Natural killer cell mediated cytotoxicity;ko04660. T cell receptor signaling pathway;ko04662. B cell receptor signaling pathway;ko04720. Long-term potentiatio…
	sof-miR159e	4	up	0.01	25.4722	11.3147	0.0454975	comp121827_c0_seq6	up	0.1	0.32	1.67807	Cleavage	-	SRF8	3321	sp|Q6R2J8|SRF8_ARATH Protein STRUBBELIG-RECEPTOR FAMILY 8 OS=Arabidopsis thaliana GN=SRF8 PE=2 SV=1	0	-	-	tr|B9RXF7|B9RXF7_RICCO Serine/threonine-protein kinase PBS1. putative OS=Ricinus communis GN=RCOM_0903440 PE=4 SV=1	0	ref|XP_002518426.1| Serine/threonine-protein kinase PBS1. putative [Ricinus communis] gb|EEF43813.1| Serine/threonine-protein kinase PBS1. putative [Ricinus communis]	0	lcl|D7TR68_VITVI/421-696 PF00069.20;Pkinase;	1e-136	-	GO:0016020.membrane;GO:0016310.phosphorylation;GO:0005524.ATP binding;GO:0016301.kinase activity;GO:0006468.protein phosphorylation;GO:0004703.G-protein coupled receptor kinase activity;GO:0004672.protein kinase activity;GO:0016021.integral to membrane;GO:0016740.transferase activity;GO:0016772.transferase activity. transferring phosphorus-containing groups;	-	-	-
	ath-miR160a	5	up	148.688	493.524	1.73083	8.84403e-09	comp128463_c0_seq13	up	0.32	0.8	1.32193	Cleavage	-	-	5719	sp|Q8VZJ9|Y4330_ARATH Probable leucine-rich repeat receptor-like protein kinase At4g00330 OS=Arabidopsis thaliana GN=At4g00330 PE=2 SV=1	5e-148	gnl|CDD|203736 pfam07714. Pkinase_Tyr. Protein tyrosine kinase.	2e-44	tr|F6I668|F6I668_VITVI Putative uncharacterized protein OS=Vitis vinifera GN=VIT_15s0046g01840 PE=4 SV=1	0	ref|XP_002276054.1| PREDICTED: uncharacterized protein LOC100258534 [Vitis vinifera]	0	lcl|A5AIK5_VITVI/137-411 PF07714.12;Pkinase_Tyr;	4e-157	T	GO:0005524.ATP binding;GO:0004674.protein serine/threonine kinase activity;GO:0004672.protein kinase activity;GO:0000166.nucleotide binding;GO:0006468.protein phosphorylation;GO:0016772.transferase activity. transferring phosphorus-containing groups;	-	-	-
	osa-miR169n	9	up	6.10002	38.2083	2.647	0.0472553	comp111333_c0_seq6	up	0.47	1.22	1.37615	Cleavage	nuclear transcription factor Y. alpha	NFYA	2508	sp|Q9LXV5|NFYA1_ARATH Nuclear transcription factor Y subunit A-1 OS=Arabidopsis thaliana GN=NFYA1 PE=2 SV=1	8e-51	gnl|CDD|190198 pfam02045. CBFB_NFYA. CCAAT-binding transcription factor (CBF-B/NF-YA) subunit B.	8e-31	tr|B9RID0|B9RID0_RICCO Nuclear transcription factor Y subunit A-1. putative OS=Ricinus communis GN=RCOM_1578050 PE=4 SV=1	3e-78	ref|XP_003551355.1| PREDICTED: nuclear transcription factor Y subunit A-1-like [Glycine max]	5e-82	lcl|B8APZ3_ORYSI/162-218 PF02045.10;CBFB_NFYA;	2e-26	-	GO:0005634.nucleus;GO:0003677.DNA binding;GO:0016602.CCAAT-binding factor complex;GO:0006355.regulation of transcription. DNA-dependent;GO:0006351.transcription. DNA-dependent;GO:0003700.sequence-specific DNA binding transcription factor activity;	-	K08064	ko04612. Antigen processing and presentation;ko05152. Tuberculosis;
	osa-miR171b	10	up	1050.22	4309.05	2.03668	0	comp48949_c0_seq2	up	0.31	0.72	1.21573	Cleavage	cyclin D3. plant	CYCD3	254	sp|P42753|CCD31_ARATH Cyclin-D3-1 OS=Arabidopsis thaliana GN=CYCD3-1 PE=1 SV=3	3e-28	-	-	tr|D7TTF1|D7TTF1_VITVI Putative uncharacterized protein OS=Vitis vinifera GN=VIT_07s0129g01100 PE=3 SV=1	3e-37	emb|CBI33773.3| unnamed protein product [Vitis vinifera]	3e-37	lcl|A5BCN9_VITVI/198-315 PF02984.14;Cyclin_C;	4e-29	D	GO:0005634.nucleus;GO:0051301.cell division;GO:0007049.cell cycle;	-	K14505	ko04075. Plant hormone signal transduction;
	vvi-miR172d	16	up	388.876	1467.2	1.91568	0	comp32128_c0_seq1	up	0.93	2.55	1.45519	Cleavage	polyadenylate-binding protein	PABPC	203	sp|P42731|PABP2_ARATH Polyadenylate-binding protein 2 OS=Arabidopsis thaliana GN=PAB2 PE=1 SV=1	4e-29	gnl|CDD|130689 TIGR01628. PABP-1234. polyadenylate binding protein. human types 1. 2. 3. 4 family. These eukaryotic proteins recognize the poly-A of mRNA and consists of four tandem RNA recognition domains at the N-terminus (rrm: pfam00076) followed by a PABP-specific domain (pfam00658) at the C-terminus. The protein is involved in the transport of mRNA's from the nucleus to the cytoplasm. There …	1e-26	tr|D7SVT7|D7SVT7_VITVI Putative uncharacterized protein OS=Vitis vinifera GN=VIT_07s0031g00210 PE=4 SV=1	2e-30	ref|XP_003518706.1| PREDICTED: polyadenylate-binding protein 2-like [Glycine max]	3e-31	lcl|D7SVT7_VITVI/213-282 PF00076.17;RRM_1;	2e-07	AJ	GO:0006810.transport;GO:0006397.mRNA processing;GO:0005634.nucleus;GO:0003723.RNA binding;GO:2000623.negative regulation of nuclear-transcribed mRNA catabolic process. nonsense-mediated decay;GO:0000184.nuclear-transcribed mRNA catabolic process. nonsense-mediated decay;GO:0006417.regulation of translation;GO:0005737.cytoplasm;GO:0051028.mRNA transport;GO:0003676.nucleic acid binding;GO:0005681.s…	-	K13126	ko03013. RNA transport;ko03015. mRNA surveillance pathway;ko03018. RNA degradation;
	gma-miR172k	17	up	0.01	72.5957	12.8257	0.000734114	comp102439_c0_seq1	up	0.06	0.15	1.32193	Cleavage	Protein PHYTOCHROME KINASE SUBSTRATE 4	PKS4	1842	sp|Q9FYE2|PKS4_ARATH Protein PHYTOCHROME KINASE SUBSTRATE 4 OS=Arabidopsis thaliana GN=PKS4 PE=1 SV=1	3e-21	-	-	tr|A9PE57|A9PE57_POPTR Predicted protein OS=Populus trichocarpa GN=POPTRDRAFT_558667 PE=2 SV=1	5e-76	ref|XP_002307155.1| predicted protein [Populus trichocarpa] gb|ABK94660.1| unknown [Populus trichocarpa] gb|EEE94151.1| predicted protein [Populus trichocarpa]	5e-76	lcl|A9PE57_POPTR/1-550 PB004796; Pfam-B_4796;	1e-76	-	-	-	-	-
	ath-miR2111a-5p	18	up	0.01	33.9629	11.7297	0.0209192	comp119387_c1_seq3	up	1.14	3.59	1.65495	Cleavage	-	-	2549	-	-	-	-	tr|F6GXW9|F6GXW9_VITVI Putative uncharacterized protein OS=Vitis vinifera GN=VIT_08s0058g01290 PE=4 SV=1	2e-152	ref|XP_002271567.1| PREDICTED: probable receptor-like protein kinase At5g15080 [Vitis vinifera]	1e-152	lcl|D7SQZ2_VITVI/281-556 PF07714.12;Pkinase_Tyr;	6e-131	-	GO:0016310.phosphorylation;GO:0005524.ATP binding;GO:0016301.kinase activity;GO:0004672.protein kinase activity;GO:0006468.protein phosphorylation;GO:0016772.transferase activity. transferring phosphorus-containing groups;	-	-	-
	ath-miR2111a-5p	19	up	0.01	33.9629	11.7297	0.0209192	comp1154_c0_seq1	up	0.01	0.13	3.70044	Cleavage	F-box/kelch-repeat protein	-	1221	sp|Q9LI89|FBK70_ARATH F-box/kelch-repeat protein At3g27150 OS=Arabidopsis thaliana GN=At3g27150 PE=2 SV=1	2e-132	-	-	tr|B9GJS6|B9GJS6_POPTR F-box family protein OS=Populus trichocarpa GN=POPTRDRAFT_842821 PE=4 SV=1	2e-168	ref|XP_002298618.1| f-box family protein [Populus trichocarpa] gb|EEE83423.1| f-box family protein [Populus trichocarpa]	2e-168	lcl|A5AZ59_VITVI/347-393 PF01344.20;Kelch_1;	7e-17	-	GO:0016874.ligase activity;	-	-	-
	vvi-miR2950-5p	20	up	558.151	1490.12	1.4167	0	comp29303_c0_seq1	up	0.01	0.43	5.42626	Cleavage	Probable receptor-like protein kinase	-	272	sp|O80623|Y2393_ARATH Probable receptor-like protein kinase At2g39360 OS=Arabidopsis thaliana GN=At2g39360 PE=1 SV=1	9e-31	-	-	tr|A8BME7|A8BME7_9ROSA Kinase-like protein (Fragment) OS=Prunus serrulata PE=4 SV=1	1e-32	gb|ABV30757.1| kinase-like protein [Prunus serrulata]	1e-32	lcl|B9SG16_RICCO/480-756 PF07714.12;Pkinase_Tyr;	3e-34	T	GO:0016310.phosphorylation;GO:0004715.non-membrane spanning protein tyrosine kinase activity;GO:0005524.ATP binding;GO:0016301.kinase activity;GO:0006468.protein phosphorylation;GO:0004674.protein serine/threonine kinase activity;GO:0004672.protein kinase activity;GO:0000166.nucleotide binding;GO:0016740.transferase activity;GO:0016772.transferase activity. transferring phosphorus-containing grou…	-	-	-
	vvi-miR2950-5p	21	up	558.151	1490.12	1.4167	0	comp86237_c0_seq1	up	0.06	0.12	1	Translation	Probable LRR receptor-like serine/threonine-protein kinase	Probable LRR receptor-like serine/threonine-protein kinase	1708	sp|Q8VZG8|Y4885_ARATH Probable LRR receptor-like serine/threonine-protein kinase At4g08850 OS=Arabidopsis thaliana GN=At4g08850 PE=1 SV=3	3e-130	-	-	tr|A5B048|A5B048_VITVI Putative uncharacterized protein OS=Vitis vinifera GN=VITISV_022117 PE=4 SV=1	7e-146	ref|XP_002278561.1| PREDICTED: probable LRR receptor-like serine/threonine-protein kinase At4g08850-like [Vitis vinifera]	7e-146	lcl|D7U1E9_VITVI/129-406 PF00069.20;Pkinase;	9e-87	S	GO:0016020.membrane;GO:0016310.phosphorylation;GO:0005524.ATP binding;GO:0055114.oxidation-reduction process;GO:0004713.protein tyrosine kinase activity;GO:0000166.nucleotide binding;GO:0004672.protein kinase activity;GO:0016021.integral to membrane;GO:0005576.extracellular region;GO:0005886.plasma membrane;GO:0016491.oxidoreductase activity;GO:0032440.2-alkenal reductase [NAD(P)] activity;GO:001…	-	-	-
	ath-miR319c	22	up	143.096	312.671	1.12766	0.000576956	comp118949_c0_seq4	up	1.83	4.63	1.33917	Cleavage	-	-	3007	-	-	gnl|CDD|206138 pfam13968. DUF4220. Domain of unknown function (DUF4220). This family is found in plants and is often associated with DUF294. pfam04578.	5e-106	tr|B9SS00|B9SS00_RICCO Putative uncharacterized protein OS=Ricinus communis GN=RCOM_0519540 PE=4 SV=1	0	ref|XP_002528769.1| conserved hypothetical protein [Ricinus communis] gb|EEF33591.1| conserved hypothetical protein [Ricinus communis]	0	lcl|B9SS00_RICCO/51-449 PF13968.1;DUF4220;	3e-125	-	-	-	-	-
	ath-miR319c	23	up	143.096	312.671	1.12766	0.000576956	comp123457_c0_seq5	up	3.39	6.83	1.0106	Cleavage	Transcription factor TCP2	TCP2	2517	sp|Q93V43|TCP2_ARATH Transcription factor TCP2 OS=Arabidopsis thaliana GN=TCP2 PE=2 SV=1	6e-36	gnl|CDD|178653 PLN03106. TCP2. Protein TCP2; Provisional.	6e-161	tr|F6HLT7|F6HLT7_VITVI Putative uncharacterized protein OS=Vitis vinifera GN=VIT_10s0003g03910 PE=4 SV=1	6e-145	ref|XP_002271548.1| PREDICTED: transcription factor TCP2-like [Vitis vinifera]	6e-145	lcl|B9S0X3_RICCO/88-251 PF03634.8;TCP;	3e-52	-	-	-	-	-
	gma-miR319g	24	up	140.046	290.383	1.05205	0.0016248	comp118949_c0_seq4	up	1.83	4.63	1.33917	Cleavage	-	-	3007	-	-	gnl|CDD|206138 pfam13968. DUF4220. Domain of unknown function (DUF4220). This family is found in plants and is often associated with DUF294. pfam04578.	5e-106	tr|B9SS00|B9SS00_RICCO Putative uncharacterized protein OS=Ricinus communis GN=RCOM_0519540 PE=4 SV=1	0	ref|XP_002528769.1| conserved hypothetical protein [Ricinus communis] gb|EEF33591.1| conserved hypothetical protein [Ricinus communis]	0	lcl|B9SS00_RICCO/51-449 PF13968.1;DUF4220;	3e-125	-	-	-	-	-
	gma-miR319g	25	up	140.046	290.383	1.05205	0.0016248	comp123457_c0_seq5	up	3.39	6.83	1.0106	Cleavage	Transcription factor TCP2	TCP2	2517	sp|Q93V43|TCP2_ARATH Transcription factor TCP2 OS=Arabidopsis thaliana GN=TCP2 PE=2 SV=1	6e-36	gnl|CDD|178653 PLN03106. TCP2. Protein TCP2; Provisional.	6e-161	tr|F6HLT7|F6HLT7_VITVI Putative uncharacterized protein OS=Vitis vinifera GN=VIT_10s0003g03910 PE=4 SV=1	6e-145	ref|XP_002271548.1| PREDICTED: transcription factor TCP2-like [Vitis vinifera]	6e-145	lcl|B9S0X3_RICCO/88-251 PF03634.8;TCP;	3e-52	-	-	-	-	-
	vvi-miR3630-3p	26	up	9.15002	82.7846	3.17752	0.00177502	comp98592_c0_seq1	up	0.54	1.42	1.39486	Cleavage	-	-	666	-	-	-	-	tr|B4FJ35|B4FJ35_MAIZE Putative uncharacterized protein OS=Zea mays PE=2 SV=1	2e-28	-	-	lcl|B4FJ35_MAIZE/127-158 PB149571; Pfam-B_149571;	3e-08	-	-	-	-	-
	vvi-miR3630-3p	27	up	9.15002	82.7846	3.17752	0.00177502	comp116067_c2_seq1	up	0.09	0.23	1.35364	Cleavage	-	-	1044	-	-	-	-	tr|F6HRY1|F6HRY1_VITVI Putative uncharacterized protein OS=Vitis vinifera GN=VIT_00s0871g00010 PE=4 SV=1	2e-30	ref|XP_002268955.1| PREDICTED: uncharacterized protein LOC100242965 [Vitis vinifera]	2e-30	lcl|A5AM73_VITVI/3-153 PF14244.1;UBN2_3;	4e-30	-	GO:0046872.metal ion binding;GO:0008270.zinc ion binding;GO:0003676.nucleic acid binding;	-	-	-
	vvi-miR3630-3p	28	up	9.15002	82.7846	3.17752	0.00177502	comp93140_c0_seq1	up	3.51	9.79	1.47984	Cleavage	PRA1 family protein F3	PRA1F3	1160	sp|Q9LIC6|PR1F3_ARATH PRA1 family protein F3 OS=Arabidopsis thaliana GN=PRA1F3 PE=1 SV=1	1e-53	gnl|CDD|190565 pfam03208. PRA1. PRA1 family protein. This family includes the PRA1 (Prenylated rab acceptor) protein which is a Rab guanine dissociation inhibitor (GDI) displacement factor. This family also includes the glutamate transporter EAAC1 interacting protein GTRAP3-18.	2e-42	tr|C6T2N0|C6T2N0_SOYBN Putative uncharacterized protein OS=Glycine max PE=2 SV=1	4e-61	ref|NP_001235529.1| uncharacterized protein LOC100526887 [Glycine max] gb|ACU15896.1| unknown [Glycine max]	3e-61	lcl|C6T2N0_SOYBN/26-177 PF03208.14;PRA1;	1e-47	U	-	-	-	-
	vvi-miR3630-3p	29	up	9.15002	82.7846	3.17752	0.00177502	comp68471_c0_seq1	up	0.01	0.21	4.39232	Translation	Transcription factor GTE4	GTE4	379	sp|Q9LNC4|GTE4_ARATH Transcription factor GTE4 OS=Arabidopsis thaliana GN=GTE4 PE=2 SV=1	3e-19	-	-	tr|F6H1Y0|F6H1Y0_VITVI Putative uncharacterized protein OS=Vitis vinifera GN=VIT_19s0014g01650 PE=4 SV=1	2e-27	ref|XP_002283002.1| PREDICTED: transcription factor GTE4-like [Vitis vinifera]	2e-27	-	-	-	GO:0004402.histone acetyltransferase activity;GO:0016740.transferase activity;GO:0016573.histone acetylation;	-	-	-
	pab-miR3711	30	up	192.15	573.124	1.57661	4.76375e-09	comp108455_c1_seq3	up	1.21	3.53	1.54466	Cleavage	-	-	2402	sp|Q9LMR5|FK126_ARATH F-box/kelch-repeat protein At1g15670 OS=Arabidopsis thaliana GN=At1g15670 PE=2 SV=1	2e-44	gnl|CDD|201739 pfam01344. Kelch_1. Kelch motif. The kelch motif was initially discovered in Kelch. In this protein there are six copies of the motif. It has been shown that the Drosophila ring canal kelch protein is related to Galactose Oxidase. for which a structure has been solved. The kelch motif forms a beta sheet. Several of these sheets associate to form a beta propeller structure as found …	3e-07	tr|B9GLG5|B9GLG5_POPTR Predicted protein OS=Populus trichocarpa GN=POPTRDRAFT_547623 PE=4 SV=1	9e-145	ref|XP_002297641.1| predicted protein [Populus trichocarpa] gb|EEE82446.1| predicted protein [Populus trichocarpa]	9e-145	lcl|B9GLG5_POPTR/114-158 PF01344.20;Kelch_1;	3e-17	-	-	-	-	-
	ath-miR396a	31	up	2459.47	11650.1	2.24392	0	comp114268_c0_seq1	up	0.65	1.58	1.28141	Cleavage	-	C3H	1965	-	-	gnl|CDD|192171 pfam08879. WRC. WRC. The WRC domain. named after the conserved Trp-Arg-Cys motif. contains two distinctive features: a putative nuclear localisation signal and a zinc-finger motif (C3H). It is suggested that the WRC domain functions in DNA binding.	1e-18	tr|A5BB67|A5BB67_VITVI Putative uncharacterized protein OS=Vitis vinifera GN=VITISV_011426 PE=4 SV=1	5e-67	-	-	lcl|C6SZM5_SOYBN/84-129 PF08879.5;WRC;	4e-20	-	GO:0005634.nucleus;GO:0005524.ATP binding;GO:0006355.regulation of transcription. DNA-dependent;GO:0016818.hydrolase activity. acting on acid anhydrides. in phosphorus-containing anhydrides;	-	-	-
	ath-miR396a	32	up	2459.47	11650.1	2.24392	0	comp117127_c0_seq1	up	1.79	3.81	1.08983	Translation	-	-	2513	-	-	gnl|CDD|29239 cd01466. vWA_C3HC4_type. VWA C3HC4-type: Von Willebrand factor type A (vWA) domain was originally found in the blood coagulation protein von Willebrand factor (vWF). Typically. the vWA domain is made up of approximately 200 amino acid residues folded into a classic a/b para-rossmann type of fold. The vWA domain. since its discovery. has drawn great interest because of its widespread…	2e-53	tr|B9R6Q1|B9R6Q1_RICCO Protein binding protein. putative OS=Ricinus communis GN=RCOM_1583660 PE=4 SV=1	0	ref|XP_002509994.1| protein binding protein. putative [Ricinus communis] gb|EEF52181.1| protein binding protein. putative [Ricinus communis]	0	lcl|B9R6Q1_RICCO/359-543 PF13519.1;VWA_2;	1e-104	-	GO:0046872.metal ion binding;GO:0005622.intracellular;GO:0008270.zinc ion binding;	-	-	-
	ath-miR396a	33	up	2459.47	11650.1	2.24392	0	comp55550_c0_seq1	up	3.39	9.93	1.55051	Cleavage	-	-	921	-	-	-	-	tr|B9S1G2|B9S1G2_RICCO Putative uncharacterized protein OS=Ricinus communis GN=RCOM_0864910 PE=4 SV=1	3e-46	ref|XP_002519827.1| conserved hypothetical protein [Ricinus communis] gb|EEF42431.1| conserved hypothetical protein [Ricinus communis]	3e-46	lcl|B9S1G2_RICCO/33-122 PB034902; Pfam-B_34902;	1e-33	-	-	-	-	-
	ath-miR396a	34	up	2459.47	11650.1	2.24392	0	comp107855_c0_seq11	up	0.75	1.78	1.24691	Cleavage	-	C3H	1545	-	-	gnl|CDD|192171 pfam08879. WRC. WRC. The WRC domain. named after the conserved Trp-Arg-Cys motif. contains two distinctive features: a putative nuclear localisation signal and a zinc-finger motif (C3H). It is suggested that the WRC domain functions in DNA binding.	1e-21	tr|F6HUK8|F6HUK8_VITVI Putative uncharacterized protein OS=Vitis vinifera GN=VIT_02s0025g04910 PE=4 SV=1	3e-53	-	-	lcl|D7TWB9_VITVI/110-155 PF08879.5;WRC;	2e-23	-	GO:0005634.nucleus;GO:0005524.ATP binding;GO:0006355.regulation of transcription. DNA-dependent;GO:0016818.hydrolase activity. acting on acid anhydrides. in phosphorus-containing anhydrides;	-	-	-
	ath-miR396a	35	up	2459.47	11650.1	2.24392	0	comp127587_c0_seq9	up	1.24	3.63	1.54963	Cleavage	Scarecrow-like transcription factor PAT1	PAT1	4779	sp|Q9LDL7|PAT1_ARATH Scarecrow-like transcription factor PAT1 OS=Arabidopsis thaliana GN=PAT1 PE=2 SV=1	0	gnl|CDD|202673 pfam03514. GRAS. GRAS family transcription factor. Sequence analysis of the products of the GRAS (GAI. RGA. SCR) gene family indicates that they share a variable amino-terminus and a highly conserved carboxyl-terminus that contains five recognisable motifs. Proteins in the GRAS family are transcription factors that seem to be involved in development and other processes. Mutation of…	1e-153	tr|F6HER6|F6HER6_VITVI Putative uncharacterized protein OS=Vitis vinifera GN=VIT_19s0090g01740 PE=4 SV=1	0	ref|XP_002274103.1| PREDICTED: scarecrow-like transcription factor PAT1-like [Vitis vinifera]	0	lcl|B9SST2_RICCO/168-538 PF03514.9;GRAS;	0	-	GO:0006355.regulation of transcription. DNA-dependent;GO:0006351.transcription. DNA-dependent;	-	-	-
	gma-miR396e	36	up	2319.17	11204.3	2.27238	0	comp55550_c0_seq1	up	3.39	9.93	1.55051	Cleavage	-	-	921	-	-	-	-	tr|B9S1G2|B9S1G2_RICCO Putative uncharacterized protein OS=Ricinus communis GN=RCOM_0864910 PE=4 SV=1	3e-46	ref|XP_002519827.1| conserved hypothetical protein [Ricinus communis] gb|EEF42431.1| conserved hypothetical protein [Ricinus communis]	3e-46	lcl|B9S1G2_RICCO/33-122 PB034902; Pfam-B_34902;	1e-33	-	-	-	-	-
	gma-miR396e	37	up	2319.17	11204.3	2.27238	0	comp107855_c0_seq11	up	0.75	1.78	1.24691	Cleavage	-	C3H	1545	-	-	gnl|CDD|192171 pfam08879. WRC. WRC. The WRC domain. named after the conserved Trp-Arg-Cys motif. contains two distinctive features: a putative nuclear localisation signal and a zinc-finger motif (C3H). It is suggested that the WRC domain functions in DNA binding.	1e-21	tr|F6HUK8|F6HUK8_VITVI Putative uncharacterized protein OS=Vitis vinifera GN=VIT_02s0025g04910 PE=4 SV=1	3e-53	-	-	lcl|D7TWB9_VITVI/110-155 PF08879.5;WRC;	2e-23	-	GO:0005634.nucleus;GO:0005524.ATP binding;GO:0006355.regulation of transcription. DNA-dependent;GO:0016818.hydrolase activity. acting on acid anhydrides. in phosphorus-containing anhydrides;	-	-	-
	ptc-miR396f	38	up	0.01	44.5763	12.1221	0.00814955	comp114268_c0_seq1	up	0.65	1.58	1.28141	Cleavage	-	C3H	1965	-	-	gnl|CDD|192171 pfam08879. WRC. WRC. The WRC domain. named after the conserved Trp-Arg-Cys motif. contains two distinctive features: a putative nuclear localisation signal and a zinc-finger motif (C3H). It is suggested that the WRC domain functions in DNA binding.	1e-18	tr|A5BB67|A5BB67_VITVI Putative uncharacterized protein OS=Vitis vinifera GN=VITISV_011426 PE=4 SV=1	5e-67	-	-	lcl|C6SZM5_SOYBN/84-129 PF08879.5;WRC;	4e-20	-	GO:0005634.nucleus;GO:0005524.ATP binding;GO:0006355.regulation of transcription. DNA-dependent;GO:0016818.hydrolase activity. acting on acid anhydrides. in phosphorus-containing anhydrides;	-	-	-
	ptc-miR396f	39	up	0.01	44.5763	12.1221	0.00814955	comp968469_c0_seq1	up	0.01	0.77	6.26679	Translation	Cytochrome P450 94A1	CYP94A1	360	sp|O81117|C94A1_VICSA Cytochrome P450 94A1 OS=Vicia sativa GN=CYP94A1 PE=2 SV=2	8e-23	gnl|CDD|178046 PLN02426. PLN02426. cytochrome P450. family 94. subfamily C protein.	7e-27	tr|B9GJT1|B9GJT1_POPTR Cytochrome P450 OS=Populus trichocarpa GN=CYP94B7 PE=3 SV=1	2e-34	ref|XP_002300103.1| cytochrome P450 [Populus trichocarpa] gb|EEE84908.1| cytochrome P450 [Populus trichocarpa]	2e-34	lcl|B9GJT1_POPTR/42-491 PF00067.17;p450;	3e-35	-	GO:0016020.membrane;GO:0009055.electron carrier activity;GO:0005783.endoplasmic reticulum;GO:0020037.heme binding;GO:0005506.iron ion binding;GO:0055114.oxidation-reduction process;GO:0016705.oxidoreductase activity. acting on paired donors. with incorporation or reduction of molecular oxygen;GO:0046872.metal ion binding;GO:0070330.aromatase activity;GO:0016021.integral to membrane;GO:0005789.end…	-	-	-
	ptc-miR396f	40	up	0.01	44.5763	12.1221	0.00814955	comp112772_c0_seq3	up	0.74	2.28	1.62344	Cleavage	Pentatricopeptide repeat-containing protein	-	3997	sp|Q9M316|PP292_ARATH Pentatricopeptide repeat-containing protein At3g61520. mitochondrial OS=Arabidopsis thaliana GN=At3g61520 PE=2 SV=1	0	-	-	tr|D7UCE3|D7UCE3_VITVI Putative uncharacterized protein OS=Vitis vinifera GN=VIT_15s0046g02180 PE=4 SV=1	0	ref|XP_002275491.1| PREDICTED: pentatricopeptide repeat-containing protein At3g61520. mitochondrial [Vitis vinifera] emb|CBI40408.3| unnamed protein product [Vitis vinifera]	0	lcl|D7UCE2_VITVI/166-226 PF03106.10;WRKY;	9e-27	-	GO:0005488.binding;	-	-	-
	ptc-miR396g-5p	41	up	54.9001	178.305	1.69947	0.00062827	comp114268_c0_seq1	up	0.65	1.58	1.28141	Cleavage	-	C3H	1965	-	-	gnl|CDD|192171 pfam08879. WRC. WRC. The WRC domain. named after the conserved Trp-Arg-Cys motif. contains two distinctive features: a putative nuclear localisation signal and a zinc-finger motif (C3H). It is suggested that the WRC domain functions in DNA binding.	1e-18	tr|A5BB67|A5BB67_VITVI Putative uncharacterized protein OS=Vitis vinifera GN=VITISV_011426 PE=4 SV=1	5e-67	-	-	lcl|C6SZM5_SOYBN/84-129 PF08879.5;WRC;	4e-20	-	GO:0005634.nucleus;GO:0005524.ATP binding;GO:0006355.regulation of transcription. DNA-dependent;GO:0016818.hydrolase activity. acting on acid anhydrides. in phosphorus-containing anhydrides;	-	-	-
	ptc-miR396g-5p	42	up	54.9001	178.305	1.69947	0.00062827	comp968469_c0_seq1	up	0.01	0.77	6.26679	Translation	-	CYP94A1	360	sp|O81117|C94A1_VICSA Cytochrome P450 94A1 OS=Vicia sativa GN=CYP94A1 PE=2 SV=2	8e-23	gnl|CDD|178046 PLN02426. PLN02426. cytochrome P450. family 94. subfamily C protein.	7e-27	tr|B9GJT1|B9GJT1_POPTR Cytochrome P450 OS=Populus trichocarpa GN=CYP94B7 PE=3 SV=1	2e-34	ref|XP_002300103.1| cytochrome P450 [Populus trichocarpa] gb|EEE84908.1| cytochrome P450 [Populus trichocarpa]	2e-34	lcl|B9GJT1_POPTR/42-491 PF00067.17;p450;	3e-35	-	GO:0016020.membrane;GO:0009055.electron carrier activity;GO:0005783.endoplasmic reticulum;GO:0020037.heme binding;GO:0005506.iron ion binding;GO:0055114.oxidation-reduction process;GO:0016705.oxidoreductase activity. acting on paired donors. with incorporation or reduction of molecular oxygen;GO:0046872.metal ion binding;GO:0070330.aromatase activity;GO:0016021.integral to membrane;GO:0005789.end…	-	-	-
	ptc-miR396g-5p	43	up	54.9001	178.305	1.69947	0.00062827	comp112772_c0_seq3	up	0.74	2.28	1.62344	Cleavage	Pentatricopeptide repeat-containing protein	-	3997	sp|Q9M316|PP292_ARATH Pentatricopeptide repeat-containing protein At3g61520. mitochondrial OS=Arabidopsis thaliana GN=At3g61520 PE=2 SV=1	0	-	-	tr|D7UCE3|D7UCE3_VITVI Putative uncharacterized protein OS=Vitis vinifera GN=VIT_15s0046g02180 PE=4 SV=1	0	ref|XP_002275491.1| PREDICTED: pentatricopeptide repeat-containing protein At3g61520. mitochondrial [Vitis vinifera] emb|CBI40408.3| unnamed protein product [Vitis vinifera]	0	lcl|D7UCE2_VITVI/166-226 PF03106.10;WRKY;	9e-27	-	GO:0005488.binding;	-	-	-
	gma-miR396h	44	up	38.6334	119.932	1.63429	0.00617616	comp119498_c0_seq4	up	0.18	1.01	2.48829	Cleavage	-	DUF604	2330	-	-	gnl|CDD|113417 pfam04646. DUF604. Protein of unknown function. DUF604. This family includes a conserved region found in several uncharacterized plant proteins.	3e-150	tr|B9RCG0|B9RCG0_RICCO Transferase. transferring glycosyl groups. putative OS=Ricinus communis GN=RCOM_1687920 PE=4 SV=1	0	ref|XP_002509844.1| transferase. transferring glycosyl groups. putative [Ricinus communis] gb|EEF51231.1| transferase. transferring glycosyl groups. putative [Ricinus communis]	0	lcl|Q2PF02_TRIPR/236-489 PF04646.7;DUF604;	6e-132	G	GO:0016740.transferase activity;	-	-	-
	gma-miR396h	45	up	38.6334	119.932	1.63429	0.00617616	comp118168_c0_seq5	up	0.09	1.25	3.79586	Cleavage	protein EARLY FLOWERING 3	ELF3	2484	sp|O82804|ELF3_ARATH Protein EARLY FLOWERING 3 OS=Arabidopsis thaliana GN=ELF3 PE=1 SV=1	2e-72	-	-	tr|B9RQ79|B9RQ79_RICCO Putative uncharacterized protein OS=Ricinus communis GN=RCOM_1486170 PE=4 SV=1	0	ref|XP_002515898.1| hypothetical protein RCOM_1486170 [Ricinus communis] gb|EEF46318.1| hypothetical protein RCOM_1486170 [Ricinus communis]	0	-	-	-	GO:0006396.RNA processing;GO:0003723.RNA binding;GO:0001510.RNA methylation;GO:0008173.RNA methyltransferase activity;	-	K12125	ko04712. Circadian rhythm - plant;
	ath-miR408	46	up	940.012	1966.45	1.06484	1.11022e-16	comp113285_c0_seq3	up	6.92	19.85	1.5203	Translation	hydroxymethylglutaryl-CoA reductase (NADPH)	HMG1	807	sp|O64966|HMDH1_GOSHI 3-hydroxy-3-methylglutaryl-coenzyme A reductase 1 OS=Gossypium hirsutum GN=HMG1 PE=3 SV=1	7e-109	-	-	tr|Q4PLI3|Q4PLI3_9ROSI 3-hydroxy-methylglutaryl coenzyme A reductase OS=Tilia miqueliana GN=HMGr PE=2 SV=1	2e-117	gb|AAY68034.1| 3-hydroxy-methylglutaryl coenzyme A reductase [Tilia miqueliana]	1e-117	lcl|Q0PWW8_LITCN/98-163 PF00368.13;HMG-CoA_red;	1e-16	I	GO:0016020.membrane;GO:0008299.isoprenoid biosynthetic process;GO:0005783.endoplasmic reticulum;GO:0016616.oxidoreductase activity. acting on the CH-OH group of donors. NAD or NADP as acceptor;GO:0015936.coenzyme A metabolic process;GO:0055114.oxidation-reduction process;GO:0042170.plastid membrane;GO:0050661.NADP binding;GO:0004420.hydroxymethylglutaryl-CoA reductase (NADPH) activity;GO:0016021.…	EC:1.1.1.34	K00021	ko00900. Terpenoid backbone biosynthesis;ko04976. Bile secretion;
	ath-miR408	47	up	940.012	1966.45	1.06484	1.11022e-16	comp91242_c0_seq1	up	3.5	8.35	1.25442	Cleavage	Basic blue protein	-	907	sp|P00303|BABL_CUCSA Basic blue protein OS=Cucumis sativus PE=1 SV=1	1e-42	gnl|CDD|202195 pfam02298. Cu_bind_like. Plastocyanin-like domain. This family represents a domain found in flowering plants related to the copper binding protein plastocyanin. Some members of this family may not bind copper due to the lack of key residues.	3e-32	tr|B9GEY2|B9GEY2_POPTR Predicted protein OS=Populus trichocarpa GN=POPTRDRAFT_815202 PE=4 SV=1	1e-53	ref|XP_002298184.1| predicted protein [Populus trichocarpa] gb|EEE82989.1| predicted protein [Populus trichocarpa]	9e-54	lcl|D7T037_VITVI/38-116 PF02298.12;Cu_bind_like;	1e-38	-	GO:0006810.transport;GO:0009055.electron carrier activity;GO:0046872.metal ion binding;GO:0022900.electron transport chain;GO:0005507.copper ion binding;	-	-	-
	ath-miR408	48	up	940.012	1966.45	1.06484	1.11022e-16	comp94095_c0_seq1	up	1.67	8.86	2.40746	Translation	Basic blue protein	-	654	sp|P00303|BABL_CUCSA Basic blue protein OS=Cucumis sativus PE=1 SV=1	1e-43	gnl|CDD|202195 pfam02298. Cu_bind_like. Plastocyanin-like domain. This family represents a domain found in flowering plants related to the copper binding protein plastocyanin. Some members of this family may not bind copper due to the lack of key residues.	7e-34	tr|B9GEY2|B9GEY2_POPTR Predicted protein OS=Populus trichocarpa GN=POPTRDRAFT_815202 PE=4 SV=1	2e-53	ref|XP_002298184.1| predicted protein [Populus trichocarpa] gb|EEE82989.1| predicted protein [Populus trichocarpa]	2e-53	lcl|C6SXK8_SOYBN/35-114 PF02298.12;Cu_bind_like;	2e-41	-	GO:0006810.transport;GO:0009055.electron carrier activity;GO:0046872.metal ion binding;GO:0022900.electron transport chain;GO:0005507.copper ion binding;	-	-	-
	gra-miR482	49	up	5764.51	13793.2	1.25869	0	comp63970_c0_seq1	up	0.1	0.34	1.76553	Translation	Pentatricopeptide repeat-containing protein	-	460	sp|Q9SN39|PP320_ARATH Pentatricopeptide repeat-containing protein At4g18750. chloroplastic OS=Arabidopsis thaliana GN=PCMP-H45 PE=2 SV=1	1e-73	gnl|CDD|178626 PLN03077. PLN03077. Protein ECB2; Provisional.	1e-58	tr|B2ZAR9|B2ZAR9_GOSRA Putative pentatricopeptide repeat protein (Fragment) OS=Gossypium raimondii PE=4 SV=1	1e-97	gb|ACD56635.1| putative pentatricopeptide repeat protein [Gossypium raimondii]	1e-97	lcl|B2ZAU5_GOSAR/670-795 PF14432.1;DYW_deaminase;	2e-21	-	GO:0005488.binding;	-	-	-
	ghr-miR482a	50	up	4934.91	10115.6	1.03549	0	comp124790_c0_seq2	up	0.8	1.65	1.04439	Translation	proteasome component ECM29	ECM29	4187	-	-	-	-	tr|B9GG71|B9GG71_POPTR Predicted protein OS=Populus trichocarpa GN=POPTRDRAFT_1068554 PE=4 SV=1	0	ref|XP_002299974.1| predicted protein [Populus trichocarpa] gb|EEE84779.1| predicted protein [Populus trichocarpa]	0	lcl|F1PYA6_CANFA/1134-1227 PF12755.2;Vac14_Fab1_bd;	5e-15	S	GO:0005488.binding;	-	K11886	-
	ghr-miR482a	51	up	4934.91	10115.6	1.03549	0	comp90162_c0_seq1	up	0.25	1.61	2.68706	Translation	-	-	562	-	-	-	-	tr|B9S3G5|B9S3G5_RICCO DNA binding protein. putative OS=Ricinus communis GN=RCOM_0734420 PE=4 SV=1	1e-18	ref|XP_002520534.1| DNA binding protein. putative [Ricinus communis] gb|EEF41947.1| DNA binding protein. putative [Ricinus communis]	1e-18	-	-	-	GO:0003677.DNA binding;GO:0006355.regulation of transcription. DNA-dependent;	-	-	-
	ghr-miR482a	52	up	4934.91	10115.6	1.03549	0	comp67161_c0_seq1	up	0.13	2.05	3.97904	Translation	kinesin family member 15	KIF15	752	-	-	-	-	tr|B9S764|B9S764_RICCO ATP binding protein. putative OS=Ricinus communis GN=RCOM_0773970 PE=3 SV=1	1e-48	ref|XP_002281738.2| PREDICTED: uncharacterized protein LOC100255624 [Vitis vinifera]	2e-49	-	-	ZS	GO:0007018.microtubule-based movement;GO:0005874.microtubule;GO:0005524.ATP binding;GO:0000166.nucleotide binding;GO:0003777.microtubule motor activity;	-	K10400	-
	ghr-miR482a	53	up	4934.91	10115.6	1.03549	0	comp118204_c0_seq1	up	0.4	0.98	1.29278	Cleavage	Putative disease resistance RPP13-like protein 1	RPPL1	4231	sp|Q9LRR4|R13L1_ARATH Putative disease resistance RPP13-like protein 1 OS=Arabidopsis thaliana GN=RPPL1 PE=2 SV=1	3e-155	gnl|CDD|201512 pfam00931. NB-ARC. NB-ARC domain.	7e-65	tr|B9GF28|B9GF28_POPTR Cc-nbs-lrr resistance protein OS=Populus trichocarpa GN=POPTRDRAFT_549271 PE=4 SV=1	0	ref|XP_002299919.1| cc-nbs-lrr resistance protein [Populus trichocarpa] gb|EEE84724.1| cc-nbs-lrr resistance protein [Populus trichocarpa]	0	lcl|D7UBR4_VITVI/616-901 PF00931.17;NB-ARC;	3e-109	TR	GO:0005524.ATP binding;GO:0000166.nucleotide binding;GO:0006952.defense response;GO:0006915.apoptotic process;	-	-	-
	vvi-miR828a	54	up	0.01	31.8402	11.6366	0.025345	comp100197_c0_seq2	up	0.11	0.73	2.73039	Translation	-	-	836	-	-	gnl|CDD|197869 smart00774. WRKY. DNA binding domain. The WRKY domain is a DNA binding domain found in one or two copies in a superfamily of plant transcription factors. These transcription factors are involved in the regulation of various physiological programs that are unique to plants. including pathogen defense. senescence and trichome development. The domain is a 60 amino acid region that is …	1e-27	tr|B9I8F0|B9I8F0_POPTR Predicted protein OS=Populus trichocarpa GN=POPTRDRAFT_571679 PE=4 SV=1	3e-40	ref|XP_002319879.1| predicted protein [Populus trichocarpa] gb|EEE95802.1| predicted protein [Populus trichocarpa]	3e-40	lcl|B9I8F0_POPTR/131-193 PF03106.10;WRKY;	3e-20	-	GO:0006355.regulation of transcription. DNA-dependent;GO:0043565.sequence-specific DNA binding;GO:0006351.transcription. DNA-dependent;GO:0003700.sequence-specific DNA binding transcription factor activity;	-	-	-
	vvi-miR828a	55	up	0.01	31.8402	11.6366	0.025345	comp88187_c0_seq1	up	0.63	2.04	1.69515	Cleavage	myb proto-oncogene protein. plant	MYBP	783	sp|Q9SEI0|WER_ARATH Transcription factor WER OS=Arabidopsis thaliana GN=WER PE=1 SV=1	8e-62	-	-	tr|D2KP37|D2KP37_GOSAR MYB transcription factor OS=Gossypium arboreum GN=MYB PE=4 SV=1	4e-125	gb|ADA69473.1| MYB transcription factor [Gossypium arboreum]	3e-125	lcl|Q84U50_9ASPA/17-90 PF13921.1;Myb_DNA-bind_6;	2e-28	-	GO:0005634.nucleus;GO:0003677.DNA binding;GO:0006355.regulation of transcription. DNA-dependent;GO:0006351.transcription. DNA-dependent;	-	K09422	-
	ath-miR858b	56	up	45.7501	178.305	1.9625	0.000205141	comp106172_c0_seq1	up	0.01	0.09	3.16993	Cleavage	myb proto-oncogene protein. plant	MYBP	1018	sp|Q7XBH4|MYB4_ORYSJ Myb-related protein Myb4 OS=Oryza sativa subsp. japonica GN=MYB4 PE=2 SV=2	1e-76	-	-	tr|B9GS15|B9GS15_POPTR Predicted protein OS=Populus trichocarpa GN=MYB220 PE=4 SV=1	2e-99	ref|XP_002302045.1| predicted protein [Populus trichocarpa] gb|EEE81318.1| predicted protein [Populus trichocarpa]	2e-99	lcl|B9HKG6_POPTR/17-78 PF13921.1;Myb_DNA-bind_6;	4e-31	K	GO:0005634.nucleus;GO:0003677.DNA binding;GO:0006355.regulation of transcription. DNA-dependent;GO:0006351.transcription. DNA-dependent;	-	K09422	-

## Sheet: C E miRNA-Targets 24h -101
	Additional file 10C. Earlistaple 7 negatively correlated miRNA-target pairs at 24 h (101)
	miRNA_ID	NO.	Up/Down	RPM E0	RPM E24	Log2(E24/E0)	Pvalue	Tagert_Gene	Up/Down	RPKM E0	RPKM E24	Log2(E24/E0)	Inhibition	Function	Name	Length	Swissprot_des	Swissprot_evalue	Cdd_des	Cdd_evalue	Trembl_des	Trembl_evalue	NR_des	NR_evalue	PFAM_des	PFAM_evalue	KOG	GO	EC	KO	Pathway
	bna-miR156a	1	down	368.848	119.989	-1.62012	2.17375e-06	comp94150_c0_seq1	up	2.01	4.26	1.08366	Cleavage	Squamosa promoter-binding-like protein	SPL5	666	sp|Q9S758|SPL5_ARATH Squamosa promoter-binding-like protein 5 OS=Arabidopsis thaliana GN=SPL5 PE=2 SV=1	2e-34	gnl|CDD|190527 pfam03110. SBP. SBP domain. SBP domains (for SQUAMOSA-pROMOTER BINDING PROTEIN) are found in plant proteins. It is a sequence specific DNA-binding domain. Members of family probably function as transcription factors involved in the control of early flower development. The domain contains 10 conserved cysteine and histidine residues that probably are zinc ligands.	2e-54	tr|Q5U8L4|Q5U8L4_GOSHI SBP transcription factor OS=Gossypium hirsutum PE=2 SV=1	1e-74	gb|AAV51939.1| SBP transcription factor [Gossypium hirsutum]	1e-74	lcl|Q5U8L4_GOSHI/41-119 PF03110.9;SBP;	9e-45	-	GO:0046872.metal ion binding;GO:0005634.nucleus;GO:0003677.DNA binding;GO:0006355.regulation of transcription. DNA-dependent;GO:0006351.transcription. DNA-dependent;	-	-	-
	osa-miR156f-3p	2	up	21.3501	122.716	2.52301	0.0150426	comp119246_c0_seq2	down	13.3	4.33	-1.61899	Translation	Protein of unknown function	DUF632	2402	-	-	gnl|CDD|191090 pfam04782. DUF632. Protein of unknown function (DUF632). This plant protein may be a leucine zipper. but there is no experimental evidence for this.	4e-111	tr|B9RCZ6|B9RCZ6_RICCO Putative uncharacterized protein OS=Ricinus communis GN=RCOM_1608270 PE=4 SV=1	0	ref|XP_002511585.1| conserved hypothetical protein [Ricinus communis] gb|EEF50254.1| conserved hypothetical protein [Ricinus communis]	0	lcl|B9RCZ6_RICCO/370-677 PF04782.7;DUF632;	2e-151	-	-	-	-	-
	gma-miR156q	3	down	1038.32	310.881	-1.73982	0	comp94150_c0_seq1	up	2.01	4.26	1.08366	Cleavage	Squamosa promoter-binding-like protein	SPL5	666	sp|Q9S758|SPL5_ARATH Squamosa promoter-binding-like protein 5 OS=Arabidopsis thaliana GN=SPL5 PE=2 SV=1	2e-34	gnl|CDD|190527 pfam03110. SBP. SBP domain. SBP domains (for SQUAMOSA-pROMOTER BINDING PROTEIN) are found in plant proteins. It is a sequence specific DNA-binding domain. Members of family probably function as transcription factors involved in the control of early flower development. The domain contains 10 conserved cysteine and histidine residues that probably are zinc ligands.	2e-54	tr|Q5U8L4|Q5U8L4_GOSHI SBP transcription factor OS=Gossypium hirsutum PE=2 SV=1	1e-74	gb|AAV51939.1| SBP transcription factor [Gossypium hirsutum]	1e-74	lcl|Q5U8L4_GOSHI/41-119 PF03110.9;SBP;	9e-45	-	GO:0046872.metal ion binding;GO:0005634.nucleus;GO:0003677.DNA binding;GO:0006355.regulation of transcription. DNA-dependent;GO:0006351.transcription. DNA-dependent;	-	-	-
	osa-miR159a.1	4	down	622.378	219.298	-1.5049	8.1089e-09	comp113040_c0_seq2	up	2.36	4.77	1.0152	Translation	SAM (Sterile Alpha Motif) domain	SAM	2848	-	-	gnl|CDD|188886 cd09487. SAM_superfamily. SAM (Sterile alpha motif ). SAM (Sterile Alpha Motif) domain is a module consisting of approximately 70 amino acids. This domain is found in the Fungi/Metazoa group and in a restricted number of bacteria. Proteins with SAM domains are represented by a wide variety of domain architectures and have different intracellular localization. including nucleus. cyt…	3e-06	tr|B9RVM3|B9RVM3_RICCO Putative uncharacterized protein OS=Ricinus communis GN=RCOM_0965010 PE=4 SV=1	3e-25	ref|XP_002517792.1| conserved hypothetical protein [Ricinus communis] gb|EEF44599.1| conserved hypothetical protein [Ricinus communis]	3e-25	lcl|B9RVM3_RICCO/1-41 PB013990; Pfam-B_13990;	4e-19	-	-	-	-	-
	osa-miR159a.1	5	down	622.378	219.298	-1.5049	8.1089e-09	comp121827_c0_seq6	up	0.1	0.52	2.37851	Cleavage	Serine/threonine-protein kinase PBS1	SRF8	3321	sp|Q6R2J8|SRF8_ARATH Protein STRUBBELIG-RECEPTOR FAMILY 8 OS=Arabidopsis thaliana GN=SRF8 PE=2 SV=1	0	-	-	tr|B9RXF7|B9RXF7_RICCO Serine/threonine-protein kinase PBS1. putative OS=Ricinus communis GN=RCOM_0903440 PE=4 SV=1	0	ref|XP_002518426.1| Serine/threonine-protein kinase PBS1. putative [Ricinus communis] gb|EEF43813.1| Serine/threonine-protein kinase PBS1. putative [Ricinus communis]	0	lcl|D7TR68_VITVI/421-696 PF00069.20;Pkinase;	1e-136	-	GO:0016020.membrane;GO:0016310.phosphorylation;GO:0005524.ATP binding;GO:0016301.kinase activity;GO:0006468.protein phosphorylation;GO:0004703.G-protein coupled receptor kinase activity;GO:0004672.protein kinase activity;GO:0016021.integral to membrane;GO:0016740.transferase activity;GO:0016772.transferase activity. transferring phosphorus-containing groups;	-	-	-
	ath-miR159c	6	down	573.577	132.942	-2.10919	1.53433e-13	comp3973_c0_seq1	up	0.09	0.4	2.152	Translation	L-type lectin-domain containing receptor kinase	LECRK42	1064	sp|Q9M345|LRK42_ARATH L-type lectin-domain containing receptor kinase IV.2 OS=Arabidopsis thaliana GN=LECRK42 PE=2 SV=1	1e-97	-	-	tr|A5C677|A5C677_VITVI Putative uncharacterized protein OS=Vitis vinifera GN=VITISV_016437 PE=3 SV=1	4e-139	emb|CAN83975.1| hypothetical protein VITISV_016437 [Vitis vinifera]	4e-139	lcl|A5C677_VITVI/343-569 PF00069.20;Pkinase;	9e-82	-	GO:0016310.phosphorylation;GO:0005524.ATP binding;GO:0016301.kinase activity;GO:0005529.carbohydrate binding;GO:0006468.protein phosphorylation;GO:0005488.binding;GO:0004674.protein serine/threonine kinase activity;GO:0004693.cyclin-dependent protein kinase activity;GO:0000166.nucleotide binding;GO:0004672.protein kinase activity;GO:0016740.transferase activity;GO:0007049.cell cycle;GO:0016772.tr…	-	-	-
	ath-miR164a	7	up	82.3502	190.892	1.21291	0.042161	comp81541_c0_seq1	down	0.48	0.08	-2.58496	Cleavage	NAC domain-containing protein	NAC098	792	sp|O04017|NAC98_ARATH Protein CUP-SHAPED COTYLEDON 2 OS=Arabidopsis thaliana GN=NAC098 PE=1 SV=1	2e-17	-	-	tr|B9SZB0|B9SZB0_RICCO Transcription factor. putative OS=Ricinus communis GN=RCOM_0124680 PE=4 SV=1	8e-47	ref|XP_002531329.1| transcription factor. putative [Ricinus communis] gb|EEF31052.1| transcription factor. putative [Ricinus communis]	7e-47	-	-	-	GO:0003677.DNA binding;GO:0006355.regulation of transcription. DNA-dependent;	-	-	-
	ath-miR164a	8	up	82.3502	190.892	1.21291	0.042161	comp103810_c0_seq1	down	62.66	11.25	-2.47762	Cleavage	Protein of unknown function	DUF3411	1771	-	-	gnl|CDD|192866 pfam11891. DUF3411. Domain of unknown function (DUF3411). This presumed domain is functionally uncharacterized. This domain is found in eukaryotes. This domain is typically between 168 to 186 amino acids in length. This domain has a conserved RYQ sequence motif.	6e-58	tr|B9RVJ6|B9RVJ6_RICCO Putative uncharacterized protein OS=Ricinus communis GN=RCOM_0963530 PE=4 SV=1	1e-153	ref|XP_002517765.1| conserved hypothetical protein [Ricinus communis] gb|EEF44572.1| conserved hypothetical protein [Ricinus communis]	1e-153	lcl|B9RVJ6_RICCO/161-340 PF11891.3;DUF3411;	4e-82	-	-	-	-	-
	ath-miR164a	9	up	82.3502	190.892	1.21291	0.042161	comp113701_c0_seq1	down	197.27	80.39	-1.29508	Cleavage	glucose-6-phosphate 1-dehydrogenase	G6PD4	3611	sp|Q93ZW0|G6PD4_ARATH Glucose-6-phosphate 1-dehydrogenase 4. chloroplastic OS=Arabidopsis thaliana GN=At1g09420 PE=2 SV=1	0	gnl|CDD|178246 PLN02640. PLN02640. glucose-6-phosphate 1-dehydrogenase.	0	tr|D7UA79|D7UA79_VITVI Glucose-6-phosphate 1-dehydrogenase OS=Vitis vinifera GN=VIT_14s0060g00640 PE=3 SV=1	0	ref|XP_002276987.2| PREDICTED: glucose-6-phosphate 1-dehydrogenase 4. chloroplastic-like [Vitis vinifera] emb|CBI39643.3| unnamed protein product [Vitis vinifera]	0	lcl|B9RFN8_RICCO/306-594 PF02781.11;G6PD_C;	2e-171	G	GO:0006006.glucose metabolic process;GO:0055114.oxidation-reduction process;GO:0005488.binding;GO:0004345.glucose-6-phosphate dehydrogenase activity;GO:0050661.NADP binding;GO:0005975.carbohydrate metabolic process;GO:0009536.plastid;GO:0016491.oxidoreductase activity;GO:0009507.chloroplast;	EC:1.1.1.49	K00036	ko00030. Pentose phosphate pathway;ko00480. Glutathione metabolism;
	ptc-miR164f	10	down	15.25	0.01	-10.5746	0.0253462	comp688557_c0_seq1	up	0.41	1.13	1.46263	Cleavage	NAC domain-containing protein	NAC100	459	sp|Q9FLJ2|NC100_ARATH NAC domain-containing protein 100 OS=Arabidopsis thaliana GN=NAC100 PE=2 SV=1	5e-26	-	-	tr|B9IDX4|B9IDX4_POPTR NAC domain protein. IPR003441 OS=Populus trichocarpa GN=NAC021 PE=4 SV=1	4e-57	ref|XP_002321447.1| NAC domain protein. IPR003441 [Populus trichocarpa] gb|EEF05574.1| NAC domain protein. IPR003441 [Populus trichocarpa]	4e-57	-	-	-	GO:0003677.DNA binding;GO:0006355.regulation of transcription. DNA-dependent;	-	-	-
	ptc-miR164f	11	down	15.25	0.01	-10.5746	0.0253462	comp64025_c0_seq2	up	0.18	0.81	2.16993	Cleavage	4-coumarate--CoA ligase-like 5	4CLL5	391	sp|Q7F1X5|4CLL5_ORYSJ 4-coumarate--CoA ligase-like 5 OS=Oryza sativa subsp. japonica GN=4CLL5 PE=2 SV=1	1e-13	-	-	tr|F6GST0|F6GST0_VITVI Putative uncharacterized protein OS=Vitis vinifera GN=VIT_17s0000g01790 PE=4 SV=1	9e-14	-	-	-	-	-	GO:0008152.metabolic process;GO:0003824.catalytic activity;	-	-	-
	ptc-miR164f	12	down	15.25	0.01	-10.5746	0.0253462	comp93417_c0_seq1	up	0.05	2.05	5.35755	Cleavage	Sugar transporter		580	-	-	-	-	tr|B9RKN2|B9RKN2_RICCO Sugar transporter. putative OS=Ricinus communis GN=RCOM_1052190 PE=3 SV=1	7e-32	ref|XP_002514276.1| sugar transporter. putative [Ricinus communis] gb|EEF48230.1| sugar transporter. putative [Ricinus communis]	6e-32	-	-	-	GO:0032440.2-alkenal reductase [NAD(P)] activity;GO:0016020.membrane;GO:0006810.transport;GO:0055085.transmembrane transport;GO:0055114.oxidation-reduction process;GO:0008643.carbohydrate transport;GO:0016021.integral to membrane;GO:0005215.transporter activity;GO:0016491.oxidoreductase activity;GO:0022857.transmembrane transporter activity;GO:0022891.substrate-specific transmembrane transporter …	-	-	-
	ptc-miR164f	13	down	15.25	0.01	-10.5746	0.0253462	comp106528_c0_seq1	up	0.07	8.72	6.96083	Cleavage	NAC domain-containing protein	NAC021	1365	sp|Q84TE6|NAC22_ARATH NAC domain-containing protein 21/22 OS=Arabidopsis thaliana GN=NAC021 PE=1 SV=2	1e-99	gnl|CDD|202220 pfam02365. NAM. No apical meristem (NAM) protein. This is a family of no apical meristem (NAM) proteins these are plant development proteins. Mutations in NAM result in the failure to develop a shoot apical meristem in petunia embryos. NAM is indicated as having a role in determining positions of meristems and primordial. One member of this family NAP (NAC-like. activated by AP3/PI…	7e-69	tr|B9HH13|B9HH13_POPTR NAC domain protein. IPR003441 OS=Populus trichocarpa GN=NAC070 PE=4 SV=1	1e-113	ref|XP_002310688.1| NAC domain protein. IPR003441 [Populus trichocarpa] gb|EEE91138.1| NAC domain protein. IPR003441 [Populus trichocarpa]	1e-113	lcl|B9HH13_POPTR/11-135 PF02365.10;NAM;	1e-70	-	GO:0003677.DNA binding;GO:0006355.regulation of transcription. DNA-dependent;	-	-	-
	osa-miR166d-5p	14	down	3579.18	790.837	-2.17818	0	comp116598_c0_seq5	up	1.16	2.43	1.06683	Cleavage	Predicted protein	CPRF2	2531	sp|Q99090|CPRF2_PETCR Light-inducible protein CPRF2 OS=Petroselinum crispum GN=CPRF2 PE=2 SV=2	3e-34	gnl|CDD|193052 pfam12498. bZIP_C. Basic leucine-zipper C terminal. This family of proteins is found in eukaryotes. Proteins in this family are typically between 174 and 411 amino acids in length. The family is found in association with pfam00170. There is a conserved KVK sequence motif. There is a single completely conserved residue K that may be functionally important. Various bZIP proteins have…	7e-11	tr|A9PFC5|A9PFC5_POPTR Putative uncharacterized protein OS=Populus trichocarpa PE=2 SV=1	1e-48	gb|ABK95078.1| unknown [Populus trichocarpa]	1e-48	lcl|B9GS79_POPTR/74-211 PF12498.3;bZIP_C;	3e-10	-	GO:0005634.nucleus;GO:0003677.DNA binding;GO:0006355.regulation of transcription. DNA-dependent;GO:0043565.sequence-specific DNA binding;GO:0006351.transcription. DNA-dependent;GO:0003700.sequence-specific DNA binding transcription factor activity;GO:0046983.protein dimerization activity;	-	-	-
	osa-miR166d-5p	15	down	3579.18	790.837	-2.17818	0	comp108986_c0_seq1	up	2.48	5.7	1.20062	Translation	Myb/SANT-like DNA-binding domain	PIF-like orf1	1519	-	-	gnl|CDD|193252 pfam12776. Myb_DNA-bind_3. Myb/SANT-like DNA-binding domain. This presumed domain appears to be related to other Myb/SANT like DNA binding domains. In particular pfam10545 seems most related. This family is greatly expanded in plants and appears in several proteins annotated as transposon proteins.	1e-16	tr|Q1WIR9|Q1WIR9_DAUCA PIF-like orf1 OS=Daucus carota PE=4 SV=1	2e-30	gb|ABB83643.1| PIF-like orf1 [Daucus carota]	2e-30	lcl|Q1WIR9_DAUCA/46-141 PF12776.2;Myb_DNA-bind_3;	3e-17	-	-	-	-	-
	bdi-miR166e	16	down	4563.45	1837.94	-1.31203	0	comp120235_c0_seq1	up	0.98	2.85	1.54011	Cleavage	Xaa-Pro dipeptidase	PEPD	1775	sp|P12955|PEPD_HUMAN Xaa-Pro dipeptidase OS=Homo sapiens GN=PEPD PE=1 SV=3	3e-180	gnl|CDD|29972 cd01087. Prolidase. Prolidase. E.C. 3.4.13.9. Also known as Xaa-Pro dipeptidase. X-Pro dipeptidase. proline dipeptidase.. imidodipeptidase. peptidase D. gamma-peptidase. Catalyses hydrolysis of Xaa-Pro dipeptides; also acts on aminoacyl-hydroxyproline analogs. No action on Pro-Pro..	2e-105	tr|F6HGR9|F6HGR9_VITVI Putative uncharacterized protein OS=Vitis vinifera GN=VIT_11s0016g02540 PE=3 SV=1	0	ref|XP_002282779.2| PREDICTED: xaa-Pro dipeptidase-like [Vitis vinifera] emb|CBI27943.3| unnamed protein product [Vitis vinifera]	0	lcl|D7MCL1_ARALL/191-457 PF00557.19;Peptidase_M24;	7e-165	R	GO:0008233.peptidase activity;GO:0008235.metalloexopeptidase activity;GO:0046872.metal ion binding;GO:0008237.metallopeptidase activity;GO:0004177.aminopeptidase activity;GO:0016787.hydrolase activity;GO:0006508.proteolysis;GO:0009987.cellular process;GO:0030574.collagen catabolic process;GO:0030145.manganese ion binding;GO:0016805.dipeptidase activity;	EC:3.4.13.9	K14213	-
	aly-miR166g-5p	17	down	4904.41	1363.51	-1.84675	0	comp108986_c0_seq1	up	2.48	5.7	1.20062	Translation	Myb/SANT-like DNA-binding domain	PIF-like orf1	1519	-	-	gnl|CDD|193252 pfam12776. Myb_DNA-bind_3. Myb/SANT-like DNA-binding domain. This presumed domain appears to be related to other Myb/SANT like DNA binding domains. In particular pfam10545 seems most related. This family is greatly expanded in plants and appears in several proteins annotated as transposon proteins.	1e-16	tr|Q1WIR9|Q1WIR9_DAUCA PIF-like orf1 OS=Daucus carota PE=4 SV=1	2e-30	gb|ABB83643.1| PIF-like orf1 [Daucus carota]	2e-30	lcl|Q1WIR9_DAUCA/46-141 PF12776.2;Myb_DNA-bind_3;	3e-17	-	-	-	-	-
	aly-miR166g-5p	18	down	4904.41	1363.51	-1.84675	0	comp107829_c0_seq1	up	0.05	0.29	2.53605	Cleavage	LRR receptor-like serine/threonine-protein kinase	RPK2	1310	sp|Q9S7I6|RPK2_ARATH LRR receptor-like serine/threonine-protein kinase RPK2 OS=Arabidopsis thaliana GN=RPK2 PE=1 SV=1	1e-146	-	-	tr|A5ATJ4|A5ATJ4_VITVI Putative uncharacterized protein OS=Vitis vinifera GN=VITISV_040167 PE=3 SV=1	2e-165	emb|CAN67126.1| hypothetical protein VITISV_040167 [Vitis vinifera]	2e-165	lcl|B9SNP8_RICCO/862-1131 PF00069.20;Pkinase;	1e-149	T	GO:0032440.2-alkenal reductase [NAD(P)] activity;GO:0016020.membrane;GO:0016310.phosphorylation;GO:0005524.ATP binding;GO:0016301.kinase activity;GO:0004872.receptor activity;GO:0006468.protein phosphorylation;GO:0055114.oxidation-reduction process;GO:0004674.protein serine/threonine kinase activity;GO:0000166.nucleotide binding;GO:0004672.protein kinase activity;GO:0016021.integral to membrane;G…	-	-	-
	aly-miR166g-5p	19	down	4904.41	1363.51	-1.84675	0	comp911121_c0_seq1	up	0.01	0.41	5.35755	Cleavage	LRR receptor-like serine/threonine-protein kinase	RPK	345	sp|C0LGP4|Y3475_ARATH Probable LRR receptor-like serine/threonine-protein kinase At3g47570 OS=Arabidopsis thaliana GN=At3g47570 PE=1 SV=1	2e-32	-	-	tr|B9SZK5|B9SZK5_RICCO Receptor-kinase. putative OS=Ricinus communis GN=RCOM_0066150 PE=3 SV=1	6e-42	ref|XP_002531424.1| receptor-kinase. putative [Ricinus communis] gb|EEF30966.1| receptor-kinase. putative [Ricinus communis]	5e-42	lcl|B9SZK5_RICCO/702-1002 PF07714.12;Pkinase_Tyr;	3e-45	T	GO:0016020.membrane;GO:0016310.phosphorylation;GO:0005524.ATP binding;GO:0055114.oxidation-reduction process;GO:0000166.nucleotide binding;GO:0004672.protein kinase activity;GO:0016021.integral to membrane;GO:0004714.transmembrane receptor protein tyrosine kinase activity;GO:0016491.oxidoreductase activity;GO:0032440.2-alkenal reductase [NAD(P)] activity;GO:0016301.kinase activity;GO:0004872.rece…	-	-	-
	bna-miR167a	21	up	167.735	538.587	1.683	2.84731e-05	comp41805_c0_seq1	down	0.96	0.35	-1.45568	Translation	ATP-binding cassette. subfamily B (MDR/TAP). member 1	ABCB15	1963	sp|Q9LHD1|AB15B_ARATH ABC transporter B family member 15 OS=Arabidopsis thaliana GN=ABCB15 PE=1 SV=1	0	gnl|CDD|31327 COG1132. MdlB. ABC-type multidrug transport system. ATPase and permease components [Defense mechanisms].	5e-139	tr|F2YGT1|F2YGT1_HEVBR Multidrug/pheromone exporter protein OS=Hevea brasiliensis PE=2 SV=1	0	gb|ADZ48235.1| multidrug/pheromone exporter protein [Hevea brasiliensis]	0	lcl|B9IJP4_POPTR/680-954 PF00664.18;ABC_membrane;	2e-134	QU	GO:0006810.transport;GO:0055085.transmembrane transport;GO:0005524.ATP binding;GO:0042626.ATPase activity. coupled to transmembrane movement of substances;GO:0016787.hydrolase activity;GO:0000166.nucleotide binding;GO:0006200.ATP catabolic process;GO:0016021.integral to membrane;GO:0017111.nucleoside-triphosphatase activity;GO:0008559.xenobiotic-transporting ATPase activity;GO:0016887.ATPase acti…	-	K05658	ko02010. ABC transporters;ko04976. Bile secretion;
	ath-miR167a	20	up	271.435	974.911	1.84466	3.16673e-09	comp41805_c0_seq1	down	0.96	0.35	-1.45568	Translation	ATP-binding cassette. subfamily B (MDR/TAP). member 1	ABCB15	1963	sp|Q9LHD1|AB15B_ARATH ABC transporter B family member 15 OS=Arabidopsis thaliana GN=ABCB15 PE=1 SV=1	0	gnl|CDD|31327 COG1132. MdlB. ABC-type multidrug transport system. ATPase and permease components [Defense mechanisms].	5e-139	tr|F2YGT1|F2YGT1_HEVBR Multidrug/pheromone exporter protein OS=Hevea brasiliensis PE=2 SV=1	0	gb|ADZ48235.1| multidrug/pheromone exporter protein [Hevea brasiliensis]	0	lcl|B9IJP4_POPTR/680-954 PF00664.18;ABC_membrane;	2e-134	QU	GO:0006810.transport;GO:0055085.transmembrane transport;GO:0005524.ATP binding;GO:0042626.ATPase activity. coupled to transmembrane movement of substances;GO:0016787.hydrolase activity;GO:0000166.nucleotide binding;GO:0006200.ATP catabolic process;GO:0016021.integral to membrane;GO:0017111.nucleoside-triphosphatase activity;GO:0008559.xenobiotic-transporting ATPase activity;GO:0016887.ATPase acti…	-	K05658	ko02010. ABC transporters;ko04976. Bile secretion;
	vvi-miR167c	22	up	6071.03	17657.5	1.54027	0	comp41805_c0_seq1	down	0.96	0.35	-1.45568	Translation	ATP-binding cassette. subfamily B (MDR/TAP). member 1	ABCB15	1963	sp|Q9LHD1|AB15B_ARATH ABC transporter B family member 15 OS=Arabidopsis thaliana GN=ABCB15 PE=1 SV=1	0	gnl|CDD|31327 COG1132. MdlB. ABC-type multidrug transport system. ATPase and permease components [Defense mechanisms].	5e-139	tr|F2YGT1|F2YGT1_HEVBR Multidrug/pheromone exporter protein OS=Hevea brasiliensis PE=2 SV=1	0	gb|ADZ48235.1| multidrug/pheromone exporter protein [Hevea brasiliensis]	0	lcl|B9IJP4_POPTR/680-954 PF00664.18;ABC_membrane;	2e-134	QU	GO:0006810.transport;GO:0055085.transmembrane transport;GO:0005524.ATP binding;GO:0042626.ATPase activity. coupled to transmembrane movement of substances;GO:0016787.hydrolase activity;GO:0000166.nucleotide binding;GO:0006200.ATP catabolic process;GO:0016021.integral to membrane;GO:0017111.nucleoside-triphosphatase activity;GO:0008559.xenobiotic-transporting ATPase activity;GO:0016887.ATPase acti…	-	K05658	ko02010. ABC transporters;ko04976. Bile secretion;
	ath-miR167d	23	up	223.144	2018	3.17688	0	comp41805_c0_seq1	down	0.96	0.35	-1.45568	Translation	ATP-binding cassette. subfamily B (MDR/TAP). member 1	ABCB15	1963	sp|Q9LHD1|AB15B_ARATH ABC transporter B family member 15 OS=Arabidopsis thaliana GN=ABCB15 PE=1 SV=1	0	gnl|CDD|31327 COG1132. MdlB. ABC-type multidrug transport system. ATPase and permease components [Defense mechanisms].	5e-139	tr|F2YGT1|F2YGT1_HEVBR Multidrug/pheromone exporter protein OS=Hevea brasiliensis PE=2 SV=1	0	gb|ADZ48235.1| multidrug/pheromone exporter protein [Hevea brasiliensis]	0	lcl|B9IJP4_POPTR/680-954 PF00664.18;ABC_membrane;	2e-134	QU	GO:0006810.transport;GO:0055085.transmembrane transport;GO:0005524.ATP binding;GO:0042626.ATPase activity. coupled to transmembrane movement of substances;GO:0016787.hydrolase activity;GO:0000166.nucleotide binding;GO:0006200.ATP catabolic process;GO:0016021.integral to membrane;GO:0017111.nucleoside-triphosphatase activity;GO:0008559.xenobiotic-transporting ATPase activity;GO:0016887.ATPase acti…	-	K05658	ko02010. ABC transporters;ko04976. Bile secretion;
	osa-miR167d-5p	24	up	204.843	749.932	1.87224	1.65118e-07	comp41805_c0_seq1	down	0.96	0.35	-1.45568	Translation	ATP-binding cassette. subfamily B (MDR/TAP). member 1	ABCB15	1963	sp|Q9LHD1|AB15B_ARATH ABC transporter B family member 15 OS=Arabidopsis thaliana GN=ABCB15 PE=1 SV=1	0	gnl|CDD|31327 COG1132. MdlB. ABC-type multidrug transport system. ATPase and permease components [Defense mechanisms].	5e-139	tr|F2YGT1|F2YGT1_HEVBR Multidrug/pheromone exporter protein OS=Hevea brasiliensis PE=2 SV=1	0	gb|ADZ48235.1| multidrug/pheromone exporter protein [Hevea brasiliensis]	0	lcl|B9IJP4_POPTR/680-954 PF00664.18;ABC_membrane;	2e-134	QU	GO:0006810.transport;GO:0055085.transmembrane transport;GO:0005524.ATP binding;GO:0042626.ATPase activity. coupled to transmembrane movement of substances;GO:0016787.hydrolase activity;GO:0000166.nucleotide binding;GO:0006200.ATP catabolic process;GO:0016021.integral to membrane;GO:0017111.nucleoside-triphosphatase activity;GO:0008559.xenobiotic-transporting ATPase activity;GO:0016887.ATPase acti…	-	K05658	ko02010. ABC transporters;ko04976. Bile secretion;
	ptc-miR167f-5p	25	up	789.937	2570.22	1.70208	0	comp41805_c0_seq1	down	0.96	0.35	-1.45568	Translation	ATP-binding cassette. subfamily B (MDR/TAP). member 1	ABCB15	1963	sp|Q9LHD1|AB15B_ARATH ABC transporter B family member 15 OS=Arabidopsis thaliana GN=ABCB15 PE=1 SV=1	0	gnl|CDD|31327 COG1132. MdlB. ABC-type multidrug transport system. ATPase and permease components [Defense mechanisms].	5e-139	tr|F2YGT1|F2YGT1_HEVBR Multidrug/pheromone exporter protein OS=Hevea brasiliensis PE=2 SV=1	0	gb|ADZ48235.1| multidrug/pheromone exporter protein [Hevea brasiliensis]	0	lcl|B9IJP4_POPTR/680-954 PF00664.18;ABC_membrane;	2e-134	QU	GO:0006810.transport;GO:0055085.transmembrane transport;GO:0005524.ATP binding;GO:0042626.ATPase activity. coupled to transmembrane movement of substances;GO:0016787.hydrolase activity;GO:0000166.nucleotide binding;GO:0006200.ATP catabolic process;GO:0016021.integral to membrane;GO:0017111.nucleoside-triphosphatase activity;GO:0008559.xenobiotic-transporting ATPase activity;GO:0016887.ATPase acti…	-	K05658	ko02010. ABC transporters;ko04976. Bile secretion;
	mdm-miR167h	26	up	1982.49	7137.99	1.8482	0	comp41805_c0_seq1	down	0.96	0.35	-1.45568	Translation	ATP-binding cassette. subfamily B (MDR/TAP). member 1	ABCB15	1963	sp|Q9LHD1|AB15B_ARATH ABC transporter B family member 15 OS=Arabidopsis thaliana GN=ABCB15 PE=1 SV=1	0	gnl|CDD|31327 COG1132. MdlB. ABC-type multidrug transport system. ATPase and permease components [Defense mechanisms].	5e-139	tr|F2YGT1|F2YGT1_HEVBR Multidrug/pheromone exporter protein OS=Hevea brasiliensis PE=2 SV=1	0	gb|ADZ48235.1| multidrug/pheromone exporter protein [Hevea brasiliensis]	0	lcl|B9IJP4_POPTR/680-954 PF00664.18;ABC_membrane;	2e-134	QU	GO:0006810.transport;GO:0055085.transmembrane transport;GO:0005524.ATP binding;GO:0042626.ATPase activity. coupled to transmembrane movement of substances;GO:0016787.hydrolase activity;GO:0000166.nucleotide binding;GO:0006200.ATP catabolic process;GO:0016021.integral to membrane;GO:0017111.nucleoside-triphosphatase activity;GO:0008559.xenobiotic-transporting ATPase activity;GO:0016887.ATPase acti…	-	K05658	ko02010. ABC transporters;ko04976. Bile secretion;
	bna-miR169g	27	up	21.3501	313.608	3.87665	9.14859e-06	comp120065_c0_seq5	down	0.88	0.29	-1.60145	Cleavage	Hydrolase_like		1633	-	-	-	-	tr|D7TMG1|D7TMG1_VITVI Putative uncharacterized protein OS=Vitis vinifera GN=VIT_13s0019g03480 PE=4 SV=1	8e-129	ref|XP_002279261.1| PREDICTED: uncharacterized protein YKR070W [Vitis vinifera] emb|CBI31528.3| unnamed protein product [Vitis vinifera]	8e-129	lcl|D7SKQ8_VITVI/276-371 PF13242.1;Hydrolase_like;	1e-39	-	GO:0016787.hydrolase activity;GO:0008152.metabolic process;	-	-	-
	osa-miR169n	28	up	6.10002	136.351	4.48237	0.00264704	comp121494_c0_seq1	down	18.86	8.5	-1.14979	Cleavage	Pentatricopeptide repeat-containing protein	PCMP-E36	3186	sp|Q9STE1|PP333_ARATH Pentatricopeptide repeat-containing protein At4g21300 OS=Arabidopsis thaliana GN=PCMP-E36 PE=2 SV=1	1e-111	-	-	tr|D7TV57|D7TV57_VITVI Putative uncharacterized protein OS=Vitis vinifera GN=VIT_02s0025g00290 PE=4 SV=1	0	emb|CBI34382.3| unnamed protein product [Vitis vinifera]	0	lcl|B7FGT6_MEDTR/3-98 PF03501.10;S10_plectin;	7e-52	J	GO:0005488.binding;	-	-	-
	aly-miR171c-5p	29	up	18.3	90.9008	2.31245	0.0436587	comp1477060_c0_seq1	down	0.15	0.01	-3.90689	Cleavage	H+-transporting ATPase	AHA8	210	sp|Q9M2A0|PMA8_ARATH ATPase 8. plasma membrane-type OS=Arabidopsis thaliana GN=AHA8 PE=1 SV=1	1e-16	-	-	tr|Q8RUJ4|Q8RUJ4_MAIZE Plasma membrane H+-transporting ATPase-like protein (Fragment) OS=Zea mays PE=4 SV=1	2e-17	gb|AAM14451.1| plasma membrane H+-transporting ATPase-like protein [Zea mays] gb|AAM14453.1| plasma membrane H+-transporting ATPase-like protein [Zea mays] gb|AAM14461.1| plasma membrane H+-transporting ATPase-like protein [Zea mays] gb|AAM14466.1| plasma membrane H+-transporting ATPase-like protein [Zea mays] gb|AAM14467.1| plasma membrane H+-transporting ATPase-like protein [Zea mays] gb|AAM144…	2e-17	-	-	P	GO:0016020.membrane;GO:0006810.transport;GO:0015662.ATPase activity. coupled to transmembrane movement of ions. phosphorylative mechanism;GO:0008152.metabolic process;GO:0005524.ATP binding;GO:0006812.cation transport;GO:0003824.catalytic activity;GO:0006811.ion transport;GO:0006754.ATP biosynthetic process;GO:0046872.metal ion binding;GO:0016787.hydrolase activity;GO:0000166.nucleotide binding;G…	EC:3.6.3.6	K01535	ko00190. Oxidative phosphorylation;
	aly-miR171c-5p	30	up	18.3	90.9008	2.31245	0.0436587	comp4607_c0_seq1	down	0.41	0.11	-1.89812	Cleavage	High affinity nitrate transporter	NRT2.5	577	sp|Q9LPV5|NRT25_ARATH High affinity nitrate transporter 2.5 OS=Arabidopsis thaliana GN=NRT2.5 PE=2 SV=1	2e-83	gnl|CDD|177665 PLN00028. PLN00028. nitrate transmembrane transporter; Provisional.	2e-106	tr|B9SPI0|B9SPI0_RICCO Nitrate transporter. putative OS=Ricinus communis GN=RCOM_0023970 PE=4 SV=1	2e-93	ref|XP_002527899.1| nitrate transporter. putative [Ricinus communis] gb|EEF34456.1| nitrate transporter. putative [Ricinus communis]	2e-93	lcl|B9SPI0_RICCO/42-401 PF07690.11;MFS_1;	8e-96	-	GO:0055085.transmembrane transport;GO:0016021.integral to membrane;	-	-	-
	aly-miR171c-5p	31	up	18.3	90.9008	2.31245	0.0436587	comp79273_c0_seq1	down	0.54	0.17	-1.66742	Cleavage	Pentatricopeptide repeat-containing protein	EMB2217	1140	sp|Q9SAK0|PP132_ARATH Pentatricopeptide repeat-containing protein At1g79490. mitochondrial OS=Arabidopsis thaliana GN=EMB2217 PE=2 SV=1	0	-	-	tr|D7KWI4|D7KWI4_ARALL EMB2217 OS=Arabidopsis lyrata subsp. lyrata GN=ARALYDRAFT_477117 PE=4 SV=1	0	ref|XP_002887788.1| EMB2217 [Arabidopsis lyrata subsp. lyrata] gb|EFH64047.1| EMB2217 [Arabidopsis lyrata subsp. lyrata]	0	lcl|B9T1G4_RICCO/427-475 PF13041.1;PPR_2;	7e-23	-	GO:0005488.binding;	-	-	-
	aly-miR171c-5p	32	up	18.3	90.9008	2.31245	0.0436587	comp118167_c0_seq3	down	0.84	0.41	-1.03477	Cleavage	LRR receptor-like serine/threonine-protein kinase	LRR receptor	3343	sp|C0LGE0|Y1765_ARATH Probable LRR receptor-like serine/threonine-protein kinase At1g07650 OS=Arabidopsis thaliana GN=At1g07650 PE=1 SV=1	0	gnl|CDD|173624 cd00192. PTKc. Catalytic domain of Protein Tyrosine Kinases. Protein Tyrosine Kinase (PTK) family. catalytic domain. This PTKc family is part of a larger superfamily that includes the catalytic domains of protein serine/threonine kinases. RIO kinases. aminoglycoside phosphotransferase. choline kinase. and phosphoinositide 3-kinase (PI3K). PTKs catalyze the transfer of the gamma-pho…	8e-52	tr|B9T419|B9T419_RICCO Putative uncharacterized protein OS=Ricinus communis GN=RCOM_0509560 PE=3 SV=1	0	ref|XP_002532988.1| conserved hypothetical protein [Ricinus communis] gb|EEF29396.1| conserved hypothetical protein [Ricinus communis]	0	lcl|E6NU56_9ROSI/563-835 PF07714.12;Pkinase_Tyr;	4e-169	T	GO:0005524.ATP binding;GO:0004674.protein serine/threonine kinase activity;GO:0004672.protein kinase activity;GO:0000166.nucleotide binding;GO:0006468.protein phosphorylation;GO:0016772.transferase activity. transferring phosphorus-containing groups;	-	-	-
	aly-miR171c-5p	33	up	18.3	90.9008	2.31245	0.0436587	comp88704_c0_seq1	down	11.86	5.88	-1.01222	Translation	Protein of unknown function	DUF3571	636	-	-	gnl|CDD|192936 pfam12095. DUF3571. Protein of unknown function (DUF3571). This family of proteins is functionally uncharacterized. This protein is found in bacteria and eukaryotes. Proteins in this family are typically between 85 to 97 amino acids in length.	3e-25	tr|F6H488|F6H488_VITVI Putative uncharacterized protein OS=Vitis vinifera GN=VIT_14s0068g00280 PE=4 SV=1	1e-41	gb|ABK96413.1| unknown [Populus trichocarpa x Populus deltoides]	3e-41	lcl|D7SVB0_VITVI/65-151 PF12095.3;DUF3571;	2e-38	-	-	-	-	-
	gma-miR171k-5p	34	down	21.3501	0.01	-11.06	0.00815029	comp627818_c0_seq1	up	0.2	0.48	1.26303	Cleavage	Aspartic proteinase nepenthesin-1	NEP1	475	-	-	-	-	tr|F6HVZ3|F6HVZ3_VITVI Putative uncharacterized protein OS=Vitis vinifera GN=VIT_10s0071g00770 PE=4 SV=1	4e-24	ref|XP_002267930.1| PREDICTED: aspartic proteinase nepenthesin-1-like [Vitis vinifera]	3e-24	-	-	-	GO:0006508.proteolysis;GO:0004190.aspartic-type endopeptidase activity;	-	-	-
	gma-miR171k-5p	35	down	21.3501	0.01	-11.06	0.00815029	comp103050_c0_seq4	up	0.22	0.71	1.69032	Translation	Disease resistance protein	DRL2	283	sp|P60839|DRL2_ARATH Probable disease resistance protein At1g12290 OS=Arabidopsis thaliana GN=At1g12290 PE=2 SV=1	7e-24	gnl|CDD|201512 pfam00931. NB-ARC. NB-ARC domain.	7e-26	tr|B9W5T5|B9W5T5_GOSAR NBS-LLR resistance protein (Fragment) OS=Gossypium arboreum GN=nbs PE=4 SV=1	2e-54	emb|CAX28544.1| NBS-LLR resistance protein [Gossypium arboreum]	2e-54	lcl|B9W5T2_GOSAR/1-139 PF00931.17;NB-ARC;	5e-55	T	GO:0005524.ATP binding;GO:0006952.defense response;GO:0006915.apoptotic process;	-	-	-
	ath-miR172a	36	up	401.076	818.107	1.02841	0.00017698	comp122050_c0_seq5	down	2.22	0.62	-1.84022	Cleavage	Aspartic proteinase nepenthesin-1	NEP1	4149	sp|Q766C3|NEP1_NEPGR Aspartic proteinase nepenthesin-1 OS=Nepenthes gracilis GN=nep1 PE=1 SV=1	4e-47	gnl|CDD|111933 pfam03092. BT1. BT1 family. Members of this family are transmembrane proteins. Several are Leishmania putative proteins that are thought to be pteridine transporters. One such protein. previously termed (and is still annotated as) ORFG. was shown to encode a biopterin transport protein using null mutants. thus being subsequently renamed BT1. The significant similarity of ORFG/BT1 t…	1e-111	tr|F6HBY6|F6HBY6_VITVI Putative uncharacterized protein OS=Vitis vinifera GN=VIT_09s0018g01660 PE=4 SV=1	0	ref|XP_002272239.1| PREDICTED: uncharacterized protein LOC100250152 [Vitis vinifera]	0	lcl|B9RGP6_RICCO/31-448 PF03092.11;BT1;	0	O	GO:0016787.hydrolase activity;GO:0008233.peptidase activity;GO:0006508.proteolysis;GO:0005576.extracellular region;GO:0004190.aspartic-type endopeptidase activity;	-	-	-
	ath-miR172a	38	up	401.076	818.107	1.02841	0.00017698	comp119013_c0_seq6	down	0.35	0.14	-1.32193	Cleavage	AP2-like factor. euAP2 lineage	RAP2-7	2940	sp|Q9SK03|RAP27_ARATH Ethylene-responsive transcription factor RAP2-7 OS=Arabidopsis thaliana GN=RAP2-7 PE=2 SV=2	2e-53	gnl|CDD|197689 smart00380. AP2. DNA-binding domain in plant proteins such as APETALA2 and EREBPs.	3e-12	tr|F6HNK7|F6HNK7_VITVI Putative uncharacterized protein OS=Vitis vinifera GN=VIT_13s0019g03550 PE=4 SV=1	6e-83	-	-	-	-	-	GO:0003677.DNA binding;GO:0006355.regulation of transcription. DNA-dependent;GO:0006351.transcription. DNA-dependent;GO:0003700.sequence-specific DNA binding transcription factor activity;	-	K09284	-
	ath-miR172a	40	up	401.076	818.107	1.02841	0.00017698	comp101363_c0_seq1	down	0.87	0.36	-1.27302	Translation	ATP-binding cassette. subfamily B (MDR/TAP). member 1	ABCB15	1602	sp|Q9LHD1|AB15B_ARATH ABC transporter B family member 15 OS=Arabidopsis thaliana GN=ABCB15 PE=1 SV=1	0	gnl|CDD|31327 COG1132. MdlB. ABC-type multidrug transport system. ATPase and permease components [Defense mechanisms].	5e-127	tr|A5BTE9|A5BTE9_VITVI Putative uncharacterized protein OS=Vitis vinifera GN=VITISV_036111 PE=3 SV=1	0	emb|CAN63836.1| hypothetical protein VITISV_036111 [Vitis vinifera]	0	lcl|B9RUH8_RICCO/113-387 PF00664.18;ABC_membrane;	5e-129	QU	GO:0006810.transport;GO:0055085.transmembrane transport;GO:0005524.ATP binding;GO:0042626.ATPase activity. coupled to transmembrane movement of substances;GO:0016787.hydrolase activity;GO:0000166.nucleotide binding;GO:0006200.ATP catabolic process;GO:0016021.integral to membrane;GO:0017111.nucleoside-triphosphatase activity;GO:0008559.xenobiotic-transporting ATPase activity;GO:0016887.ATPase acti…	-	K05658	ko02010. ABC transporters;ko04976. Bile secretion;
	ath-miR172a	42	up	401.076	818.107	1.02841	0.00017698	comp73552_c0_seq1	down	3.37	1.43	-1.23673	Cleavage	polyadenylate-binding protein	PAB2	408	sp|P42731|PABP2_ARATH Polyadenylate-binding protein 2 OS=Arabidopsis thaliana GN=PAB2 PE=1 SV=1	1e-61	gnl|CDD|130689 TIGR01628. PABP-1234. polyadenylate binding protein. human types 1. 2. 3. 4 family. These eukaryotic proteins recognize the poly-A of mRNA and consists of four tandem RNA recognition domains at the N-terminus (rrm: pfam00076) followed by a PABP-specific domain (pfam00658) at the C-terminus. The protein is involved in the transport of mRNA's from the nucleus to the cytoplasm. There …	2e-64	tr|E6NU84|E6NU84_9ROSI JHL03K20.3 protein OS=Jatropha curcas GN=JHL03K20.3 PE=4 SV=1	3e-75	gb|AEV43365.1| poly A-binding protein 2 [Citrus sinensis]	6e-76	lcl|D7SVT7_VITVI/316-385 PF00076.17;RRM_1;	2e-36	AJ	GO:0006397.mRNA processing;GO:0005634.nucleus;GO:0003723.RNA binding;GO:2000623.negative regulation of nuclear-transcribed mRNA catabolic process. nonsense-mediated decay;GO:0000184.nuclear-transcribed mRNA catabolic process. nonsense-mediated decay;GO:0005737.cytoplasm;GO:0003676.nucleic acid binding;GO:0005681.spliceosomal complex;GO:0000166.nucleotide binding;GO:0030529.ribonucleoprotein compl…	-	K13126	ko03013. RNA transport;ko03015. mRNA surveillance pathway;ko03018. RNA degradation;
	ath-miR172a	44	up	401.076	818.107	1.02841	0.00017698	comp108426_c0_seq1	down	25.8	12.9	-1	Cleavage	cytochrome P450. family 97. subfamily A (beta-ring hydroxylase)	CYP97A3	2187	sp|Q93VK5|LUT5_ARATH Protein LUTEIN DEFICIENT 5. chloroplastic OS=Arabidopsis thaliana GN=CYP97A3 PE=1 SV=1	0	gnl|CDD|178339 PLN02738. PLN02738. carotene beta-ring hydroxylase.	0	tr|B9RFU0|B9RFU0_RICCO Cytochrome P450. putative OS=Ricinus communis GN=RCOM_1437260 PE=3 SV=1	0	ref|XP_002512609.1| cytochrome P450. putative [Ricinus communis] gb|EEF50061.1| cytochrome P450. putative [Ricinus communis]	0	lcl|B9RFU0_RICCO/140-588 PF00067.17;p450;	0	-	GO:0016020.membrane;GO:0009055.electron carrier activity;GO:0020037.heme binding;GO:0005506.iron ion binding;GO:0055114.oxidation-reduction process;GO:0016705.oxidoreductase activity. acting on paired donors. with incorporation or reduction of molecular oxygen;GO:0046872.metal ion binding;GO:0070330.aromatase activity;GO:0009536.plastid;GO:0004497.monooxygenase activity;GO:0031969.chloroplast mem…	EC:1.14.-.-	K15747	ko00906. Carotenoid biosynthesis;
	zma-miR172a	37	up	115.9	1799.84	3.95691	0	comp122050_c0_seq5	down	2.22	0.62	-1.84022	Cleavage	Aspartic proteinase nepenthesin-1	NEP1	4149	sp|Q766C3|NEP1_NEPGR Aspartic proteinase nepenthesin-1 OS=Nepenthes gracilis GN=nep1 PE=1 SV=1	4e-47	gnl|CDD|111933 pfam03092. BT1. BT1 family. Members of this family are transmembrane proteins. Several are Leishmania putative proteins that are thought to be pteridine transporters. One such protein. previously termed (and is still annotated as) ORFG. was shown to encode a biopterin transport protein using null mutants. thus being subsequently renamed BT1. The significant similarity of ORFG/BT1 t…	1e-111	tr|F6HBY6|F6HBY6_VITVI Putative uncharacterized protein OS=Vitis vinifera GN=VIT_09s0018g01660 PE=4 SV=1	0	ref|XP_002272239.1| PREDICTED: uncharacterized protein LOC100250152 [Vitis vinifera]	0	lcl|B9RGP6_RICCO/31-448 PF03092.11;BT1;	0	O	GO:0016787.hydrolase activity;GO:0008233.peptidase activity;GO:0006508.proteolysis;GO:0005576.extracellular region;GO:0004190.aspartic-type endopeptidase activity;	-	-	-
	zma-miR172a	39	up	115.9	1799.84	3.95691	0	comp119013_c0_seq6	down	0.35	0.14	-1.32193	Cleavage	AP2-like factor. euAP2 lineage	RAP2-7	2940	sp|Q9SK03|RAP27_ARATH Ethylene-responsive transcription factor RAP2-7 OS=Arabidopsis thaliana GN=RAP2-7 PE=2 SV=2	2e-53	gnl|CDD|197689 smart00380. AP2. DNA-binding domain in plant proteins such as APETALA2 and EREBPs.	3e-12	tr|F6HNK7|F6HNK7_VITVI Putative uncharacterized protein OS=Vitis vinifera GN=VIT_13s0019g03550 PE=4 SV=1	6e-83	-	-	-	-	-	GO:0003677.DNA binding;GO:0006355.regulation of transcription. DNA-dependent;GO:0006351.transcription. DNA-dependent;GO:0003700.sequence-specific DNA binding transcription factor activity;	-	K09284	-
	zma-miR172a	41	up	115.9	1799.84	3.95691	0	comp101363_c0_seq1	down	0.87	0.36	-1.27302	Translation	ATP-binding cassette. subfamily B (MDR/TAP). member 1	ABCB15	1602	sp|Q9LHD1|AB15B_ARATH ABC transporter B family member 15 OS=Arabidopsis thaliana GN=ABCB15 PE=1 SV=1	0	gnl|CDD|31327 COG1132. MdlB. ABC-type multidrug transport system. ATPase and permease components [Defense mechanisms].	5e-127	tr|A5BTE9|A5BTE9_VITVI Putative uncharacterized protein OS=Vitis vinifera GN=VITISV_036111 PE=3 SV=1	0	emb|CAN63836.1| hypothetical protein VITISV_036111 [Vitis vinifera]	0	lcl|B9RUH8_RICCO/113-387 PF00664.18;ABC_membrane;	5e-129	QU	GO:0006810.transport;GO:0055085.transmembrane transport;GO:0005524.ATP binding;GO:0042626.ATPase activity. coupled to transmembrane movement of substances;GO:0016787.hydrolase activity;GO:0000166.nucleotide binding;GO:0006200.ATP catabolic process;GO:0016021.integral to membrane;GO:0017111.nucleoside-triphosphatase activity;GO:0008559.xenobiotic-transporting ATPase activity;GO:0016887.ATPase acti…	-	K05658	ko02010. ABC transporters;ko04976. Bile secretion;
	zma-miR172a	43	up	115.9	1799.84	3.95691	0	comp73552_c0_seq1	down	3.37	1.43	-1.23673	Cleavage	polyadenylate-binding protein	PAB2	408	sp|P42731|PABP2_ARATH Polyadenylate-binding protein 2 OS=Arabidopsis thaliana GN=PAB2 PE=1 SV=1	1e-61	gnl|CDD|130689 TIGR01628. PABP-1234. polyadenylate binding protein. human types 1. 2. 3. 4 family. These eukaryotic proteins recognize the poly-A of mRNA and consists of four tandem RNA recognition domains at the N-terminus (rrm: pfam00076) followed by a PABP-specific domain (pfam00658) at the C-terminus. The protein is involved in the transport of mRNA's from the nucleus to the cytoplasm. There …	2e-64	tr|E6NU84|E6NU84_9ROSI JHL03K20.3 protein OS=Jatropha curcas GN=JHL03K20.3 PE=4 SV=1	3e-75	gb|AEV43365.1| poly A-binding protein 2 [Citrus sinensis]	6e-76	lcl|D7SVT7_VITVI/316-385 PF00076.17;RRM_1;	2e-36	AJ	GO:0006397.mRNA processing;GO:0005634.nucleus;GO:0003723.RNA binding;GO:2000623.negative regulation of nuclear-transcribed mRNA catabolic process. nonsense-mediated decay;GO:0000184.nuclear-transcribed mRNA catabolic process. nonsense-mediated decay;GO:0005737.cytoplasm;GO:0003676.nucleic acid binding;GO:0005681.spliceosomal complex;GO:0000166.nucleotide binding;GO:0030529.ribonucleoprotein compl…	-	K13126	ko03013. RNA transport;ko03015. mRNA surveillance pathway;ko03018. RNA degradation;
	zma-miR172a	45	up	115.9	1799.84	3.95691	0	comp108426_c0_seq1	down	25.8	12.9	-1	Cleavage	cytochrome P450. family 97. subfamily A (beta-ring hydroxylase)	CYP97A3	2187	sp|Q93VK5|LUT5_ARATH Protein LUTEIN DEFICIENT 5. chloroplastic OS=Arabidopsis thaliana GN=CYP97A3 PE=1 SV=1	0	gnl|CDD|178339 PLN02738. PLN02738. carotene beta-ring hydroxylase.	0	tr|B9RFU0|B9RFU0_RICCO Cytochrome P450. putative OS=Ricinus communis GN=RCOM_1437260 PE=3 SV=1	0	ref|XP_002512609.1| cytochrome P450. putative [Ricinus communis] gb|EEF50061.1| cytochrome P450. putative [Ricinus communis]	0	lcl|B9RFU0_RICCO/140-588 PF00067.17;p450;	0	-	GO:0016020.membrane;GO:0009055.electron carrier activity;GO:0020037.heme binding;GO:0005506.iron ion binding;GO:0055114.oxidation-reduction process;GO:0016705.oxidoreductase activity. acting on paired donors. with incorporation or reduction of molecular oxygen;GO:0046872.metal ion binding;GO:0070330.aromatase activity;GO:0009536.plastid;GO:0004497.monooxygenase activity;GO:0031969.chloroplast mem…	EC:1.14.-.-	K15747	ko00906. Carotenoid biosynthesis;
	vvi-miR172d	46	up	388.876	790.837	1.02407	0.000237403	comp2190654_c0_seq1	down	0.39	0.01	-5.2854	Cleavage	long-chain acyl-CoA synthetase	LACS9	244	sp|Q9CAP8|LACS9_ARATH Long chain acyl-CoA synthetase 9. chloroplastic OS=Arabidopsis thaliana GN=LACS9 PE=2 SV=1	1e-30	gnl|CDD|178012 PLN02387. PLN02387. long-chain-fatty-acid-CoA ligase family protein.	5e-38	tr|G7I8F2|G7I8F2_MEDTR Annotation was added to scaffolds in November 2011 Long-chain-fatty-acid-CoA ligase OS=Medicago truncatula GN=MTR_1g030290 PE=4 SV=1	2e-30	ref|XP_003589582.1| Annotation was added to scaffolds in November 2011~Long-chain-fatty-acid-CoA ligase [Medicago truncatula] gb|AES59833.1| Annotation was added to scaffolds in November 2011~Long-chain-fatty-acid-CoA ligase [Medicago truncatula]	2e-30	lcl|Q2PEY2_TRIPR/107-586 PF00501.23;AMP-binding;	4e-30	I	GO:0008152.metabolic process;GO:0003824.catalytic activity;	EC:6.2.1.3	K01897	ko00071. Fatty acid metabolism;ko03320. PPAR signaling pathway;ko04146. Peroxisome;ko04920. Adipocytokine signaling pathway;
	vvi-miR172d	47	up	388.876	790.837	1.02407	0.000237403	comp979946_c0_seq1	down	0.18	0.01	-4.16993	Cleavage	pentatricopeptide repeat-containing protein	PCMP-E51	263	sp|Q9LSB8|PP235_ARATH Putative pentatricopeptide repeat-containing protein At3g15930 OS=Arabidopsis thaliana GN=PCMP-E51 PE=3 SV=2	6e-20	gnl|CDD|178626 PLN03077. PLN03077. Protein ECB2; Provisional.	5e-18	tr|B9T0V0|B9T0V0_RICCO Pentatricopeptide repeat-containing protein. putative OS=Ricinus communis GN=RCOM_1439540 PE=4 SV=1	3e-39	ref|XP_002531869.1| pentatricopeptide repeat-containing protein. putative [Ricinus communis] gb|EEF30506.1| pentatricopeptide repeat-containing protein. putative [Ricinus communis]	3e-39	lcl|B9T0V0_RICCO/7-37 PF01535.15;PPR;	7e-10	-	GO:0005488.binding;	-	-	-
	vvi-miR172d	48	up	388.876	790.837	1.02407	0.000237403	comp119013_c0_seq6	down	0.35	0.14	-1.32193	Cleavage	AP2-like factor. euAP2 lineage	RAP2-7	2940	sp|Q9SK03|RAP27_ARATH Ethylene-responsive transcription factor RAP2-7 OS=Arabidopsis thaliana GN=RAP2-7 PE=2 SV=2	2e-53	gnl|CDD|197689 smart00380. AP2. DNA-binding domain in plant proteins such as APETALA2 and EREBPs.	3e-12	tr|F6HNK7|F6HNK7_VITVI Putative uncharacterized protein OS=Vitis vinifera GN=VIT_13s0019g03550 PE=4 SV=1	6e-83	-	-	-	-	-	GO:0003677.DNA binding;GO:0006355.regulation of transcription. DNA-dependent;GO:0006351.transcription. DNA-dependent;GO:0003700.sequence-specific DNA binding transcription factor activity;	-	K09284	-
	vvi-miR172d	49	up	388.876	790.837	1.02407	0.000237403	comp73552_c0_seq1	down	3.37	1.43	-1.23673	Cleavage	polyadenylate-binding protein	PAB2	408	sp|P42731|PABP2_ARATH Polyadenylate-binding protein 2 OS=Arabidopsis thaliana GN=PAB2 PE=1 SV=1	1e-61	gnl|CDD|130689 TIGR01628. PABP-1234. polyadenylate binding protein. human types 1. 2. 3. 4 family. These eukaryotic proteins recognize the poly-A of mRNA and consists of four tandem RNA recognition domains at the N-terminus (rrm: pfam00076) followed by a PABP-specific domain (pfam00658) at the C-terminus. The protein is involved in the transport of mRNA's from the nucleus to the cytoplasm. There …	2e-64	tr|E6NU84|E6NU84_9ROSI JHL03K20.3 protein OS=Jatropha curcas GN=JHL03K20.3 PE=4 SV=1	3e-75	gb|AEV43365.1| poly A-binding protein 2 [Citrus sinensis]	6e-76	lcl|D7SVT7_VITVI/316-385 PF00076.17;RRM_1;	2e-36	AJ	GO:0006397.mRNA processing;GO:0005634.nucleus;GO:0003723.RNA binding;GO:2000623.negative regulation of nuclear-transcribed mRNA catabolic process. nonsense-mediated decay;GO:0000184.nuclear-transcribed mRNA catabolic process. nonsense-mediated decay;GO:0005737.cytoplasm;GO:0003676.nucleic acid binding;GO:0005681.spliceosomal complex;GO:0000166.nucleotide binding;GO:0030529.ribonucleoprotein compl…	-	K13126	ko03013. RNA transport;ko03015. mRNA surveillance pathway;ko03018. RNA degradation;
	ghr-miR2949b	50	down	18.3	0.01	-10.8376	0.014305	comp2018_c0_seq1	up	0.01	0.05	2.32193	Cleavage	Vacuolar protein sorting-associated protein. putative		607	-	-	-	-	tr|B9RZX0|B9RZX0_RICCO Vacuolar protein sorting-associated protein. putative OS=Ricinus communis GN=RCOM_1002480 PE=4 SV=1	2e-96	ref|XP_002519289.1| vacuolar protein sorting-associated protein. putative [Ricinus communis] gb|EEF43153.1| vacuolar protein sorting-associated protein. putative [Ricinus communis]	1e-96	-	-	-	GO:0008104.protein localization;	-	-	-
	vvi-miR2950-5p	51	up	558.151	1336.24	1.25945	3.4647e-08	comp45705_c0_seq1	down	4.15	1.56	-1.41157	Cleavage	large subunit ribosomal protein L8e	RPL8C	211	sp|Q42064|RL83_ARATH 60S ribosomal protein L8-3 OS=Arabidopsis thaliana GN=RPL8C PE=1 SV=2	3e-42	gnl|CDD|173464 PTZ00180. PTZ00180. 60S ribosomal protein L8; Provisional.	7e-45	tr|Q9LLS6|Q9LLS6_TOBAC 60S ribosomal protein L2 (Fragment) OS=Nicotiana tabacum PE=2 SV=1	4e-41	gb|AAF85800.1| 60S ribosomal protein L2 [Nicotiana tabacum]	4e-41	lcl|D7LTN8_ARALL/96-231 PF03947.13;Ribosomal_L2_C;	6e-39	J	GO:0005840.ribosome;GO:0003723.RNA binding;GO:0015934.large ribosomal subunit;GO:0030529.ribonucleoprotein complex;GO:0006412.translation;GO:0005622.intracellular;GO:0003735.structural constituent of ribosome;GO:0005737.cytoplasm;	-	K02938	ko03010. Ribosome;
	ath-miR319c	52	down	143.096	59.9945	-1.25408	0.018957	comp118949_c0_seq4	up	1.83	8.81	2.2673	Cleavage	Protein of unknown function	DUF4220	3007	-	-	gnl|CDD|206138 pfam13968. DUF4220. Domain of unknown function (DUF4220). This family is found in plants and is often associated with DUF294. pfam04578.	5e-106	tr|B9SS00|B9SS00_RICCO Putative uncharacterized protein OS=Ricinus communis GN=RCOM_0519540 PE=4 SV=1	0	ref|XP_002528769.1| conserved hypothetical protein [Ricinus communis] gb|EEF33591.1| conserved hypothetical protein [Ricinus communis]	0	lcl|B9SS00_RICCO/51-449 PF13968.1;DUF4220;	3e-125	-	-	-	-	-
	gma-miR319g	53	down	140.046	59.9945	-1.223	0.0232875	comp118949_c0_seq4	up	1.83	8.81	2.2673	Cleavage	Protein of unknown function	DUF4221	3007	-	-	gnl|CDD|206138 pfam13968. DUF4220. Domain of unknown function (DUF4220). This family is found in plants and is often associated with DUF294. pfam04578.	5e-106	tr|B9SS00|B9SS00_RICCO Putative uncharacterized protein OS=Ricinus communis GN=RCOM_0519540 PE=4 SV=1	0	ref|XP_002528769.1| conserved hypothetical protein [Ricinus communis] gb|EEF33591.1| conserved hypothetical protein [Ricinus communis]	0	lcl|B9SS00_RICCO/51-449 PF13968.1;DUF4220;	3e-125	-	-	-	-	-
	csi-miR393	54	up	6.10002	182.711	4.9046	0.000422575	comp105131_c0_seq1	down	8.31	0.77	-3.43192	Cleavage	Transcription factor	bHLH78	1178	sp|Q9FJL4|BH078_ARATH Transcription factor bHLH78 OS=Arabidopsis thaliana GN=BHLH78 PE=2 SV=1	2e-50	-	-	tr|B9RRL5|B9RRL5_RICCO Transcription factor. putative OS=Ricinus communis GN=RCOM_1645680 PE=4 SV=1	6e-81	ref|XP_002320444.1| hypothetical protein POPTRDRAFT_572918 [Populus trichocarpa] gb|EEE98759.1| hypothetical protein POPTRDRAFT_572918 [Populus trichocarpa]	1e-79	lcl|A5AD41_VITVI/1-339 PB004047; Pfam-B_4047;	8e-58	-	GO:0005634.nucleus;GO:0006355.regulation of transcription. DNA-dependent;	-	-	-
	osa-miR393a	56	up	6.10002	182.711	4.9046	0.000422575	comp105131_c0_seq1	down	8.31	0.77	-3.43192	Cleavage	Transcription factor	bHLH78	1178	sp|Q9FJL4|BH078_ARATH Transcription factor bHLH78 OS=Arabidopsis thaliana GN=BHLH78 PE=2 SV=1	2e-50	-	-	tr|B9RRL5|B9RRL5_RICCO Transcription factor. putative OS=Ricinus communis GN=RCOM_1645680 PE=4 SV=1	6e-81	ref|XP_002320444.1| hypothetical protein POPTRDRAFT_572918 [Populus trichocarpa] gb|EEE98759.1| hypothetical protein POPTRDRAFT_572918 [Populus trichocarpa]	1e-79	lcl|A5AD41_VITVI/1-339 PB004047; Pfam-B_4047;	8e-58	-	GO:0005634.nucleus;GO:0006355.regulation of transcription. DNA-dependent;	-	-	-
	ath-miR393a	55	up	15.25	428.143	4.81121	7.2962e-08	comp105131_c0_seq1	down	8.31	0.77	-3.43192	Cleavage	Transcription factor	bHLH78	1178	sp|Q9FJL4|BH078_ARATH Transcription factor bHLH78 OS=Arabidopsis thaliana GN=BHLH78 PE=2 SV=1	2e-50	-	-	tr|B9RRL5|B9RRL5_RICCO Transcription factor. putative OS=Ricinus communis GN=RCOM_1645680 PE=4 SV=1	6e-81	ref|XP_002320444.1| hypothetical protein POPTRDRAFT_572918 [Populus trichocarpa] gb|EEE98759.1| hypothetical protein POPTRDRAFT_572918 [Populus trichocarpa]	1e-79	lcl|A5AD41_VITVI/1-339 PB004047; Pfam-B_4047;	8e-58	-	GO:0005634.nucleus;GO:0006355.regulation of transcription. DNA-dependent;	-	-	-
	osa-miR393b-5p	57	up	42.7001	305.427	2.83851	6.08268e-05	comp105131_c0_seq1	down	8.31	0.77	-3.43192	Cleavage	Transcription factor	bHLH78	1178	sp|Q9FJL4|BH078_ARATH Transcription factor bHLH78 OS=Arabidopsis thaliana GN=BHLH78 PE=2 SV=1	2e-50	-	-	tr|B9RRL5|B9RRL5_RICCO Transcription factor. putative OS=Ricinus communis GN=RCOM_1645680 PE=4 SV=1	6e-81	ref|XP_002320444.1| hypothetical protein POPTRDRAFT_572918 [Populus trichocarpa] gb|EEE98759.1| hypothetical protein POPTRDRAFT_572918 [Populus trichocarpa]	1e-79	lcl|A5AD41_VITVI/1-339 PB004047; Pfam-B_4047;	8e-58	-	GO:0005634.nucleus;GO:0006355.regulation of transcription. DNA-dependent;	-	-	-
	ath-miR396a	58	up	2459.47	41844.2	4.08861	0	comp122878_c0_seq2	down	2.03	0.21	-3.27302	Cleavage	WRC domain	CH3	2710	-	-	gnl|CDD|192171 pfam08879. WRC. WRC. The WRC domain. named after the conserved Trp-Arg-Cys motif. contains two distinctive features: a putative nuclear localisation signal and a zinc-finger motif (C3H). It is suggested that the WRC domain functions in DNA binding.	7e-20	tr|F6H175|F6H175_VITVI Putative uncharacterized protein OS=Vitis vinifera GN=VIT_18s0001g08650 PE=4 SV=1	0	ref|XP_002283504.2| PREDICTED: uncharacterized protein LOC100260890 [Vitis vinifera]	0	lcl|B9IBN5_POPTR/2-282 PB003472; Pfam-B_3472;	5e-84	-	GO:0005634.nucleus;GO:0005524.ATP binding;GO:0006355.regulation of transcription. DNA-dependent;GO:0016818.hydrolase activity. acting on acid anhydrides. in phosphorus-containing anhydrides;	-	-	-
	ath-miR396a	59	up	2459.47	41844.2	4.08861	0	comp108974_c0_seq1	down	2.82	1.3	-1.11718	Cleavage	Putative uncharacterized protein		863	-	-	-	-	tr|F6HRI9|F6HRI9_VITVI Putative uncharacterized protein OS=Vitis vinifera GN=VIT_00s0494g00010 PE=4 SV=1	1e-65	ref|XP_003635376.1| PREDICTED: uncharacterized protein LOC100853530 [Vitis vinifera]	1e-65	-	-	-	GO:0005634.nucleus;GO:0005524.ATP binding;GO:0006355.regulation of transcription. DNA-dependent;GO:0016818.hydrolase activity. acting on acid anhydrides. in phosphorus-containing anhydrides;	-	-	-
	ath-miR396a	60	up	2459.47	41844.2	4.08861	0	comp122569_c0_seq2	down	2.7	1.26	-1.09954	Translation	Probable methyltransferase PMT21	ERD3	2993	sp|Q94II3|PMTL_ARATH Probable methyltransferase PMT21 OS=Arabidopsis thaliana GN=ERD3 PE=2 SV=1	0	gnl|CDD|190539 pfam03141. Methyltransf_29. Putative S-adenosyl-L-methionine-dependent methyltransferase. This family is a putative S-adenosyl-L-methionine (SAM)-dependent methyltransferase.	0	tr|A9PF07|A9PF07_POPTR Predicted protein OS=Populus trichocarpa GN=POPTRDRAFT_826658 PE=2 SV=1	0	ref|XP_002326766.1| predicted protein [Populus trichocarpa] gb|ABK94960.1| unknown [Populus trichocarpa] gb|EEE72565.1| predicted protein [Populus trichocarpa]	0	lcl|D7U3Y3_VITVI/59-566 PF03141.11;Methyltransf_29;	0	-	GO:0008168.methyltransferase activity;GO:0032259.methylation;	-	-	-
	gma-miR396a-3p	63	down	25.9251	0.01	-11.3401	0.00355103	comp121641_c0_seq10	up	0.05	0.41	3.03562	Cleavage	Predicted protein		2618	-	-	-	-	tr|B9SKC8|B9SKC8_RICCO Putative uncharacterized protein OS=Ricinus communis GN=RCOM_0759120 PE=4 SV=1	3e-178	-	-	lcl|B9N760_POPTR/1-297 PB007150; Pfam-B_7150;	5e-83	-	-	-	-	-
	gma-miR396a-3p	64	down	25.9251	0.01	-11.3401	0.00355103	comp481362_c0_seq1	up	0.85	1.74	1.03355	Cleavage	phospholipase D	PLD	278	sp|Q9C888|PLDE1_ARATH Phospholipase D epsilon OS=Arabidopsis thaliana GN=PLDEPSILON PE=2 SV=1	6e-27	gnl|CDD|165993 PLN02352. PLN02352. phospholipase D epsilon.	5e-42	tr|B9MWR1|B9MWR1_POPTR Phospholipase D OS=Populus trichocarpa GN=POPTRDRAFT_781949 PE=3 SV=1	7e-29	ref|XP_002327429.1| predicted protein [Populus trichocarpa] gb|EEE74404.1| predicted protein [Populus trichocarpa]	7e-29	-	-	I	GO:0016020.membrane;GO:0046470.phosphatidylcholine metabolic process;GO:0016042.lipid catabolic process;GO:0008152.metabolic process;GO:0003824.catalytic activity;GO:0070290.NAPE-specific phospholipase D activity;GO:0004630.phospholipase D activity;GO:0016787.hydrolase activity;GO:0005509.calcium ion binding;	EC:3.1.4.4	K01115	ko00564. Glycerophospholipid metabolism;ko00565. Ether lipid metabolism;ko04144. Endocytosis;ko04666. Fc gamma R-mediated phagocytosis;ko04724. Glutamatergic synapse;ko04912. GnRH signaling pathway;
	aly-miR396a-3p	61	down	290.767	27.2702	-3.41447	1.10356e-13	comp124634_c0_seq2	up	3.39	9.7	1.5167	Cleavage	Epoxide hydrolase 1		1299	-	-	-	-	tr|D8L7V7|D8L7V7_PRUPE Epoxide hydrolase 1 OS=Prunus persica GN=eh1 PE=2 SV=1	2e-149	emb|CAZ86692.1| epoxide hydrolase 1 [Prunus persica]	2e-149	lcl|D8L7V7_PRUPE/30-314 PF12697.2;Abhydrolase_6;	2e-129	I	GO:0016787.hydrolase activity;GO:0004715.non-membrane spanning protein tyrosine kinase activity;GO:0008152.metabolic process;GO:0016740.transferase activity;GO:0003824.catalytic activity;	-	-	-
	aly-miR396a-3p	62	down	290.767	27.2702	-3.41447	1.10356e-13	comp121641_c0_seq10	up	0.05	0.41	3.03562	Cleavage	Predicted protein		2618	-	-	-	-	tr|B9SKC8|B9SKC8_RICCO Putative uncharacterized protein OS=Ricinus communis GN=RCOM_0759120 PE=4 SV=1	3e-178	-	-	lcl|B9N760_POPTR/1-297 PB007150; Pfam-B_7150;	5e-83	-	-	-	-	-
	vvi-miR396b	65	up	595.913	13878.6	4.54162	0	comp122878_c0_seq2	down	2.03	0.21	-3.27302	Cleavage	WRC domain	CH3	2710	-	-	gnl|CDD|192171 pfam08879. WRC. WRC. The WRC domain. named after the conserved Trp-Arg-Cys motif. contains two distinctive features: a putative nuclear localisation signal and a zinc-finger motif (C3H). It is suggested that the WRC domain functions in DNA binding.	7e-20	tr|F6H175|F6H175_VITVI Putative uncharacterized protein OS=Vitis vinifera GN=VIT_18s0001g08650 PE=4 SV=1	0	ref|XP_002283504.2| PREDICTED: uncharacterized protein LOC100260890 [Vitis vinifera]	0	lcl|B9IBN5_POPTR/2-282 PB003472; Pfam-B_3472;	5e-84	-	GO:0005634.nucleus;GO:0005524.ATP binding;GO:0006355.regulation of transcription. DNA-dependent;GO:0016818.hydrolase activity. acting on acid anhydrides. in phosphorus-containing anhydrides;	-	-	-
	vvi-miR396b	66	up	595.913	13878.6	4.54162	0	comp108974_c0_seq1	down	2.82	1.3	-1.11718	Cleavage	Putative uncharacterized protein		863	-	-	-	-	tr|F6HRI9|F6HRI9_VITVI Putative uncharacterized protein OS=Vitis vinifera GN=VIT_00s0494g00010 PE=4 SV=1	1e-65	ref|XP_003635376.1| PREDICTED: uncharacterized protein LOC100853530 [Vitis vinifera]	1e-65	-	-	-	GO:0005634.nucleus;GO:0005524.ATP binding;GO:0006355.regulation of transcription. DNA-dependent;GO:0016818.hydrolase activity. acting on acid anhydrides. in phosphorus-containing anhydrides;	-	-	-
	vvi-miR396b	67	up	595.913	13878.6	4.54162	0	comp473701_c0_seq1	down	0.47	0.23	-1.03103	Translation	Subtilisin-like protease	ARA12	762	sp|O65351|SUBL_ARATH Subtilisin-like protease OS=Arabidopsis thaliana GN=ARA12 PE=1 SV=1	5e-45	-	-	tr|B9R7A2|B9R7A2_RICCO Cucumisin. putative OS=Ricinus communis GN=RCOM_1589820 PE=4 SV=1	7e-94	ref|XP_002510195.1| Cucumisin precursor. putative [Ricinus communis] gb|EEF52382.1| Cucumisin precursor. putative [Ricinus communis]	6e-94	lcl|B9R7A2_RICCO/150-612 PF00082.17;Peptidase_S8;	1e-97	-	GO:0032440.2-alkenal reductase [NAD(P)] activity;GO:0004252.serine-type endopeptidase activity;GO:0008233.peptidase activity;GO:0042802.identical protein binding;GO:0055114.oxidation-reduction process;GO:0008236.serine-type peptidase activity;GO:0006508.proteolysis;GO:0016787.hydrolase activity;GO:0005576.extracellular region;GO:0043086.negative regulation of catalytic activity;GO:0016491.oxidore…	-	-	-
	vvi-miR396b	68	up	595.913	13878.6	4.54162	0	comp122569_c0_seq2	down	2.7	1.26	-1.09954	Translation	Probable methyltransferase PMT21	ERD3	2993	sp|Q94II3|PMTL_ARATH Probable methyltransferase PMT21 OS=Arabidopsis thaliana GN=ERD3 PE=2 SV=1	0	gnl|CDD|190539 pfam03141. Methyltransf_29. Putative S-adenosyl-L-methionine-dependent methyltransferase. This family is a putative S-adenosyl-L-methionine (SAM)-dependent methyltransferase.	0	tr|A9PF07|A9PF07_POPTR Predicted protein OS=Populus trichocarpa GN=POPTRDRAFT_826658 PE=2 SV=1	0	ref|XP_002326766.1| predicted protein [Populus trichocarpa] gb|ABK94960.1| unknown [Populus trichocarpa] gb|EEE72565.1| predicted protein [Populus trichocarpa]	0	lcl|D7U3Y3_VITVI/59-566 PF03141.11;Methyltransf_29;	0	-	GO:0008168.methyltransferase activity;GO:0032259.methylation;	-	-	-
	gma-miR396b-3p	69	down	254.676	81.8107	-1.6383	7.06172e-05	comp6674_c0_seq1	up	0.21	0.93	2.14684	Cleavage	Predicted protein		451	-	-	-	-	tr|B9HDD2|B9HDD2_POPTR Predicted protein (Fragment) OS=Populus trichocarpa GN=POPTRDRAFT_417753 PE=4 SV=1	9e-35	ref|XP_002308551.1| predicted protein [Populus trichocarpa] gb|EEE92074.1| predicted protein [Populus trichocarpa]	8e-35	lcl|C0HIC2_MAIZE/85-236 PB000761; Pfam-B_761;	6e-24	-	-	-	-	-
	gma-miR396e	70	up	2319.17	40439.8	4.1241	0	comp122878_c0_seq2	down	2.03	0.21	-3.27302	Cleavage	WRC domain	CH3	2710	-	-	gnl|CDD|192171 pfam08879. WRC. WRC. The WRC domain. named after the conserved Trp-Arg-Cys motif. contains two distinctive features: a putative nuclear localisation signal and a zinc-finger motif (C3H). It is suggested that the WRC domain functions in DNA binding.	7e-20	tr|F6H175|F6H175_VITVI Putative uncharacterized protein OS=Vitis vinifera GN=VIT_18s0001g08650 PE=4 SV=1	0	ref|XP_002283504.2| PREDICTED: uncharacterized protein LOC100260890 [Vitis vinifera]	0	lcl|B9IBN5_POPTR/2-282 PB003472; Pfam-B_3472;	5e-84	-	GO:0005634.nucleus;GO:0005524.ATP binding;GO:0006355.regulation of transcription. DNA-dependent;GO:0016818.hydrolase activity. acting on acid anhydrides. in phosphorus-containing anhydrides;	-	-	-
	gma-miR396e	71	up	2319.17	40439.8	4.1241	0	comp108974_c0_seq1	down	2.82	1.3	-1.11718	Cleavage	Putative uncharacterized protein		863	-	-	-	-	tr|F6HRI9|F6HRI9_VITVI Putative uncharacterized protein OS=Vitis vinifera GN=VIT_00s0494g00010 PE=4 SV=1	1e-65	ref|XP_003635376.1| PREDICTED: uncharacterized protein LOC100853530 [Vitis vinifera]	1e-65	-	-	-	GO:0005634.nucleus;GO:0005524.ATP binding;GO:0006355.regulation of transcription. DNA-dependent;GO:0016818.hydrolase activity. acting on acid anhydrides. in phosphorus-containing anhydrides;	-	-	-
	gma-miR396e	72	up	2319.17	40439.8	4.1241	0	comp122569_c0_seq2	down	2.7	1.26	-1.09954	Translation	Probable methyltransferase PMT21	ERD3	2993	sp|Q94II3|PMTL_ARATH Probable methyltransferase PMT21 OS=Arabidopsis thaliana GN=ERD3 PE=2 SV=1	0	gnl|CDD|190539 pfam03141. Methyltransf_29. Putative S-adenosyl-L-methionine-dependent methyltransferase. This family is a putative S-adenosyl-L-methionine (SAM)-dependent methyltransferase.	0	tr|A9PF07|A9PF07_POPTR Predicted protein OS=Populus trichocarpa GN=POPTRDRAFT_826658 PE=2 SV=1	0	ref|XP_002326766.1| predicted protein [Populus trichocarpa] gb|ABK94960.1| unknown [Populus trichocarpa] gb|EEE72565.1| predicted protein [Populus trichocarpa]	0	lcl|D7U3Y3_VITVI/59-566 PF03141.11;Methyltransf_29;	0	-	GO:0008168.methyltransferase activity;GO:0032259.methylation;	-	-	-
	ptc-miR396e-3p	73	down	83.8752	0.01	-13.034	1.56907e-07	comp6674_c0_seq1	up	0.21	0.93	2.14684	Cleavage	Predicted protein		451	-	-	-	-	tr|B9HDD2|B9HDD2_POPTR Predicted protein (Fragment) OS=Populus trichocarpa GN=POPTRDRAFT_417753 PE=4 SV=1	9e-35	ref|XP_002308551.1| predicted protein [Populus trichocarpa] gb|EEE92074.1| predicted protein [Populus trichocarpa]	8e-35	lcl|C0HIC2_MAIZE/85-236 PB000761; Pfam-B_761;	6e-24	-	-	-	-	-
	ptc-miR396e-3p	74	down	83.8752	0.01	-13.034	1.56907e-07	comp123914_c0_seq6	up	1.02	2.69	1.39904	Cleavage	Ca2+-transporting ATPase	ACA12	4197	sp|Q9LY77|ACA12_ARATH Calcium-transporting ATPase 12. plasma membrane-type OS=Arabidopsis thaliana GN=ACA12 PE=2 SV=1	0	gnl|CDD|188151 TIGR01517. ATPase-IIB_Ca. plasma-membrane calcium-translocating P-type ATPase. This model describes the P-type ATPase responsible for translocating calcium ions across the plasma membrane of eukaryotes. out of the cell. In some organisms. this type of pump may also be found in vacuolar membranes. In humans and mice. at least. there are multiple isoforms of the PMCA pump with overla…	0	tr|F6HBJ0|F6HBJ0_VITVI Putative uncharacterized protein OS=Vitis vinifera GN=VIT_00s0179g00260 PE=3 SV=1	0	ref|XP_002274787.1| PREDICTED: calcium-transporting ATPase 12. plasma membrane-type-like [Vitis vinifera]	0	lcl|B9GSH9_POPTR/366-692 PF00702.21;Hydrolase;	8e-155	P	GO:0006810.transport;GO:0070588.calcium ion transmembrane transport;GO:0016020.membrane;GO:0015662.ATPase activity. coupled to transmembrane movement of ions. phosphorylative mechanism;GO:0008152.metabolic process;GO:0005524.ATP binding;GO:0005388.calcium-transporting ATPase activity;GO:0006812.cation transport;GO:0003824.catalytic activity;GO:0006811.ion transport;GO:0006754.ATP biosynthetic pro…	EC:3.6.3.8	K01537	-
	ptc-miR396f	75	up	0.01	149.986	13.8725	0.000910308	comp122878_c0_seq2	down	2.03	0.21	-3.27302	Cleavage	WRC domain	CH3	2710	-	-	gnl|CDD|192171 pfam08879. WRC. WRC. The WRC domain. named after the conserved Trp-Arg-Cys motif. contains two distinctive features: a putative nuclear localisation signal and a zinc-finger motif (C3H). It is suggested that the WRC domain functions in DNA binding.	7e-20	tr|F6H175|F6H175_VITVI Putative uncharacterized protein OS=Vitis vinifera GN=VIT_18s0001g08650 PE=4 SV=1	0	ref|XP_002283504.2| PREDICTED: uncharacterized protein LOC100260890 [Vitis vinifera]	0	lcl|B9IBN5_POPTR/2-282 PB003472; Pfam-B_3472;	5e-84	-	GO:0005634.nucleus;GO:0005524.ATP binding;GO:0006355.regulation of transcription. DNA-dependent;GO:0016818.hydrolase activity. acting on acid anhydrides. in phosphorus-containing anhydrides;	-	-	-
	zma-miR396g-3p	76	up	66.2287	175.309	1.40437	0.032148	comp122689_c0_seq7	down	2.15	0.23	-3.22463	Cleavage	WRC domain	CH3	2313	-	-	gnl|CDD|192171 pfam08879. WRC. WRC. The WRC domain. named after the conserved Trp-Arg-Cys motif. contains two distinctive features: a putative nuclear localisation signal and a zinc-finger motif (C3H). It is suggested that the WRC domain functions in DNA binding.	4e-20	tr|F6H175|F6H175_VITVI Putative uncharacterized protein OS=Vitis vinifera GN=VIT_18s0001g08650 PE=4 SV=1	0	ref|XP_002283504.2| PREDICTED: uncharacterized protein LOC100260890 [Vitis vinifera]	0	lcl|B9IBN5_POPTR/2-282 PB003472; Pfam-B_3472;	5e-85	-	GO:0005634.nucleus;GO:0005524.ATP binding;GO:0006355.regulation of transcription. DNA-dependent;GO:0016818.hydrolase activity. acting on acid anhydrides. in phosphorus-containing anhydrides;	-	-	-
	zma-miR396g-3p	77	up	66.2287	175.309	1.40437	0.032148	comp78873_c0_seq1	down	0.68	0.2	-1.76553	Cleavage	Ubiquitin-protein ligase		488	-	-	-	-	tr|B9REZ2|B9REZ2_RICCO Ubiquitin-protein ligase BRE1A. putative OS=Ricinus communis GN=RCOM_1429780 PE=4 SV=1	1e-35	ref|XP_002512311.1| Ubiquitin-protein ligase BRE1A. putative [Ricinus communis] gb|EEF49763.1| Ubiquitin-protein ligase BRE1A. putative [Ricinus communis]	9e-36	lcl|D7TUZ6_VITVI/1-611 PB161032; Pfam-B_161032;	9e-24	ZL	GO:0016874.ligase activity;	-	-	-
	zma-miR396g-3p	78	up	66.2287	175.309	1.40437	0.032148	comp318864_c0_seq1	down	1.13	0.54	-1.06529	Cleavage	ATP binding protein		423	-	-	-	-	tr|B9RC89|B9RC89_RICCO ATP binding protein. putative OS=Ricinus communis GN=RCOM_1686300 PE=4 SV=1	2e-40	ref|XP_002509773.1| ATP binding protein. putative [Ricinus communis] gb|EEF51160.1| ATP binding protein. putative [Ricinus communis]	2e-40	lcl|B8BHR6_ORYSI/640-1006 PB047983; Pfam-B_47983;	1e-19	-	-	-	-	-
	ptc-miR396g-5p	79	down	54.9001	0.01	-12.4226	2.2079e-05	comp838630_c0_seq1	up	0.01	0.33	5.04439	Cleavage	WRC domain	GRL3	394	-	-	gnl|CDD|192171 pfam08879. WRC. WRC. The WRC domain. named after the conserved Trp-Arg-Cys motif. contains two distinctive features: a putative nuclear localisation signal and a zinc-finger motif (C3H). It is suggested that the WRC domain functions in DNA binding.	1e-26	tr|G7L5Z0|G7L5Z0_MEDTR GRL3 OS=Medicago truncatula GN=MTR_7g104050 PE=4 SV=1	3e-51	ref|XP_003625769.1| GRL3 [Medicago truncatula] gb|AES81987.1| GRL3 [Medicago truncatula]	3e-51	lcl|D7TJ34_VITVI/120-165 PF08879.5;WRC;	1e-26	-	GO:0005634.nucleus;GO:0005524.ATP binding;GO:0006355.regulation of transcription. DNA-dependent;GO:0016818.hydrolase activity. acting on acid anhydrides. in phosphorus-containing anhydrides;	-	-	-
	ptc-miR396g-5p	80	down	54.9001	0.01	-12.4226	2.2079e-05	comp114268_c0_seq1	up	0.65	1.92	1.56259	Cleavage	Putative uncharacterized protein		1965	-	-	gnl|CDD|192171 pfam08879. WRC. WRC. The WRC domain. named after the conserved Trp-Arg-Cys motif. contains two distinctive features: a putative nuclear localisation signal and a zinc-finger motif (C3H). It is suggested that the WRC domain functions in DNA binding.	1e-18	tr|A5BB67|A5BB67_VITVI Putative uncharacterized protein OS=Vitis vinifera GN=VITISV_011426 PE=4 SV=1	5e-67	-	-	lcl|C6SZM5_SOYBN/84-129 PF08879.5;WRC;	4e-20	-	GO:0005634.nucleus;GO:0005524.ATP binding;GO:0006355.regulation of transcription. DNA-dependent;GO:0016818.hydrolase activity. acting on acid anhydrides. in phosphorus-containing anhydrides;	-	-	-
	ptc-miR396g-5p	81	down	54.9001	0.01	-12.4226	2.2079e-05	comp100522_c0_seq1	up	2.25	13.18	2.55035	Cleavage	Predicted protein		1155	-	-	-	-	tr|B9I103|B9I103_POPTR Predicted protein OS=Populus trichocarpa GN=POPTRDRAFT_568452 PE=4 SV=1	5e-24	ref|XP_002316734.1| predicted protein [Populus trichocarpa] gb|EEE97346.1| predicted protein [Populus trichocarpa]	5e-24	lcl|Q3E8F8_ARATH/1-70 PB340587; Pfam-B_340587;	4e-10	-	-	-	-	-
	ptc-miR396g-5p	82	down	54.9001	0.01	-12.4226	2.2079e-05	comp968469_c0_seq1	up	0.01	0.09	3.16993	Translation	Cytochrome P450	CYP94A1	360	sp|O81117|C94A1_VICSA Cytochrome P450 94A1 OS=Vicia sativa GN=CYP94A1 PE=2 SV=2	8e-23	gnl|CDD|178046 PLN02426. PLN02426. cytochrome P450. family 94. subfamily C protein.	7e-27	tr|B9GJT1|B9GJT1_POPTR Cytochrome P450 OS=Populus trichocarpa GN=CYP94B7 PE=3 SV=1	2e-34	ref|XP_002300103.1| cytochrome P450 [Populus trichocarpa] gb|EEE84908.1| cytochrome P450 [Populus trichocarpa]	2e-34	lcl|B9GJT1_POPTR/42-491 PF00067.17;p450;	3e-35	-	GO:0016020.membrane;GO:0009055.electron carrier activity;GO:0005783.endoplasmic reticulum;GO:0020037.heme binding;GO:0005506.iron ion binding;GO:0055114.oxidation-reduction process;GO:0016705.oxidoreductase activity. acting on paired donors. with incorporation or reduction of molecular oxygen;GO:0046872.metal ion binding;GO:0070330.aromatase activity;GO:0016021.integral to membrane;GO:0005789.end…	-	-	-
	ptc-miR396g-5p	83	down	54.9001	0.01	-12.4226	2.2079e-05	comp112772_c0_seq3	up	0.74	4.03	2.44518	Cleavage	Pentatricopeptide repeat-containing protein	PP292	3997	sp|Q9M316|PP292_ARATH Pentatricopeptide repeat-containing protein At3g61520. mitochondrial OS=Arabidopsis thaliana GN=At3g61520 PE=2 SV=1	0	-	-	tr|D7UCE3|D7UCE3_VITVI Putative uncharacterized protein OS=Vitis vinifera GN=VIT_15s0046g02180 PE=4 SV=1	0	ref|XP_002275491.1| PREDICTED: pentatricopeptide repeat-containing protein At3g61520. mitochondrial [Vitis vinifera] emb|CBI40408.3| unnamed protein product [Vitis vinifera]	0	lcl|D7UCE2_VITVI/166-226 PF03106.10;WRKY;	9e-27	-	GO:0005488.binding;	-	-	-
	gma-miR396h	84	up	38.6334	477.229	3.62676	7.05177e-08	comp122569_c0_seq2	down	2.7	1.26	-1.09954	Translation	Probable methyltransferase PMT21	ERD3	2993	sp|Q94II3|PMTL_ARATH Probable methyltransferase PMT21 OS=Arabidopsis thaliana GN=ERD3 PE=2 SV=1	0	gnl|CDD|190539 pfam03141. Methyltransf_29. Putative S-adenosyl-L-methionine-dependent methyltransferase. This family is a putative S-adenosyl-L-methionine (SAM)-dependent methyltransferase.	0	tr|A9PF07|A9PF07_POPTR Predicted protein OS=Populus trichocarpa GN=POPTRDRAFT_826658 PE=2 SV=1	0	ref|XP_002326766.1| predicted protein [Populus trichocarpa] gb|ABK94960.1| unknown [Populus trichocarpa] gb|EEE72565.1| predicted protein [Populus trichocarpa]	0	lcl|D7U3Y3_VITVI/59-566 PF03141.11;Methyltransf_29;	0	-	GO:0008168.methyltransferase activity;GO:0032259.methylation;	-	-	-
	ath-miR397a	85	up	8.64169	74.9932	3.11737	0.0404815	comp629092_c0_seq1	down	0.33	0.01	-5.04439	Cleavage	Laccase	LAC17	291	sp|Q9FJD5|LAC17_ARATH Laccase-17 OS=Arabidopsis thaliana GN=LAC17 PE=2 SV=1	8e-36	gnl|CDD|163246 TIGR03389. laccase. laccase. plant. Members of this protein family include the copper-containing enzyme laccase (EC 1.10.3.2). often several from a single plant species. and additional. uncharacterized. closely related plant proteins termed laccase-like multicopper oxidases. This protein family shows considerable sequence similarity to the L-ascorbate oxidase (EC 1.10.3.3) family. …	4e-44	tr|B9HBT3|B9HBT3_POPTR Laccase 110c OS=Populus trichocarpa GN=LAC110c PE=4 SV=1	1e-36	ref|XP_002309069.1| laccase 110c [Populus trichocarpa] gb|EEE92592.1| laccase 110c [Populus trichocarpa]	1e-36	lcl|B9HBT3_POPTR/163-316 PF00394.17;Cu-oxidase;	5e-40	Q	GO:0046274.lignin catabolic process;GO:0048046.apoplast;GO:0055114.oxidation-reduction process;GO:0008471.laccase activity;GO:0046872.metal ion binding;GO:0005507.copper ion binding;GO:0008447.L-ascorbate oxidase activity;GO:0016491.oxidoreductase activity;	-	-	-
	ath-miR397a	87	up	8.64169	74.9932	3.11737	0.0404815	comp74867_c0_seq1	down	0.69	0.2	-1.7866	Translation	Sulfate transporter		820	-	-	-	-	tr|B9RS83|B9RS83_RICCO Sulfate transporter. putative OS=Ricinus communis GN=RCOM_0804060 PE=4 SV=1	2e-111	ref|XP_002516602.1| sulfate transporter. putative [Ricinus communis] gb|EEF45943.1| sulfate transporter. putative [Ricinus communis]	2e-111	lcl|B9RUY1_RICCO/120-405 PF00916.15;Sulfate_transp;	6e-73	-	-	-	-	-
	ath-miR397a	88	up	8.64169	74.9932	3.11737	0.0404815	comp77417_c0_seq1	down	0.79	0.27	-1.54889	Cleavage	protein phosphatase 2C	P2C60	241	sp|Q5Z8P0|P2C60_ORYSJ Probable protein phosphatase 2C 60 OS=Oryza sativa subsp. japonica GN=Os06g0717800 PE=2 SV=1	1e-08	-	-	tr|A5C806|A5C806_VITVI Putative uncharacterized protein OS=Vitis vinifera GN=VITISV_023164 PE=3 SV=1	3e-07	-	-	lcl|A5C806_VITVI/198-316 PF00481.16;PP2C;	1e-08	-	GO:0008287.protein serine/threonine phosphatase complex;GO:0046872.metal ion binding;GO:0016787.hydrolase activity;GO:0004721.phosphoprotein phosphatase activity;GO:0006470.protein dephosphorylation;GO:0003824.catalytic activity;GO:0004722.protein serine/threonine phosphatase activity;	-	-	-
	ath-miR397a	90	up	8.64169	74.9932	3.11737	0.0404815	comp100711_c0_seq1	down	32.5	14.71	-1.14364	Translation	Predicted protein		1158	-	-	-	-	tr|B9GK84|B9GK84_POPTR Predicted protein OS=Populus trichocarpa GN=POPTRDRAFT_838581 PE=4 SV=1	5e-104	ref|XP_002297952.1| predicted protein [Populus trichocarpa] gb|EEE82757.1| predicted protein [Populus trichocarpa]	4e-104	lcl|C5X651_SORBI/58-305 PB013656; Pfam-B_13656;	7e-63	-	-	-	-	-
	bna-miR397a	86	up	8.64169	129.534	3.90587	0.00429641	comp629092_c0_seq1	down	0.33	0.01	-5.04439	Cleavage	Laccase	LAC17	291	sp|Q9FJD5|LAC17_ARATH Laccase-17 OS=Arabidopsis thaliana GN=LAC17 PE=2 SV=1	8e-36	gnl|CDD|163246 TIGR03389. laccase. laccase. plant. Members of this protein family include the copper-containing enzyme laccase (EC 1.10.3.2). often several from a single plant species. and additional. uncharacterized. closely related plant proteins termed laccase-like multicopper oxidases. This protein family shows considerable sequence similarity to the L-ascorbate oxidase (EC 1.10.3.3) family. …	4e-44	tr|B9HBT3|B9HBT3_POPTR Laccase 110c OS=Populus trichocarpa GN=LAC110c PE=4 SV=1	1e-36	ref|XP_002309069.1| laccase 110c [Populus trichocarpa] gb|EEE92592.1| laccase 110c [Populus trichocarpa]	1e-36	lcl|B9HBT3_POPTR/163-316 PF00394.17;Cu-oxidase;	5e-40	Q	GO:0046274.lignin catabolic process;GO:0048046.apoplast;GO:0055114.oxidation-reduction process;GO:0008471.laccase activity;GO:0046872.metal ion binding;GO:0005507.copper ion binding;GO:0008447.L-ascorbate oxidase activity;GO:0016491.oxidoreductase activity;	-	-	-
	bna-miR397a	89	up	8.64169	129.534	3.90587	0.00429641	comp77417_c0_seq1	down	0.79	0.27	-1.54889	Cleavage	protein phosphatase 2C	P2C60	241	sp|Q5Z8P0|P2C60_ORYSJ Probable protein phosphatase 2C 60 OS=Oryza sativa subsp. japonica GN=Os06g0717800 PE=2 SV=1	1e-08	-	-	tr|A5C806|A5C806_VITVI Putative uncharacterized protein OS=Vitis vinifera GN=VITISV_023164 PE=3 SV=1	3e-07	-	-	lcl|A5C806_VITVI/198-316 PF00481.16;PP2C;	1e-08	-	GO:0008287.protein serine/threonine phosphatase complex;GO:0046872.metal ion binding;GO:0016787.hydrolase activity;GO:0004721.phosphoprotein phosphatase activity;GO:0006470.protein dephosphorylation;GO:0003824.catalytic activity;GO:0004722.protein serine/threonine phosphatase activity;	-	-	-
	bna-miR397a	91	up	8.64169	129.534	3.90587	0.00429641	comp100711_c0_seq1	down	32.5	14.71	-1.14364	Translation	Predicted protein		1158	-	-	-	-	tr|B9GK84|B9GK84_POPTR Predicted protein OS=Populus trichocarpa GN=POPTRDRAFT_838581 PE=4 SV=1	5e-104	ref|XP_002297952.1| predicted protein [Populus trichocarpa] gb|EEE82757.1| predicted protein [Populus trichocarpa]	4e-104	lcl|C5X651_SORBI/58-305 PB013656; Pfam-B_13656;	7e-63	-	-	-	-	-
	ath-miR408	92	up	940.012	8363.79	3.1534	0	comp348242_c0_seq1	down	1.06	0.01	-6.72792	Cleavage	Basic blue protein	BABL	493	sp|Q8LG89|BABL_ARATH Basic blue protein OS=Arabidopsis thaliana GN=At2g02850 PE=1 SV=2	3e-46	gnl|CDD|202195 pfam02298. Cu_bind_like. Plastocyanin-like domain. This family represents a domain found in flowering plants related to the copper binding protein plastocyanin. Some members of this family may not bind copper due to the lack of key residues.	1e-32	tr|F4YAW5|F4YAW5_GOSHI Copper binding protein 6 OS=Gossypium hirsutum GN=BCP6 PE=2 SV=1	3e-87	gb|ADV57641.1| copper binding protein 6 [Gossypium hirsutum]	2e-87	lcl|E0CQL6_VITVI/90-168 PF02298.12;Cu_bind_like;	6e-41	-	GO:0006810.transport;GO:0009055.electron carrier activity;GO:0046872.metal ion binding;GO:0022900.electron transport chain;GO:0005507.copper ion binding;	-	-	-
	ath-miR408	93	up	940.012	8363.79	3.1534	0	comp102062_c0_seq2	down	6.82	0.24	-4.82867	Translation	Plastocyanin-like domain		754	-	-	-	-	tr|D7TPN4|D7TPN4_VITVI Putative uncharacterized protein OS=Vitis vinifera GN=VIT_03s0063g00990 PE=4 SV=1	1e-47	ref|XP_002281892.2| PREDICTED: uncharacterized protein LOC100255503 [Vitis vinifera] emb|CBI32457.3| unnamed protein product [Vitis vinifera]	1e-47	lcl|D7TPN4_VITVI/71-167 PF02298.12;Cu_bind_like;	2e-32	-	GO:0009055.electron carrier activity;GO:0005507.copper ion binding;	-	-	-
	gma-miR408d	94	up	1150.46	5064.09	2.13809	0	comp348242_c0_seq1	down	1.06	0.01	-6.72792	Cleavage	Basic blue protein	BABL	493	sp|Q8LG89|BABL_ARATH Basic blue protein OS=Arabidopsis thaliana GN=At2g02850 PE=1 SV=2	3e-46	gnl|CDD|202195 pfam02298. Cu_bind_like. Plastocyanin-like domain. This family represents a domain found in flowering plants related to the copper binding protein plastocyanin. Some members of this family may not bind copper due to the lack of key residues.	1e-32	tr|F4YAW5|F4YAW5_GOSHI Copper binding protein 6 OS=Gossypium hirsutum GN=BCP6 PE=2 SV=1	3e-87	gb|ADV57641.1| copper binding protein 6 [Gossypium hirsutum]	2e-87	lcl|E0CQL6_VITVI/90-168 PF02298.12;Cu_bind_like;	6e-41	-	GO:0006810.transport;GO:0009055.electron carrier activity;GO:0046872.metal ion binding;GO:0022900.electron transport chain;GO:0005507.copper ion binding;	-	-	-
	gma-miR408d	95	up	1150.46	5064.09	2.13809	0	comp102062_c0_seq2	down	6.82	0.24	-4.82867	Translation	Plastocyanin-like domain		754	-	-	-	-	tr|D7TPN4|D7TPN4_VITVI Putative uncharacterized protein OS=Vitis vinifera GN=VIT_03s0063g00990 PE=4 SV=1	1e-47	ref|XP_002281892.2| PREDICTED: uncharacterized protein LOC100255503 [Vitis vinifera] emb|CBI32457.3| unnamed protein product [Vitis vinifera]	1e-47	lcl|D7TPN4_VITVI/71-167 PF02298.12;Cu_bind_like;	2e-32	-	GO:0009055.electron carrier activity;GO:0005507.copper ion binding;	-	-	-
	gra-miR482	96	up	5764.51	36923.9	2.67928	0	comp111938_c0_seq1	down	10.52	3.24	-1.69907	Translation	arogenate dehydrogenase (NADP+). plant	TYRAAT2	1719	sp|Q9LMR3|TYRA2_ARATH Arogenate dehydrogenase 2. chloroplastic OS=Arabidopsis thaliana GN=TYRAAT2 PE=1 SV=1	1e-153	gnl|CDD|177898 PLN02256. PLN02256. arogenate dehydrogenase.	0	tr|A5BC69|A5BC69_VITVI Putative uncharacterized protein (Fragment) OS=Vitis vinifera GN=VITISV_006626 PE=4 SV=1	1e-157	emb|CAN59808.1| hypothetical protein VITISV_006626 [Vitis vinifera]	1e-157	lcl|A5BC69_VITVI/88-329 PF02153.12;PDH;	2e-127	E	GO:0006571.tyrosine biosynthetic process;GO:0008977.prephenate dehydrogenase activity;GO:0055114.oxidation-reduction process;GO:0005488.binding;GO:0004665.prephenate dehydrogenase (NADP+) activity;	EC:1.3.1.78	K15227	ko00400. Phenylalanine. tyrosine and tryptophan biosynthesis;
	gra-miR482	97	up	5764.51	36923.9	2.67928	0	comp104682_c0_seq1	down	137.21	48.49	-1.50063	Translation	large subunit ribosomal protein L15	RPL15	1194	sp|P25873|RK15_ARATH 50S ribosomal protein L15. chloroplastic OS=Arabidopsis thaliana GN=RPL15 PE=1 SV=2	4e-112	gnl|CDD|180155 PRK05592. rplO. 50S ribosomal protein L15; Reviewed.	2e-53	tr|B9HJ33|B9HJ33_POPTR Predicted protein OS=Populus trichocarpa GN=POPTRDRAFT_766070 PE=3 SV=1	5e-118	ref|XP_002312401.1| predicted protein [Populus trichocarpa] gb|EEE89768.1| predicted protein [Populus trichocarpa]	5e-118	lcl|B9HJ33_POPTR/88-219 PF00828.14;Ribosomal_L18e;	2e-79	-	GO:0005840.ribosome;GO:0003723.RNA binding;GO:0015934.large ribosomal subunit;GO:0005622.intracellular;GO:0030529.ribonucleoprotein complex;GO:0006412.translation;GO:0009536.plastid;GO:0003735.structural constituent of ribosome;GO:0019843.rRNA binding;GO:0009507.chloroplast;	-	K02876	ko03010. Ribosome;
	ghr-miR482a	98	up	4934.91	29356.4	2.57258	0	comp107513_c0_seq1	down	41.34	12.29	-1.75005	Cleavage	peptidyl-prolyl cis-trans isomerase B (cyclophilin B)		1505	-	-	-	-	tr|D7SIU1|D7SIU1_VITVI Putative uncharacterized protein OS=Vitis vinifera GN=VIT_17s0000g04270 PE=4 SV=1	2e-126	ref|XP_002273001.1| PREDICTED: peptidyl-prolyl cis-trans isomerase B-like [Vitis vinifera]	5e-127	lcl|B9I2N9_POPTR/109-325 PF00160.16;Pro_isomerase;	2e-116	-	GO:0006457.protein folding;GO:0003755.peptidyl-prolyl cis-trans isomerase activity;GO:0016853.isomerase activity;GO:0000413.protein peptidyl-prolyl isomerization;	EC:5.2.1.8	K03768	-
	ghr-miR482a	99	up	4934.91	29356.4	2.57258	0	comp122500_c1_seq2	down	2.05	0.94	-1.12489	Translation	Predicted protein		3049	-	-	-	-	tr|B9HG41|B9HG41_POPTR Predicted protein OS=Populus trichocarpa GN=POPTRDRAFT_1082745 PE=4 SV=1	1e-119	ref|XP_002275767.1| PREDICTED: uncharacterized protein LOC100254208 [Vitis vinifera]	2e-122	lcl|D7SW78_VITVI/40-131 PF13371.1;TPR_9;	3e-41	-	GO:0005488.binding;	-	-	-
	osa-miR5072	100	down	24.4001	0.01	-11.2527	0.00467723	comp52300_c0_seq1	up	0.01	0.3	4.90689	Translation	Peptidase inhibitor I9		217	sp|Q39547|CUCM1_CUCME Cucumisin OS=Cucumis melo PE=1 SV=1	7e-08	gnl|CDD|203351 pfam05922. Inhibitor_I9. Peptidase inhibitor I9. This family includes the proteinase B inhibitor from Saccharomyces cerevisiae and the activation peptides from peptidases of the subtilisin family. The subtilisin propeptides are known to function as molecular chaperones. assisting in the folding of the mature peptidase. but have also been shown to act as 'temporary inhibitors'.	4e-14	tr|B9RR97|B9RR97_RICCO Xylem serine proteinase 1. putative OS=Ricinus communis GN=RCOM_0711510 PE=4 SV=1	7e-14	ref|XP_003533787.1| PREDICTED: subtilisin-like protease-like [Glycine max]	8e-16	lcl|B9RR97_RICCO/26-105 PF05922.11;Inhibitor_I9;	3e-14	-	GO:0004252.serine-type endopeptidase activity;GO:0008233.peptidase activity;GO:0042802.identical protein binding;GO:0008236.serine-type peptidase activity;GO:0006508.proteolysis;GO:0016787.hydrolase activity;GO:0043086.negative regulation of catalytic activity;GO:0005576.extracellular region;	-	-	-
	ghr-miR827a	101	up	109.8	831.743	2.92126	2.32536e-11	comp1350901_c0_seq1	down	0.29	0.1	-1.53605	Translation	Receptor-like cytosolic serine/threonine-protein kinase	RBK2	217	sp|Q8RXC8|RBK2_ARATH Receptor-like cytosolic serine/threonine-protein kinase RBK2 OS=Arabidopsis thaliana GN=RBK2 PE=1 SV=1	2e-23	-	-	tr|B9I821|B9I821_POPTR Predicted protein (Fragment) OS=Populus trichocarpa GN=POPTRDRAFT_893686 PE=3 SV=1	2e-25	ref|XP_002319033.1| predicted protein [Populus trichocarpa] gb|EEE94956.1| predicted protein [Populus trichocarpa]	2e-25	lcl|B9I821_POPTR/116-384 PF00069.20;Pkinase;	1e-26	T	GO:0016310.phosphorylation;GO:0005524.ATP binding;GO:0016301.kinase activity;GO:0006468.protein phosphorylation;GO:0004674.protein serine/threonine kinase activity;GO:0004672.protein kinase activity;GO:0000166.nucleotide binding;GO:0016772.transferase activity. transferring phosphorus-containing groups;	-	-	-

## Sheet: D +120
	Additional file 10D: Earlistaple 7 positively correlated miRNA-target pairs at 24 h (120)
	miRNA_ID	NO.	Up/Down	RPM E0	RPM E24	Log2(E24/E0)	Pvalue	Tagert_Gene	Up/Down	RPKM E0	RPKM E24	Log2(E24/E0)	Inhibition	Function	Name	Length	Swissprot_des	Swissprot_evalue	Cdd_des	Cdd_evalue	Trembl_des	Trembl_evalue	NR_des	NR_evalue	PFAM_des	PFAM_evalue	KOG	GO	EC	KO	Pathway
	bna-miR156a	1	down	368.848	119.989	-1.62012	2.17375e-06	comp97808_c0_seq4	down	0.6	0.16	-1.90689	Cleavage	Promoter binding protein	-	905	-	-	-	-	tr|A4GXB6|A4GXB6_GOSHI Promoter binding protein (Fragment) OS=Gossypium hirsutum PE=2 SV=1	2e-60	gb|ABO31371.1| promoter binding protein [Gossypium hirsutum]	2e-60	lcl|A4GXB6_GOSHI/84-125 PB002700; Pfam-B_2700;	3e-16	-	-	-	-	-
	bna-miR156a	2	down	368.848	119.989	-1.62012	2.17375e-06	comp111833_c0_seq13	down	1.27	0.29	-2.1307	Cleavage	SBP domain	-	2187	-	-	gnl|CDD|190527 pfam03110. SBP. SBP domain. SBP domains (for SQUAMOSA-pROMOTER BINDING PROTEIN) are found in plant proteins. It is a sequence specific DNA-binding domain. Members of family probably function as transcription factors involved in the control of early flower development. The domain contains 10 conserved cysteine and histidine residues that probably are zinc ligands.	1e-24	tr|B9T274|B9T274_RICCO LIGULELESS1 protein. putative OS=Ricinus communis GN=RCOM_0413690 PE=4 SV=1	6e-59	ref|XP_002532343.1| LIGULELESS1 protein. putative [Ricinus communis] gb|EEF30045.1| LIGULELESS1 protein. putative [Ricinus communis]	6e-59	lcl|A2Q4T4_MEDTR/221-410 PB002700; Pfam-B_2700;	4e-28	-	GO:0005634.nucleus;GO:0003677.DNA binding;	-	-	-
	bna-miR156a	3	down	368.848	119.989	-1.62012	2.17375e-06	comp92871_c0_seq1	down	5.04	0.9	-2.48543	Cleavage	Squamosa promoter-binding protein	SBP1	611	sp|Q38741|SBP1_ANTMA Squamosa promoter-binding protein 1 OS=Antirrhinum majus GN=SBP1 PE=2 SV=1	2e-43	gnl|CDD|190527 pfam03110. SBP. SBP domain. SBP domains (for SQUAMOSA-pROMOTER BINDING PROTEIN) are found in plant proteins. It is a sequence specific DNA-binding domain. Members of family probably function as transcription factors involved in the control of early flower development. The domain contains 10 conserved cysteine and histidine residues that probably are zinc ligands.	4e-62	tr|B9RBB6|B9RBB6_RICCO Squamosa promoter-binding protein. putative OS=Ricinus communis GN=RCOM_1674040 PE=4 SV=1	3e-49	ref|XP_002509450.1| Squamosa promoter-binding protein. putative [Ricinus communis] gb|EEF50837.1| Squamosa promoter-binding protein. putative [Ricinus communis]	3e-49	lcl|B9RBB6_RICCO/56-134 PF03110.9;SBP;	3e-45	-	GO:0046872.metal ion binding;GO:0005634.nucleus;GO:0003677.DNA binding;GO:0006355.regulation of transcription. DNA-dependent;GO:0006351.transcription. DNA-dependent;	-	-	-
	bna-miR156a	4	down	368.848	119.989	-1.62012	2.17375e-06	comp106239_c0_seq6	down	1.95	0.97	-1.00742	Translation	Probable acetyltransferase NSI	-	1868	sp|Q5KQI6|NSI_ORYSJ Probable acetyltransferase NSI OS=Oryza sativa subsp. japonica GN=NSI PE=2 SV=1	5e-46	gnl|CDD|205686 pfam13508. Acetyltransf_7. Acetyltransferase (GNAT) domain. This domain catalyzes N-acetyltransferase reactions.	3e-11	tr|D7TKZ1|D7TKZ1_VITVI Putative uncharacterized protein OS=Vitis vinifera GN=VIT_08s0056g00580 PE=4 SV=1	1e-70	ref|XP_003551622.1| PREDICTED: acetyltransferase NSI-like [Glycine max]	6e-71	lcl|B9T0N6_RICCO/146-219 PF00583.19;Acetyltransf_1;	2e-36	-	GO:0008152.metabolic process;GO:0009536.plastid;GO:0016740.transferase activity;GO:0008080.N-acetyltransferase activity;GO:0009507.chloroplast;	-	-	-
	osa-miR156f-3p	5	up	21.3501	122.716	2.52301	0.0150426	comp118419_c0_seq3	up	0.21	4.31	4.35923	Translation	Putative uncharacterized protein	-	1977	-	-	-	-	tr|F6HUB4|F6HUB4_VITVI Putative uncharacterized protein OS=Vitis vinifera GN=VIT_02s0025g03290 PE=4 SV=1	3e-151	ref|XP_002270742.2| PREDICTED: uncharacterized protein LOC100241023 [Vitis vinifera]	3e-151	lcl|B9RCD8_RICCO/46-243 PB006836; Pfam-B_6836;	4e-58	-	-	-	-	-
	osa-miR156f-3p	6	up	21.3501	122.716	2.52301	0.0150426	comp111965_c0_seq1	up	0.77	3.19	2.05063	Cleavage	myb proto-oncogene protein. plant	MYBP	1502	sp|O49608|MYB32_ARATH Transcription factor MYB32 OS=Arabidopsis thaliana GN=MYB32 PE=2 SV=1	3e-64	-	-	tr|F6I738|F6I738_VITVI Putative uncharacterized protein OS=Vitis vinifera GN=VIT_00s0203g00070 PE=4 SV=1	2e-145	ref|XP_002266049.1| PREDICTED: uncharacterized protein LOC100245492 [Vitis vinifera]	2e-145	lcl|B9HKG6_POPTR/17-78 PF13921.1;Myb_DNA-bind_6;	2e-28	K	GO:0005634.nucleus;GO:0003677.DNA binding;GO:0006355.regulation of transcription. DNA-dependent;	-	K09422	-
	gma-miR156q	7	down	1038.32	310.881	-1.73982	0	comp97808_c0_seq4	down	0.6	0.16	-1.90689	Cleavage	Promoter binding protein	-	905	-	-	-	-	tr|A4GXB6|A4GXB6_GOSHI Promoter binding protein (Fragment) OS=Gossypium hirsutum PE=2 SV=1	2e-60	gb|ABO31371.1| promoter binding protein [Gossypium hirsutum]	2e-60	lcl|A4GXB6_GOSHI/84-125 PB002700; Pfam-B_2700;	3e-16	-	-	-	-	-
	gma-miR156q	8	down	1038.32	310.881	-1.73982	0	comp111833_c0_seq13	down	1.27	0.29	-2.1307	Cleavage	SBP domain	-	2187	-	-	gnl|CDD|190527 pfam03110. SBP. SBP domain. SBP domains (for SQUAMOSA-pROMOTER BINDING PROTEIN) are found in plant proteins. It is a sequence specific DNA-binding domain. Members of family probably function as transcription factors involved in the control of early flower development. The domain contains 10 conserved cysteine and histidine residues that probably are zinc ligands.	1e-24	tr|B9T274|B9T274_RICCO LIGULELESS1 protein. putative OS=Ricinus communis GN=RCOM_0413690 PE=4 SV=1	6e-59	ref|XP_002532343.1| LIGULELESS1 protein. putative [Ricinus communis] gb|EEF30045.1| LIGULELESS1 protein. putative [Ricinus communis]	6e-59	lcl|A2Q4T4_MEDTR/221-410 PB002700; Pfam-B_2700;	4e-28	-	GO:0005634.nucleus;GO:0003677.DNA binding;	-	-	-
	gma-miR156q	9	down	1038.32	310.881	-1.73982	0	comp92871_c0_seq1	down	5.04	0.9	-2.48543	Cleavage	Squamosa promoter-binding protein	SBP1	611	sp|Q38741|SBP1_ANTMA Squamosa promoter-binding protein 1 OS=Antirrhinum majus GN=SBP1 PE=2 SV=1	2e-43	gnl|CDD|190527 pfam03110. SBP. SBP domain. SBP domains (for SQUAMOSA-pROMOTER BINDING PROTEIN) are found in plant proteins. It is a sequence specific DNA-binding domain. Members of family probably function as transcription factors involved in the control of early flower development. The domain contains 10 conserved cysteine and histidine residues that probably are zinc ligands.	4e-62	tr|B9RBB6|B9RBB6_RICCO Squamosa promoter-binding protein. putative OS=Ricinus communis GN=RCOM_1674040 PE=4 SV=1	3e-49	ref|XP_002509450.1| Squamosa promoter-binding protein. putative [Ricinus communis] gb|EEF50837.1| Squamosa promoter-binding protein. putative [Ricinus communis]	3e-49	lcl|B9RBB6_RICCO/56-134 PF03110.9;SBP;	3e-45	-	GO:0046872.metal ion binding;GO:0005634.nucleus;GO:0003677.DNA binding;GO:0006355.regulation of transcription. DNA-dependent;GO:0006351.transcription. DNA-dependent;	-	-	-
	gma-miR156q	10	down	1038.32	310.881	-1.73982	0	comp106239_c0_seq6	down	1.95	0.97	-1.00742	Translation	Probable acetyltransferase NSI	-	1868	sp|Q5KQI6|NSI_ORYSJ Probable acetyltransferase NSI OS=Oryza sativa subsp. japonica GN=NSI PE=2 SV=1	5e-46	gnl|CDD|205686 pfam13508. Acetyltransf_7. Acetyltransferase (GNAT) domain. This domain catalyzes N-acetyltransferase reactions.	3e-11	tr|D7TKZ1|D7TKZ1_VITVI Putative uncharacterized protein OS=Vitis vinifera GN=VIT_08s0056g00580 PE=4 SV=1	1e-70	ref|XP_003551622.1| PREDICTED: acetyltransferase NSI-like [Glycine max]	6e-71	lcl|B9T0N6_RICCO/146-219 PF00583.19;Acetyltransf_1;	2e-36	-	GO:0008152.metabolic process;GO:0009536.plastid;GO:0016740.transferase activity;GO:0008080.N-acetyltransferase activity;GO:0009507.chloroplast;	-	-	-
	osa-miR159a.1	11	down	622.378	219.298	-1.5049	8.1089e-09	comp1266179_c0_seq1	down	1.91	0.01	-7.57743	Cleavage	Putative uncharacterized protein	-	273	-	-	-	-	tr|B9SZE0|B9SZE0_RICCO Putative uncharacterized protein (Fragment) OS=Ricinus communis GN=RCOM_0519350 PE=4 SV=1	9e-15	ref|XP_002531359.1| conserved hypothetical protein [Ricinus communis] gb|EEF31027.1| conserved hypothetical protein [Ricinus communis]	8e-15	lcl|E0CSC1_VITVI/43-339 PB115530; Pfam-B_115530;	4e-15	-	-	-	-	-
	osa-miR159a.1	12	down	622.378	219.298	-1.5049	8.1089e-09	comp27713_c0_seq1	down	0.6	0.14	-2.09954	Cleavage	Auxin-induced protein 22A	AUX22A	238	sp|P32293|AX22A_VIGRR Auxin-induced protein 22A OS=Vigna radiata var. radiata GN=AUX22A PE=2 SV=1	5e-12	-	-	tr|Q1X8M6|Q1X8M6_PRUAR Auxin-induced protein (Fragment) OS=Prunus armeniaca PE=2 SV=1	3e-10	ref|XP_003528374.1| PREDICTED: auxin-induced protein AUX22-like [Glycine max]	2e-10	lcl|AX22A_VIGRR/6-181 PF02309.11;AUX_IAA;	4e-11	-	GO:0005634.nucleus;GO:0006355.regulation of transcription. DNA-dependent;GO:0009734.auxin mediated signaling pathway;GO:0006351.transcription. DNA-dependent;GO:0046983.protein dimerization activity;	-	-	-
	osa-miR159a.1	13	down	622.378	219.298	-1.5049	8.1089e-09	comp119254_c0_seq2	down	4.79	2.21	-1.11598	Cleavage	histidyl-tRNA synthetase	HARS. hisS	2609	sp|P93422|SYH_ORYSJ Histidine--tRNA ligase OS=Oryza sativa subsp. japonica GN=Os05g0150900 PE=2 SV=2	0	gnl|CDD|178555 PLN02972. PLN02972. Histidyl-tRNA synthetase.	0	tr|B9SHN6|B9SHN6_RICCO Histidyl-tRNA synthetase. putative OS=Ricinus communis GN=RCOM_0741740 PE=3 SV=1	0	ref|XP_002271456.2| PREDICTED: histidyl-tRNA synthetase-like [Vitis vinifera]	0	lcl|B9SHN6_RICCO/453-771 PF13393.1;tRNA-synt_His;	3e-172	J	GO:0005524.ATP binding;GO:0005737.cytoplasm;GO:0016874.ligase activity;GO:0004821.histidine-tRNA ligase activity;GO:0000166.nucleotide binding;GO:0006418.tRNA aminoacylation for protein translation;GO:0006427.histidyl-tRNA aminoacylation;GO:0006412.translation;GO:0004812.aminoacyl-tRNA ligase activity;	EC:6.1.1.21	K01892	ko00970. Aminoacyl-tRNA biosynthesis;
	osa-miR159a.1	14	down	622.378	219.298	-1.5049	8.1089e-09	comp18519_c0_seq2	down	0.33	0.09	-1.87447	Cleavage	cytokinin dehydrogenase	E1.5.99.12	359	sp|Q5JLP4|CKX4_ORYSJ Cytokinin dehydrogenase 4 OS=Oryza sativa subsp. japonica GN=CKX4 PE=2 SV=1	9e-45	gnl|CDD|178060 PLN02441. PLN02441. cytokinin dehydrogenase.	2e-66	tr|D7TSA7|D7TSA7_VITVI Putative uncharacterized protein OS=Vitis vinifera GN=VIT_00s0252g00040 PE=4 SV=1	6e-49	ref|XP_002284560.1| PREDICTED: cytokinin dehydrogenase 1-like [Vitis vinifera]	4e-49	lcl|B9T889_RICCO/261-537 PF09265.5;Cytokin-bind;	1e-31	C	GO:0019139.cytokinin dehydrogenase activity;GO:0016614.oxidoreductase activity. acting on CH-OH group of donors;GO:0008762.UDP-N-acetylmuramate dehydrogenase activity;GO:0009690.cytokinin metabolic process;GO:0050660.flavin adenine dinucleotide binding;GO:0003824.catalytic activity;GO:0055114.oxidation-reduction process;GO:0016491.oxidoreductase activity;	EC:1.5.99.12	K00279	ko00908. Zeatin biosynthesis;
	osa-miR159a.1	15	down	622.378	219.298	-1.5049	8.1089e-09	comp117112_c0_seq2	down	3.4	0.77	-2.1426	Translation	Dof zinc finger protein DOF5.5	CDF1	1607	sp|Q8W1E3|DOF55_ARATH Dof zinc finger protein DOF5.5 OS=Arabidopsis thaliana GN=DOF5.5 PE=1 SV=2	6e-53	gnl|CDD|111583 pfam02701. zf-Dof. Dof domain. zinc finger. The Dof domain is a zinc finger DNA-binding domain. that shows resemblance to the Cys2 zinc finger.	1e-42	tr|B9HI80|B9HI80_POPTR Predicted protein OS=Populus trichocarpa GN=POPTRDRAFT_803398 PE=4 SV=1	3e-67	ref|XP_002311306.1| predicted protein [Populus trichocarpa] gb|EEE88673.1| predicted protein [Populus trichocarpa]	3e-67	lcl|Q8S7W1_ORYSJ/101-163 PF02701.10;zf-Dof;	2e-34	-	GO:0003677.DNA binding;GO:0006355.regulation of transcription. DNA-dependent;GO:0008270.zinc ion binding;	-	K16222	ko04712. Circadian rhythm - plant;
	ath-miR159c	16	down	573.577	132.942	-2.10919	1.53433e-13	comp100869_c0_seq3	down	1.2	0.6	-1	Cleavage	Putative uncharacterized protein	-	968	-	-	-	-	tr|B9GXC2|B9GXC2_POPTR Predicted protein OS=Populus trichocarpa GN=POPTRDRAFT_553739 PE=4 SV=1	7e-53	ref|XP_002303296.1| predicted protein [Populus trichocarpa] gb|EEE78275.1| predicted protein [Populus trichocarpa]	7e-53	lcl|D7U0G7_VITVI/205-281 PF03061.17;4HBT;	3e-25	-	-	-	-	-
	ath-miR159c	17	down	573.577	132.942	-2.10919	1.53433e-13	comp1266179_c0_seq1	down	1.91	0.01	-7.57743	Cleavage	Putative uncharacterized protein	-	273	-	-	-	-	tr|B9SZE0|B9SZE0_RICCO Putative uncharacterized protein (Fragment) OS=Ricinus communis GN=RCOM_0519350 PE=4 SV=1	9e-15	ref|XP_002531359.1| conserved hypothetical protein [Ricinus communis] gb|EEF31027.1| conserved hypothetical protein [Ricinus communis]	8e-15	lcl|E0CSC1_VITVI/43-339 PB115530; Pfam-B_115530;	4e-15	-	-	-	-	-
	ath-miR159c	18	down	573.577	132.942	-2.10919	1.53433e-13	comp123390_c1_seq1	down	0.45	0.22	-1.03242	Cleavage	Golgin subfamily A member 4	GOLGA4	2051	sp|Q13439|GOGA4_HUMAN Golgin subfamily A member 4 OS=Homo sapiens GN=GOLGA4 PE=1 SV=1	2e-15	-	-	tr|B9MZL9|B9MZL9_POPTR Predicted protein OS=Populus trichocarpa GN=POPTRDRAFT_782796 PE=4 SV=1	2e-64	-	-	-	-	ZLS	-	-	-	-
	ath-miR160a	19	up	148.688	1705.53	3.51986	0	comp114200_c0_seq2	up	0.42	1.06	1.3356	Cleavage	Auxin response factor 18	ARF18	1849	sp|Q653H7|ARFR_ORYSJ Auxin response factor 18 OS=Oryza sativa subsp. japonica GN=ARF18 PE=2 SV=1	2e-144	gnl|CDD|191545 pfam06507. Auxin_resp. Auxin response factor. A conserved region of auxin-responsive transcription factors.	2e-26	tr|B6DXL3|B6DXL3_MALDO Putative auxin response factor ARF16 OS=Malus domestica PE=2 SV=1	0	gb|ACI13681.1| putative auxin response factor ARF16 [Malus x domestica]	0	lcl|B9S0L2_RICCO/544-702 PF02309.11;AUX_IAA;	2e-75	-	GO:0005634.nucleus;GO:0003677.DNA binding;GO:0006355.regulation of transcription. DNA-dependent;GO:0009734.auxin mediated signaling pathway;GO:0009725.response to hormone stimulus;GO:0006351.transcription. DNA-dependent;GO:0046983.protein dimerization activity;	-	-	-
	ath-miR160a	20	up	148.688	1705.53	3.51986	0	comp128463_c0_seq13	up	0.32	1.36	2.08746	Cleavage	Probable leucine-rich repeat receptor-like protein kinase	-	5719	sp|Q8VZJ9|Y4330_ARATH Probable leucine-rich repeat receptor-like protein kinase At4g00330 OS=Arabidopsis thaliana GN=At4g00330 PE=2 SV=1	5e-148	gnl|CDD|203736 pfam07714. Pkinase_Tyr. Protein tyrosine kinase.	2e-44	tr|F6I668|F6I668_VITVI Putative uncharacterized protein OS=Vitis vinifera GN=VIT_15s0046g01840 PE=4 SV=1	0	ref|XP_002276054.1| PREDICTED: uncharacterized protein LOC100258534 [Vitis vinifera]	0	lcl|A5AIK5_VITVI/137-411 PF07714.12;Pkinase_Tyr;	4e-157	T	GO:0005524.ATP binding;GO:0004674.protein serine/threonine kinase activity;GO:0004672.protein kinase activity;GO:0000166.nucleotide binding;GO:0006468.protein phosphorylation;GO:0016772.transferase activity. transferring phosphorus-containing groups;	-	-	-
	vvi-miR160a	21	up	231.801	593.128	1.35546	0.000116164	comp114200_c0_seq2	up	0.42	1.06	1.3356	Cleavage	Auxin response factor 18	ARF18	1849	sp|Q653H7|ARFR_ORYSJ Auxin response factor 18 OS=Oryza sativa subsp. japonica GN=ARF18 PE=2 SV=1	2e-144	gnl|CDD|191545 pfam06507. Auxin_resp. Auxin response factor. A conserved region of auxin-responsive transcription factors.	2e-26	tr|B6DXL3|B6DXL3_MALDO Putative auxin response factor ARF16 OS=Malus domestica PE=2 SV=1	0	gb|ACI13681.1| putative auxin response factor ARF16 [Malus x domestica]	0	lcl|B9S0L2_RICCO/544-702 PF02309.11;AUX_IAA;	2e-75	-	GO:0005634.nucleus;GO:0003677.DNA binding;GO:0006355.regulation of transcription. DNA-dependent;GO:0009734.auxin mediated signaling pathway;GO:0009725.response to hormone stimulus;GO:0006351.transcription. DNA-dependent;GO:0046983.protein dimerization activity;	-	-	-
	gma-miR160a-3p	22	up	85.4002	299.973	1.81252	0.00113965	comp47381_c0_seq1	up	0.57	1.35	1.24393	Cleavage	Protein LURP-one-related 6	-	777	sp|Q9ZUF7|LOR6_ARATH Protein LURP-one-related 6 OS=Arabidopsis thaliana GN=At2g05910 PE=2 SV=1	3e-86	gnl|CDD|203038 pfam04525. Tub_2. Tubby C 2. The structure of this family has been solved. It comprises a 12-stranded beta barrel with a central C-terminal alpha helix. This helix is thought to be a transmembrane helix. It is structurally similar to the C-terminal domain of the Tubby protein. In plants it plays a role in defense against pathogens.	5e-48	tr|B9MT01|B9MT01_POPTR Predicted protein OS=Populus trichocarpa GN=POPTRDRAFT_589298 PE=4 SV=1	3e-108	ref|XP_002326129.1| predicted protein [Populus trichocarpa] gb|EEE71799.1| predicted protein [Populus trichocarpa]	3e-108	lcl|B9MT01_POPTR/11-199 PF04525.7;Tub_2;	1e-99	-	-	-	-	-
	gma-miR160b	23	up	52.6126	248.841	2.24174	0.000993994	comp114200_c0_seq2	up	0.42	1.06	1.3356	Cleavage	Auxin response factor 18	ARF18	1849	sp|Q653H7|ARFR_ORYSJ Auxin response factor 18 OS=Oryza sativa subsp. japonica GN=ARF18 PE=2 SV=1	2e-144	gnl|CDD|191545 pfam06507. Auxin_resp. Auxin response factor. A conserved region of auxin-responsive transcription factors.	2e-26	tr|B6DXL3|B6DXL3_MALDO Putative auxin response factor ARF16 OS=Malus domestica PE=2 SV=1	0	gb|ACI13681.1| putative auxin response factor ARF16 [Malus x domestica]	0	lcl|B9S0L2_RICCO/544-702 PF02309.11;AUX_IAA;	2e-75	-	GO:0005634.nucleus;GO:0003677.DNA binding;GO:0006355.regulation of transcription. DNA-dependent;GO:0009734.auxin mediated signaling pathway;GO:0009725.response to hormone stimulus;GO:0006351.transcription. DNA-dependent;GO:0046983.protein dimerization activity;	-	-	-
	gma-miR160b	24	up	52.6126	248.841	2.24174	0.000993994	comp128463_c0_seq13	up	0.32	1.36	2.08746	Cleavage	Probable leucine-rich repeat receptor-like protein kinase	-	5719	sp|Q8VZJ9|Y4330_ARATH Probable leucine-rich repeat receptor-like protein kinase At4g00330 OS=Arabidopsis thaliana GN=At4g00330 PE=2 SV=1	5e-148	gnl|CDD|203736 pfam07714. Pkinase_Tyr. Protein tyrosine kinase.	2e-44	tr|F6I668|F6I668_VITVI Putative uncharacterized protein OS=Vitis vinifera GN=VIT_15s0046g01840 PE=4 SV=1	0	ref|XP_002276054.1| PREDICTED: uncharacterized protein LOC100258534 [Vitis vinifera]	0	lcl|A5AIK5_VITVI/137-411 PF07714.12;Pkinase_Tyr;	4e-157	T	GO:0005524.ATP binding;GO:0004674.protein serine/threonine kinase activity;GO:0004672.protein kinase activity;GO:0000166.nucleotide binding;GO:0006468.protein phosphorylation;GO:0016772.transferase activity. transferring phosphorus-containing groups;	-	-	-
	osa-miR160e-5p	25	up	31.2626	126.125	2.01234	0.0259637	comp114200_c0_seq2	up	0.42	1.06	1.3356	Cleavage	Auxin response factor 18	ARF18	1849	sp|Q653H7|ARFR_ORYSJ Auxin response factor 18 OS=Oryza sativa subsp. japonica GN=ARF18 PE=2 SV=1	2e-144	gnl|CDD|191545 pfam06507. Auxin_resp. Auxin response factor. A conserved region of auxin-responsive transcription factors.	2e-26	tr|B6DXL3|B6DXL3_MALDO Putative auxin response factor ARF16 OS=Malus domestica PE=2 SV=1	0	gb|ACI13681.1| putative auxin response factor ARF16 [Malus x domestica]	0	lcl|B9S0L2_RICCO/544-702 PF02309.11;AUX_IAA;	2e-75	-	GO:0005634.nucleus;GO:0003677.DNA binding;GO:0006355.regulation of transcription. DNA-dependent;GO:0009734.auxin mediated signaling pathway;GO:0009725.response to hormone stimulus;GO:0006351.transcription. DNA-dependent;GO:0046983.protein dimerization activity;	-	-	-
	osa-miR160e-5p	26	up	31.2626	126.125	2.01234	0.0259637	comp128463_c0_seq13	up	0.32	1.36	2.08746	Cleavage	Probable leucine-rich repeat receptor-like protein kinase	-	5719	sp|Q8VZJ9|Y4330_ARATH Probable leucine-rich repeat receptor-like protein kinase At4g00330 OS=Arabidopsis thaliana GN=At4g00330 PE=2 SV=1	5e-148	gnl|CDD|203736 pfam07714. Pkinase_Tyr. Protein tyrosine kinase.	2e-44	tr|F6I668|F6I668_VITVI Putative uncharacterized protein OS=Vitis vinifera GN=VIT_15s0046g01840 PE=4 SV=1	0	ref|XP_002276054.1| PREDICTED: uncharacterized protein LOC100258534 [Vitis vinifera]	0	lcl|A5AIK5_VITVI/137-411 PF07714.12;Pkinase_Tyr;	4e-157	T	GO:0005524.ATP binding;GO:0004674.protein serine/threonine kinase activity;GO:0004672.protein kinase activity;GO:0000166.nucleotide binding;GO:0006468.protein phosphorylation;GO:0016772.transferase activity. transferring phosphorus-containing groups;	-	-	-
	osa-miR160f-5p	27	up	231.801	511.317	1.14133	0.00142006	comp114200_c0_seq2	up	0.42	1.06	1.3356	Cleavage	Auxin response factor 18	ARF18	1849	sp|Q653H7|ARFR_ORYSJ Auxin response factor 18 OS=Oryza sativa subsp. japonica GN=ARF18 PE=2 SV=1	2e-144	gnl|CDD|191545 pfam06507. Auxin_resp. Auxin response factor. A conserved region of auxin-responsive transcription factors.	2e-26	tr|B6DXL3|B6DXL3_MALDO Putative auxin response factor ARF16 OS=Malus domestica PE=2 SV=1	0	gb|ACI13681.1| putative auxin response factor ARF16 [Malus x domestica]	0	lcl|B9S0L2_RICCO/544-702 PF02309.11;AUX_IAA;	2e-75	-	GO:0005634.nucleus;GO:0003677.DNA binding;GO:0006355.regulation of transcription. DNA-dependent;GO:0009734.auxin mediated signaling pathway;GO:0009725.response to hormone stimulus;GO:0006351.transcription. DNA-dependent;GO:0046983.protein dimerization activity;	-	-	-
	aly-miR162a-5p	28	down	16.775	0.01	-10.7121	0.0190155	comp997904_c0_seq1	down	0.78	0.27	-1.53051	Cleavage	Predicted protein	-	242	-	-	-	-	tr|B9HWH2|B9HWH2_POPTR Predicted protein OS=Populus trichocarpa GN=POPTRDRAFT_769643 PE=4 SV=1	6e-19	ref|XP_002315939.1| predicted protein [Populus trichocarpa] gb|EEF02110.1| predicted protein [Populus trichocarpa]	6e-19	-	-	-	GO:0008270.zinc ion binding;GO:0005622.intracellular;	-	-	-
	aly-miR162a-5p	29	down	16.775	0.01	-10.7121	0.0190155	comp107418_c0_seq1	down	1.05	0.29	-1.85626	Cleavage	Thaumatin-like protein 1	TL1	1481	sp|O80327|TLP1_PYRPY Thaumatin-like protein 1 OS=Pyrus pyrifolia GN=TL1 PE=1 SV=1	4e-89	gnl|CDD|201148 pfam00314. Thaumatin. Thaumatin family.	2e-135	tr|B9MXF3|B9MXF3_POPTR Predicted protein OS=Populus trichocarpa GN=POPTRDRAFT_1111472 PE=4 SV=1	4e-143	ref|XP_002327748.1| predicted protein [Populus trichocarpa] gb|EEE75226.1| predicted protein [Populus trichocarpa]	4e-143	lcl|B9MXF3_POPTR/15-232 PF00314.12;Thaumatin;	1e-125	-	GO:0005575.cellular_component;GO:0008152.metabolic process;GO:0016798.hydrolase activity. acting on glycosyl bonds;GO:0042973.glucan endo-1.3-beta-D-glucosidase activity;GO:0003674.molecular_function;GO:0016787.hydrolase activity;GO:0006952.defense response;GO:0005576.extracellular region;GO:0008150.biological_process;GO:0019863.IgE binding;	-	-	-
	ath-miR164a	30	up	82.3502	190.892	1.21291	0.042161	comp112416_c1_seq7	up	3.66	31.07	3.08561	Cleavage	UDP-glucuronic acid decarboxylase 1	-	1901	sp|Q5PQX0|UXS1_RAT UDP-glucuronic acid decarboxylase 1 OS=Rattus norvegicus GN=Uxs1 PE=1 SV=1	9e-136	gnl|CDD|177856 PLN02206. PLN02206. UDP-glucuronate decarboxylase.	0	tr|F6HZ52|F6HZ52_VITVI Putative uncharacterized protein OS=Vitis vinifera GN=VIT_07s0005g00490 PE=4 SV=1	0	gb|ACJ54441.1| UDP-glucuronic acid decarboxylase 2 [Gossypium hirsutum]	0	lcl|Q6IVK2_TOBAC/96-329 PF01370.16;Epimerase;	2e-154	GM	GO:0016020.membrane;GO:0032580.Golgi cisterna membrane;GO:0003824.catalytic activity;GO:0005488.binding;GO:0048040.UDP-glucuronate decarboxylase activity;GO:0016831.carboxy-lyase activity;GO:0016829.lyase activity;GO:0005794.Golgi apparatus;GO:0016021.integral to membrane;GO:0044237.cellular metabolic process;GO:0050662.coenzyme binding;	-	-	-
	ath-miR164a	31	up	82.3502	190.892	1.21291	0.042161	comp106528_c0_seq1	up	0.07	8.72	6.96083	Cleavage	NAC domain-containing protein 21/22	NAC021	1365	sp|Q84TE6|NAC22_ARATH NAC domain-containing protein 21/22 OS=Arabidopsis thaliana GN=NAC021 PE=1 SV=2	1e-99	gnl|CDD|202220 pfam02365. NAM. No apical meristem (NAM) protein. This is a family of no apical meristem (NAM) proteins these are plant development proteins. Mutations in NAM result in the failure to develop a shoot apical meristem in petunia embryos. NAM is indicated as having a role in determining positions of meristems and primordial. One member of this family NAP (NAC-like. activated by AP3/PI…	7e-69	tr|B9HH13|B9HH13_POPTR NAC domain protein. IPR003441 OS=Populus trichocarpa GN=NAC070 PE=4 SV=1	1e-113	ref|XP_002310688.1| NAC domain protein. IPR003441 [Populus trichocarpa] gb|EEE91138.1| NAC domain protein. IPR003441 [Populus trichocarpa]	1e-113	lcl|B9HH13_POPTR/11-135 PF02365.10;NAM;	1e-70	-	GO:0003677.DNA binding;GO:0006355.regulation of transcription. DNA-dependent;	-	-	-
	ath-miR164a	32	up	82.3502	190.892	1.21291	0.042161	comp688557_c0_seq1	up	0.41	1.13	1.46263	Cleavage	NAC domain-containing protein 100	NAC100	459	sp|Q9FLJ2|NC100_ARATH NAC domain-containing protein 100 OS=Arabidopsis thaliana GN=NAC100 PE=2 SV=1	5e-26	-	-	tr|B9IDX4|B9IDX4_POPTR NAC domain protein. IPR003441 OS=Populus trichocarpa GN=NAC021 PE=4 SV=1	4e-57	ref|XP_002321447.1| NAC domain protein. IPR003441 [Populus trichocarpa] gb|EEF05574.1| NAC domain protein. IPR003441 [Populus trichocarpa]	4e-57	-	-	-	GO:0003677.DNA binding;GO:0006355.regulation of transcription. DNA-dependent;	-	-	-
	ptc-miR164f	33	down	15.25	0.01	-10.5746	0.0253462	comp81541_c0_seq1	down	0.48	0.08	-2.58496	Cleavage	Protein CUP-SHAPED COTYLEDON 2	NAC098	792	sp|O04017|NAC98_ARATH Protein CUP-SHAPED COTYLEDON 2 OS=Arabidopsis thaliana GN=NAC098 PE=1 SV=1	2e-17	-	-	tr|B9SZB0|B9SZB0_RICCO Transcription factor. putative OS=Ricinus communis GN=RCOM_0124680 PE=4 SV=1	8e-47	ref|XP_002531329.1| transcription factor. putative [Ricinus communis] gb|EEF31052.1| transcription factor. putative [Ricinus communis]	7e-47	-	-	-	GO:0003677.DNA binding;GO:0006355.regulation of transcription. DNA-dependent;	-	-	-
	ptc-miR164f	34	down	15.25	0.01	-10.5746	0.0253462	comp71695_c0_seq1	down	3.98	1.92	-1.05166	Translation	high mobility group protein B1	HMGB1	202	sp|P93047|HMGB3_ARATH High mobility group B protein 3 OS=Arabidopsis thaliana GN=HMGB3 PE=1 SV=1	9e-15	-	-	tr|D4P597|D4P597_GOSHI High mobility group box 3 protein OS=Gossypium hirsutum PE=2 SV=2	9e-23	gb|ADD74180.2| high mobility group box 3 protein [Gossypium hirsutum]	9e-23	lcl|D4P597_GOSHI/38-107 PF00505.14;HMG_box;	7e-19	-	GO:0005634.nucleus;GO:0003677.DNA binding;	-	K10802	ko03410. Base excision repair;
	ptc-miR164f	35	down	15.25	0.01	-10.5746	0.0253462	comp121369_c0_seq1	down	0.45	0.2	-1.16993	Translation	Probable LRR receptor-like serine/threonine-protein kinase	-	2572	sp|Q8VYT3|Y4052_ARATH Probable LRR receptor-like serine/threonine-protein kinase At4g30520 OS=Arabidopsis thaliana GN=At4g30520 PE=2 SV=1	0	-	-	tr|D7LG43|D7LG43_ARALL Leucine-rich repeat family protein OS=Arabidopsis lyrata subsp. lyrata GN=ARALYDRAFT_900883 PE=3 SV=1	0	ref|XP_003518230.1| PREDICTED: probable LRR receptor-like serine/threonine-protein kinase At2g23950-like [Glycine max]	0	lcl|D7U1H6_VITVI/294-563 PF00069.20;Pkinase;	6e-120	-	GO:0032440.2-alkenal reductase [NAD(P)] activity;GO:0016020.membrane;GO:0016310.phosphorylation;GO:0005524.ATP binding;GO:0004872.receptor activity;GO:0016301.kinase activity;GO:0006468.protein phosphorylation;GO:0055114.oxidation-reduction process;GO:0004674.protein serine/threonine kinase activity;GO:0000166.nucleotide binding;GO:0004672.protein kinase activity;GO:0016021.integral to membrane;G…	-	-	-
	crt-miR166b	36	down	1045.77	467.612	-1.16118	3.35146e-09	comp104596_c0_seq2	down	2.06	0.41	-2.32895	Cleavage	ribonucleoside-diphosphate reductase subunit M2	RNR2A	1277	sp|P50651|RIR2A_ARATH Ribonucleoside-diphosphate reductase small chain A OS=Arabidopsis thaliana GN=RNR2A PE=1 SV=2	0	gnl|CDD|178110 PLN02492. PLN02492. ribonucleoside-diphosphate reductase.	0	tr|B9RSS1|B9RSS1_RICCO Ribonucleoside-diphosphate reductase small chain. putative OS=Ricinus communis GN=RCOM_0678140 PE=4 SV=1	0	ref|XP_002516790.1| ribonucleoside-diphosphate reductase small chain. putative [Ricinus communis] gb|EEF45404.1| ribonucleoside-diphosphate reductase small chain. putative [Ricinus communis]	0	lcl|B9RSS1_RICCO/20-300 PF00268.16;Ribonuc_red_sm;	0	F	GO:0006260.DNA replication;GO:0046914.transition metal ion binding;GO:0005737.cytoplasm;GO:0055114.oxidation-reduction process;GO:0004748.ribonucleoside-diphosphate reductase activity. thioredoxin disulfide as acceptor;GO:0046872.metal ion binding;GO:0009186.deoxyribonucleoside diphosphate metabolic process;GO:0016491.oxidoreductase activity;	EC:1.17.4.1	K10808	ko00230. Purine metabolism;ko00240. Pyrimidine metabolism;ko00480. Glutathione metabolism;ko04115. p53 signaling pathway;
	osa-miR166m	37	down	1053.9	467.612	-1.17236	2.11364e-09	comp104596_c0_seq2	down	2.06	0.41	-2.32895	Cleavage	ribonucleoside-diphosphate reductase subunit M2	RNR2A	1277	sp|P50651|RIR2A_ARATH Ribonucleoside-diphosphate reductase small chain A OS=Arabidopsis thaliana GN=RNR2A PE=1 SV=2	0	gnl|CDD|178110 PLN02492. PLN02492. ribonucleoside-diphosphate reductase.	0	tr|B9RSS1|B9RSS1_RICCO Ribonucleoside-diphosphate reductase small chain. putative OS=Ricinus communis GN=RCOM_0678140 PE=4 SV=1	0	ref|XP_002516790.1| ribonucleoside-diphosphate reductase small chain. putative [Ricinus communis] gb|EEF45404.1| ribonucleoside-diphosphate reductase small chain. putative [Ricinus communis]	0	lcl|B9RSS1_RICCO/20-300 PF00268.16;Ribonuc_red_sm;	0	F	GO:0006260.DNA replication;GO:0046914.transition metal ion binding;GO:0005737.cytoplasm;GO:0055114.oxidation-reduction process;GO:0004748.ribonucleoside-diphosphate reductase activity. thioredoxin disulfide as acceptor;GO:0046872.metal ion binding;GO:0009186.deoxyribonucleoside diphosphate metabolic process;GO:0016491.oxidoreductase activity;	EC:1.17.4.1	K10808	ko00230. Purine metabolism;ko00240. Pyrimidine metabolism;ko00480. Glutathione metabolism;ko04115. p53 signaling pathway;
	ath-miR167a	38	up	271.435	974.911	1.84466	3.16673e-09	comp53880_c0_seq1	up	0.01	0.12	3.58496	Translation	Nitrate transporter. putative	-	551	-	-	-	-	tr|B9RS26|B9RS26_RICCO Nitrate transporter. putative OS=Ricinus communis GN=RCOM_0802250 PE=4 SV=1	1e-23	-	-	lcl|A2WVB2_ORYSI/13-82 PB161661; Pfam-B_161661;	5e-10	-	-	-	-	-
	vvi-miR167c	39	up	6071.03	17657.5	1.54027	0	comp53880_c0_seq1	up	0.01	0.12	3.58496	Translation	Nitrate transporter. putative	-	551	-	-	-	-	tr|B9RS26|B9RS26_RICCO Nitrate transporter. putative OS=Ricinus communis GN=RCOM_0802250 PE=4 SV=1	1e-23	-	-	lcl|A2WVB2_ORYSI/13-82 PB161661; Pfam-B_161661;	5e-10	-	-	-	-	-
	osa-miR167d-5p	40	up	204.843	749.932	1.87224	1.65118e-07	comp53880_c0_seq1	up	0.01	0.12	3.58496	Translation	Nitrate transporter. putative	-	551	-	-	-	-	tr|B9RS26|B9RS26_RICCO Nitrate transporter. putative OS=Ricinus communis GN=RCOM_0802250 PE=4 SV=1	1e-23	-	-	lcl|A2WVB2_ORYSI/13-82 PB161661; Pfam-B_161661;	5e-10	-	-	-	-	-
	ptc-miR167f-5p	41	up	789.937	2570.22	1.70208	0	comp53880_c0_seq1	up	0.01	0.12	3.58496	Translation	Nitrate transporter. putative	-	551	-	-	-	-	tr|B9RS26|B9RS26_RICCO Nitrate transporter. putative OS=Ricinus communis GN=RCOM_0802250 PE=4 SV=1	1e-23	-	-	lcl|A2WVB2_ORYSI/13-82 PB161661; Pfam-B_161661;	5e-10	-	-	-	-	-
	mdm-miR167h	42	up	1982.49	7137.99	1.8482	0	comp53880_c0_seq1	up	0.01	0.12	3.58496	Translation	Nitrate transporter. putative	-	551	-	-	-	-	tr|B9RS26|B9RS26_RICCO Nitrate transporter. putative OS=Ricinus communis GN=RCOM_0802250 PE=4 SV=1	1e-23	-	-	lcl|A2WVB2_ORYSI/13-82 PB161661; Pfam-B_161661;	5e-10	-	-	-	-	-
	bna-miR169g	43	up	21.3501	313.608	3.87665	9.14859e-06	comp112946_c0_seq2	up	0.67	1.85	1.46529	Cleavage	nuclear transcription factor Y. alpha	NFYA	1593	sp|Q9LXV5|NFYA1_ARATH Nuclear transcription factor Y subunit A-1 OS=Arabidopsis thaliana GN=NFYA1 PE=2 SV=1	9e-34	gnl|CDD|128795 smart00521. CBF. CCAAT-Binding transcription Factor.	1e-21	tr|B9HNQ1|B9HNQ1_POPTR Predicted protein OS=Populus trichocarpa GN=POPTRDRAFT_767936 PE=4 SV=1	8e-86	ref|XP_002313307.1| predicted protein [Populus trichocarpa] gb|EEE87262.1| predicted protein [Populus trichocarpa]	8e-86	lcl|B9H9W9_POPTR/143-199 PF02045.10;CBFB_NFYA;	4e-12	-	GO:0005634.nucleus;GO:0003677.DNA binding;GO:0016602.CCAAT-binding factor complex;GO:0006355.regulation of transcription. DNA-dependent;GO:0006351.transcription. DNA-dependent;GO:0003700.sequence-specific DNA binding transcription factor activity;	-	K08064	ko04612. Antigen processing and presentation;ko05152. Tuberculosis;
	osa-miR169n	44	up	6.10002	136.351	4.48237	0.00264704	comp112946_c0_seq2	up	0.67	1.85	1.46529	Cleavage	nuclear transcription factor Y. alpha	NFYA	1593	sp|Q9LXV5|NFYA1_ARATH Nuclear transcription factor Y subunit A-1 OS=Arabidopsis thaliana GN=NFYA1 PE=2 SV=1	9e-34	gnl|CDD|128795 smart00521. CBF. CCAAT-Binding transcription Factor.	1e-21	tr|B9HNQ1|B9HNQ1_POPTR Predicted protein OS=Populus trichocarpa GN=POPTRDRAFT_767936 PE=4 SV=1	8e-86	ref|XP_002313307.1| predicted protein [Populus trichocarpa] gb|EEE87262.1| predicted protein [Populus trichocarpa]	8e-86	lcl|B9H9W9_POPTR/143-199 PF02045.10;CBFB_NFYA;	4e-12	-	GO:0005634.nucleus;GO:0003677.DNA binding;GO:0016602.CCAAT-binding factor complex;GO:0006355.regulation of transcription. DNA-dependent;GO:0006351.transcription. DNA-dependent;GO:0003700.sequence-specific DNA binding transcription factor activity;	-	K08064	ko04612. Antigen processing and presentation;ko05152. Tuberculosis;
	osa-miR169n	45	up	6.10002	136.351	4.48237	0.00264704	comp111333_c0_seq6	up	0.47	1.63	1.79414	Cleavage	nuclear transcription factor Y. alpha	NFYA	2508	sp|Q9LXV5|NFYA1_ARATH Nuclear transcription factor Y subunit A-1 OS=Arabidopsis thaliana GN=NFYA1 PE=2 SV=1	8e-51	gnl|CDD|190198 pfam02045. CBFB_NFYA. CCAAT-binding transcription factor (CBF-B/NF-YA) subunit B.	8e-31	tr|B9RID0|B9RID0_RICCO Nuclear transcription factor Y subunit A-1. putative OS=Ricinus communis GN=RCOM_1578050 PE=4 SV=1	3e-78	ref|XP_003551355.1| PREDICTED: nuclear transcription factor Y subunit A-1-like [Glycine max]	5e-82	lcl|B8APZ3_ORYSI/162-218 PF02045.10;CBFB_NFYA;	2e-26	-	GO:0005634.nucleus;GO:0003677.DNA binding;GO:0016602.CCAAT-binding factor complex;GO:0006355.regulation of transcription. DNA-dependent;GO:0006351.transcription. DNA-dependent;GO:0003700.sequence-specific DNA binding transcription factor activity;	-	K08064	ko04612. Antigen processing and presentation;ko05152. Tuberculosis;
	aly-miR171c-5p	46	up	18.3	90.9008	2.31245	0.0436587	comp106981_c0_seq1	up	2.5	25.19	3.33285	Cleavage	Putative uncharacterized protein	-	1214	-	-	gnl|CDD|176016 cd04051. C2_SRC2_like. C2 domain present in Soybean genes Regulated by Cold 2 (SRC2)-like proteins. SRC2 production is a response to pathogen infiltration. The initial response of increased Ca2+ concentrations are coupled to downstream signal transduction pathways via calcium binding proteins. SRC2 contains a single C2 domain which localizes to the plasma membrane and is involved i…	4e-43	tr|F6HE67|F6HE67_VITVI Putative uncharacterized protein OS=Vitis vinifera GN=VIT_05s0020g01400 PE=4 SV=1	3e-50	ref|XP_002272904.1| PREDICTED: uncharacterized protein LOC100242678 [Vitis vinifera]	1e-50	lcl|A5BGY9_VITVI/6-94 PF00168.25;C2;	2e-32	-	-	-	-	-
	gma-miR171k-5p	47	down	21.3501	0.01	-11.06	0.00815029	comp1095363_c0_seq1	down	0.61	0.01	-5.93074	Translation	F-box/WD repeat-containing protein 7	Fbxw7	311	sp|Q8VBV4|FBXW7_MOUSE F-box/WD repeat-containing protein 7 OS=Mus musculus GN=Fbxw7 PE=1 SV=1	1e-10	gnl|CDD|29257 cd00200. WD40. WD40 domain. found in a number of eukaryotic proteins that cover a wide variety of functions including adaptor/regulatory modules in signal transduction. pre-mRNA processing and cytoskeleton assembly; typically contains a GH dipeptide 11-24 residues from its N-terminus and the WD dipeptide at its C-terminus and is 40 residues long. hence the name WD40; between GH and …	2e-14	tr|B9H901|B9H901_POPTR Predicted protein (Fragment) OS=Populus trichocarpa GN=POPTRDRAFT_415759 PE=4 SV=1	1e-60	ref|XP_002308608.1| predicted protein [Populus trichocarpa] gb|EEE92131.1| predicted protein [Populus trichocarpa]	1e-60	lcl|B9H901_POPTR/234-269 PF00400.27;WD40;	1e-16	SRI	GO:0016055.Wnt receptor signaling pathway;GO:0016740.transferase activity;GO:0016905.myosin heavy chain kinase activity;	-	-	-
	ath-miR172a	48	up	401.076	818.107	1.02841	0.00017698	comp119858_c0_seq5	up	0.13	0.32	1.29956	Cleavage	mannosyl-glycoprotein endo-beta-N-acetylglucosaminidase	E3.2.1.96	2482	-	-	gnl|CDD|119364 cd06547. GH85_ENGase. Endo-beta-N-acetylglucosaminidase (ENGase) hydrolyzes the N-N'-diacetylchitobiosyl core of N-glycosylproteins. The beta-1.4-glycosyl bond located between two N-acetylglucosamine residues is hydrolyzed such that N-acetylglucosamine 1 remains with the protein and N-acetylglucosamine 2 forms the reducing end of the released glycan. ENGase is a key enzyme in the p…	9e-118	tr|B9HSJ5|B9HSJ5_POPTR Predicted protein OS=Populus trichocarpa GN=POPTRDRAFT_880340 PE=4 SV=1	4e-171	ref|XP_002315137.1| predicted protein [Populus trichocarpa] gb|EEF01308.1| predicted protein [Populus trichocarpa]	3e-171	lcl|B9HSJ5_POPTR/76-360 PF03644.8;Glyco_hydro_85;	3e-153	R	GO:0033925.mannosyl-glycoprotein endo-beta-N-acetylglucosaminidase activity;GO:0005737.cytoplasm;	EC:3.2.1.96	K01227	ko00511. Other glycan degradation;
	zma-miR172a	49	up	115.9	1799.84	3.95691	0	comp119858_c0_seq5	up	0.13	0.32	1.29956	Cleavage	mannosyl-glycoprotein endo-beta-N-acetylglucosaminidase	E3.2.1.96	2482	-	-	gnl|CDD|119364 cd06547. GH85_ENGase. Endo-beta-N-acetylglucosaminidase (ENGase) hydrolyzes the N-N'-diacetylchitobiosyl core of N-glycosylproteins. The beta-1.4-glycosyl bond located between two N-acetylglucosamine residues is hydrolyzed such that N-acetylglucosamine 1 remains with the protein and N-acetylglucosamine 2 forms the reducing end of the released glycan. ENGase is a key enzyme in the p…	9e-118	tr|B9HSJ5|B9HSJ5_POPTR Predicted protein OS=Populus trichocarpa GN=POPTRDRAFT_880340 PE=4 SV=1	4e-171	ref|XP_002315137.1| predicted protein [Populus trichocarpa] gb|EEF01308.1| predicted protein [Populus trichocarpa]	3e-171	lcl|B9HSJ5_POPTR/76-360 PF03644.8;Glyco_hydro_85;	3e-153	R	GO:0033925.mannosyl-glycoprotein endo-beta-N-acetylglucosaminidase activity;GO:0005737.cytoplasm;	EC:3.2.1.96	K01227	ko00511. Other glycan degradation;
	mtr-miR172c-5p	50	down	37.3626	0.01	-11.8674	0.000465144	comp112216_c0_seq3	down	5.75	1.85	-1.63604	Cleavage	Thaumatin-like protein 1	TL1	1312	sp|O80327|TLP1_PYRPY Thaumatin-like protein 1 OS=Pyrus pyrifolia GN=TL1 PE=1 SV=1	3e-89	gnl|CDD|185757 cd09218. TLP-PA. allergenic/antifungal thaumatin-like proteins: plant and animal homologs. This subfamily is represented by the thaumatin-like proteins (TLPs). Cherry Allergen Pru Av 2 TLP. Peach PpAZ44 TLP (a propylene-induced TLP in abscission). the Caenorhabditis elegans thaumatin family member (thn-6). and other plant and animal homologs. TLPs are involved in host defense and a…	3e-136	tr|B9SUI9|B9SUI9_RICCO Zeamatin. putative OS=Ricinus communis GN=RCOM_0573380 PE=4 SV=1	2e-151	ref|XP_002529658.1| Zeamatin precursor. putative [Ricinus communis] gb|EEF32745.1| Zeamatin precursor. putative [Ricinus communis]	2e-151	lcl|B9SUI9_RICCO/27-233 PF00314.12;Thaumatin;	1e-128	-	GO:0005575.cellular_component;GO:0003674.molecular_function;GO:0006952.defense response;GO:0005576.extracellular region;GO:0008150.biological_process;	-	-	-
	mtr-miR172c-5p	51	down	37.3626	0.01	-11.8674	0.000465144	comp102881_c0_seq1	down	1.64	0.39	-2.07215	Cleavage	BTB/POZ domain-containing protein	-	1549	sp|Q9C5J4|Y3210_ARATH BTB/POZ domain-containing protein At3g22104 OS=Arabidopsis thaliana GN=At3g22104 PE=2 SV=1	1e-108	gnl|CDD|202505 pfam03000. NPH3. NPH3 family. Phototropism of Arabidopsis thaliana seedlings in response to a blue light source is initiated by nonphototropic hypocotyl 1 (NPH1). a light-activated serine-threonine protein kinase. Mutations in NPH3 disrupt early signaling occurring downstream of the NPH1 photoreceptor. The NPH3 gene encodes a NPH1-interacting protein. NPH3 is a member of a large pr…	9e-82	tr|D7SQN4|D7SQN4_VITVI Putative uncharacterized protein OS=Vitis vinifera GN=VIT_12s0134g00010 PE=4 SV=1	1e-171	ref|XP_002281337.2| PREDICTED: BTB/POZ domain-containing protein At3g22104-like [Vitis vinifera] emb|CBI17965.3| unnamed protein product [Vitis vinifera]	9e-172	lcl|B9RPM7_RICCO/190-418 PF03000.9;NPH3;	1e-103	-	GO:0007165.signal transduction;GO:0009416.response to light stimulus;GO:0004871.signal transducer activity;	-	-	-
	mtr-miR172c-5p	52	down	37.3626	0.01	-11.8674	0.000465144	comp122078_c0_seq32	down	0.38	0.16	-1.24793	Cleavage	AP2-like factor. euAP2 lineage	AP2	2620	sp|Q9SK03|RAP27_ARATH Ethylene-responsive transcription factor RAP2-7 OS=Arabidopsis thaliana GN=RAP2-7 PE=2 SV=2	1e-71	gnl|CDD|197689 smart00380. AP2. DNA-binding domain in plant proteins such as APETALA2 and EREBPs.	3e-10	tr|B9HLZ7|B9HLZ7_POPTR AP2 domain-containing transcription factor OS=Populus trichocarpa GN=RAP3 PE=4 SV=1	9e-92	ref|XP_002312046.1| AP2 domain-containing transcription factor [Populus trichocarpa] gb|EEE89413.1| AP2 domain-containing transcription factor [Populus trichocarpa]	9e-92	lcl|SNZ_ARATH/107-157 PF00847.15;AP2;	1e-12	-	GO:0005634.nucleus;GO:0003677.DNA binding;GO:0006355.regulation of transcription. DNA-dependent;GO:0006351.transcription. DNA-dependent;GO:0003700.sequence-specific DNA binding transcription factor activity;	-	K09284	-
	vvi-miR172d	53	up	388.876	790.837	1.02407	0.000237403	comp14031_c0_seq1	up	0.43	0.88	1.03317	Cleavage	Predicted protein	-	549	-	-	-	-	tr|B9IIG4|B9IIG4_POPTR Predicted protein OS=Populus trichocarpa GN=POPTRDRAFT_735172 PE=4 SV=1	3e-56	ref|XP_002322760.1| predicted protein [Populus trichocarpa] gb|EEF04521.1| predicted protein [Populus trichocarpa]	3e-56	-	-	-	-	-	-	-
	ghr-miR2949b	54	down	18.3	0.01	-10.8376	0.014305	comp123930_c0_seq2	down	0.81	0.34	-1.25239	Translation	Bifunctional protein FolD	-	1166	sp|A7HSV9|FOLD_PARL1 Bifunctional protein FolD OS=Parvibaculum lavamentivorans (strain DS-1 / DSM 13023 / NCIMB 13966) GN=folD PE=3 SV=1	2e-90	gnl|CDD|178225 PLN02616. PLN02616. tetrahydrofolate dehydrogenase/cyclohydrolase. putative.	0	tr|B9GPY5|B9GPY5_POPTR Tetrahydrofolate dehydrogenase/cyclohydrolase OS=Populus trichocarpa GN=THF-DHG/CYH1 PE=3 SV=1	0	ref|XP_002302571.1| tetrahydrofolate dehydrogenase/cyclohydrolase [Populus trichocarpa] gb|EEE81844.1| tetrahydrofolate dehydrogenase/cyclohydrolase [Populus trichocarpa]	0	lcl|B9GPY5_POPTR/197-364 PF02882.14;THF_DHG_CYH_C;	2e-90	H	GO:0008652.cellular amino acid biosynthetic process;GO:0008152.metabolic process;GO:0004477.methenyltetrahydrofolate cyclohydrolase activity;GO:0006730.one-carbon metabolic process;GO:0003824.catalytic activity;GO:0055114.oxidation-reduction process;GO:0005488.binding;GO:0009396.folic acid-containing compound biosynthetic process;GO:0004488.methylenetetrahydrofolate dehydrogenase (NADP+) activity…	-	-	-
	ghr-miR2949b	55	down	18.3	0.01	-10.8376	0.014305	comp113711_c0_seq3	down	189.36	77.51	-1.28868	Cleavage	glucose-6-phosphate 1-dehydrogenase	G6PD. zwf	3630	sp|Q93ZW0|G6PD4_ARATH Glucose-6-phosphate 1-dehydrogenase 4. chloroplastic OS=Arabidopsis thaliana GN=At1g09420 PE=2 SV=1	0	gnl|CDD|178246 PLN02640. PLN02640. glucose-6-phosphate 1-dehydrogenase.	0	tr|D7UA79|D7UA79_VITVI Glucose-6-phosphate 1-dehydrogenase OS=Vitis vinifera GN=VIT_14s0060g00640 PE=3 SV=1	0	ref|XP_002276987.2| PREDICTED: glucose-6-phosphate 1-dehydrogenase 4. chloroplastic-like [Vitis vinifera] emb|CBI39643.3| unnamed protein product [Vitis vinifera]	0	lcl|B9RFN8_RICCO/306-594 PF02781.11;G6PD_C;	3e-171	G	GO:0006006.glucose metabolic process;GO:0055114.oxidation-reduction process;GO:0005488.binding;GO:0004345.glucose-6-phosphate dehydrogenase activity;GO:0050661.NADP binding;GO:0005975.carbohydrate metabolic process;GO:0009536.plastid;GO:0016491.oxidoreductase activity;GO:0009507.chloroplast;	EC:1.1.1.49	K00036	ko00030. Pentose phosphate pathway;ko00480. Glutathione metabolism;
	ghr-miR2949b	56	down	18.3	0.01	-10.8376	0.014305	comp112675_c0_seq3	down	1.12	0.44	-1.34792	Cleavage	Probable sugar phosphate/phosphate translocator	-	1541	sp|Q94EI9|PT314_ARATH Probable sugar phosphate/phosphate translocator At3g14410 OS=Arabidopsis thaliana GN=At3g14410 PE=2 SV=1	6e-138	-	-	tr|D7L346|D7L346_ARALL Putative uncharacterized protein OS=Arabidopsis lyrata subsp. lyrata GN=ARALYDRAFT_897714 PE=4 SV=1	8e-138	ref|XP_002885043.1| hypothetical protein ARALYDRAFT_897714 [Arabidopsis lyrata subsp. lyrata] gb|EFH61302.1| hypothetical protein ARALYDRAFT_897714 [Arabidopsis lyrata subsp. lyrata]	8e-138	lcl|B9SU51_RICCO/161-301 PF03151.11;TPT;	2e-72	-	GO:0016020.membrane;GO:0016021.integral to membrane;	-	-	-
	vvi-miR2950-5p	57	up	558.151	1336.24	1.25945	3.4647e-08	comp29303_c0_seq1	up	0.01	0.12	3.58496	Cleavage	Probable receptor-like protein kinase	-	272	sp|O80623|Y2393_ARATH Probable receptor-like protein kinase At2g39360 OS=Arabidopsis thaliana GN=At2g39360 PE=1 SV=1	9e-31	-	-	tr|A8BME7|A8BME7_9ROSA Kinase-like protein (Fragment) OS=Prunus serrulata PE=4 SV=1	1e-32	gb|ABV30757.1| kinase-like protein [Prunus serrulata]	1e-32	lcl|B9SG16_RICCO/480-756 PF07714.12;Pkinase_Tyr;	3e-34	T	GO:0016310.phosphorylation;GO:0004715.non-membrane spanning protein tyrosine kinase activity;GO:0005524.ATP binding;GO:0016301.kinase activity;GO:0006468.protein phosphorylation;GO:0004674.protein serine/threonine kinase activity;GO:0004672.protein kinase activity;GO:0000166.nucleotide binding;GO:0016740.transferase activity;GO:0016772.transferase activity. transferring phosphorus-containing grou…	-	-	-
	vvi-miR2950-5p	58	up	558.151	1336.24	1.25945	3.4647e-08	comp86237_c0_seq1	up	0.06	0.36	2.58496	Translation	Probable LRR receptor-like serine/threonine-protein kinase	-	1708	sp|Q8VZG8|Y4885_ARATH Probable LRR receptor-like serine/threonine-protein kinase At4g08850 OS=Arabidopsis thaliana GN=At4g08850 PE=1 SV=3	3e-130	-	-	tr|A5B048|A5B048_VITVI Putative uncharacterized protein OS=Vitis vinifera GN=VITISV_022117 PE=4 SV=1	7e-146	ref|XP_002278561.1| PREDICTED: probable LRR receptor-like serine/threonine-protein kinase At4g08850-like [Vitis vinifera]	7e-146	lcl|D7U1E9_VITVI/129-406 PF00069.20;Pkinase;	9e-87	S	GO:0016020.membrane;GO:0016310.phosphorylation;GO:0005524.ATP binding;GO:0055114.oxidation-reduction process;GO:0004713.protein tyrosine kinase activity;GO:0000166.nucleotide binding;GO:0004672.protein kinase activity;GO:0016021.integral to membrane;GO:0005576.extracellular region;GO:0005886.plasma membrane;GO:0016491.oxidoreductase activity;GO:0032440.2-alkenal reductase [NAD(P)] activity;GO:001…	-	-	-
	csi-miR393	59	up	6.10002	182.711	4.9046	0.000422575	comp125618_c0_seq2	up	4.22	10.32	1.29013	Translation	trehalose 6-phosphate synthase/phosphatase	TPS	1688	sp|Q9LMI0|TPS7_ARATH Probable alpha.alpha-trehalose-phosphate synthase [UDP-forming] 7 OS=Arabidopsis thaliana GN=TPS7 PE=1 SV=1	0	gnl|CDD|177855 PLN02205. PLN02205. alpha.alpha-trehalose-phosphate synthase [UDP-forming].	0	tr|B2ZAS1|B2ZAS1_9ROSI Trehalose synthase-like protein OS=Gossypioides kirkii PE=4 SV=1	0	gb|ACD56638.1| trehalose synthase-like protein [Gossypioides kirkii]	0	lcl|B2ZAQ8_GOSRA/204-689 PF00982.16;Glyco_transf_20;	0	G	GO:0008152.metabolic process;GO:0005992.trehalose biosynthetic process;GO:0003824.catalytic activity;GO:0004805.trehalose-phosphatase activity;GO:0016757.transferase activity. transferring glycosyl groups;GO:0016787.hydrolase activity;GO:0003825.alpha.alpha-trehalose-phosphate synthase (UDP-forming) activity;GO:0016740.transferase activity;	EC:2.4.1.15 3.1.3.12	K16055	ko00500. Starch and sucrose metabolism;
	ath-miR393a	60	up	15.25	428.143	4.81121	7.2962e-08	comp125618_c0_seq2	up	4.22	10.32	1.29013	Translation	trehalose 6-phosphate synthase/phosphatase	TPS	1688	sp|Q9LMI0|TPS7_ARATH Probable alpha.alpha-trehalose-phosphate synthase [UDP-forming] 7 OS=Arabidopsis thaliana GN=TPS7 PE=1 SV=1	0	gnl|CDD|177855 PLN02205. PLN02205. alpha.alpha-trehalose-phosphate synthase [UDP-forming].	0	tr|B2ZAS1|B2ZAS1_9ROSI Trehalose synthase-like protein OS=Gossypioides kirkii PE=4 SV=1	0	gb|ACD56638.1| trehalose synthase-like protein [Gossypioides kirkii]	0	lcl|B2ZAQ8_GOSRA/204-689 PF00982.16;Glyco_transf_20;	0	G	GO:0008152.metabolic process;GO:0005992.trehalose biosynthetic process;GO:0003824.catalytic activity;GO:0004805.trehalose-phosphatase activity;GO:0016757.transferase activity. transferring glycosyl groups;GO:0016787.hydrolase activity;GO:0003825.alpha.alpha-trehalose-phosphate synthase (UDP-forming) activity;GO:0016740.transferase activity;	EC:2.4.1.15 3.1.3.12	K16055	ko00500. Starch and sucrose metabolism;
	osa-miR393a	61	up	6.10002	182.711	4.9046	0.000422575	comp125618_c0_seq2	up	4.22	10.32	1.29013	Translation	trehalose 6-phosphate synthase/phosphatase	TPS	1688	sp|Q9LMI0|TPS7_ARATH Probable alpha.alpha-trehalose-phosphate synthase [UDP-forming] 7 OS=Arabidopsis thaliana GN=TPS7 PE=1 SV=1	0	gnl|CDD|177855 PLN02205. PLN02205. alpha.alpha-trehalose-phosphate synthase [UDP-forming].	0	tr|B2ZAS1|B2ZAS1_9ROSI Trehalose synthase-like protein OS=Gossypioides kirkii PE=4 SV=1	0	gb|ACD56638.1| trehalose synthase-like protein [Gossypioides kirkii]	0	lcl|B2ZAQ8_GOSRA/204-689 PF00982.16;Glyco_transf_20;	0	G	GO:0008152.metabolic process;GO:0005992.trehalose biosynthetic process;GO:0003824.catalytic activity;GO:0004805.trehalose-phosphatase activity;GO:0016757.transferase activity. transferring glycosyl groups;GO:0016787.hydrolase activity;GO:0003825.alpha.alpha-trehalose-phosphate synthase (UDP-forming) activity;GO:0016740.transferase activity;	EC:2.4.1.15 3.1.3.12	K16055	ko00500. Starch and sucrose metabolism;
	osa-miR393b-5p	62	up	42.7001	305.427	2.83851	6.08268e-05	comp125618_c0_seq2	up	4.22	10.32	1.29013	Translation	trehalose 6-phosphate synthase/phosphatase	TPS	1688	sp|Q9LMI0|TPS7_ARATH Probable alpha.alpha-trehalose-phosphate synthase [UDP-forming] 7 OS=Arabidopsis thaliana GN=TPS7 PE=1 SV=1	0	gnl|CDD|177855 PLN02205. PLN02205. alpha.alpha-trehalose-phosphate synthase [UDP-forming].	0	tr|B2ZAS1|B2ZAS1_9ROSI Trehalose synthase-like protein OS=Gossypioides kirkii PE=4 SV=1	0	gb|ACD56638.1| trehalose synthase-like protein [Gossypioides kirkii]	0	lcl|B2ZAQ8_GOSRA/204-689 PF00982.16;Glyco_transf_20;	0	G	GO:0008152.metabolic process;GO:0005992.trehalose biosynthetic process;GO:0003824.catalytic activity;GO:0004805.trehalose-phosphatase activity;GO:0016757.transferase activity. transferring glycosyl groups;GO:0016787.hydrolase activity;GO:0003825.alpha.alpha-trehalose-phosphate synthase (UDP-forming) activity;GO:0016740.transferase activity;	EC:2.4.1.15 3.1.3.12	K16055	ko00500. Starch and sucrose metabolism;
	gma-miR393h	63	up	6.10002	182.711	4.9046	0.000422575	comp125431_c0_seq1	up	2.86	6.15	1.10457	Cleavage	Probable receptor-like protein kinase	-	3672	sp|O22187|Y2232_ARATH Probable receptor-like protein kinase At2g23200 OS=Arabidopsis thaliana GN=At2g23200 PE=2 SV=1	0	gnl|CDD|197583 smart00221. STYKc. Protein kinase; unclassified specificity. Phosphotransferases. The specificity of this class of kinases can not be predicted. Possible dual-specificity Ser/Thr/Tyr kinase.	5e-50	tr|B9H6K7|B9H6K7_POPTR Predicted protein OS=Populus trichocarpa GN=POPTRDRAFT_651121 PE=3 SV=1	0	ref|XP_002307290.1| predicted protein [Populus trichocarpa] gb|EEE94286.1| predicted protein [Populus trichocarpa]	0	lcl|C6ZRS9_SOYBN/348-618 PF07714.12;Pkinase_Tyr;	4e-150	T	GO:0016310.phosphorylation;GO:0004715.non-membrane spanning protein tyrosine kinase activity;GO:0005524.ATP binding;GO:0016301.kinase activity;GO:0004872.receptor activity;GO:0006468.protein phosphorylation;GO:0004674.protein serine/threonine kinase activity;GO:0000166.nucleotide binding;GO:0004672.protein kinase activity;GO:0016740.transferase activity;GO:0016772.transferase activity. transferri…	-	-	-
	ath-miR396a	64	up	2459.47	41844.2	4.08861	0	comp114268_c0_seq1	up	0.65	1.92	1.56259	Cleavage	WRC domain	-	1965	-	-	gnl|CDD|192171 pfam08879. WRC. WRC. The WRC domain. named after the conserved Trp-Arg-Cys motif. contains two distinctive features: a putative nuclear localisation signal and a zinc-finger motif (C3H). It is suggested that the WRC domain functions in DNA binding.	1e-18	tr|A5BB67|A5BB67_VITVI Putative uncharacterized protein OS=Vitis vinifera GN=VITISV_011426 PE=4 SV=1	5e-67	-	-	lcl|C6SZM5_SOYBN/84-129 PF08879.5;WRC;	4e-20	-	GO:0005634.nucleus;GO:0005524.ATP binding;GO:0006355.regulation of transcription. DNA-dependent;GO:0016818.hydrolase activity. acting on acid anhydrides. in phosphorus-containing anhydrides;	-	-	-
	ath-miR396a	65	up	2459.47	41844.2	4.08861	0	comp55550_c0_seq1	up	3.39	23.31	2.78159	Cleavage	Putative uncharacterized protein	-	921	-	-	-	-	tr|B9S1G2|B9S1G2_RICCO Putative uncharacterized protein OS=Ricinus communis GN=RCOM_0864910 PE=4 SV=1	3e-46	ref|XP_002519827.1| conserved hypothetical protein [Ricinus communis] gb|EEF42431.1| conserved hypothetical protein [Ricinus communis]	3e-46	lcl|B9S1G2_RICCO/33-122 PB034902; Pfam-B_34902;	1e-33	-	-	-	-	-
	ath-miR396a	66	up	2459.47	41844.2	4.08861	0	comp78913_c0_seq1	up	0.27	0.6	1.152	Cleavage	Putative uncharacterized protein	-	1292	-	-	gnl|CDD|191233 pfam05212. DUF707. Protein of unknown function (DUF707). This family consists of several uncharacterized proteins from Arabidopsis thaliana.	0	tr|B9S670|B9S670_RICCO Putative uncharacterized protein OS=Ricinus communis GN=RCOM_1065110 PE=4 SV=1	0	ref|XP_002521489.1| conserved hypothetical protein [Ricinus communis] gb|EEF40979.1| conserved hypothetical protein [Ricinus communis]	0	lcl|B9S670_RICCO/68-360 PF05212.7;DUF707;	1e-179	-	-	-	-	-
	ath-miR396a	67	up	2459.47	41844.2	4.08861	0	comp107855_c0_seq11	up	0.75	5.87	2.9684	Cleavage	Putative uncharacterized protein	-	1545	-	-	gnl|CDD|192171 pfam08879. WRC. WRC. The WRC domain. named after the conserved Trp-Arg-Cys motif. contains two distinctive features: a putative nuclear localisation signal and a zinc-finger motif (C3H). It is suggested that the WRC domain functions in DNA binding.	1e-21	tr|F6HUK8|F6HUK8_VITVI Putative uncharacterized protein OS=Vitis vinifera GN=VIT_02s0025g04910 PE=4 SV=1	3e-53	-	-	lcl|D7TWB9_VITVI/110-155 PF08879.5;WRC;	2e-23	-	GO:0005634.nucleus;GO:0005524.ATP binding;GO:0006355.regulation of transcription. DNA-dependent;GO:0016818.hydrolase activity. acting on acid anhydrides. in phosphorus-containing anhydrides;	-	-	-
	ath-miR396a	68	up	2459.47	41844.2	4.08861	0	comp838630_c0_seq1	up	0.01	0.33	5.04439	Cleavage	WRC domain	-	394	-	-	gnl|CDD|192171 pfam08879. WRC. WRC. The WRC domain. named after the conserved Trp-Arg-Cys motif. contains two distinctive features: a putative nuclear localisation signal and a zinc-finger motif (C3H). It is suggested that the WRC domain functions in DNA binding.	1e-26	tr|G7L5Z0|G7L5Z0_MEDTR GRL3 OS=Medicago truncatula GN=MTR_7g104050 PE=4 SV=1	3e-51	ref|XP_003625769.1| GRL3 [Medicago truncatula] gb|AES81987.1| GRL3 [Medicago truncatula]	3e-51	lcl|D7TJ34_VITVI/120-165 PF08879.5;WRC;	1e-26	-	GO:0005634.nucleus;GO:0005524.ATP binding;GO:0006355.regulation of transcription. DNA-dependent;GO:0016818.hydrolase activity. acting on acid anhydrides. in phosphorus-containing anhydrides;	-	-	-
	ath-miR396a	69	up	2459.47	41844.2	4.08861	0	comp127587_c0_seq9	up	1.24	4.76	1.94062	Cleavage	Scarecrow-like transcription factor PAT1	PAT1	4779	sp|Q9LDL7|PAT1_ARATH Scarecrow-like transcription factor PAT1 OS=Arabidopsis thaliana GN=PAT1 PE=2 SV=1	0	gnl|CDD|202673 pfam03514. GRAS. GRAS family transcription factor. Sequence analysis of the products of the GRAS (GAI. RGA. SCR) gene family indicates that they share a variable amino-terminus and a highly conserved carboxyl-terminus that contains five recognisable motifs. Proteins in the GRAS family are transcription factors that seem to be involved in development and other processes. Mutation of…	1e-153	tr|F6HER6|F6HER6_VITVI Putative uncharacterized protein OS=Vitis vinifera GN=VIT_19s0090g01740 PE=4 SV=1	0	ref|XP_002274103.1| PREDICTED: scarecrow-like transcription factor PAT1-like [Vitis vinifera]	0	lcl|B9SST2_RICCO/168-538 PF03514.9;GRAS;	0	-	GO:0006355.regulation of transcription. DNA-dependent;GO:0006351.transcription. DNA-dependent;	-	-	-
	aly-miR396a-3p	70	down	290.767	27.2702	-3.41447	1.10356e-13	comp78543_c0_seq1	down	0.32	0.01	-5	Cleavage	Predicted protein	-	1461	-	-	-	-	tr|B9MTX4|B9MTX4_POPTR Predicted protein OS=Populus trichocarpa GN=POPTRDRAFT_589957 PE=4 SV=1	2e-137	ref|XP_002326496.1| predicted protein [Populus trichocarpa] gb|EEE72295.1| predicted protein [Populus trichocarpa]	2e-137	lcl|B9MTX4_POPTR/216-365 PF03151.11;TPT;	6e-67	-	GO:0016020.membrane;GO:0016021.integral to membrane;	-	-	-
	vvi-miR396b	71	up	595.913	13878.6	4.54162	0	comp114268_c0_seq1	up	0.65	1.92	1.56259	Cleavage	WRC domain	-	1965	-	-	gnl|CDD|192171 pfam08879. WRC. WRC. The WRC domain. named after the conserved Trp-Arg-Cys motif. contains two distinctive features: a putative nuclear localisation signal and a zinc-finger motif (C3H). It is suggested that the WRC domain functions in DNA binding.	1e-18	tr|A5BB67|A5BB67_VITVI Putative uncharacterized protein OS=Vitis vinifera GN=VITISV_011426 PE=4 SV=1	5e-67	-	-	lcl|C6SZM5_SOYBN/84-129 PF08879.5;WRC;	4e-20	-	GO:0005634.nucleus;GO:0005524.ATP binding;GO:0006355.regulation of transcription. DNA-dependent;GO:0016818.hydrolase activity. acting on acid anhydrides. in phosphorus-containing anhydrides;	-	-	-
	vvi-miR396b	72	up	595.913	13878.6	4.54162	0	comp55550_c0_seq1	up	3.39	23.31	2.78159	Cleavage	Putative uncharacterized protein	-	921	-	-	-	-	tr|B9S1G2|B9S1G2_RICCO Putative uncharacterized protein OS=Ricinus communis GN=RCOM_0864910 PE=4 SV=1	3e-46	ref|XP_002519827.1| conserved hypothetical protein [Ricinus communis] gb|EEF42431.1| conserved hypothetical protein [Ricinus communis]	3e-46	lcl|B9S1G2_RICCO/33-122 PB034902; Pfam-B_34902;	1e-33	-	-	-	-	-
	vvi-miR396b	73	up	595.913	13878.6	4.54162	0	comp78913_c0_seq1	up	0.27	0.6	1.152	Cleavage	Putative uncharacterized protein	-	1292	-	-	gnl|CDD|191233 pfam05212. DUF707. Protein of unknown function (DUF707). This family consists of several uncharacterized proteins from Arabidopsis thaliana.	0	tr|B9S670|B9S670_RICCO Putative uncharacterized protein OS=Ricinus communis GN=RCOM_1065110 PE=4 SV=1	0	ref|XP_002521489.1| conserved hypothetical protein [Ricinus communis] gb|EEF40979.1| conserved hypothetical protein [Ricinus communis]	0	lcl|B9S670_RICCO/68-360 PF05212.7;DUF707;	1e-179	-	-	-	-	-
	vvi-miR396b	74	up	595.913	13878.6	4.54162	0	comp107855_c0_seq11	up	0.75	5.87	2.9684	Cleavage	Putative uncharacterized protein	-	1545	-	-	gnl|CDD|192171 pfam08879. WRC. WRC. The WRC domain. named after the conserved Trp-Arg-Cys motif. contains two distinctive features: a putative nuclear localisation signal and a zinc-finger motif (C3H). It is suggested that the WRC domain functions in DNA binding.	1e-21	tr|F6HUK8|F6HUK8_VITVI Putative uncharacterized protein OS=Vitis vinifera GN=VIT_02s0025g04910 PE=4 SV=1	3e-53	-	-	lcl|D7TWB9_VITVI/110-155 PF08879.5;WRC;	2e-23	-	GO:0005634.nucleus;GO:0005524.ATP binding;GO:0006355.regulation of transcription. DNA-dependent;GO:0016818.hydrolase activity. acting on acid anhydrides. in phosphorus-containing anhydrides;	-	-	-
	vvi-miR396b	75	up	595.913	13878.6	4.54162	0	comp838630_c0_seq1	up	0.01	0.33	5.04439	Cleavage	WRC domain	-	394	-	-	gnl|CDD|192171 pfam08879. WRC. WRC. The WRC domain. named after the conserved Trp-Arg-Cys motif. contains two distinctive features: a putative nuclear localisation signal and a zinc-finger motif (C3H). It is suggested that the WRC domain functions in DNA binding.	1e-26	tr|G7L5Z0|G7L5Z0_MEDTR GRL3 OS=Medicago truncatula GN=MTR_7g104050 PE=4 SV=1	3e-51	ref|XP_003625769.1| GRL3 [Medicago truncatula] gb|AES81987.1| GRL3 [Medicago truncatula]	3e-51	lcl|D7TJ34_VITVI/120-165 PF08879.5;WRC;	1e-26	-	GO:0005634.nucleus;GO:0005524.ATP binding;GO:0006355.regulation of transcription. DNA-dependent;GO:0016818.hydrolase activity. acting on acid anhydrides. in phosphorus-containing anhydrides;	-	-	-
	vvi-miR396b	76	up	595.913	13878.6	4.54162	0	comp127587_c0_seq9	up	1.24	4.76	1.94062	Cleavage	Scarecrow-like transcription factor PAT1	PAT1	4779	sp|Q9LDL7|PAT1_ARATH Scarecrow-like transcription factor PAT1 OS=Arabidopsis thaliana GN=PAT1 PE=2 SV=1	0	gnl|CDD|202673 pfam03514. GRAS. GRAS family transcription factor. Sequence analysis of the products of the GRAS (GAI. RGA. SCR) gene family indicates that they share a variable amino-terminus and a highly conserved carboxyl-terminus that contains five recognisable motifs. Proteins in the GRAS family are transcription factors that seem to be involved in development and other processes. Mutation of…	1e-153	tr|F6HER6|F6HER6_VITVI Putative uncharacterized protein OS=Vitis vinifera GN=VIT_19s0090g01740 PE=4 SV=1	0	ref|XP_002274103.1| PREDICTED: scarecrow-like transcription factor PAT1-like [Vitis vinifera]	0	lcl|B9SST2_RICCO/168-538 PF03514.9;GRAS;	0	-	GO:0006355.regulation of transcription. DNA-dependent;GO:0006351.transcription. DNA-dependent;	-	-	-
	gma-miR396b-3p	77	down	254.676	81.8107	-1.6383	7.06172e-05	comp318864_c0_seq1	down	1.13	0.54	-1.06529	Cleavage	ATP binding protein. putative	-	423	-	-	-	-	tr|B9RC89|B9RC89_RICCO ATP binding protein. putative OS=Ricinus communis GN=RCOM_1686300 PE=4 SV=1	2e-40	ref|XP_002509773.1| ATP binding protein. putative [Ricinus communis] gb|EEF51160.1| ATP binding protein. putative [Ricinus communis]	2e-40	lcl|B8BHR6_ORYSI/640-1006 PB047983; Pfam-B_47983;	1e-19	-	-	-	-	-
	gma-miR396b-3p	78	down	254.676	81.8107	-1.6383	7.06172e-05	comp78873_c0_seq1	down	0.68	0.2	-1.76553	Cleavage	Ubiquitin-protein ligase BRE1A	-	488	-	-	-	-	tr|B9REZ2|B9REZ2_RICCO Ubiquitin-protein ligase BRE1A. putative OS=Ricinus communis GN=RCOM_1429780 PE=4 SV=1	1e-35	ref|XP_002512311.1| Ubiquitin-protein ligase BRE1A. putative [Ricinus communis] gb|EEF49763.1| Ubiquitin-protein ligase BRE1A. putative [Ricinus communis]	9e-36	lcl|D7TUZ6_VITVI/1-611 PB161032; Pfam-B_161032;	9e-24	ZL	GO:0016874.ligase activity;	-	-	-
	gma-miR396e	79	up	2319.17	40439.8	4.1241	0	comp55550_c0_seq1	up	3.39	23.31	2.78159	Cleavage	Putative uncharacterized protein	-	921	-	-	-	-	tr|B9S1G2|B9S1G2_RICCO Putative uncharacterized protein OS=Ricinus communis GN=RCOM_0864910 PE=4 SV=1	3e-46	ref|XP_002519827.1| conserved hypothetical protein [Ricinus communis] gb|EEF42431.1| conserved hypothetical protein [Ricinus communis]	3e-46	lcl|B9S1G2_RICCO/33-122 PB034902; Pfam-B_34902;	1e-33	-	-	-	-	-
	gma-miR396e	80	up	2319.17	40439.8	4.1241	0	comp78913_c0_seq1	up	0.27	0.6	1.152	Cleavage	Putative uncharacterized protein	-	1292	-	-	gnl|CDD|191233 pfam05212. DUF707. Protein of unknown function (DUF707). This family consists of several uncharacterized proteins from Arabidopsis thaliana.	0	tr|B9S670|B9S670_RICCO Putative uncharacterized protein OS=Ricinus communis GN=RCOM_1065110 PE=4 SV=1	0	ref|XP_002521489.1| conserved hypothetical protein [Ricinus communis] gb|EEF40979.1| conserved hypothetical protein [Ricinus communis]	0	lcl|B9S670_RICCO/68-360 PF05212.7;DUF707;	1e-179	-	-	-	-	-
	gma-miR396e	81	up	2319.17	40439.8	4.1241	0	comp107855_c0_seq11	up	0.75	5.87	2.9684	Cleavage	Putative uncharacterized protein	-	1545	-	-	gnl|CDD|192171 pfam08879. WRC. WRC. The WRC domain. named after the conserved Trp-Arg-Cys motif. contains two distinctive features: a putative nuclear localisation signal and a zinc-finger motif (C3H). It is suggested that the WRC domain functions in DNA binding.	1e-21	tr|F6HUK8|F6HUK8_VITVI Putative uncharacterized protein OS=Vitis vinifera GN=VIT_02s0025g04910 PE=4 SV=1	3e-53	-	-	lcl|D7TWB9_VITVI/110-155 PF08879.5;WRC;	2e-23	-	GO:0005634.nucleus;GO:0005524.ATP binding;GO:0006355.regulation of transcription. DNA-dependent;GO:0016818.hydrolase activity. acting on acid anhydrides. in phosphorus-containing anhydrides;	-	-	-
	gma-miR396e	82	up	2319.17	40439.8	4.1241	0	comp838630_c0_seq1	up	0.01	0.33	5.04439	Cleavage	WRC domain	-	394	-	-	gnl|CDD|192171 pfam08879. WRC. WRC. The WRC domain. named after the conserved Trp-Arg-Cys motif. contains two distinctive features: a putative nuclear localisation signal and a zinc-finger motif (C3H). It is suggested that the WRC domain functions in DNA binding.	1e-26	tr|G7L5Z0|G7L5Z0_MEDTR GRL3 OS=Medicago truncatula GN=MTR_7g104050 PE=4 SV=1	3e-51	ref|XP_003625769.1| GRL3 [Medicago truncatula] gb|AES81987.1| GRL3 [Medicago truncatula]	3e-51	lcl|D7TJ34_VITVI/120-165 PF08879.5;WRC;	1e-26	-	GO:0005634.nucleus;GO:0005524.ATP binding;GO:0006355.regulation of transcription. DNA-dependent;GO:0016818.hydrolase activity. acting on acid anhydrides. in phosphorus-containing anhydrides;	-	-	-
	ptc-miR396e-3p	83	down	83.8752	0.01	-13.034	1.56907e-07	comp318864_c0_seq1	down	1.13	0.54	-1.06529	Cleavage	ATP binding protein. putative	-	423	-	-	-	-	tr|B9RC89|B9RC89_RICCO ATP binding protein. putative OS=Ricinus communis GN=RCOM_1686300 PE=4 SV=1	2e-40	ref|XP_002509773.1| ATP binding protein. putative [Ricinus communis] gb|EEF51160.1| ATP binding protein. putative [Ricinus communis]	2e-40	lcl|B8BHR6_ORYSI/640-1006 PB047983; Pfam-B_47983;	1e-19	-	-	-	-	-
	ptc-miR396e-3p	84	down	83.8752	0.01	-13.034	1.56907e-07	comp78873_c0_seq1	down	0.68	0.2	-1.76553	Cleavage	Ubiquitin-protein ligase BRE1A	-	488	-	-	-	-	tr|B9REZ2|B9REZ2_RICCO Ubiquitin-protein ligase BRE1A. putative OS=Ricinus communis GN=RCOM_1429780 PE=4 SV=1	1e-35	ref|XP_002512311.1| Ubiquitin-protein ligase BRE1A. putative [Ricinus communis] gb|EEF49763.1| Ubiquitin-protein ligase BRE1A. putative [Ricinus communis]	9e-36	lcl|D7TUZ6_VITVI/1-611 PB161032; Pfam-B_161032;	9e-24	ZL	GO:0016874.ligase activity;	-	-	-
	ptc-miR396e-3p	85	down	83.8752	0.01	-13.034	1.56907e-07	comp107767_c0_seq1	down	0.97	0.43	-1.17365	Cleavage	Putative uncharacterized protein	-	1610	-	-	gnl|CDD|117035 pfam08458. PH_2. Plant pleckstrin homology-like region. This family describes a pleckstrin homology (PH)-like region found in several plant proteins of unknown function.	6e-50	tr|B9SXD6|B9SXD6_RICCO Putative uncharacterized protein OS=Ricinus communis GN=RCOM_1388540 PE=4 SV=1	3e-135	ref|XP_002530655.1| conserved hypothetical protein [Ricinus communis] gb|EEF31724.1| conserved hypothetical protein [Ricinus communis]	3e-135	lcl|B9SXD6_RICCO/264-372 PF08458.5;PH_2;	3e-55	-	-	-	-	-
	ptc-miR396f	86	up	0.01	149.986	13.8725	0.000910308	comp114268_c0_seq1	up	0.65	1.92	1.56259	Cleavage	WRC domain	-	1965	-	-	gnl|CDD|192171 pfam08879. WRC. WRC. The WRC domain. named after the conserved Trp-Arg-Cys motif. contains two distinctive features: a putative nuclear localisation signal and a zinc-finger motif (C3H). It is suggested that the WRC domain functions in DNA binding.	1e-18	tr|A5BB67|A5BB67_VITVI Putative uncharacterized protein OS=Vitis vinifera GN=VITISV_011426 PE=4 SV=1	5e-67	-	-	lcl|C6SZM5_SOYBN/84-129 PF08879.5;WRC;	4e-20	-	GO:0005634.nucleus;GO:0005524.ATP binding;GO:0006355.regulation of transcription. DNA-dependent;GO:0016818.hydrolase activity. acting on acid anhydrides. in phosphorus-containing anhydrides;	-	-	-
	ptc-miR396f	87	up	0.01	149.986	13.8725	0.000910308	comp100522_c0_seq1	up	2.25	13.18	2.55035	Cleavage	Predicted protein	-	1155	-	-	-	-	tr|B9I103|B9I103_POPTR Predicted protein OS=Populus trichocarpa GN=POPTRDRAFT_568452 PE=4 SV=1	5e-24	ref|XP_002316734.1| predicted protein [Populus trichocarpa] gb|EEE97346.1| predicted protein [Populus trichocarpa]	5e-24	lcl|Q3E8F8_ARATH/1-70 PB340587; Pfam-B_340587;	4e-10	-	-	-	-	-
	ptc-miR396f	88	up	0.01	149.986	13.8725	0.000910308	comp838630_c0_seq1	up	0.01	0.33	5.04439	Cleavage	WRC domain	-	394	-	-	gnl|CDD|192171 pfam08879. WRC. WRC. The WRC domain. named after the conserved Trp-Arg-Cys motif. contains two distinctive features: a putative nuclear localisation signal and a zinc-finger motif (C3H). It is suggested that the WRC domain functions in DNA binding.	1e-26	tr|G7L5Z0|G7L5Z0_MEDTR GRL3 OS=Medicago truncatula GN=MTR_7g104050 PE=4 SV=1	3e-51	ref|XP_003625769.1| GRL3 [Medicago truncatula] gb|AES81987.1| GRL3 [Medicago truncatula]	3e-51	lcl|D7TJ34_VITVI/120-165 PF08879.5;WRC;	1e-26	-	GO:0005634.nucleus;GO:0005524.ATP binding;GO:0006355.regulation of transcription. DNA-dependent;GO:0016818.hydrolase activity. acting on acid anhydrides. in phosphorus-containing anhydrides;	-	-	-
	ptc-miR396f	89	up	0.01	149.986	13.8725	0.000910308	comp968469_c0_seq1	up	0.01	0.09	3.16993	Translation	Cytochrome P450 94A1	CYP94A1	360	sp|O81117|C94A1_VICSA Cytochrome P450 94A1 OS=Vicia sativa GN=CYP94A1 PE=2 SV=2	8e-23	gnl|CDD|178046 PLN02426. PLN02426. cytochrome P450. family 94. subfamily C protein.	7e-27	tr|B9GJT1|B9GJT1_POPTR Cytochrome P450 OS=Populus trichocarpa GN=CYP94B7 PE=3 SV=1	2e-34	ref|XP_002300103.1| cytochrome P450 [Populus trichocarpa] gb|EEE84908.1| cytochrome P450 [Populus trichocarpa]	2e-34	lcl|B9GJT1_POPTR/42-491 PF00067.17;p450;	3e-35	-	GO:0016020.membrane;GO:0009055.electron carrier activity;GO:0005783.endoplasmic reticulum;GO:0020037.heme binding;GO:0005506.iron ion binding;GO:0055114.oxidation-reduction process;GO:0016705.oxidoreductase activity. acting on paired donors. with incorporation or reduction of molecular oxygen;GO:0046872.metal ion binding;GO:0070330.aromatase activity;GO:0016021.integral to membrane;GO:0005789.end…	-	-	-
	ptc-miR396f	90	up	0.01	149.986	13.8725	0.000910308	comp112772_c0_seq3	up	0.74	4.03	2.44518	Cleavage	Pentatricopeptide repeat-containing protein	-	3997	sp|Q9M316|PP292_ARATH Pentatricopeptide repeat-containing protein At3g61520. mitochondrial OS=Arabidopsis thaliana GN=At3g61520 PE=2 SV=1	0	-	-	tr|D7UCE3|D7UCE3_VITVI Putative uncharacterized protein OS=Vitis vinifera GN=VIT_15s0046g02180 PE=4 SV=1	0	ref|XP_002275491.1| PREDICTED: pentatricopeptide repeat-containing protein At3g61520. mitochondrial [Vitis vinifera] emb|CBI40408.3| unnamed protein product [Vitis vinifera]	0	lcl|D7UCE2_VITVI/166-226 PF03106.10;WRKY;	9e-27	-	GO:0005488.binding;	-	-	-
	zma-miR396g-3p	91	up	66.2287	175.309	1.40437	0.032148	comp111211_c0_seq1	up	0.67	2.03	1.59925	Cleavage	WRC domain	-	1911	-	-	gnl|CDD|192171 pfam08879. WRC. WRC. The WRC domain. named after the conserved Trp-Arg-Cys motif. contains two distinctive features: a putative nuclear localisation signal and a zinc-finger motif (C3H). It is suggested that the WRC domain functions in DNA binding.	9e-19	tr|A5BB67|A5BB67_VITVI Putative uncharacterized protein OS=Vitis vinifera GN=VITISV_011426 PE=4 SV=1	9e-67	-	-	lcl|C6SZM5_SOYBN/84-129 PF08879.5;WRC;	4e-20	-	GO:0005634.nucleus;GO:0005524.ATP binding;GO:0006355.regulation of transcription. DNA-dependent;GO:0016818.hydrolase activity. acting on acid anhydrides. in phosphorus-containing anhydrides;	-	-	-
	zma-miR396g-3p	92	up	66.2287	175.309	1.40437	0.032148	comp6674_c0_seq1	up	0.21	0.93	2.14684	Cleavage	Putative uncharacterized protein	-	451	-	-	-	-	tr|B9HDD2|B9HDD2_POPTR Predicted protein (Fragment) OS=Populus trichocarpa GN=POPTRDRAFT_417753 PE=4 SV=1	9e-35	ref|XP_002308551.1| predicted protein [Populus trichocarpa] gb|EEE92074.1| predicted protein [Populus trichocarpa]	8e-35	lcl|C0HIC2_MAIZE/85-236 PB000761; Pfam-B_761;	6e-24	-	-	-	-	-
	zma-miR396g-3p	93	up	66.2287	175.309	1.40437	0.032148	comp90856_c0_seq2	up	0.8	7.58	3.24413	Cleavage	NAC domain-containing protein. putative	-	742	-	-	-	-	tr|B9S8Z7|B9S8Z7_RICCO NAC domain-containing protein. putative OS=Ricinus communis GN=RCOM_0837530 PE=4 SV=1	8e-41	ref|XP_002522466.1| NAC domain-containing protein. putative [Ricinus communis] gb|EEF39958.1| NAC domain-containing protein. putative [Ricinus communis]	7e-41	lcl|Q52QR5_SOYBN/181-278 PB132996; Pfam-B_132996;	1e-19	-	GO:0003677.DNA binding;GO:0006355.regulation of transcription. DNA-dependent;	-	-	-
	zma-miR396g-3p	94	up	66.2287	175.309	1.40437	0.032148	comp123914_c0_seq6	up	1.02	2.69	1.39904	Cleavage	Ca2+-transporting ATPase	ACA12	4197	sp|Q9LY77|ACA12_ARATH Calcium-transporting ATPase 12. plasma membrane-type OS=Arabidopsis thaliana GN=ACA12 PE=2 SV=1	0	gnl|CDD|188151 TIGR01517. ATPase-IIB_Ca. plasma-membrane calcium-translocating P-type ATPase. This model describes the P-type ATPase responsible for translocating calcium ions across the plasma membrane of eukaryotes. out of the cell. In some organisms. this type of pump may also be found in vacuolar membranes. In humans and mice. at least. there are multiple isoforms of the PMCA pump with overla…	0	tr|F6HBJ0|F6HBJ0_VITVI Putative uncharacterized protein OS=Vitis vinifera GN=VIT_00s0179g00260 PE=3 SV=1	0	ref|XP_002274787.1| PREDICTED: calcium-transporting ATPase 12. plasma membrane-type-like [Vitis vinifera]	0	lcl|B9GSH9_POPTR/366-692 PF00702.21;Hydrolase;	8e-155	P	GO:0006810.transport;GO:0070588.calcium ion transmembrane transport;GO:0016020.membrane;GO:0015662.ATPase activity. coupled to transmembrane movement of ions. phosphorylative mechanism;GO:0008152.metabolic process;GO:0005524.ATP binding;GO:0005388.calcium-transporting ATPase activity;GO:0006812.cation transport;GO:0003824.catalytic activity;GO:0006811.ion transport;GO:0006754.ATP biosynthetic pro…	EC:3.6.3.8	K01537	-
	ptc-miR396g-5p	95	down	54.9001	0.01	-12.4226	2.2079e-05	comp122878_c0_seq2	down	2.03	0.21	-3.27302	Cleavage	WRC domain	-	2710	-	-	gnl|CDD|192171 pfam08879. WRC. WRC. The WRC domain. named after the conserved Trp-Arg-Cys motif. contains two distinctive features: a putative nuclear localisation signal and a zinc-finger motif (C3H). It is suggested that the WRC domain functions in DNA binding.	7e-20	tr|F6H175|F6H175_VITVI Putative uncharacterized protein OS=Vitis vinifera GN=VIT_18s0001g08650 PE=4 SV=1	0	ref|XP_002283504.2| PREDICTED: uncharacterized protein LOC100260890 [Vitis vinifera]	0	lcl|B9IBN5_POPTR/2-282 PB003472; Pfam-B_3472;	5e-84	-	GO:0005634.nucleus;GO:0005524.ATP binding;GO:0006355.regulation of transcription. DNA-dependent;GO:0016818.hydrolase activity. acting on acid anhydrides. in phosphorus-containing anhydrides;	-	-	-
	gma-miR396h	96	up	38.6334	477.229	3.62676	7.05177e-08	comp119498_c0_seq4	up	0.18	3.92	4.44478	Cleavage	Transferase	-	2330	-	-	gnl|CDD|113417 pfam04646. DUF604. Protein of unknown function. DUF604. This family includes a conserved region found in several uncharacterized plant proteins.	3e-150	tr|B9RCG0|B9RCG0_RICCO Transferase. transferring glycosyl groups. putative OS=Ricinus communis GN=RCOM_1687920 PE=4 SV=1	0	ref|XP_002509844.1| transferase. transferring glycosyl groups. putative [Ricinus communis] gb|EEF51231.1| transferase. transferring glycosyl groups. putative [Ricinus communis]	0	lcl|Q2PF02_TRIPR/236-489 PF04646.7;DUF604;	6e-132	G	GO:0016740.transferase activity;	-	-	-
	gma-miR396h	97	up	38.6334	477.229	3.62676	7.05177e-08	comp78913_c0_seq1	up	0.27	0.6	1.152	Cleavage	Putative uncharacterized protein	-	1292	-	-	gnl|CDD|191233 pfam05212. DUF707. Protein of unknown function (DUF707). This family consists of several uncharacterized proteins from Arabidopsis thaliana.	0	tr|B9S670|B9S670_RICCO Putative uncharacterized protein OS=Ricinus communis GN=RCOM_1065110 PE=4 SV=1	0	ref|XP_002521489.1| conserved hypothetical protein [Ricinus communis] gb|EEF40979.1| conserved hypothetical protein [Ricinus communis]	0	lcl|B9S670_RICCO/68-360 PF05212.7;DUF707;	1e-179	-	-	-	-	-
	gma-miR396h	98	up	38.6334	477.229	3.62676	7.05177e-08	comp118168_c0_seq5	up	0.09	0.26	1.53051	Cleavage	protein EARLY FLOWERING 3	ELF3	2484	sp|O82804|ELF3_ARATH Protein EARLY FLOWERING 3 OS=Arabidopsis thaliana GN=ELF3 PE=1 SV=1	2e-72	-	-	tr|B9RQ79|B9RQ79_RICCO Putative uncharacterized protein OS=Ricinus communis GN=RCOM_1486170 PE=4 SV=1	0	ref|XP_002515898.1| hypothetical protein RCOM_1486170 [Ricinus communis] gb|EEF46318.1| hypothetical protein RCOM_1486170 [Ricinus communis]	0	-	-	-	GO:0006396.RNA processing;GO:0003723.RNA binding;GO:0001510.RNA methylation;GO:0008173.RNA methyltransferase activity;	-	K12125	ko04712. Circadian rhythm - plant;
	ath-miR397a	99	up	8.64169	74.9932	3.11737	0.0404815	comp87001_c0_seq4	up	0.18	0.43	1.25634	Translation	Cytochrome P450	-	2060	-	-	-	-	tr|B9NHU9|B9NHU9_POPTR Cytochrome P450 OS=Populus trichocarpa GN=CYP72A42v3 PE=3 SV=1	6e-107	ref|XP_002265455.1| PREDICTED: secologanin synthase isoform 1 [Vitis vinifera]	6e-108	lcl|D7UAX7_VITVI/1-400 PF00067.17;p450;	2e-102	-	GO:0009055.electron carrier activity;GO:0046872.metal ion binding;GO:0020037.heme binding;GO:0016705.oxidoreductase activity. acting on paired donors. with incorporation or reduction of molecular oxygen;GO:0005506.iron ion binding;GO:0004497.monooxygenase activity;GO:0055114.oxidation-reduction process;GO:0016491.oxidoreductase activity;	-	-	-
	ath-miR397a	100	up	8.64169	74.9932	3.11737	0.0404815	comp108060_c0_seq2	up	1.46	3.2	1.1321	Cleavage	Ras-related protein Rab-18	RAB18	1196	sp|O23657|RABC1_ARATH Ras-related protein RABC1 OS=Arabidopsis thaliana GN=RABC1 PE=2 SV=1	2e-125	gnl|CDD|178665 PLN03118. PLN03118. Rab family protein; Provisional.	3e-117	tr|C6TJB7|C6TJB7_SOYBN Putative uncharacterized protein OS=Glycine max PE=2 SV=1	6e-132	ref|NP_001241441.1| uncharacterized protein LOC100794330 [Glycine max] gb|ACU23007.1| unknown [Glycine max]	6e-132	lcl|D7KNP1_ARALL/15-177 PF00071.17;Ras;	5e-101	RTU	GO:0016020.membrane;GO:0006810.transport;GO:0007264.small GTPase mediated signal transduction;GO:0000166.nucleotide binding;GO:0005525.GTP binding;GO:0005886.plasma membrane;GO:0015031.protein transport;	-	K07910	-
	ath-miR397a	101	up	8.64169	74.9932	3.11737	0.0404815	comp11011_c0_seq1	up	0.09	0.86	3.25634	Cleavage	Laccase-2	LAC2	527	sp|O81081|LAC2_ARATH Laccase-2 OS=Arabidopsis thaliana GN=LAC2 PE=2 SV=1	1e-80	gnl|CDD|163246 TIGR03389. laccase. laccase. plant. Members of this protein family include the copper-containing enzyme laccase (EC 1.10.3.2). often several from a single plant species. and additional. uncharacterized. closely related plant proteins termed laccase-like multicopper oxidases. This protein family shows considerable sequence similarity to the L-ascorbate oxidase (EC 1.10.3.3) family. …	2e-92	tr|B9GG40|B9GG40_POPTR Predicted protein (Fragment) OS=Populus trichocarpa GN=POPTRDRAFT_171647 PE=4 SV=1	7e-87	ref|XP_002298223.1| predicted protein [Populus trichocarpa] gb|EEE83028.1| predicted protein [Populus trichocarpa]	6e-87	lcl|D7MT54_ARALL/156-309 PF00394.17;Cu-oxidase;	6e-47	Q	GO:0046274.lignin catabolic process;GO:0048046.apoplast;GO:0055114.oxidation-reduction process;GO:0008471.laccase activity;GO:0046872.metal ion binding;GO:0005507.copper ion binding;GO:0008447.L-ascorbate oxidase activity;GO:0016491.oxidoreductase activity;	-	-	-
	ath-miR397a	102	up	8.64169	74.9932	3.11737	0.0404815	comp112643_c0_seq2	up	6.35	12.74	1.00454	Cleavage	Glucan endo-1.3-beta-glucosidase 7	-	2053	sp|Q9M069|E137_ARATH Glucan endo-1.3-beta-glucosidase 7 OS=Arabidopsis thaliana GN=At4g34480 PE=1 SV=2	0	gnl|CDD|201161 pfam00332. Glyco_hydro_17. Glycosyl hydrolases family 17.	5e-94	tr|B9R7T0|B9R7T0_RICCO Glucan endo-1.3-beta-glucosidase. putative OS=Ricinus communis GN=RCOM_1594120 PE=3 SV=1	0	ref|XP_002510373.1| Glucan endo-1.3-beta-glucosidase precursor. putative [Ricinus communis] gb|EEF52560.1| Glucan endo-1.3-beta-glucosidase precursor. putative [Ricinus communis]	0	lcl|B9R7T0_RICCO/29-347 PF00332.13;Glyco_hydro_17;	0	-	GO:0042973.glucan endo-1.3-beta-D-glucosidase activity;GO:0043169.cation binding;GO:0004553.hydrolase activity. hydrolyzing O-glycosyl compounds;GO:0008152.metabolic process;GO:0016787.hydrolase activity;GO:0006952.defense response;GO:0005975.carbohydrate metabolic process;GO:0003824.catalytic activity;GO:0016798.hydrolase activity. acting on glycosyl bonds;	-	-	-
	bna-miR397a	103	up	8.64169	129.534	3.90587	0.00429641	comp11011_c0_seq1	up	0.09	0.86	3.25634	Cleavage	Laccase-2	LAC2	527	sp|O81081|LAC2_ARATH Laccase-2 OS=Arabidopsis thaliana GN=LAC2 PE=2 SV=1	1e-80	gnl|CDD|163246 TIGR03389. laccase. laccase. plant. Members of this protein family include the copper-containing enzyme laccase (EC 1.10.3.2). often several from a single plant species. and additional. uncharacterized. closely related plant proteins termed laccase-like multicopper oxidases. This protein family shows considerable sequence similarity to the L-ascorbate oxidase (EC 1.10.3.3) family. …	2e-92	tr|B9GG40|B9GG40_POPTR Predicted protein (Fragment) OS=Populus trichocarpa GN=POPTRDRAFT_171647 PE=4 SV=1	7e-87	ref|XP_002298223.1| predicted protein [Populus trichocarpa] gb|EEE83028.1| predicted protein [Populus trichocarpa]	6e-87	lcl|D7MT54_ARALL/156-309 PF00394.17;Cu-oxidase;	6e-47	Q	GO:0046274.lignin catabolic process;GO:0048046.apoplast;GO:0055114.oxidation-reduction process;GO:0008471.laccase activity;GO:0046872.metal ion binding;GO:0005507.copper ion binding;GO:0008447.L-ascorbate oxidase activity;GO:0016491.oxidoreductase activity;	-	-	-
	zma-miR398a-3p	104	up	86.9252	518.135	2.57548	4.70744e-07	comp86238_c0_seq1	up	0.23	1.96	3.09115	Cleavage	RING-H2 finger protein ATL2	-	404	sp|Q8L9T5|ATL2_ARATH RING-H2 finger protein ATL2 OS=Arabidopsis thaliana GN=ATL2 PE=2 SV=2	1e-10	-	-	tr|G3CHK4|G3CHK4_PONTR Ring zinc finger transcription factor OS=Poncirus trifoliata PE=2 SV=1	5e-12	gb|AEI72266.1| ring zinc finger transcription factor [Citrus trifoliata]	4e-12	-	-	-	GO:0046872.metal ion binding;GO:0008270.zinc ion binding;	-	-	-
	osa-miR398b	105	up	230.276	1677.12	2.86455	0	comp86238_c0_seq1	up	0.23	1.96	3.09115	Cleavage	RING-H2 finger protein ATL2	-	404	sp|Q8L9T5|ATL2_ARATH RING-H2 finger protein ATL2 OS=Arabidopsis thaliana GN=ATL2 PE=2 SV=2	1e-10	-	-	tr|G3CHK4|G3CHK4_PONTR Ring zinc finger transcription factor OS=Poncirus trifoliata PE=2 SV=1	5e-12	gb|AEI72266.1| ring zinc finger transcription factor [Citrus trifoliata]	4e-12	-	-	-	GO:0046872.metal ion binding;GO:0008270.zinc ion binding;	-	-	-
	ath-miR408	106	up	940.012	8363.79	3.1534	0	comp96813_c0_seq1	up	0.61	1.61	1.40018	Cleavage	Putative uncharacterized protein	-	703	-	-	-	-	tr|A5B5J1|A5B5J1_VITVI Putative uncharacterized protein OS=Vitis vinifera GN=VITISV_019380 PE=4 SV=1	4e-89	emb|CAN74191.1| hypothetical protein VITISV_019380 [Vitis vinifera]	3e-89	lcl|A5B5J1_VITVI/133-304 PF06398.6;Pex24p;	3e-36	-	GO:0008104.protein localization;	-	-	-
	ath-miR408	107	up	940.012	8363.79	3.1534	0	comp94095_c0_seq1	up	1.67	4.7	1.49281	Translation	Basic blue protein	-	654	sp|P00303|BABL_CUCSA Basic blue protein OS=Cucumis sativus PE=1 SV=1	1e-43	gnl|CDD|202195 pfam02298. Cu_bind_like. Plastocyanin-like domain. This family represents a domain found in flowering plants related to the copper binding protein plastocyanin. Some members of this family may not bind copper due to the lack of key residues.	7e-34	tr|B9GEY2|B9GEY2_POPTR Predicted protein OS=Populus trichocarpa GN=POPTRDRAFT_815202 PE=4 SV=1	2e-53	ref|XP_002298184.1| predicted protein [Populus trichocarpa] gb|EEE82989.1| predicted protein [Populus trichocarpa]	2e-53	lcl|C6SXK8_SOYBN/35-114 PF02298.12;Cu_bind_like;	2e-41	-	GO:0006810.transport;GO:0009055.electron carrier activity;GO:0046872.metal ion binding;GO:0022900.electron transport chain;GO:0005507.copper ion binding;	-	-	-
	gma-miR408d	108	up	1150.46	5064.09	2.13809	0	comp94095_c0_seq1	up	1.67	4.7	1.49281	Translation	Basic blue protein	-	654	sp|P00303|BABL_CUCSA Basic blue protein OS=Cucumis sativus PE=1 SV=1	1e-43	gnl|CDD|202195 pfam02298. Cu_bind_like. Plastocyanin-like domain. This family represents a domain found in flowering plants related to the copper binding protein plastocyanin. Some members of this family may not bind copper due to the lack of key residues.	7e-34	tr|B9GEY2|B9GEY2_POPTR Predicted protein OS=Populus trichocarpa GN=POPTRDRAFT_815202 PE=4 SV=1	2e-53	ref|XP_002298184.1| predicted protein [Populus trichocarpa] gb|EEE82989.1| predicted protein [Populus trichocarpa]	2e-53	lcl|C6SXK8_SOYBN/35-114 PF02298.12;Cu_bind_like;	2e-41	-	GO:0006810.transport;GO:0009055.electron carrier activity;GO:0046872.metal ion binding;GO:0022900.electron transport chain;GO:0005507.copper ion binding;	-	-	-
	gra-miR482	109	up	5764.51	36923.9	2.67928	0	comp101217_c0_seq1	up	1.67	6.46	1.95169	Translation	Probable disease resistance RPP8-like protein	RPP8L2	3609	sp|P0C8S1|RP8L2_ARATH Probable disease resistance RPP8-like protein 2 OS=Arabidopsis thaliana GN=RPP8L2 PE=1 SV=1	2e-121	gnl|CDD|201512 pfam00931. NB-ARC. NB-ARC domain.	4e-81	tr|B9GY55|B9GY55_POPTR Nbs-lrr resistance protein OS=Populus trichocarpa GN=POPTRDRAFT_554585 PE=4 SV=1	0	ref|XP_002304589.1| nbs-lrr resistance protein [Populus trichocarpa] gb|EEE79568.1| nbs-lrr resistance protein [Populus trichocarpa]	0	lcl|B9GY55_POPTR/165-449 PF00931.17;NB-ARC;	3e-109	T	GO:0005524.ATP binding;GO:0006952.defense response;GO:0006915.apoptotic process;	-	-	-
	gra-miR482	110	up	5764.51	36923.9	2.67928	0	comp63970_c0_seq1	up	0.1	0.49	2.29278	Translation	Pentatricopeptide repeat-containing protein	PCMP-H45	460	sp|Q9SN39|PP320_ARATH Pentatricopeptide repeat-containing protein At4g18750. chloroplastic OS=Arabidopsis thaliana GN=PCMP-H45 PE=2 SV=1	1e-73	gnl|CDD|178626 PLN03077. PLN03077. Protein ECB2; Provisional.	1e-58	tr|B2ZAR9|B2ZAR9_GOSRA Putative pentatricopeptide repeat protein (Fragment) OS=Gossypium raimondii PE=4 SV=1	1e-97	gb|ACD56635.1| putative pentatricopeptide repeat protein [Gossypium raimondii]	1e-97	lcl|B2ZAU5_GOSAR/670-795 PF14432.1;DYW_deaminase;	2e-21	-	GO:0005488.binding;	-	-	-
	vvi-miR482	111	up	9714.28	36583	1.913	0	comp116506_c2_seq2	up	0.5	1.09	1.12433	Translation	Protein phosphatase 2C 29	PLL1	2298	sp|O82302|P2C29_ARATH Protein phosphatase 2C 29 OS=Arabidopsis thaliana GN=PLL1 PE=1 SV=2	0	gnl|CDD|197659 smart00332. PP2Cc. Serine/threonine phosphatases. family 2C. catalytic domain. The protein architecture and deduced catalytic mechanism of PP2C phosphatases are similar to the PP1. PP2A. PP2B family of protein Ser/Thr phosphatases. with which PP2C shares no sequence similarity.	2e-36	tr|F6HTA4|F6HTA4_VITVI Putative uncharacterized protein OS=Vitis vinifera GN=VIT_02s0012g01100 PE=4 SV=1	0	ref|XP_002278429.1| PREDICTED: protein phosphatase 2C 29-like [Vitis vinifera]	0	lcl|B9S1H8_RICCO/441-712 PF00481.16;PP2C;	6e-138	T	GO:0016787.hydrolase activity;GO:0008152.metabolic process;GO:0004721.phosphoprotein phosphatase activity;GO:0003824.catalytic activity;	-	-	-
	ghr-miR482a	112	up	4934.91	29356.4	2.57258	0	comp90162_c0_seq1	up	0.25	0.69	1.46467	Translation	DNA binding protein	-	562	-	-	-	-	tr|B9S3G5|B9S3G5_RICCO DNA binding protein. putative OS=Ricinus communis GN=RCOM_0734420 PE=4 SV=1	1e-18	ref|XP_002520534.1| DNA binding protein. putative [Ricinus communis] gb|EEF41947.1| DNA binding protein. putative [Ricinus communis]	1e-18	-	-	-	GO:0003677.DNA binding;GO:0006355.regulation of transcription. DNA-dependent;	-	-	-
	ghr-miR482a	113	up	4934.91	29356.4	2.57258	0	comp67161_c0_seq1	up	0.13	1.46	3.48938	Translation	kinesin family member 15	KIF15	752	-	-	-	-	tr|B9S764|B9S764_RICCO ATP binding protein. putative OS=Ricinus communis GN=RCOM_0773970 PE=3 SV=1	1e-48	ref|XP_002281738.2| PREDICTED: uncharacterized protein LOC100255624 [Vitis vinifera]	2e-49	-	-	ZS	GO:0007018.microtubule-based movement;GO:0005874.microtubule;GO:0005524.ATP binding;GO:0000166.nucleotide binding;GO:0003777.microtubule motor activity;	-	K10400	-
	ghr-miR482a	114	up	4934.91	29356.4	2.57258	0	comp116506_c2_seq2	up	0.5	1.09	1.12433	Translation	Protein phosphatase 2C 29	PLL1	2298	sp|O82302|P2C29_ARATH Protein phosphatase 2C 29 OS=Arabidopsis thaliana GN=PLL1 PE=1 SV=2	0	gnl|CDD|197659 smart00332. PP2Cc. Serine/threonine phosphatases. family 2C. catalytic domain. The protein architecture and deduced catalytic mechanism of PP2C phosphatases are similar to the PP1. PP2A. PP2B family of protein Ser/Thr phosphatases. with which PP2C shares no sequence similarity.	2e-36	tr|F6HTA4|F6HTA4_VITVI Putative uncharacterized protein OS=Vitis vinifera GN=VIT_02s0012g01100 PE=4 SV=1	0	ref|XP_002278429.1| PREDICTED: protein phosphatase 2C 29-like [Vitis vinifera]	0	lcl|B9S1H8_RICCO/441-712 PF00481.16;PP2C;	6e-138	T	GO:0016787.hydrolase activity;GO:0008152.metabolic process;GO:0004721.phosphoprotein phosphatase activity;GO:0003824.catalytic activity;	-	-	-
	ghr-miR482a	115	up	4934.91	29356.4	2.57258	0	comp951004_c0_seq1	up	0.09	0.56	2.63743	Translation	RNA polymerase II C-terminal domain phosphatase-like 4	CPL4	258	sp|Q00IB6|CPL4_ARATH RNA polymerase II C-terminal domain phosphatase-like 4 OS=Arabidopsis thaliana GN=CPL4 PE=1 SV=1	2e-14	-	-	tr|D7UE69|D7UE69_VITVI Putative uncharacterized protein OS=Vitis vinifera GN=VIT_11s0016g00250 PE=4 SV=1	1e-16	emb|CBI41034.3| unnamed protein product [Vitis vinifera]	1e-16	lcl|D7TYY2_VITVI/166-244 PF00533.21;BRCT;	3e-16	-	GO:0005634.nucleus;GO:0004721.phosphoprotein phosphatase activity;GO:0005622.intracellular;GO:0016740.transferase activity;	-	-	-
	ghr-miR482a	116	up	4934.91	29356.4	2.57258	0	comp118204_c0_seq1	up	0.4	0.83	1.05311	Cleavage	Putative disease resistance RPP13-like protein 1	RPPL1	4231	sp|Q9LRR4|R13L1_ARATH Putative disease resistance RPP13-like protein 1 OS=Arabidopsis thaliana GN=RPPL1 PE=2 SV=1	3e-155	gnl|CDD|201512 pfam00931. NB-ARC. NB-ARC domain.	7e-65	tr|B9GF28|B9GF28_POPTR Cc-nbs-lrr resistance protein OS=Populus trichocarpa GN=POPTRDRAFT_549271 PE=4 SV=1	0	ref|XP_002299919.1| cc-nbs-lrr resistance protein [Populus trichocarpa] gb|EEE84724.1| cc-nbs-lrr resistance protein [Populus trichocarpa]	0	lcl|D7UBR4_VITVI/616-901 PF00931.17;NB-ARC;	3e-109	TR	GO:0005524.ATP binding;GO:0000166.nucleotide binding;GO:0006952.defense response;GO:0006915.apoptotic process;	-	-	-
	ghr-miR482b	117	up	6551.42	13389.7	1.03124	0	comp122679_c0_seq1	up	0.73	4.04	2.46839	Translation	Disease resistance RPP13-like protein	RPP13L4	3361	sp|Q38834|R13L4_ARATH Disease resistance RPP13-like protein 4 OS=Arabidopsis thaliana GN=RPP13L4 PE=2 SV=2	0	gnl|CDD|201512 pfam00931. NB-ARC. NB-ARC domain.	6e-91	tr|B9S6B0|B9S6B0_RICCO Disease resistance protein RGA2. putative OS=Ricinus communis GN=RCOM_0534550 PE=4 SV=1	0	ref|XP_002521529.1| Disease resistance protein RGA2. putative [Ricinus communis] gb|EEF40800.1| Disease resistance protein RGA2. putative [Ricinus communis]	0	lcl|B9S6B0_RICCO/163-445 PF00931.17;NB-ARC;	4e-151	-	GO:0016787.hydrolase activity;GO:0005524.ATP binding;GO:0004721.phosphoprotein phosphatase activity;GO:0006952.defense response;GO:0006915.apoptotic process;	-	-	-
	ghr-miR482b	118	up	6551.42	13389.7	1.03124	0	comp1410260_c0_seq1	up	0.01	0.09	3.16993	Translation	TMV resistance protein N	-	346	sp|Q40392|TMVRN_NICGU TMV resistance protein N OS=Nicotiana glutinosa GN=N PE=1 SV=1	7e-06	-	-	tr|B9SHM4|B9SHM4_RICCO Leucine-rich repeat-containing protein. putative OS=Ricinus communis GN=RCOM_0740720 PE=4 SV=1	2e-17	ref|XP_002525493.1| leucine-rich repeat-containing protein. putative [Ricinus communis] gb|EEF36851.1| leucine-rich repeat-containing protein. putative [Ricinus communis]	2e-17	lcl|B9SHM4_RICCO/187-451 PF00931.17;NB-ARC;	2e-14	-	GO:0007165.signal transduction;GO:0005524.ATP binding;GO:0005737.cytoplasm;GO:0006915.apoptotic process;GO:0031224.intrinsic to membrane;GO:0009626.plant-type hypersensitive response;GO:0006952.defense response;GO:0000166.nucleotide binding;GO:0004888.transmembrane signaling receptor activity;GO:0045087.innate immune response;	-	-	-
	osa-miR5072	119	down	24.4001	0.01	-11.2527	0.00467723	comp95853_c0_seq1	down	8.07	2.64	-1.61203	Cleavage	Putative uncharacterized protein	-	588	-	-	-	-	tr|A5BPP1|A5BPP1_VITVI Putative uncharacterized protein OS=Vitis vinifera GN=VITISV_039693 PE=4 SV=1	1e-29	emb|CAN70401.1| hypothetical protein VITISV_039693 [Vitis vinifera]	1e-29	lcl|A5B4K2_VITVI/1381-1816 PB003816; Pfam-B_3816;	2e-18	-	-	-	-	-
	ghr-miR827a	120	up	109.8	831.743	2.92126	2.32536e-11	comp78731_c0_seq1	up	0.35	1.56	2.15612	Cleavage	glutathione S-transferase	GST. gst	1090	sp|Q03664|GSTX3_TOBAC Probable glutathione S-transferase OS=Nicotiana tabacum PE=2 SV=1	4e-51	gnl|CDD|198294 cd03185. GST_C_Tau. C-terminal. alpha helical domain of Class Tau Glutathione S-transferases. Glutathione S-transferase (GST) C-terminal domain family. Class Tau subfamily; GSTs are cytosolic dimeric proteins involved in cellular detoxification by catalyzing the conjugation of glutathione (GSH) with a wide range of endogenous and xenobiotic alkylating agents. including carcinogens.…	9e-35	tr|D2X9T2|D2X9T2_POPTR Tau class glutathione transferase GSTU50 OS=Populus trichocarpa PE=2 SV=1	2e-80	gb|ADB11374.1| tau class glutathione transferase GSTU50 [Populus trichocarpa]	2e-80	lcl|D2X9T2_POPTR/6-86 PF13417.1;GST_N_3;	2e-38	-	GO:0004364.glutathione transferase activity;GO:0004462.lactoylglutathione lyase activity;GO:0016829.lyase activity;GO:0006952.defense response;GO:0009734.auxin mediated signaling pathway;GO:0016740.transferase activity;GO:0009607.response to biotic stimulus;	EC:2.5.1.18	K00799	ko00480. Glutathione metabolism;ko00980. Metabolism of xenobiotics by cytochrome P450;ko00982. Drug metabolism - cytochrome P450;ko05204. Chemical carcinogenesis;
