# Supplementary material for: Comprehensive analysis of differentially expressed genes and transcriptional regulation induced by salt stress in two contrasting cotton genotypes
Source: BMC Genomics. 2014 Sep 5;15(1):760. doi: 10.1186/1471-2164-15-760 (PMC4169805; doi:10.1186/1471-2164-15-760)
Supplement: Supplementary file 11 — Additional file 11: Detailed information on differentially expressed conserved miRNAs in different comparisons. (A) RPM values of 108 differentially expressed conserved miRNAs at 4- or 24-h time points in five comparisons; (B) The genotype-specific salt-responsive conserved miRNAs at 4- or 24-h time points of salt-stress in five comparisons; (C) Seventy-five negatively correlated miRNA-target pairs in salt-stressed Earlistaple 7 at 4- and 24-h time points; (D) Matching of 75 negatively correlated miRNA-target pairs; (E) The salt-responsive differentially expressed conserved miRNAs and their target genes at different treatment time points (relationship shown in Figure 9). (XLSX 76 KB) [file 12864_2014_6456_MOESM11_ESM.xlsx]

## Sheet: A-E4h&24h total 108 
	Additional file 11A.RPM values of 108 differentially expressed conserved miRNAs in salt-stressed Earlistaple 7 at 4- or 24-h time points in five comparisons
	miRNA Name	No.	Log2N4/N0	Log2N24/N0	Log2E0/N0	Log2E4/E0	Log2E24/E0
	ptc-miR396f	1	-1.12637	0.0525908	-13.1187	12.1221	13.8725
	ath-miR2111a-5p	2	-1.11669	-0.531928	-12.5589	11.7297	10.9981
	gma-miR172k	3	0.168399	0.160588	-12.0514	12.8257	11.9981
	tcc-miR535	4	2.39337	-9.28585	-9.28585	11.3147	0
	bna-miR169g	5	0.827625	-12.4796	-1.4196	1.63319	3.87665
	osa-miR169n	6	-0.300531	-12.6078	-3.35511	2.647	4.48237
	aly-miR171c-5p	7	-2.14407	-11.9488	-1.11118	-10.8376	2.31245
	ptc-miR164f	8	0.196968	-11.6078	-1.03318	-10.5746	-10.5746
	osa-miR5077	9	-1.38799	-0.243802	-0.355111	-10.2527	-10.2527
	mtr-miR172c-5p	10	-2.21807	-2.56573	-0.740401	-11.8674	-11.8674
	ptc-miR169u-3p	11	-1.65103	-2.50684	-1.44822	-11.4226	-11.4226
	gma-miR171k-5p	12	-1.38799	-2.56573	-0.547756	-11.06	-11.06
	aly-miR162a-5p	13	0.103859	0.563553	0.426249	-1.39739	-10.7121
	ppt-miR166j	14	-0.520632	-1.71629	1.68415	-4.12779	-10.4425
	vvi-miR171f	15	-2.18154	-1.28128	-2.14866	-0.107887	-11.4226
	gma-miR396a-3p	16	-1.20357	-0.222107	-0.990114	-1.02542	-11.3401
	ghr-miR2949b	17	-1.06607	-1.2438	0.55178	0.799004	-10.8376
	ptc-miR396e-3p	18	-0.434106	0.331574	0.0947351	0.155148	-13.034
	ptc-miR396g-5p	19	-0.738491	-0.56573	-1.27265	1.69947	-12.4226
	osa-miR5072	20	-0.0660661	0.426049	-1.49261	0.647001	-11.2527
	smo-miR171a	21	0.825143	-1.9614	-0.657673	2.45436	-10.6677
	ath-miR398a	22	-0.828567	-1.0063	-3.01808	2.647	-9.83763
	vvi-miR3630-3p	23	-0.280191	0.0274998	-3.3062	3.17752	-9.83763
	zma-miR396g-3p	24	-0.999235	-0.395411	-1.45059	-0.24729	1.40437
	osa-miR166e-3p	25	-0.631663	-0.131327	0.061145	-1.07182	0.441625
	vvi-miR166a	26	-0.208015	-0.0807865	0.258864	-0.281167	1.55368
	aqc-miR159	27	-0.440915	1.15896	0.872077	-2.1409	-1.0425
	gma-miR166u	28	0.682914	0.125594	1.2287	-1.43697	0.178669
	aly-miR396a-3p	29	-1.00595	-0.732302	0.112668	-0.96855	-3.41447
	hbr-miR156	30	0.998064	0.799267	0.805067	0.179395	-2.7222
	gma-miR156q	31	-0.140404	-0.115727	0.340042	0.753748	-1.73982
	cca-miR390	32	0	0	0	0.495797	-2.78533
	ath-miR159c	33	0.579778	-0.896114	0.863912	-1.37405	-2.10919
	ptc-miR166n	34	0.336799	-1.44815	0.88749	-0.38458	-2.18063
	sbi-miR166k	35	0.407481	-1.41105	1.10731	-0.497956	-2.18542
	mtr-miR166b	36	0.335236	-1.55054	1.02699	-0.459191	-2.14665
	osa-miR166m	37	0.2151	-0.839533	0.335397	-0.072206	-1.17236
	crt-miR166b	38	0.225391	-0.855614	0.308139	-0.0518933	-1.16118
	osa-miR166d-5p	39	0.203464	-0.30925	0.0986769	-0.737959	-2.17818
	bna-miR156a	40	-0.0142002	0.294229	0.911428	-0.129925	-1.62012
	osa-miR159a.1	41	0.332362	-0.27297	0.657257	-0.917308	-1.5049
	bdi-miR166e	42	0.322574	-0.460331	0.676068	-0.599606	-1.31203
	aly-miR166g-5p	43	-0.848844	-3.26003	-0.256344	0.85807	-1.84675
	gma-miR396b-3p	44	-0.9884	-1.36008	-0.884695	-0.639842	-1.6383
	gma-miR319g	45	-1.60116	-1.54462	-0.921576	1.05205	-1.223
	ath-miR319c	46	-1.22159	-1.06367	-0.915731	1.12766	-1.25408
	hbr-miR6173	47	1.82523	0.0874037	-0.0331824	2.17393	-0.793753
	ptc-miR168a-3p	48	-0.130007	0.597694	-1.22941	1.03309	-0.171071
	ath-miR403	49	-1.19777	-0.323419	-1.52443	2.42158	-0.108046
	ghr-miR827a	50	0.802689	1.49316	-0.386819	1.799	2.92126
	aqc-miR535	51	0.77226	1.20897	-0.759534	0.859649	3.72767
	ppt-miR535a	52	0.799358	1.23355	-0.777682	0.944041	3.78269
	gma-miR160a-3p	53	1.36834	0.429387	-0.435281	1.00957	1.81252
	ath-miR162a	54	0.486228	0.847532	-1.59526	2.12393	2.17751
	osa-miR166g-3p	55	0.554226	-0.416611	0.472531	0.0828055	3.49492
	sof-miR159e	56	0	0	0	0	3.43569
	vvi-miR828a	57	0	0	0	0	3.61178
	zma-miR162-3p	58	0.319144	0.0954772	-0.624577	1.01486	1.33851
	ghr-miR482b	59	0.21169	-0.408641	-0.768132	0.055306	1.03124
	ath-miR164a	60	0.0935905	-0.879528	-0.832884	0.68219	1.21291
	ghr-miR482a	61	0.232477	-0.447629	-1.50183	1.03549	2.57258
	gra-miR482	62	0.353699	-0.157008	-1.42252	1.25869	2.67928
	gma-miR160b	63	0.428131	-0.41153	-1.28221	0.635338	2.24174
	vvi-miR482	64	0.179396	-0.518314	-1.60449	0.990301	1.913
	osa-miR160e-5p	65	0.559769	-0.816381	-1.53361	1.14189	2.01234
	gma-miR408d	66	-0.207101	-1.44651	-1.22051	0.315351	2.13809
	vvi-miR167c	67	0.145054	-0.948303	-1.24563	1.32519	1.54027
	ath-miR390a	68	0.0189052	-1.35576	-1.56434	1.32554	2.0296
	ath-miR393a	69	0.480055	-1.78134	-3.99295	4.69895	4.81121
	osa-miR393a	70	0.975998	-1.25236	-4.11213	4.2479	4.9046
	csi-miR393	71	0.975998	-1.25236	-4.11213	4.2479	4.9046
	gma-miR393h	72	0.975998	-1.25236	-4.11213	4.2479	4.9046
	ccl-miR167a	73	-0.657987	-1.38952	-3.78963	2.10079	0.869075
	bna-miR167d	74	-0.656208	-1.43626	-3.8786	2.19053	0.671258
	ptc-miR6478	75	-0.643058	-0.300865	-3.39975	2.53267	1.78605
	bna-miR167a	76	-0.605391	-1.367	-3.57746	2.21496	1.683
	ath-miR167a	77	-0.526362	-1.01738	-3.07439	1.66629	1.84466
	osa-miR167d-5p	78	-0.350695	-0.90159	-3.18824	1.69922	1.87224
	osa-miR160f-5p	79	-0.0864192	0.0942041	-2.64324	0.963858	1.14133
	vvi-miR160a	80	-0.0893735	0.0965044	-2.65562	0.963858	1.35546
	pab-miR3711	81	0.102134	0.369324	-2.59506	1.57661	0.706725
	ath-miR858b	82	-0.360608	-0.0163917	-2.70624	1.9625	0.253552
	vvi-miR2950-5p	83	-0.53279	-0.673172	-2.23687	1.4167	1.25945
	mdm-miR167h	84	-0.349724	-1.06141	-1.92017	1.35852	1.8482
	ptc-miR167f-5p	85	-0.393884	-1.1987	-2.24051	1.36398	1.70208
	gma-miR5368	86	0.0386312	-0.975606	-2.11291	2.12617	0.508366
	ath-miR172a	87	-0.424484	-1.61119	-1.49351	1.90209	1.02841
	vvi-miR172d	88	-0.495998	-1.70386	-1.589	1.91568	1.02407
	ath-miR397a	89	-1.31399	-1.65523	-3.58596	-0.440462	3.11737
	osa-miR156f-3p	90	-1.77132	-0.857911	-3.45465	1.25468	2.52301
	bna-miR397a	91	-1.31399	-1.1698	-3.58596	1.55954	3.90587
	ptc-miR167f-3p	92	-1.2551	-1.98923	-3.40664	2.46059	3.16044
	zma-miR164g-3p	93	-0.18636	-2.56573	-3.09208	2.06204	3.57548
	ath-miR167d	94	-0.367656	-1.02699	-3.3245	2.35651	3.17688
	osa-miR171b	95	-0.265681	-1.49892	-2.809	2.03668	3.60109
	aau-miR160	96	-0.0190969	-0.971171	-2.65307	1.73083	3.51986
	ath-miR160a	97	-0.0190969	-0.971171	-2.65307	1.73083	3.51986
	osa-miR393b-5p	98	0.509049	-1.22431	-2.10357	2.07231	2.83851
	ath-miR394a	99	0.389591	-1.01804	-2.70745	2.66623	2.18809
	vvi-miR394a	100	0.386652	-1.00602	-2.74311	2.68312	2.203
	gma-miR396h	101	-0.217928	0.354644	-2.935	1.63429	3.62676
	ath-miR396a	102	0.014646	0.346226	-3.30336	2.24392	4.08861
	gma-miR396e	103	0.0116512	0.410725	-3.28052	2.27238	4.1241
	zma-miR398a-3p	104	-0.789357	-0.535142	-1.6515	0.984036	2.57548
	ath-miR408	105	-0.747501	-0.247471	-2.64963	1.06484	3.1534
	osa-miR398b	106	-1.14684	-0.39304	-2.35128	0.932158	2.86455
	zma-miR172a	107	-0.770724	-1.73968	-1.66484	1.41402	3.95691
	vvi-miR396b	108	-0.621498	-0.40984	-1.6678	0.777979	4.54162

## Sheet: B-Chosen representative 57+7
	Additional file 11B.Fifty-seven selected representative and seven genotype-specific salt-responsive differentially expressed conserved miRNAs in salt-stressed Earlistaple 7 at 4- or 24-h time points in five comparisons
	miRNA Name	No.	LogN4/N0	LogN24/N0	LogE0/N0	LogE4/E0	LogE24/E0
a	ptc-miR396f	1	-1.12637	0.0525908	-13.1187	12.1221	13.8725
	ath-miR2111a-5p	2	-1.11669	-0.531928	-12.5589	11.7297	10.9981
	gma-miR172k	3	0.168399	0.160588	-12.0514	12.8257	11.9981
b	ptc-miR164f	4	0.196968	-11.6078	-1.03318	-10.5746	-10.5746
	osa-miR5077	5	-1.38799	-0.243802	-0.355111	-10.2527	-10.2527
	mtr-miR172c-5p	6	-2.21807	-2.56573	-0.740401	-11.8674	-11.8674
	ptc-miR169u-3p	7	-1.65103	-2.50684	-1.44822	-11.4226	-11.4226
	gma-miR171k-5p	8	-1.38799	-2.56573	-0.547756	-11.06	-11.06
c	aly-miR162a-5p	9	0.103859	0.563553	0.426249	-1.39739	-10.7121
	ppt-miR166j	10	-0.520632	-1.71629	1.68415	-4.12779	-10.4425
	vvi-miR171f	11	-2.18154	-1.28128	-2.14866	-0.107887	-11.4226
	gma-miR396a-3p	12	-1.20357	-0.222107	-0.990114	-1.02542	-11.3401
	ghr-miR2949b	13	-1.06607	-1.2438	0.55178	0.799004	-10.8376
	ptc-miR396e-3p	14	-0.434106	0.331574	0.0947351	0.155148	-13.034
	ptc-miR396g-5p	15	-0.738491	-0.56573	-1.27265	1.69947	-12.4226
	osa-miR5072	16	-0.0660661	0.426049	-1.49261	0.647001	-11.2527
	smo-miR171a	17	0.825143	-1.9614	-0.657673	2.45436	-10.6677
	ath-miR398a	18	-0.828567	-1.0063	-3.01808	2.647	-9.83763
	vvi-miR3630-3p	19	-0.280191	0.0274998	-3.3062	3.17752	-9.83763
d	aly-miR396a-3p	20	-1.00595	-0.732302	0.112668	-0.96855	-3.41447
	hbr-miR156	21	0.998064	0.799267	0.805067	0.179395	-2.7222
	gma-miR156q	22	-0.140404	-0.115727	0.340042	0.753748	-1.73982
	cca-miR390	23	0	0	0	0.495797	-2.78533
	ath-miR159c	24	0.579778	-0.896114	0.863912	-1.37405	-2.10919
	ptc-miR166n	25	0.336799	-1.44815	0.88749	-0.38458	-2.18063
	sbi-miR166k	26	0.407481	-1.41105	1.10731	-0.497956	-2.18542
	mtr-miR166b	27	0.335236	-1.55054	1.02699	-0.459191	-2.14665
	osa-miR166m	28	0.2151	-0.839533	0.335397	-0.072206	-1.17236
	crt-miR166b	29	0.225391	-0.855614	0.308139	-0.0518933	-1.16118
	osa-miR166d-5p	30	0.203464	-0.30925	0.0986769	-0.737959	-2.17818
	bna-miR156a	31	-0.0142002	0.294229	0.911428	-0.129925	-1.62012
	osa-miR159a.1	32	0.332362	-0.27297	0.657257	-0.917308	-1.5049
	bdi-miR166e	33	0.322574	-0.460331	0.676068	-0.599606	-1.31203
e	ath-miR393a	34	0.480055	-1.78134	-3.99295	4.69895	4.81121
	osa-miR393a	35	0.975998	-1.25236	-4.11213	4.2479	4.9046
	csi-miR393	36	0.975998	-1.25236	-4.11213	4.2479	4.9046
	gma-miR393h	37	0.975998	-1.25236	-4.11213	4.2479	4.9046
f	ath-miR397a	38	-1.31399	-1.65523	-3.58596	-0.440462	3.11737
	osa-miR156f-3p	39	-1.77132	-0.857911	-3.45465	1.25468	2.52301
	bna-miR397a	40	-1.31399	-1.1698	-3.58596	1.55954	3.90587
	ptc-miR167f-3p	41	-1.2551	-1.98923	-3.40664	2.46059	3.16044
	zma-miR164g-3p	42	-0.18636	-2.56573	-3.09208	2.06204	3.57548
	ath-miR167d	43	-0.367656	-1.02699	-3.3245	2.35651	3.17688
	osa-miR171b	44	-0.265681	-1.49892	-2.809	2.03668	3.60109
	aau-miR160	45	-0.0190969	-0.971171	-2.65307	1.73083	3.51986
	ath-miR160a	46	-0.0190969	-0.971171	-2.65307	1.73083	3.51986
	osa-miR393b-5p	47	0.509049	-1.22431	-2.10357	2.07231	2.83851
	ath-miR394a	48	0.389591	-1.01804	-2.70745	2.66623	2.18809
	vvi-miR394a	49	0.386652	-1.00602	-2.74311	2.68312	2.203
	gma-miR396h	50	-0.217928	0.354644	-2.935	1.63429	3.62676
	ath-miR396a	51	0.014646	0.346226	-3.30336	2.24392	4.08861
	gma-miR396e	52	0.0116512	0.410725	-3.28052	2.27238	4.1241
	zma-miR398a-3p	53	-0.789357	-0.535142	-1.6515	0.984036	2.57548
	ath-miR408	54	-0.747501	-0.247471	-2.64963	1.06484	3.1534
	osa-miR398b	55	-1.14684	-0.39304	-2.35128	0.932158	2.86455
	zma-miR172a	56	-0.770724	-1.73968	-1.66484	1.41402	3.95691
	vvi-miR396b	57	-0.621498	-0.40984	-1.6678	0.777979	4.54162
4h	gma-miR166u	58	0.682914	0.125594	1.2287	-1.43697	0.178669
	pab-miR3711	59	0.102134	0.369324	-2.59506	1.57661	0.706725
	vvi-miR3630-3p	60	-0.280191	0.0274998	-3.3062	3.17752	-9.83763
24h	ath-miR164a	61	0.0935905	-0.879528	-0.832884	0.68219	1.21291
	ghr-miR2949b	62	-1.06607	-1.2438	0.55178	0.799004	-10.8376
	ghr-miR482a	63	0.232477	-0.447629	-1.50183	1.03549	2.57258
	zma-miR396g-3p	64	-0.999235	-0.395411	-1.45059	-0.24729	1.40437

## Sheet: C-miRNA-Targets 75
	Additional file 11C.75 negatively correlated miRNA-target pairs in salt-stressed Earlistaple 7 at 4- and 24-h time points
	miRNA_ID	NO.	Up/Down	P-value	Tagert_Gene	Up/Down	Inhibition	Log2(N4/N0)	Log2(N24/N0)	Log2(E0/N0)	Log2(E4/E0)	Log2(E24/E0)	Name	Definition	Length	Swissprot_des	Swissprot_evalue	Cdd_des	Cdd_evalue	Trembl_des	Trembl_evalue	NR_des	NR_evalue	PFAM_des	PFAM_evalue	KOG	GO	EC	KO	Pathway
a	ptc-miR396f	1	up	0.00814955	comp122878_c0_seq2	down	Cleavage	-3.33628	-4.07325	1.00712	-2.02148	-3.27302	C3H	WRC domain	2710	-	-	gnl|CDD|192171 pfam08879. WRC. WRC. The WRC domain. named after the conserved Trp-Arg-Cys motif. contains two distinctive features: a putative nuclear localisation signal and a zinc-finger motif (C3H). It is suggested that the WRC domain functions in DNA binding.	7e-20	tr|F6H175|F6H175_VITVI Putative uncharacterized protein OS=Vitis vinifera GN=VIT_18s0001g08650 PE=4 SV=1	0	ref|XP_002283504.2| PREDICTED: uncharacterized protein LOC100260890 [Vitis vinifera]	0	lcl|B9IBN5_POPTR/2-282 PB003472; Pfam-B_3472;	5e-84	-	GO:0005634.nucleus;GO:0005524.ATP binding;GO:0006355.regulation of transcription. DNA-dependent;GO:0016818.hydrolase activity. acting on acid anhydrides. in phosphorus-containing anhydrides;	-	-
	ptc-miR396f	2	up	0.00814955	comp116066_c0_seq1	down	Cleavage	-2.24286	-0.864345	0.522678	-1.46297	-0.462972	C3H	WRC domain	1575	-	-	gnl|CDD|192171 pfam08879. WRC. WRC. The WRC domain. named after the conserved Trp-Arg-Cys motif. contains two distinctive features: a putative nuclear localisation signal and a zinc-finger motif (C3H). It is suggested that the WRC domain functions in DNA binding.	2e-24	tr|F6HEC9|F6HEC9_VITVI Putative uncharacterized protein OS=Vitis vinifera GN=VIT_16s0039g01450 PE=4 SV=1	8e-80	ref|XP_002270427.2| PREDICTED: uncharacterized protein LOC100259737 [Vitis vinifera]	1e-79	lcl|B9RRC1_RICCO/77-122 PF08879.5;WRC;	7e-24	-	GO:0005634.nucleus;GO:0005524.ATP binding;GO:0006355.regulation of transcription. DNA-dependent;GO:0016818.hydrolase activity. acting on acid anhydrides. in phosphorus-containing anhydrides;	-	-
	gma-miR172k	3	up	0.000734114	comp82720_c0_seq1	down	Cleavage	#DIV/0!	#DIV/0!	#DIV/0!	-2.45943	-1.28951	Putative protein	uncharacterized protein	394	-	-	-	-	tr|B9RCZ6|B9RCZ6_RICCO Putative uncharacterized protein OS=Ricinus communis GN=RCOM_1608270 PE=4 SV=1	6e-10	ref|XP_002511585.1| conserved hypothetical protein [Ricinus communis] gb|EEF50254.1| conserved hypothetical protein [Ricinus communis]	5e-10	lcl|D7LRN9_ARALL/178-246 PB164471; Pfam-B_164471;	2e-08	-	-	-	-
	gma-miR172k	4	up	0.000734114	comp126919_c0_seq17	down	Cleavage	#DIV/0!	#DIV/0!	#DIV/0!	-1.16993	#NUM!	RPAP3	RNA polymerase II-associated protein 3	2138	sp|Q9H6T3|RPAP3_HUMAN RNA polymerase II-associated protein 3 OS=Homo sapiens GN=RPAP3 PE=1 SV=2	2e-33	gnl|CDD|206048 pfam13877. RPAP3_C. Potential Monad-binding region of RPAP3. This domain is found at the C-terminus of RNA-polymerase II-associated proteins. These proteins bind to Monad and are involved in regulating apoptosis. They contain TPR-repeats towards the N_terminus.	6e-29	tr|F4I546|F4I546_ARATH Tetratricopeptide repeat domain-containing protein OS=Arabidopsis thaliana GN=At1g56440 PE=4 SV=1	8e-134	ref|XP_003555800.1| PREDICTED: RNA polymerase II-associated protein 3-like [Glycine max]	1e-142	lcl|B9N4R4_POPTR/308-400 PF13877.1;RPAP3_C;	2e-40	-	GO:0005488.binding;	-	-
b	ptc-miR164f	5	down	0.0253462	comp106528_c0_seq1	up	Cleavage	3.18556	4.92003	-2.86507	3.65208	6.96083	NAC021	NAC domain-containing protein 21/22	1365	sp|Q84TE6|NAC22_ARATH NAC domain-containing protein 21/22 OS=Arabidopsis thaliana GN=NAC021 PE=1 SV=2	1e-99	gnl|CDD|202220 pfam02365. NAM. No apical meristem (NAM) protein. This is a family of no apical meristem (NAM) proteins these are plant development proteins. Mutations in NAM result in the failure to develop a shoot apical meristem in petunia embryos. NAM is indicated as having a role in determining positions of meristems and primordial. One member of this family NAP (NAC-like. activated by AP3/PI…	7e-69	tr|B9HH13|B9HH13_POPTR NAC domain protein. IPR003441 OS=Populus trichocarpa GN=NAC070 PE=4 SV=1	1e-113	ref|XP_002310688.1| NAC domain protein. IPR003441 [Populus trichocarpa] gb|EEE91138.1| NAC domain protein. IPR003441 [Populus trichocarpa]	1e-113	lcl|B9HH13_POPTR/11-135 PF02365.10;NAM;	1e-70	-	GO:0003677.DNA binding;GO:0006355.regulation of transcription. DNA-dependent;	-	-
	ptc-miR164f	6	down	0.0253462	comp93417_c0_seq1	up	Cleavage	2.72792	3.79442	-0.678072	3.70044	5.35755	SUT	Sugar transporter. putative	580	-	-	-	-	tr|B9RKN2|B9RKN2_RICCO Sugar transporter. putative OS=Ricinus communis GN=RCOM_1052190 PE=3 SV=1	7e-32	ref|XP_002514276.1| sugar transporter. putative [Ricinus communis] gb|EEF48230.1| sugar transporter. putative [Ricinus communis]	6e-32	-	-	-	GO:0032440.2-alkenal reductase [NAD(P)] activity;GO:0016020.membrane;GO:0006810.transport;GO:0055085.transmembrane transport;GO:0055114.oxidation-reduction process;GO:0008643.carbohydrate transport;GO:0016021.integral to membrane;GO:0005215.transporter activity;GO:0016491.oxidoreductase activity;GO:0022857.transmembrane transporter activity;GO:0022891.substrate-specific transmembrane transporter …	-	-
	mtr-miR172c-5p	7	down	0.000465144	comp108232_c0_seq3	up	Cleavage	3.70044	2.32193	2.32193	0.616671	1.30256	AP2	AP2-like factor. euAP2 lineage	1008	-	-	-	-	-	-	-	-	-	-	-	-	-	K09284	-
	gma-miR171k-5p	8	down	0.00815029	comp96539_c0_seq3	up	Translation	#NUM!	2.18763	-0.36257	1.71621	1.51457	Putative protein	-	2038	-	-	-	-	tr|D7TND5|D7TND5_VITVI Putative uncharacterized protein OS=Vitis vinifera GN=VIT_01s0026g01740 PE=4 SV=1	3e-84	-	-	lcl|B9S2A6_RICCO/45-113 PF00571.23;CBS;	7e-25	-	GO:0016310.phosphorylation;GO:0008152.metabolic process;GO:0016301.kinase activity;GO:0003824.catalytic activity;	-	-
	gma-miR171k-5p	9	down	0.00815029	comp118584_c0_seq1	up	Cleavage	#NUM!	-1.67094	-0.874469	1.43942	#NUM!	NEK1	Serine/threonine-protein kinase	2251	sp|Q10GB1|NEK1_ORYSJ Serine/threonine-protein kinase Nek1 OS=Oryza sativa subsp. japonica GN=NEK1 PE=2 SV=1	0	gnl|CDD|173755 cd08215. STKc_Nek. Catalytic domain of the Protein Serine/Threonine Kinase. Never In Mitosis gene A-related kinase. Serine/Threonine Kinases (STKs). Never In Mitosis gene A (NIMA)-related kinase (Nek) family. catalytic (c) domain. STKs catalyze the transfer of the gamma-phosphoryl group from ATP to serine/threonine residues on protein substrates. The Nek family is part of a larger …	9e-113	tr|F6HI67|F6HI67_VITVI Putative uncharacterized protein OS=Vitis vinifera GN=VIT_07s0151g00310 PE=4 SV=1	0	ref|XP_003632328.1| PREDICTED: serine/threonine-protein kinase Nek2-like [Vitis vinifera]	0	lcl|B9GSJ9_POPTR/4-258 PF00069.20;Pkinase;	4e-153	R	GO:0004709.MAP kinase kinase kinase activity;GO:0005524.ATP binding;GO:0004674.protein serine/threonine kinase activity;GO:0004672.protein kinase activity;GO:0000166.nucleotide binding;GO:0006468.protein phosphorylation;GO:0016740.transferase activity;GO:0016772.transferase activity. transferring phosphorus-containing groups;	EC:2.7.11.1	K08857
	gma-miR171k-5p	10	down	0.00815029	comp627818_c0_seq1	up	Cleavage	#NUM!	#NUM!	-1.7866	2.05311	1.26303	Putative protein	-	475	-	-	-	-	tr|F6HVZ3|F6HVZ3_VITVI Putative uncharacterized protein OS=Vitis vinifera GN=VIT_10s0071g00770 PE=4 SV=1	4e-24	ref|XP_002267930.1| PREDICTED: aspartic proteinase nepenthesin-1-like [Vitis vinifera]	3e-24	-	-	-	GO:0006508.proteolysis;GO:0004190.aspartic-type endopeptidase activity;	-	-
c	gma-miR396a-3p	11	down	0.00355103	comp481362_c0_seq1	up	Cleavage	#DIV/0!	#DIV/0!	#DIV/0!	#NUM!	1.03355	PLD	phospholipase D	278	sp|Q9C888|PLDE1_ARATH Phospholipase D epsilon OS=Arabidopsis thaliana GN=PLDEPSILON PE=2 SV=1	6e-27	gnl|CDD|165993 PLN02352. PLN02352. phospholipase D epsilon.	5e-42	tr|B9MWR1|B9MWR1_POPTR Phospholipase D OS=Populus trichocarpa GN=POPTRDRAFT_781949 PE=3 SV=1	7e-29	ref|XP_002327429.1| predicted protein [Populus trichocarpa] gb|EEE74404.1| predicted protein [Populus trichocarpa]	7e-29	-	-	I	GO:0016020.membrane;GO:0046470.phosphatidylcholine metabolic process;GO:0016042.lipid catabolic process;GO:0008152.metabolic process;GO:0003824.catalytic activity;GO:0070290.NAPE-specific phospholipase D activity;GO:0004630.phospholipase D activity;GO:0016787.hydrolase activity;GO:0005509.calcium ion binding;	EC:3.1.4.4	K01115	ko00564. Glycerophospholipid metabolism;ko00565. Ether lipid metabolism;ko04144. Endocytosis;ko04666. Fc gamma R-mediated phagocytosis;ko04724. Glutamatergic synapse;ko04912. GnRH signaling pathway;
	gma-miR396a-3p	12	down	0.00355103	comp121641_c0_seq10	up	Cleavage	1.33703	2.41028	-1.926	1.37851	3.03562	Putative protein	-	2618	-	-	-	-	tr|B9SKC8|B9SKC8_RICCO Putative uncharacterized protein OS=Ricinus communis GN=RCOM_0759120 PE=4 SV=1	3e-178	-	-	lcl|B9N760_POPTR/1-297 PB007150; Pfam-B_7150;	5e-83	-	-	-	-	-
	gma-miR396b-3p	13	down	7.06172e-05	comp6674_c0_seq1	up	Cleavage	-2.69727	-7.82655	-3.43423	3.19265	2.14684	Predicted protein	-	451	-	-	-	-	tr|B9HDD2|B9HDD2_POPTR Predicted protein (Fragment) OS=Populus trichocarpa GN=POPTRDRAFT_417753 PE=4 SV=1	9e-35	ref|XP_002308551.1| predicted protein [Populus trichocarpa] gb|EEE92074.1| predicted protein [Populus trichocarpa]	8e-35	lcl|C0HIC2_MAIZE/85-236 PB000761; Pfam-B_761;	6e-24	-	-	-	-	-
	ptc-miR396e-3p	14	down	1.56907e-07	comp90654_c0_seq4	up	Cleavage	#NUM!	0.812665	-0.722466	#NUM!	1.02253	SLC50A	solute carrier family 50 (sugar transporter)	585	-	-	-	-	-	-	-	-	lcl|D7MQB1_ARALL/131-217 PF03083.11;MtN3_slv;	2e-13	-	-	-	K15382	-
	ptc-miR396e-3p	15	down	1.56907e-07	comp6674_c0_seq1	up	Cleavage	-2.69727	-7.82655	-3.43423	3.19265	2.14684	Predicted protein	-	451	-	-	-	-	tr|B9HDD2|B9HDD2_POPTR Predicted protein (Fragment) OS=Populus trichocarpa GN=POPTRDRAFT_417753 PE=4 SV=1	9e-35	ref|XP_002308551.1| predicted protein [Populus trichocarpa] gb|EEE92074.1| predicted protein [Populus trichocarpa]	8e-35	lcl|C0HIC2_MAIZE/85-236 PB000761; Pfam-B_761;	6e-24	-	-	-	-	-
	ptc-miR396e-3p	16	down	1.56907e-07	comp123914_c0_seq6	up	Cleavage	1.03513	1.91365	-0.477322	0.121991	1.39904	ACA12	Ca2+-transporting ATPase	4197	sp|Q9LY77|ACA12_ARATH Calcium-transporting ATPase 12. plasma membrane-type OS=Arabidopsis thaliana GN=ACA12 PE=2 SV=1	0	gnl|CDD|188151 TIGR01517. ATPase-IIB_Ca. plasma-membrane calcium-translocating P-type ATPase. This model describes the P-type ATPase responsible for translocating calcium ions across the plasma membrane of eukaryotes. out of the cell. In some organisms. this type of pump may also be found in vacuolar membranes. In humans and mice. at least. there are multiple isoforms of the PMCA pump with overla…	0	tr|F6HBJ0|F6HBJ0_VITVI Putative uncharacterized protein OS=Vitis vinifera GN=VIT_00s0179g00260 PE=3 SV=1	0	ref|XP_002274787.1| PREDICTED: calcium-transporting ATPase 12. plasma membrane-type-like [Vitis vinifera]	0	lcl|B9GSH9_POPTR/366-692 PF00702.21;Hydrolase;	8e-155	P	GO:0006810.transport;GO:0070588.calcium ion transmembrane transport;GO:0016020.membrane;GO:0015662.ATPase activity. coupled to transmembrane movement of ions. phosphorylative mechanism;GO:0008152.metabolic process;GO:0005524.ATP binding;GO:0005388.calcium-transporting ATPase activity;GO:0006812.cation transport;GO:0003824.catalytic activity;GO:0006811.ion transport;GO:0006754.ATP biosynthetic pro…	EC:3.6.3.8	K01537	-
	ptc-miR396g-5p	17	down	2.2079e-05	comp114268_c0_seq1	up	Cleavage	#DIV/0!	#DIV/0!	#DIV/0!	1.28141	1.56259	C3H	WRC domain	1965	-	-	gnl|CDD|192171 pfam08879. WRC. WRC. The WRC domain. named after the conserved Trp-Arg-Cys motif. contains two distinctive features: a putative nuclear localisation signal and a zinc-finger motif (C3H). It is suggested that the WRC domain functions in DNA binding.	1e-18	tr|A5BB67|A5BB67_VITVI Putative uncharacterized protein OS=Vitis vinifera GN=VITISV_011426 PE=4 SV=1	5e-67	-	-	lcl|C6SZM5_SOYBN/84-129 PF08879.5;WRC;	4e-20	-	GO:0005634.nucleus;GO:0005524.ATP binding;GO:0006355.regulation of transcription. DNA-dependent;GO:0016818.hydrolase activity. acting on acid anhydrides. in phosphorus-containing anhydrides;	-	-	-
	ptc-miR396g-5p	18	down	2.2079e-05	comp100522_c0_seq1	up	Cleavage	#NUM!	1.9381	-1.16921	#NUM!	2.55035	Predicted protein	-	1155	-	-	-	-	tr|B9I103|B9I103_POPTR Predicted protein OS=Populus trichocarpa GN=POPTRDRAFT_568452 PE=4 SV=1	5e-24	ref|XP_002316734.1| predicted protein [Populus trichocarpa] gb|EEE97346.1| predicted protein [Populus trichocarpa]	5e-24	lcl|Q3E8F8_ARATH/1-70 PB340587; Pfam-B_340587;	4e-10	-	-	-	-	-
	ptc-miR396g-5p	19	down	2.2079e-05	comp112772_c0_seq3	up	Cleavage	#NUM!	1.07293	-0.867362	1.62344	2.44518	PPR292	Pentatricopeptide repeat-containing protein	3997	sp|Q9M316|PP292_ARATH Pentatricopeptide repeat-containing protein At3g61520. mitochondrial OS=Arabidopsis thaliana GN=At3g61520 PE=2 SV=1	0	-	-	tr|D7UCE3|D7UCE3_VITVI Putative uncharacterized protein OS=Vitis vinifera GN=VIT_15s0046g02180 PE=4 SV=1	0	ref|XP_002275491.1| PREDICTED: pentatricopeptide repeat-containing protein At3g61520. mitochondrial [Vitis vinifera] emb|CBI40408.3| unnamed protein product [Vitis vinifera]	0	lcl|D7UCE2_VITVI/166-226 PF03106.10;WRKY;	9e-27	-	GO:0005488.binding;	-	-	-
	ath-miR398a	20	up	0.0151021	comp96191_c0_seq3	down	Translation	#DIV/0!	#DIV/0!	#DIV/0!	-1	0.784271	SF3	pollen specific protein SF3	877	sp|P29675|SF3_HELAN Pollen-specific protein SF3 OS=Helianthus annuus GN=SF3 PE=2 SV=1	3e-89	gnl|CDD|188824 cd09440. LIM1_SF3. The first Lim domain of pollen specific protein SF3. The first Lim domain of pollen specific protein SF3: SF3 is a Lim protein that is found exclusively in mature plant pollen grains. It contains two LIM domains. The exact function of SF3 is unknown. It may be a transcription factor required for the expression of late pollen genes. It is possible that SF3 protein…	6e-44	tr|B9RB75|B9RB75_RICCO Pollen-specific protein SF3. putative OS=Ricinus communis GN=RCOM_1511990 PE=4 SV=1	4e-127	ref|XP_002511450.1| Pollen-specific protein SF3. putative [Ricinus communis] gb|EEF52052.1| Pollen-specific protein SF3. putative [Ricinus communis]	3e-127	lcl|B9RB75_RICCO/11-67 PF00412.17;LIM;	2e-35	TZ	GO:0046872.metal ion binding;GO:0008270.zinc ion binding;	-	-
	vvi-miR3630-3p	21	up	0.00177502	comp116949_c0_seq5	down	Cleavage	#DIV/0!	#DIV/0!	#DIV/0!	-2	-1	Folate/biopterin transporter	Folate-Biopterin Transporter (FBT) Family	2179	-	-	gnl|CDD|162038 TIGR00788. fbt. folate/biopterin transporter. The Folate-Biopterin Transporter (FBT) Family (TC 2.A.71)The only functionally characterized members of the family are from protozoa and include FT1. the major folate transporter in Leishmania. and BT1. the Leishmania biopterin/folate transporter. A related protein in Trypanosoma brucei. ESAGIO. shows weak folate/biopterin transport act…	3e-97	tr|B9HSV9|B9HSV9_POPTR Predicted protein (Fragment) OS=Populus trichocarpa GN=POPTRDRAFT_229969 PE=4 SV=1	0	ref|XP_002315595.1| predicted protein [Populus trichocarpa] gb|EEF01766.1| predicted protein [Populus trichocarpa]	0	lcl|B9HSV9_POPTR/26-447 PF03092.11;BT1;	0	-	-	-	-
d	aly-miR396a-3p	22	down	1.10356e-13	comp121641_c0_seq10	up	Cleavage	1.33703	2.41028	-1.926	1.37851	3.03562	Predicted protein	-	2618	-	-	-	-	tr|B9SKC8|B9SKC8_RICCO Putative uncharacterized protein OS=Ricinus communis GN=RCOM_0759120 PE=4 SV=1	3e-178	-	-	lcl|B9N760_POPTR/1-297 PB007150; Pfam-B_7150;	5e-83	-	-	-	-	-
	aly-miR396a-3p	23	down	1.10356e-13	comp124634_c0_seq2	up	Cleavage	#NUM!	1.56131	-0.537373	-0.00426203	1.5167	Epoxide hydrolase 1	Epoxide hydrolase 1	1299	-	-	-	-	tr|D8L7V7|D8L7V7_PRUPE Epoxide hydrolase 1 OS=Prunus persica GN=eh1 PE=2 SV=1	2e-149	emb|CAZ86692.1| epoxide hydrolase 1 [Prunus persica]	2e-149	lcl|D8L7V7_PRUPE/30-314 PF12697.2;Abhydrolase_6;	2e-129	I	GO:0016787.hydrolase activity;GO:0004715.non-membrane spanning protein tyrosine kinase activity;GO:0008152.metabolic process;GO:0016740.transferase activity;GO:0003824.catalytic activity;	-	-	-
	gma-miR156q	24	down	0	comp94150_c0_seq1	up	Cleavage	#NUM!	2.04231	0.673772	-1.97863	1.08366	SBP/SPL5	Squamosa promoter-binding-like protein 5	666	sp|Q9S758|SPL5_ARATH Squamosa promoter-binding-like protein 5 OS=Arabidopsis thaliana GN=SPL5 PE=2 SV=1	2e-34	gnl|CDD|190527 pfam03110. SBP. SBP domain. SBP domains (for SQUAMOSA-pROMOTER BINDING PROTEIN) are found in plant proteins. It is a sequence specific DNA-binding domain. Members of family probably function as transcription factors involved in the control of early flower development. The domain contains 10 conserved cysteine and histidine residues that probably are zinc ligands.	2e-54	tr|Q5U8L4|Q5U8L4_GOSHI SBP transcription factor OS=Gossypium hirsutum PE=2 SV=1	1e-74	gb|AAV51939.1| SBP transcription factor [Gossypium hirsutum]	1e-74	lcl|Q5U8L4_GOSHI/41-119 PF03110.9;SBP;	9e-45	-	GO:0046872.metal ion binding;GO:0005634.nucleus;GO:0003677.DNA binding;GO:0006355.regulation of transcription. DNA-dependent;GO:0006351.transcription. DNA-dependent;	-	-	-
	ath-miR159c	25	down	1.53433e-13	comp3973_c0_seq1	up	Translation	2.25154	#NUM!	-1.22239	3.30581	2.152	LECRK42	L-type lectin-domain containing receptor kinase	1064	sp|Q9M345|LRK42_ARATH L-type lectin-domain containing receptor kinase IV.2 OS=Arabidopsis thaliana GN=LECRK42 PE=2 SV=1	1e-97	-	-	tr|A5C677|A5C677_VITVI Putative uncharacterized protein OS=Vitis vinifera GN=VITISV_016437 PE=3 SV=1	4e-139	emb|CAN83975.1| hypothetical protein VITISV_016437 [Vitis vinifera]	4e-139	lcl|A5C677_VITVI/343-569 PF00069.20;Pkinase;	9e-82	-	GO:0016310.phosphorylation;GO:0005524.ATP binding;GO:0016301.kinase activity;GO:0005529.carbohydrate binding;GO:0006468.protein phosphorylation;GO:0005488.binding;GO:0004674.protein serine/threonine kinase activity;GO:0004693.cyclin-dependent protein kinase activity;GO:0000166.nucleotide binding;GO:0004672.protein kinase activity;GO:0016740.transferase activity;GO:0007049.cell cycle;GO:0016772.tr…	-	-	-
	osa-miR166d-5p	26	down	0	comp116598_c0_seq5	up	Cleavage	1.1078	1.01238	0	0.974909	1.06683	CPRF2	Basic leucine-zipper C terminal	2531	sp|Q99090|CPRF2_PETCR Light-inducible protein CPRF2 OS=Petroselinum crispum GN=CPRF2 PE=2 SV=2	3e-34	gnl|CDD|193052 pfam12498. bZIP_C. Basic leucine-zipper C terminal. This family of proteins is found in eukaryotes. Proteins in this family are typically between 174 and 411 amino acids in length. The family is found in association with pfam00170. There is a conserved KVK sequence motif. There is a single completely conserved residue K that may be functionally important. Various bZIP proteins have…	7e-11	tr|A9PFC5|A9PFC5_POPTR Putative uncharacterized protein OS=Populus trichocarpa PE=2 SV=1	1e-48	gb|ABK95078.1| unknown [Populus trichocarpa]	1e-48	lcl|B9GS79_POPTR/74-211 PF12498.3;bZIP_C;	3e-10	-	GO:0005634.nucleus;GO:0003677.DNA binding;GO:0006355.regulation of transcription. DNA-dependent;GO:0043565.sequence-specific DNA binding;GO:0006351.transcription. DNA-dependent;GO:0003700.sequence-specific DNA binding transcription factor activity;GO:0046983.protein dimerization activity;	-	-	-
	osa-miR166d-5p	27	down	0	comp108986_c0_seq1	up	Translation	#DIV/0!	#DIV/0!	#DIV/0!	1.07923	1.20062	PIF-like orf1	Myb_DNA-bind_3	1519	-	-	gnl|CDD|193252 pfam12776. Myb_DNA-bind_3. Myb/SANT-like DNA-binding domain. This presumed domain appears to be related to other Myb/SANT like DNA binding domains. In particular pfam10545 seems most related. This family is greatly expanded in plants and appears in several proteins annotated as transposon proteins.	1e-16	tr|Q1WIR9|Q1WIR9_DAUCA PIF-like orf1 OS=Daucus carota PE=4 SV=1	2e-30	gb|ABB83643.1| PIF-like orf1 [Daucus carota]	2e-30	lcl|Q1WIR9_DAUCA/46-141 PF12776.2;Myb_DNA-bind_3;	3e-17	-	-	-	-	-
	bna-miR156a	28	down	2.17375e-06	comp94150_c0_seq1	up	Cleavage	#NUM!	2.04231	0.673772	-1.97863	1.08366	SBP/SPL5	Squamosa promoter-binding-like protein 5	666	sp|Q9S758|SPL5_ARATH Squamosa promoter-binding-like protein 5 OS=Arabidopsis thaliana GN=SPL5 PE=2 SV=1	2e-34	gnl|CDD|190527 pfam03110. SBP. SBP domain. SBP domains (for SQUAMOSA-pROMOTER BINDING PROTEIN) are found in plant proteins. It is a sequence specific DNA-binding domain. Members of family probably function as transcription factors involved in the control of early flower development. The domain contains 10 conserved cysteine and histidine residues that probably are zinc ligands.	2e-54	tr|Q5U8L4|Q5U8L4_GOSHI SBP transcription factor OS=Gossypium hirsutum PE=2 SV=1	1e-74	gb|AAV51939.1| SBP transcription factor [Gossypium hirsutum]	1e-74	lcl|Q5U8L4_GOSHI/41-119 PF03110.9;SBP;	9e-45	-	GO:0046872.metal ion binding;GO:0005634.nucleus;GO:0003677.DNA binding;GO:0006355.regulation of transcription. DNA-dependent;GO:0006351.transcription. DNA-dependent;	-	-	-
	osa-miR159a.1	29	down	8.1089e-09	comp113040_c0_seq2	up	Translation	0.84616	0.786756	-0.15078	0.764815	1.0152	SAM	SAM_superfamily	2848	-	-	gnl|CDD|188886 cd09487. SAM_superfamily. SAM (Sterile alpha motif ). SAM (Sterile Alpha Motif) domain is a module consisting of approximately 70 amino acids. This domain is found in the Fungi/Metazoa group and in a restricted number of bacteria. Proteins with SAM domains are represented by a wide variety of domain architectures and have different intracellular localization. including nucleus. cyt…	3e-06	tr|B9RVM3|B9RVM3_RICCO Putative uncharacterized protein OS=Ricinus communis GN=RCOM_0965010 PE=4 SV=1	3e-25	ref|XP_002517792.1| conserved hypothetical protein [Ricinus communis] gb|EEF44599.1| conserved hypothetical protein [Ricinus communis]	3e-25	lcl|B9RVM3_RICCO/1-41 PB013990; Pfam-B_13990;	4e-19	-	-	-	-	-
	osa-miR159a.1	30	down	8.1089e-09	comp121827_c0_seq6	up	Cleavage	#NUM!	1.23704	-1.48543	1.67807	2.37851	SRF8	Serine/threonine-protein kinase PBS1. putative	3321	sp|Q6R2J8|SRF8_ARATH Protein STRUBBELIG-RECEPTOR FAMILY 8 OS=Arabidopsis thaliana GN=SRF8 PE=2 SV=1	0	-	-	tr|B9RXF7|B9RXF7_RICCO Serine/threonine-protein kinase PBS1. putative OS=Ricinus communis GN=RCOM_0903440 PE=4 SV=1	0	ref|XP_002518426.1| Serine/threonine-protein kinase PBS1. putative [Ricinus communis] gb|EEF43813.1| Serine/threonine-protein kinase PBS1. putative [Ricinus communis]	0	lcl|D7TR68_VITVI/421-696 PF00069.20;Pkinase;	1e-136	-	GO:0016020.membrane;GO:0016310.phosphorylation;GO:0005524.ATP binding;GO:0016301.kinase activity;GO:0006468.protein phosphorylation;GO:0004703.G-protein coupled receptor kinase activity;GO:0004672.protein kinase activity;GO:0016021.integral to membrane;GO:0016740.transferase activity;GO:0016772.transferase activity. transferring phosphorus-containing groups;	-	-	-
	bdi-miR166e	31	down	0	comp120235_c0_seq1	up	Cleavage	1.46097	1.69913	0.205319	0.565199	1.54011	PEPD	Xaa-Pro dipeptidase	1775	sp|P12955|PEPD_HUMAN Xaa-Pro dipeptidase OS=Homo sapiens GN=PEPD PE=1 SV=3	3e-180	gnl|CDD|29972 cd01087. Prolidase. Prolidase. E.C. 3.4.13.9. Also known as Xaa-Pro dipeptidase. X-Pro dipeptidase. proline dipeptidase.. imidodipeptidase. peptidase D. gamma-peptidase. Catalyses hydrolysis of Xaa-Pro dipeptides; also acts on aminoacyl-hydroxyproline analogs. No action on Pro-Pro..	2e-105	tr|F6HGR9|F6HGR9_VITVI Putative uncharacterized protein OS=Vitis vinifera GN=VIT_11s0016g02540 PE=3 SV=1	0	ref|XP_002282779.2| PREDICTED: xaa-Pro dipeptidase-like [Vitis vinifera] emb|CBI27943.3| unnamed protein product [Vitis vinifera]	0	lcl|D7MCL1_ARALL/191-457 PF00557.19;Peptidase_M24;	7e-165	R	GO:0008233.peptidase activity;GO:0008235.metalloexopeptidase activity;GO:0046872.metal ion binding;GO:0008237.metallopeptidase activity;GO:0004177.aminopeptidase activity;GO:0016787.hydrolase activity;GO:0006508.proteolysis;GO:0009987.cellular process;GO:0030574.collagen catabolic process;GO:0030145.manganese ion binding;GO:0016805.dipeptidase activity;	EC:3.4.13.9	K14213	-
e	ath-miR393a	32	up	7.2962e-08	comp105131_c0_seq1	down	Cleavage	-4.69061	-2.10565	0.920628	-2.60067	-3.43192	bHLH78	bHLH78	1178	sp|Q9FJL4|BH078_ARATH Transcription factor bHLH78 OS=Arabidopsis thaliana GN=BHLH78 PE=2 SV=1	2e-50	-	-	tr|B9RRL5|B9RRL5_RICCO Transcription factor. putative OS=Ricinus communis GN=RCOM_1645680 PE=4 SV=1	6e-81	ref|XP_002320444.1| hypothetical protein POPTRDRAFT_572918 [Populus trichocarpa] gb|EEE98759.1| hypothetical protein POPTRDRAFT_572918 [Populus trichocarpa]	1e-79	lcl|A5AD41_VITVI/1-339 PB004047; Pfam-B_4047;	8e-58	-	GO:0005634.nucleus;GO:0006355.regulation of transcription. DNA-dependent;	-	-	-
	osa-miR393a	33	up	0.000422575	comp105131_c0_seq1	down	Cleavage	-4.69061	-2.10565	0.920628	-2.60067	-3.43192	bHLH78	bHLH78	1178	sp|Q9FJL4|BH078_ARATH Transcription factor bHLH78 OS=Arabidopsis thaliana GN=BHLH78 PE=2 SV=1	2e-50	-	-	tr|B9RRL5|B9RRL5_RICCO Transcription factor. putative OS=Ricinus communis GN=RCOM_1645680 PE=4 SV=1	6e-81	ref|XP_002320444.1| hypothetical protein POPTRDRAFT_572918 [Populus trichocarpa] gb|EEE98759.1| hypothetical protein POPTRDRAFT_572918 [Populus trichocarpa]	1e-79	lcl|A5AD41_VITVI/1-339 PB004047; Pfam-B_4047;	8e-58	-	GO:0005634.nucleus;GO:0006355.regulation of transcription. DNA-dependent;	-	-	-
	csi-miR393	34	up	0.000422575	comp105131_c0_seq1	down	Cleavage	-4.69061	-2.10565	0.920628	-2.60067	-3.43192	bHLH78	bHLH78	1178	sp|Q9FJL4|BH078_ARATH Transcription factor bHLH78 OS=Arabidopsis thaliana GN=BHLH78 PE=2 SV=1	2e-50	-	-	tr|B9RRL5|B9RRL5_RICCO Transcription factor. putative OS=Ricinus communis GN=RCOM_1645680 PE=4 SV=1	6e-81	ref|XP_002320444.1| hypothetical protein POPTRDRAFT_572918 [Populus trichocarpa] gb|EEE98759.1| hypothetical protein POPTRDRAFT_572918 [Populus trichocarpa]	1e-79	lcl|A5AD41_VITVI/1-339 PB004047; Pfam-B_4047;	8e-58	-	GO:0005634.nucleus;GO:0006355.regulation of transcription. DNA-dependent;	-	-	-
f	ath-miR397a	35	up	0.0404815	comp77417_c0_seq1	down	Cleavage	-1.4634	#NUM!	-0.204014	#NUM!	-1.54889	P2C60	protein phosphatase 2C	241	sp|Q5Z8P0|P2C60_ORYSJ Probable protein phosphatase 2C 60 OS=Oryza sativa subsp. japonica GN=Os06g0717800 PE=2 SV=1	1e-08	-	-	tr|A5C806|A5C806_VITVI Putative uncharacterized protein OS=Vitis vinifera GN=VITISV_023164 PE=3 SV=1	3e-07	-	-	lcl|A5C806_VITVI/198-316 PF00481.16;PP2C;	1e-08	-	GO:0008287.protein serine/threonine phosphatase complex;GO:0046872.metal ion binding;GO:0016787.hydrolase activity;GO:0004721.phosphoprotein phosphatase activity;GO:0006470.protein dephosphorylation;GO:0003824.catalytic activity;GO:0004722.protein serine/threonine phosphatase activity;	-	-	-
	ath-miR397a	36	up	0.0404815	comp100711_c0_seq1	down	Translation	#NUM!	1.7964	0.27069	#NUM!	-1.14364	predicted protein	-	1158	-	-	-	-	tr|B9GK84|B9GK84_POPTR Predicted protein OS=Populus trichocarpa GN=POPTRDRAFT_838581 PE=4 SV=1	5e-104	ref|XP_002297952.1| predicted protein [Populus trichocarpa] gb|EEE82757.1| predicted protein [Populus trichocarpa]	4e-104	lcl|C5X651_SORBI/58-305 PB013656; Pfam-B_13656;	7e-63	-	-	-	-	-
	ath-miR397a	37	up	0.0404815	comp629092_c0_seq1	down	Cleavage	-1.22239	#NUM!	-0.932886	-5.04439	#NUM!	LAC17	laccase	291	sp|Q9FJD5|LAC17_ARATH Laccase-17 OS=Arabidopsis thaliana GN=LAC17 PE=2 SV=1	8e-36	gnl|CDD|163246 TIGR03389. laccase. laccase. plant. Members of this protein family include the copper-containing enzyme laccase (EC 1.10.3.2). often several from a single plant species. and additional. uncharacterized. closely related plant proteins termed laccase-like multicopper oxidases. This protein family shows considerable sequence similarity to the L-ascorbate oxidase (EC 1.10.3.3) family. …	4e-44	tr|B9HBT3|B9HBT3_POPTR Laccase 110c OS=Populus trichocarpa GN=LAC110c PE=4 SV=1	1e-36	ref|XP_002309069.1| laccase 110c [Populus trichocarpa] gb|EEE92592.1| laccase 110c [Populus trichocarpa]	1e-36	lcl|B9HBT3_POPTR/163-316 PF00394.17;Cu-oxidase;	5e-40	Q	GO:0046274.lignin catabolic process;GO:0048046.apoplast;GO:0055114.oxidation-reduction process;GO:0008471.laccase activity;GO:0046872.metal ion binding;GO:0005507.copper ion binding;GO:0008447.L-ascorbate oxidase activity;GO:0016491.oxidoreductase activity;	-	-	-
	ath-miR397a	38	up	0.0404815	comp74867_c0_seq1	down	Translation	#NUM!	-2.18826	-1.2402	1.74322	-1.7866	Sulfate transporter	-	820	-	-	-	-	tr|B9RS83|B9RS83_RICCO Sulfate transporter. putative OS=Ricinus communis GN=RCOM_0804060 PE=4 SV=1	2e-111	ref|XP_002516602.1| sulfate transporter. putative [Ricinus communis] gb|EEF45943.1| sulfate transporter. putative [Ricinus communis]	2e-111	lcl|B9RUY1_RICCO/120-405 PF00916.15;Sulfate_transp;	6e-73	-	-	-	-	-
	osa-miR156f-3p	39	up	0.0150426	comp119246_c0_seq2	down	Translation	#NUM!	-2.26748	0.184918	#NUM!	-1.61899	DUF632	Protein of unknown function (DUF632)	2402	-	-	gnl|CDD|191090 pfam04782. DUF632. Protein of unknown function (DUF632). This plant protein may be a leucine zipper. but there is no experimental evidence for this.	4e-111	tr|B9RCZ6|B9RCZ6_RICCO Putative uncharacterized protein OS=Ricinus communis GN=RCOM_1608270 PE=4 SV=1	0	ref|XP_002511585.1| conserved hypothetical protein [Ricinus communis] gb|EEF50254.1| conserved hypothetical protein [Ricinus communis]	0	lcl|B9RCZ6_RICCO/370-677 PF04782.7;DUF632;	2e-151	-	-	-	-	-
	bna-miR397a	40	up	0.00429641	comp77417_c0_seq1	down	Cleavage	-1.4634	#NUM!	-0.204014	#NUM!	-1.54889	P2C60	Probable protein phosphatase 2C 60	241	sp|Q5Z8P0|P2C60_ORYSJ Probable protein phosphatase 2C 60 OS=Oryza sativa subsp. japonica GN=Os06g0717800 PE=2 SV=1	1e-08	-	-	tr|A5C806|A5C806_VITVI Putative uncharacterized protein OS=Vitis vinifera GN=VITISV_023164 PE=3 SV=1	3e-07	-	-	lcl|A5C806_VITVI/198-316 PF00481.16;PP2C;	1e-08	-	GO:0008287.protein serine/threonine phosphatase complex;GO:0046872.metal ion binding;GO:0016787.hydrolase activity;GO:0004721.phosphoprotein phosphatase activity;GO:0006470.protein dephosphorylation;GO:0003824.catalytic activity;GO:0004722.protein serine/threonine phosphatase activity;	-	-	-
	ath-miR167d	41	up	0	comp41805_c0_seq1	down	Translation	#DIV/0!	#DIV/0!	#DIV/0!	#NUM!	-1.45568	ABCB15	ATP-binding cassette. subfamily B (MDR/TAP). member 1	1963	sp|Q9LHD1|AB15B_ARATH ABC transporter B family member 15 OS=Arabidopsis thaliana GN=ABCB15 PE=1 SV=1	0	gnl|CDD|31327 COG1132. MdlB. ABC-type multidrug transport system. ATPase and permease components [Defense mechanisms].	5e-139	tr|F2YGT1|F2YGT1_HEVBR Multidrug/pheromone exporter protein OS=Hevea brasiliensis PE=2 SV=1	0	gb|ADZ48235.1| multidrug/pheromone exporter protein [Hevea brasiliensis]	0	lcl|B9IJP4_POPTR/680-954 PF00664.18;ABC_membrane;	2e-134	QU	GO:0006810.transport;GO:0055085.transmembrane transport;GO:0005524.ATP binding;GO:0042626.ATPase activity. coupled to transmembrane movement of substances;GO:0016787.hydrolase activity;GO:0000166.nucleotide binding;GO:0006200.ATP catabolic process;GO:0016021.integral to membrane;GO:0017111.nucleoside-triphosphatase activity;GO:0008559.xenobiotic-transporting ATPase activity;GO:0016887.ATPase acti…	-	K05658	ko02010. ABC transporters;ko04976. Bile secretion;
	osa-miR171b	42	up	0	comp49830_c0_seq1	down	Cleavage	#NUM!	-1.37551	1.38082	-1.45799	#NUM!	SCL6	Scarecrow-like protein 6	303	sp|O81316|SCL6_ARATH Scarecrow-like protein 6 OS=Arabidopsis thaliana GN=SCL6 PE=1 SV=1	1e-27	gnl|CDD|202673 pfam03514. GRAS. GRAS family transcription factor. Sequence analysis of the products of the GRAS (GAI. RGA. SCR) gene family indicates that they share a variable amino-terminus and a highly conserved carboxyl-terminus that contains five recognisable motifs. Proteins in the GRAS family are transcription factors that seem to be involved in development and other processes. Mutation of…	4e-37	tr|D7TN41|D7TN41_VITVI Putative uncharacterized protein OS=Vitis vinifera GN=VIT_02s0154g00400 PE=4 SV=1	9e-45	emb|CBI31914.3| unnamed protein product [Vitis vinifera]	9e-45	lcl|D7TN41_VITVI/148-511 PF03514.9;GRAS;	2e-46	-	GO:0006355.regulation of transcription. DNA-dependent;GO:0006351.transcription. DNA-dependent;	-	-
	aau-miR160	43	up	8.84403e-09	comp109968_c0_seq5	down	Cleavage	-1.1062	0.0637256	0.255257	-1.03953	-0.218499	Putative protein	-	1783	-	-	-	-	tr|B9SK25|B9SK25_RICCO Hydrolase. putative OS=Ricinus communis GN=RCOM_1399300 PE=4 SV=1	0	ref|XP_002526344.1| hydrolase. putative [Ricinus communis] gb|EEF36015.1| hydrolase. putative [Ricinus communis]	0	lcl|B9SK25_RICCO/187-475 PF12697.2;Abhydrolase_6;	3e-180	-	GO:0016787.hydrolase activity;	-	-
	osa-miR393b-5p	44	up	0.000125313	comp105131_c0_seq1	down	Cleavage	-4.69061	-2.10565	0.920628	-2.60067	-3.43192	bHLH78	bHLH78	1181	sp|Q9FJL4|BH078_ARATH Transcription factor bHLH78 OS=Arabidopsis thaliana GN=BHLH78 PE=2 SV=4	3	-	-	tr|B9RRL5|B9RRL5_RICCO Transcription factor. putative OS=Ricinus communis GN=RCOM_1645680 PE=4 SV=4	3	ref|XP_002320444.1| hypothetical protein POPTRDRAFT_572918 [Populus trichocarpa] gb|EEE98759.1| hypothetical protein POPTRDRAFT_572921 [Populus trichocarpa]	3	lcl|A5AD41_VITVI/1-339 PB004047; Pfam-B_4050;	3	-	GO:0005634.nucleus;GO:0006358.regulation of transcription. DNA-dependent;	-	-
	gma-miR396h	45	up	0.00617616	comp122569_c0_seq2	down	Translation	-1.31487	-1.3505	0.40439	-1.25664	-1.09954	ERD3	Probable methyltransferase	2993	sp|Q94II3|PMTL_ARATH Probable methyltransferase PMT21 OS=Arabidopsis thaliana GN=ERD3 PE=2 SV=1	0	gnl|CDD|190539 pfam03141. Methyltransf_29. Putative S-adenosyl-L-methionine-dependent methyltransferase. This family is a putative S-adenosyl-L-methionine (SAM)-dependent methyltransferase.	0	tr|A9PF07|A9PF07_POPTR Predicted protein OS=Populus trichocarpa GN=POPTRDRAFT_826658 PE=2 SV=1	0	ref|XP_002326766.1| predicted protein [Populus trichocarpa] gb|ABK94960.1| unknown [Populus trichocarpa] gb|EEE72565.1| predicted protein [Populus trichocarpa]	0	lcl|D7U3Y3_VITVI/59-566 PF03141.11;Methyltransf_29;	0	-	GO:0008168.methyltransferase activity;GO:0032259.methylation;	-	-
	ath-miR396a	46	up	0	comp122569_c0_seq2	down	Translation	-1.31487	-1.3505	0.40439	-1.25664	-1.09954	ERD3	Probable methyltransferase	2993	sp|Q94II3|PMTL_ARATH Probable methyltransferase PMT21 OS=Arabidopsis thaliana GN=ERD3 PE=2 SV=1	0	gnl|CDD|190539 pfam03141. Methyltransf_29. Putative S-adenosyl-L-methionine-dependent methyltransferase. This family is a putative S-adenosyl-L-methionine (SAM)-dependent methyltransferase.	0	tr|A9PF07|A9PF07_POPTR Predicted protein OS=Populus trichocarpa GN=POPTRDRAFT_826658 PE=2 SV=1	0	ref|XP_002326766.1| predicted protein [Populus trichocarpa] gb|ABK94960.1| unknown [Populus trichocarpa] gb|EEE72565.1| predicted protein [Populus trichocarpa]	0	lcl|D7U3Y3_VITVI/59-566 PF03141.11;Methyltransf_29;	0	-	GO:0008168.methyltransferase activity;GO:0032259.methylation;	-	-	-
	ath-miR396a	47	up	0	comp122878_c0_seq2	down	Cleavage	-3.33628	-4.07325	1.00712	-2.02148	-3.27302	C3H	WRC domain	2710	-	-	gnl|CDD|192171 pfam08879. WRC. WRC. The WRC domain. named after the conserved Trp-Arg-Cys motif. contains two distinctive features: a putative nuclear localisation signal and a zinc-finger motif (C3H). It is suggested that the WRC domain functions in DNA binding.	7e-20	tr|F6H175|F6H175_VITVI Putative uncharacterized protein OS=Vitis vinifera GN=VIT_18s0001g08650 PE=4 SV=1	0	ref|XP_002283504.2| PREDICTED: uncharacterized protein LOC100260890 [Vitis vinifera]	0	lcl|B9IBN5_POPTR/2-282 PB003472; Pfam-B_3472;	5e-84	-	GO:0005634.nucleus;GO:0005524.ATP binding;GO:0006355.regulation of transcription. DNA-dependent;GO:0016818.hydrolase activity. acting on acid anhydrides. in phosphorus-containing anhydrides;	-	-	-
	ath-miR396a	48	up	0	comp108974_c0_seq1	down	Cleavage	-0.702319	-2.67807	0.554589	-0.122743	-1.11718	uncharacterized protein	-	863	-	-	-	-	tr|F6HRI9|F6HRI9_VITVI Putative uncharacterized protein OS=Vitis vinifera GN=VIT_00s0494g00010 PE=4 SV=1	1e-65	ref|XP_003635376.1| PREDICTED: uncharacterized protein LOC100853530 [Vitis vinifera]	1e-65	-	-	-	GO:0005634.nucleus;GO:0005524.ATP binding;GO:0006355.regulation of transcription. DNA-dependent;GO:0016818.hydrolase activity. acting on acid anhydrides. in phosphorus-containing anhydrides;	-	-	-
	gma-miR396e	49	up	0	comp122569_c0_seq2	down	Translation	-1.31487	-1.3505	0.40439	-1.25664	-1.09954	ERD3	Probable methyltransferase	2993	sp|Q94II3|PMTL_ARATH Probable methyltransferase PMT21 OS=Arabidopsis thaliana GN=ERD3 PE=2 SV=1	0	gnl|CDD|190539 pfam03141. Methyltransf_29. Putative S-adenosyl-L-methionine-dependent methyltransferase. This family is a putative S-adenosyl-L-methionine (SAM)-dependent methyltransferase.	0	tr|A9PF07|A9PF07_POPTR Predicted protein OS=Populus trichocarpa GN=POPTRDRAFT_826658 PE=2 SV=1	0	ref|XP_002326766.1| predicted protein [Populus trichocarpa] gb|ABK94960.1| unknown [Populus trichocarpa] gb|EEE72565.1| predicted protein [Populus trichocarpa]	0	lcl|D7U3Y3_VITVI/59-566 PF03141.11;Methyltransf_29;	0	-	GO:0008168.methyltransferase activity;GO:0032259.methylation;	-	-	-
	gma-miR396e	50	up	0	comp122878_c0_seq2	down	Cleavage	-3.33628	-4.07325	1.00712	-2.02148	-3.27302	C3H	WRC domain	2710	-	-	gnl|CDD|192171 pfam08879. WRC. WRC. The WRC domain. named after the conserved Trp-Arg-Cys motif. contains two distinctive features: a putative nuclear localisation signal and a zinc-finger motif (C3H). It is suggested that the WRC domain functions in DNA binding.	7e-20	tr|F6H175|F6H175_VITVI Putative uncharacterized protein OS=Vitis vinifera GN=VIT_18s0001g08650 PE=4 SV=1	0	ref|XP_002283504.2| PREDICTED: uncharacterized protein LOC100260890 [Vitis vinifera]	0	lcl|B9IBN5_POPTR/2-282 PB003472; Pfam-B_3472;	5e-84	-	GO:0005634.nucleus;GO:0005524.ATP binding;GO:0006355.regulation of transcription. DNA-dependent;GO:0016818.hydrolase activity. acting on acid anhydrides. in phosphorus-containing anhydrides;	-	-	-
	gma-miR396e	51	up	0	comp108974_c0_seq1	down	Cleavage	-0.702319	-2.67807	0.554589	-0.122743	-1.11718	Putative protein	-	863	-	-	-	-	tr|F6HRI9|F6HRI9_VITVI Putative uncharacterized protein OS=Vitis vinifera GN=VIT_00s0494g00010 PE=4 SV=1	1e-65	ref|XP_003635376.1| PREDICTED: uncharacterized protein LOC100853530 [Vitis vinifera]	1e-65	-	-	-	GO:0005634.nucleus;GO:0005524.ATP binding;GO:0006355.regulation of transcription. DNA-dependent;GO:0016818.hydrolase activity. acting on acid anhydrides. in phosphorus-containing anhydrides;	-	-	-
	ath-miR408	52	up	0	comp102062_c0_seq2	down	Translation	-1.68001	-4.75974	0.194459	-2.34754	-4.82867	Putative protein	-	754	-	-	-	-	tr|D7TPN4|D7TPN4_VITVI Putative uncharacterized protein OS=Vitis vinifera GN=VIT_03s0063g00990 PE=4 SV=1	1e-47	ref|XP_002281892.2| PREDICTED: uncharacterized protein LOC100255503 [Vitis vinifera] emb|CBI32457.3| unnamed protein product [Vitis vinifera]	1e-47	lcl|D7TPN4_VITVI/71-167 PF02298.12;Cu_bind_like;	2e-32	-	GO:0009055.electron carrier activity;GO:0005507.copper ion binding;	-	-	-
	zma-miR172a	53	up	0	comp101363_c0_seq1	down	Translation	-1.5025	0.304855	1.35548	-2.63559	-1.27302	ABCB15	ABC transporter B family member 15	1602	sp|Q9LHD1|AB15B_ARATH ABC transporter B family member 15 OS=Arabidopsis thaliana GN=ABCB15 PE=1 SV=1	0	gnl|CDD|31327 COG1132. MdlB. ABC-type multidrug transport system. ATPase and permease components [Defense mechanisms].	5e-127	tr|A5BTE9|A5BTE9_VITVI Putative uncharacterized protein OS=Vitis vinifera GN=VITISV_036111 PE=3 SV=1	0	emb|CAN63836.1| hypothetical protein VITISV_036111 [Vitis vinifera]	0	lcl|B9RUH8_RICCO/113-387 PF00664.18;ABC_membrane;	5e-129	QU	GO:0006810.transport;GO:0055085.transmembrane transport;GO:0005524.ATP binding;GO:0042626.ATPase activity. coupled to transmembrane movement of substances;GO:0016787.hydrolase activity;GO:0000166.nucleotide binding;GO:0006200.ATP catabolic process;GO:0016021.integral to membrane;GO:0017111.nucleoside-triphosphatase activity;GO:0008559.xenobiotic-transporting ATPase activity;GO:0016887.ATPase acti…	-	K05658	ko02010. ABC transporters;ko04976. Bile secretion;
	zma-miR172a	54	up	0	comp108426_c0_seq1	down	Cleavage	#NUM!	-1.14243	-0.0320735	#NUM!	-1	LUT5. CYP97A3	cytochrome P450. family 97. subfamily A (beta-ring hydroxylase)	2187	sp|Q93VK5|LUT5_ARATH Protein LUTEIN DEFICIENT 5. chloroplastic OS=Arabidopsis thaliana GN=CYP97A3 PE=1 SV=1	0	gnl|CDD|178339 PLN02738. PLN02738. carotene beta-ring hydroxylase.	0	tr|B9RFU0|B9RFU0_RICCO Cytochrome P450. putative OS=Ricinus communis GN=RCOM_1437260 PE=3 SV=1	0	ref|XP_002512609.1| cytochrome P450. putative [Ricinus communis] gb|EEF50061.1| cytochrome P450. putative [Ricinus communis]	0	lcl|B9RFU0_RICCO/140-588 PF00067.17;p450;	0	-	GO:0016020.membrane;GO:0009055.electron carrier activity;GO:0020037.heme binding;GO:0005506.iron ion binding;GO:0055114.oxidation-reduction process;GO:0016705.oxidoreductase activity. acting on paired donors. with incorporation or reduction of molecular oxygen;GO:0046872.metal ion binding;GO:0070330.aromatase activity;GO:0009536.plastid;GO:0004497.monooxygenase activity;GO:0031969.chloroplast mem…	EC:1.14.-.-	K15747	ko00906. Carotenoid biosynthesis;
	zma-miR172a	55	up	0	comp73552_c0_seq1	down	Cleavage	-3.62583	-2.39635	-0.087211	#NUM!	-1.23673	PAB2	polyadenylate-binding protein	408	sp|P42731|PABP2_ARATH Polyadenylate-binding protein 2 OS=Arabidopsis thaliana GN=PAB2 PE=1 SV=1	1e-61	gnl|CDD|130689 TIGR01628. PABP-1234. polyadenylate binding protein. human types 1. 2. 3. 4 family. These eukaryotic proteins recognize the poly-A of mRNA and consists of four tandem RNA recognition domains at the N-terminus (rrm: pfam00076) followed by a PABP-specific domain (pfam00658) at the C-terminus. The protein is involved in the transport of mRNA's from the nucleus to the cytoplasm. There …	2e-64	tr|E6NU84|E6NU84_9ROSI JHL03K20.3 protein OS=Jatropha curcas GN=JHL03K20.3 PE=4 SV=1	3e-75	gb|AEV43365.1| poly A-binding protein 2 [Citrus sinensis]	6e-76	lcl|D7SVT7_VITVI/316-385 PF00076.17;RRM_1;	2e-36	AJ	GO:0006397.mRNA processing;GO:0005634.nucleus;GO:0003723.RNA binding;GO:2000623.negative regulation of nuclear-transcribed mRNA catabolic process. nonsense-mediated decay;GO:0000184.nuclear-transcribed mRNA catabolic process. nonsense-mediated decay;GO:0005737.cytoplasm;GO:0003676.nucleic acid binding;GO:0005681.spliceosomal complex;GO:0000166.nucleotide binding;GO:0030529.ribonucleoprotein compl…	-	K13126	ko03013. RNA transport;ko03015. mRNA surveillance pathway;ko03018. RNA degradation;
	zma-miR172a	56	up	0	comp122050_c0_seq5	down	Cleavage	-1.29546	-1.09954	0.7176	-1.45457	-1.84022	NEP1	Aspartic proteinase nepenthesin-1	4149	sp|Q766C3|NEP1_NEPGR Aspartic proteinase nepenthesin-1 OS=Nepenthes gracilis GN=nep1 PE=1 SV=1	4e-47	gnl|CDD|111933 pfam03092. BT1. BT1 family. Members of this family are transmembrane proteins. Several are Leishmania putative proteins that are thought to be pteridine transporters. One such protein. previously termed (and is still annotated as) ORFG. was shown to encode a biopterin transport protein using null mutants. thus being subsequently renamed BT1. The significant similarity of ORFG/BT1 t…	1e-111	tr|F6HBY6|F6HBY6_VITVI Putative uncharacterized protein OS=Vitis vinifera GN=VIT_09s0018g01660 PE=4 SV=1	0	ref|XP_002272239.1| PREDICTED: uncharacterized protein LOC100250152 [Vitis vinifera]	0	lcl|B9RGP6_RICCO/31-448 PF03092.11;BT1;	0	O	GO:0016787.hydrolase activity;GO:0008233.peptidase activity;GO:0006508.proteolysis;GO:0005576.extracellular region;GO:0004190.aspartic-type endopeptidase activity;	-	-	-
	zma-miR172a	57	up	0	comp119013_c0_seq6	down	Cleavage	#DIV/0!	#DIV/0!	#DIV/0!	#NUM!	-1.32193	RAP2-7	AP2-like factor. euAP2 lineage	2940	sp|Q9SK03|RAP27_ARATH Ethylene-responsive transcription factor RAP2-7 OS=Arabidopsis thaliana GN=RAP2-7 PE=2 SV=2	2e-53	gnl|CDD|197689 smart00380. AP2. DNA-binding domain in plant proteins such as APETALA2 and EREBPs.	3e-12	tr|F6HNK7|F6HNK7_VITVI Putative uncharacterized protein OS=Vitis vinifera GN=VIT_13s0019g03550 PE=4 SV=1	6e-83	-	-	-	-	-	GO:0003677.DNA binding;GO:0006355.regulation of transcription. DNA-dependent;GO:0006351.transcription. DNA-dependent;GO:0003700.sequence-specific DNA binding transcription factor activity;	-	K09284	-
	vvi-miR396b	58	up	0	comp122569_c0_seq2	down	Translation	-1.31487	-1.3505	0.40439	-1.25664	-1.09954	ERD3	Probable methyltransferase	2993	sp|Q94II3|PMTL_ARATH Probable methyltransferase PMT21 OS=Arabidopsis thaliana GN=ERD3 PE=2 SV=1	0	gnl|CDD|190539 pfam03141. Methyltransf_29. Putative S-adenosyl-L-methionine-dependent methyltransferase. This family is a putative S-adenosyl-L-methionine (SAM)-dependent methyltransferase.	0	tr|A9PF07|A9PF07_POPTR Predicted protein OS=Populus trichocarpa GN=POPTRDRAFT_826658 PE=2 SV=1	0	ref|XP_002326766.1| predicted protein [Populus trichocarpa] gb|ABK94960.1| unknown [Populus trichocarpa] gb|EEE72565.1| predicted protein [Populus trichocarpa]	0	lcl|D7U3Y3_VITVI/59-566 PF03141.11;Methyltransf_29;	0	-	GO:0008168.methyltransferase activity;GO:0032259.methylation;	-	-	-
	vvi-miR396b	59	up	0	comp473701_c0_seq1	down	Translation	#NUM!	-1.18057	0.467126	1.03037	-1.03103	ARA12	Subtilisin-like protease	762	sp|O65351|SUBL_ARATH Subtilisin-like protease OS=Arabidopsis thaliana GN=ARA12 PE=1 SV=1	5e-45	-	-	tr|B9R7A2|B9R7A2_RICCO Cucumisin. putative OS=Ricinus communis GN=RCOM_1589820 PE=4 SV=1	7e-94	ref|XP_002510195.1| Cucumisin precursor. putative [Ricinus communis] gb|EEF52382.1| Cucumisin precursor. putative [Ricinus communis]	6e-94	lcl|B9R7A2_RICCO/150-612 PF00082.17;Peptidase_S8;	1e-97	-	GO:0032440.2-alkenal reductase [NAD(P)] activity;GO:0004252.serine-type endopeptidase activity;GO:0008233.peptidase activity;GO:0042802.identical protein binding;GO:0055114.oxidation-reduction process;GO:0008236.serine-type peptidase activity;GO:0006508.proteolysis;GO:0016787.hydrolase activity;GO:0005576.extracellular region;GO:0043086.negative regulation of catalytic activity;GO:0016491.oxidore…	-	-	-
	vvi-miR396b	60	up	0	comp122878_c0_seq2	down	Cleavage	-3.33628	-4.07325	1.00712	-2.02148	-3.27302	C3H	WRC domain	2710	-	-	gnl|CDD|192171 pfam08879. WRC. WRC. The WRC domain. named after the conserved Trp-Arg-Cys motif. contains two distinctive features: a putative nuclear localisation signal and a zinc-finger motif (C3H). It is suggested that the WRC domain functions in DNA binding.	7e-20	tr|F6H175|F6H175_VITVI Putative uncharacterized protein OS=Vitis vinifera GN=VIT_18s0001g08650 PE=4 SV=1	0	ref|XP_002283504.2| PREDICTED: uncharacterized protein LOC100260890 [Vitis vinifera]	0	lcl|B9IBN5_POPTR/2-282 PB003472; Pfam-B_3472;	5e-84	-	GO:0005634.nucleus;GO:0005524.ATP binding;GO:0006355.regulation of transcription. DNA-dependent;GO:0016818.hydrolase activity. acting on acid anhydrides. in phosphorus-containing anhydrides;	-	-	-
	vvi-miR396b	61	up	0	comp108974_c0_seq1	down	Cleavage	-0.702319	-2.67807	0.554589	-0.122743	-1.11718	Putative protein	-	863	-	-	-	-	tr|F6HRI9|F6HRI9_VITVI Putative uncharacterized protein OS=Vitis vinifera GN=VIT_00s0494g00010 PE=4 SV=1	1e-65	ref|XP_003635376.1| PREDICTED: uncharacterized protein LOC100853530 [Vitis vinifera]	1e-65	-	-	-	GO:0005634.nucleus;GO:0005524.ATP binding;GO:0006355.regulation of transcription. DNA-dependent;GO:0016818.hydrolase activity. acting on acid anhydrides. in phosphorus-containing anhydrides;	-	-	-
4h	gma-miR166u	62	down	5.06163e-10	comp105869_c0_seq1	up	Cleavage	1.75002	1.61382	0.762961	1.45943	#NUM!	PP113	-	1101	sp|Q8GZA6|PP113_ARATH Pentatricopeptide repeat-containing protein At1g71210 OS=Arabidopsis thaliana GN=At1g71210 PE=2 SV=1	9e-87	gnl|CDD|205222 pfam13041. PPR_2. PPR repeat family. This repeat has no known function. It is about 35 amino acids long and is found in up to 18 copies in some proteins. The family appears to be greatly expanded in plants and fungi. The repeat has been called PPR.	2e-10	tr|F6HTM9|F6HTM9_VITVI Putative uncharacterized protein OS=Vitis vinifera GN=VIT_03s0017g01800 PE=4 SV=1	5e-130	ref|XP_002269136.1| PREDICTED: pentatricopeptide repeat-containing protein At1g71210-like [Vitis vinifera]	4e-130	lcl|A5B613_VITVI/803-852 PF13041.1;PPR_2;	1e-15	-	GO:0005488.binding;	-	-
	gma-miR166u	63	down	5.06163e-10	comp108637_c0_seq1	up	Cleavage	3	3	1.58496	1.66297	1.58496	ABI5	ABA responsive element binding factor 5	1144	-	-	-	-	tr|E0Y455|E0Y455_PRUAR Abscisic acid insensitive OS=Prunus armeniaca PE=3 SV=1	1e-45	-	-	-	-	-	GO:0005634.nucleus;GO:0003677.DNA binding;GO:0006355.regulation of transcription. DNA-dependent;GO:0006351.transcription. DNA-dependent;GO:0046983.protein dimerization activity;GO:0051258.protein polymerization;GO:0043234.protein complex;GO:0000166.nucleotide binding;GO:0043565.sequence-specific DNA binding;GO:0005525.GTP binding;GO:0003700.sequence-specific DNA binding transcription factor activ…	-	K14432
	pab-miR3711	64	up	4.76375e-09	comp35028_c0_seq1	down	Translation	#NUM!	1.1048	1.37242	-1.10281	#NUM!	Molybdopterin	Molybdopterin cofactor sulfurase	283	-	-	-	-	tr|B9S8P3|B9S8P3_RICCO Molybdopterin cofactor sulfurase. putative OS=Ricinus communis GN=RCOM_0603310 PE=4 SV=1	2e-21	ref|XP_002522362.1| molybdopterin cofactor sulfurase. putative [Ricinus communis] gb|EEF40046.1| molybdopterin cofactor sulfurase. putative [Ricinus communis]	2e-21	-	-	-	GO:0008152.metabolic process;GO:0003824.catalytic activity;GO:0030170.pyridoxal phosphate binding;	-	-
	vvi-miR3630-3p	65	up	0.00177502	comp116949_c0_seq5	down	Cleavage	#DIV/0!	#DIV/0!	#DIV/0!	#NUM!	-1	FBT	FBT	2179	-	-	gnl|CDD|162038 TIGR00788. fbt. folate/biopterin transporter. The Folate-Biopterin Transporter (FBT) Family (TC 2.A.71)The only functionally characterized members of the family are from protozoa and include FT1. the major folate transporter in Leishmania. and BT1. the Leishmania biopterin/folate transporter. A related protein in Trypanosoma brucei. ESAGIO. shows weak folate/biopterin transport act…	3e-97	tr|B9HSV9|B9HSV9_POPTR Predicted protein (Fragment) OS=Populus trichocarpa GN=POPTRDRAFT_229969 PE=4 SV=1	0	ref|XP_002315595.1| predicted protein [Populus trichocarpa] gb|EEF01766.1| predicted protein [Populus trichocarpa]	0	lcl|B9HSV9_POPTR/26-447 PF03092.11;BT1;	0	-	-	-	-
24h	ath-miR164a	66	up	0.042161	comp103810_c0_seq1	down	Cleavage	-2.17619	-2.34895	0.119724	-1.80759	-2.47762	DUF3411	-	1771	-	-	gnl|CDD|192866 pfam11891. DUF3411. Domain of unknown function (DUF3411). This presumed domain is functionally uncharacterized. This domain is found in eukaryotes. This domain is typically between 168 to 186 amino acids in length. This domain has a conserved RYQ sequence motif.	6e-58	tr|B9RVJ6|B9RVJ6_RICCO Putative uncharacterized protein OS=Ricinus communis GN=RCOM_0963530 PE=4 SV=1	1e-153	ref|XP_002517765.1| conserved hypothetical protein [Ricinus communis] gb|EEF44572.1| conserved hypothetical protein [Ricinus communis]	1e-153	lcl|B9RVJ6_RICCO/161-340 PF11891.3;DUF3411;	4e-82	-	-	-	-	-
	ath-miR164a	67	up	0.042161	comp81541_c0_seq1	down	Cleavage	#NUM!	#NUM!	-0.0297473	#NUM!	-2.58496	NAC98	Protein CUP-SHAPED COTYLEDON	792	sp|O04017|NAC98_ARATH Protein CUP-SHAPED COTYLEDON 2 OS=Arabidopsis thaliana GN=NAC098 PE=1 SV=1	2e-17	-	-	tr|B9SZB0|B9SZB0_RICCO Transcription factor. putative OS=Ricinus communis GN=RCOM_0124680 PE=4 SV=1	8e-47	ref|XP_002531329.1| transcription factor. putative [Ricinus communis] gb|EEF31052.1| transcription factor. putative [Ricinus communis]	7e-47	-	-	-	GO:0003677.DNA binding;GO:0006355.regulation of transcription. DNA-dependent;	-	-	-
	ath-miR164a	68	up	0.042161	comp113701_c0_seq1	down	Cleavage	-1.60964	-1.40405	0.0594972	-1.28436	-1.29508	G6PD. zwf	glucose-6-phosphate 1-dehydrogenase	3611	sp|Q93ZW0|G6PD4_ARATH Glucose-6-phosphate 1-dehydrogenase 4. chloroplastic OS=Arabidopsis thaliana GN=At1g09420 PE=2 SV=1	0	gnl|CDD|178246 PLN02640. PLN02640. glucose-6-phosphate 1-dehydrogenase.	0	tr|D7UA79|D7UA79_VITVI Glucose-6-phosphate 1-dehydrogenase OS=Vitis vinifera GN=VIT_14s0060g00640 PE=3 SV=1	0	ref|XP_002276987.2| PREDICTED: glucose-6-phosphate 1-dehydrogenase 4. chloroplastic-like [Vitis vinifera] emb|CBI39643.3| unnamed protein product [Vitis vinifera]	0	lcl|B9RFN8_RICCO/306-594 PF02781.11;G6PD_C;	2e-171	G	GO:0006006.glucose metabolic process;GO:0055114.oxidation-reduction process;GO:0005488.binding;GO:0004345.glucose-6-phosphate dehydrogenase activity;GO:0050661.NADP binding;GO:0005975.carbohydrate metabolic process;GO:0009536.plastid;GO:0016491.oxidoreductase activity;GO:0009507.chloroplast;	EC:1.1.1.49	K00036	ko00030. Pentose phosphate pathway;ko00480. Glutathione metabolism;
	ghr-miR2949b	69	down	0.014305	comp2018_c0_seq1	up	Cleavage	#NUM!	1.9386	#NUM!	#DIV/0!	#DIV/0!	Vacuolar protein	Vacuolar protein sorting-associated protein	607	-	-	-	-	tr|B9RZX0|B9RZX0_RICCO Vacuolar protein sorting-associated protein. putative OS=Ricinus communis GN=RCOM_1002480 PE=4 SV=1	2e-96	ref|XP_002519289.1| vacuolar protein sorting-associated protein. putative [Ricinus communis] gb|EEF43153.1| vacuolar protein sorting-associated protein. putative [Ricinus communis]	1e-96	-	-	-	GO:0008104.protein localization;	-	-	-
	ghr-miR482a	70	up	0	comp122500_c1_seq2	down	Translation	-1	-0.956498	0.0647703	#NUM!	-1.12489	Predicted protein	-	3049	-	-	-	-	tr|B9HG41|B9HG41_POPTR Predicted protein OS=Populus trichocarpa GN=POPTRDRAFT_1082745 PE=4 SV=1	1e-119	ref|XP_002275767.1| PREDICTED: uncharacterized protein LOC100254208 [Vitis vinifera]	2e-122	lcl|D7SW78_VITVI/40-131 PF13371.1;TPR_9;	3e-41	-	GO:0005488.binding;	-	-	-
	ghr-miR482a	71	up	0	comp107513_c0_seq1	down	Cleavage	#NUM!	-1.79141	0.236067	#NUM!	-1.75005	PPIB. ppiB	peptidyl-prolyl cis-trans isomerase B (cyclophilin B)	1505	-	-	-	-	tr|D7SIU1|D7SIU1_VITVI Putative uncharacterized protein OS=Vitis vinifera GN=VIT_17s0000g04270 PE=4 SV=1	2e-126	ref|XP_002273001.1| PREDICTED: peptidyl-prolyl cis-trans isomerase B-like [Vitis vinifera]	5e-127	lcl|B9I2N9_POPTR/109-325 PF00160.16;Pro_isomerase;	2e-116	-	GO:0006457.protein folding;GO:0003755.peptidyl-prolyl cis-trans isomerase activity;GO:0016853.isomerase activity;GO:0000413.protein peptidyl-prolyl isomerization;	EC:5.2.1.8	K03768	-
	zma-miR396g-3p	72	up	0.032148	comp80100_c0_seq1	down	Cleavage	#NUM!	-1.13191	0.442782	#NUM!	-1.04182	Predicted protein	-	708	-	-	-	-	tr|B9HHB1|B9HHB1_POPTR Predicted protein OS=Populus trichocarpa GN=POPTRDRAFT_719279 PE=4 SV=1	2e-70	ref|XP_002310134.1| predicted protein [Populus trichocarpa] gb|EEE90584.1| predicted protein [Populus trichocarpa]	2e-70	-	-	-	GO:0004252.serine-type endopeptidase activity;GO:0016787.hydrolase activity;GO:0008233.peptidase activity;GO:0006508.proteolysis;GO:0042802.identical protein binding;GO:0043086.negative regulation of catalytic activity;GO:0008236.serine-type peptidase activity;	-	-	-
	zma-miR396g-3p	73	up	0.032148	comp318864_c0_seq1	down	Cleavage	-4.44478	-2.91427	-0.794531	-2.57225	-1.06529	ATP binding protein	ATP binding protein	423	-	-	-	-	tr|B9RC89|B9RC89_RICCO ATP binding protein. putative OS=Ricinus communis GN=RCOM_1686300 PE=4 SV=1	2e-40	ref|XP_002509773.1| ATP binding protein. putative [Ricinus communis] gb|EEF51160.1| ATP binding protein. putative [Ricinus communis]	2e-40	lcl|B8BHR6_ORYSI/640-1006 PB047983; Pfam-B_47983;	1e-19	-	-	-	-	-
	zma-miR396g-3p	74	up	0.032148	comp78873_c0_seq1	down	Cleavage	-1.09954	#NUM!	0.180572	#NUM!	-1.76553	BRE1A	Ubiquitin-protein ligase BRE1A	488	-	-	-	-	tr|B9REZ2|B9REZ2_RICCO Ubiquitin-protein ligase BRE1A. putative OS=Ricinus communis GN=RCOM_1429780 PE=4 SV=1	1e-35	ref|XP_002512311.1| Ubiquitin-protein ligase BRE1A. putative [Ricinus communis] gb|EEF49763.1| Ubiquitin-protein ligase BRE1A. putative [Ricinus communis]	9e-36	lcl|D7TUZ6_VITVI/1-611 PB161032; Pfam-B_161032;	9e-24	ZL	GO:0016874.ligase activity;	-	-	-
	zma-miR396g-3p	75	up	0.032148	comp122689_c0_seq7	down	Cleavage	-3.37346	-4.51096	0.915303	-1.74819	-3.22463	CH3	WRC	2313	-	-	gnl|CDD|192171 pfam08879. WRC. WRC. The WRC domain. named after the conserved Trp-Arg-Cys motif. contains two distinctive features: a putative nuclear localisation signal and a zinc-finger motif (C3H). It is suggested that the WRC domain functions in DNA binding.	4e-20	tr|F6H175|F6H175_VITVI Putative uncharacterized protein OS=Vitis vinifera GN=VIT_18s0001g08650 PE=4 SV=1	0	ref|XP_002283504.2| PREDICTED: uncharacterized protein LOC100260890 [Vitis vinifera]	0	lcl|B9IBN5_POPTR/2-282 PB003472; Pfam-B_3472;	5e-85	-	GO:0005634.nucleus;GO:0005524.ATP binding;GO:0006355.regulation of transcription. DNA-dependent;GO:0016818.hydrolase activity. acting on acid anhydrides. in phosphorus-containing anhydrides;	-	-	-

## Sheet: D 75 matching information
	Additional file 11D.Matching of 75 negatively correlated miRNA-target pairs
		miRNA_ID	NO.	Target_Gene	Target_length	Target predicted function	miRNA_start	miRNA_end	Target_start	Target_end	miRNA_aligned_fragment	Target_aligned_fragment	Inhibition
	a	ptc-miR396f	1	comp116066_c0_seq1	1575	C3H	1	21	315	336	UUCCAC-GGCUUUCUUGAACUG	CCGUUCAAGAAAGCCUGUGGAA	Cleavage
		ptc-miR396f	2	comp122878_c0_seq2	2710	C3H	1	19	1057	1076	UUCCAC-GGCUUUCUUGAAC	GUUCAAGAAAGCCUGUGGAA	Cleavage
		gma-miR172k	3	comp82720_c0_seq1	394	Putative protein	1	20	321	340	UGAAUCUUGAUGAUGCUGCA	GGCAGCAUCAUUUGGAUUCA	Cleavage
		gma-miR172k	4	comp126919_c0_seq17	2138	RPAP3	1	21	1530	1551	UGAAUCUUGAUGAU-GCUGCAU	AUGUAGCGAUCAUCAAGAUUUA	Cleavage
	b	ptc-miR164f	5	comp106528_c0_seq1	1365	NAC021	1	21	814	834	UGGAGAAGCAGGGCACAUGCU	AGCAAGUGCCCUGCUUCUCCG	Cleavage
		ptc-miR164f	6	comp93417_c0_seq1	580	sugar transporter	1	20	27	46	UGGAGAAGCAGGGCACAUGC	GCCUGUGCUCUGUUUCUUUA	Cleavage
		mtr-miR172c-5p	7	comp108232_c0_seq3	1008	AP2	1	21	397	417	GUAGCAUCAUCAAGAUUCACA	UGAGAAUCCUGAUGAUGCUGC	Cleavage
		gma-miR171k-5p	8	comp96539_c0_seq3	2038	Putative protein	1	21	1681	1701	CGAUGUUGGUGAGGUUCAAUC	GAUAGAACCUUAACAGCAUCG	Translation
		gma-miR171k-5p	9	comp627818_c0_seq1	475	NEK1	1	20	221	240	CGAUGUUGGUGAGGUUCAAU	CUUGAGUUUCACUAACAUCG	Cleavage
		gma-miR171k-5p	10	comp118584_c0_seq1	2251	Putative protein	1	20	1569	1588	CGAUGUUGGUGAGGUUCAAU	GUGGAACCUCAUCAACAUCC	Cleavage
	c	gma-miR396a-3p	11	comp481362_c0_seq1	278	PLD	1	20	100	119	UUCAAUAAAGCUGUGGGAAG	CCUCCCACAGUUUUGUUGGA	Cleavage
		gma-miR396a-3p	12	comp121641_c0_seq10	2618	Putative protein	1	20	623	642	UUCAAUAAAGCUGUGGGAAG	CUUUAUACAGUUUUAUUGGA	Cleavage
		gma-miR396b-3p	13	comp6674_c0_seq1	451	Predicted protein	1	21	380	400	GCUCAAGAAAGCUGUGGGAGA	UCUUUUACAGUUUUCUUGAGA	Cleavage
		ptc-miR396e-3p	14	comp6674_c0_seq1	451	SLC50A. SWEET	1	20	380	399	CUCAAGAAAGCUGUGGGAGA	UCUUUUACAGUUUUCUUGAG	Cleavage
		ptc-miR396e-3p	15	comp90654_c0_seq4	585	Predicted protein	1	20	450	469	CUCAAGAAAGCUGUGGGAGA	UCUUCCACUGUUUUCUUGGG	Cleavage
		ptc-miR396e-3p	16	comp123914_c0_seq6	4197	ACA12	1	20	1812	1831	CUCAAGAAAGCUGUGGGAGA	GCUUCCACAGCUUUUUUGAC	Cleavage
		ptc-miR396g-5p	17	comp100522_c0_seq1	1155	C3H	1	21	538	558	UUCCACGGCUUUCUUGAACUU	AAGUUCAACAAAGUCCUGGAA	Cleavage
		ptc-miR396g-5p	18	comp112772_c0_seq3	3997	Predicted protein	1	20	3659	3678	UUCCACGGCUUUCUUGAACU	AGUUCAAGAAGGGCUUGGAA	Cleavage
		ptc-miR396g-5p	19	comp838630_c0_seq1	394	PPR	1	19	360	379	UUCCAC-GGCUUUCUUGAAC	GUUCAAGAAAGCCUGUGGAA	Cleavage
		ath-miR398a	20	comp96191_c0_seq3	877	SF3	1	21	630	649	UGUGUUCUCAGGUCACCCCUU	AAGGGGUGAC-UGAGAACACU	Translation
		vvi-miR3630-3p	21	comp116949_c0_seq5	2179	Folate/biopterin transporter	1	22	1590	1611	UUUGGGAAUCUCUCUGAUGCAC	GAGCAUCUGAGAGAAUUCCAAA	Cleavage
	d	aly-miR396a-3p	22	comp121641_c0_seq10	2618	Predicted protein	1	21	623	643	GUUCAAUAAAGCUGUGGGAAG	CUUUAUACAGUUUUAUUGGAC	Cleavage
		aly-miR396a-3p	23	comp124634_c0_seq2	1299	Epoxide hydrolase 1	1	21	1061	1081	GUUCAAUAAAGCUGUGGGAAG	CUUUACACAGUUUCAUUGAAC	Cleavage
		gma-miR156q	24	comp94150_c0_seq1	666	SBP/SPL5	1	20	631	650	UGACAGAAGAGAGUGAGCAC	ACGCUCCCUCUCUUCUGUCA	Cleavage
		ath-miR159c	25	comp3973_c0_seq1	1064	LECRK42	1	21	802	822	UUUGGAUUGAAGGGAGCUCCU	GGGAGCUUUCUUGGAUCUAAA	Translation
		osa-miR166d-5p	26	comp108986_c0_seq1	1519	CPRF2	1	21	955	975	GGAAUGUUGUCUGGCUCGAGG	UUUUGAGCCAUACAACAUUCC	Translation
		osa-miR166d-5p	27	comp116598_c0_seq5	2531	MYB	1	20	67	86	GGAAUGUUGUCUGGCUCGAG	CUCAAGCUCGACAAUAUUCC	Cleavage
		bna-miR156a	28	comp94150_c0_seq1	666	SBP/SPL5	1	20	631	650	UGACAGAAGAGAGUGAGCAC	ACGCUCCCUCUCUUCUGUCA	Cleavage
		osa-miR159a.1	29	comp113040_c0_seq2	2848	SAM	1	20	1125	1144	UUUGGAUUGAAGGGAGCUCU	AGAGCUCCCAUCAGUUUAAA	Translation
		osa-miR159a.1	30	comp121827_c0_seq6	3321	PBS1	1	20	1449	1468	UUUGGAUUGAAGGGAGCUCU	AGAGCUUUUUUCAAUCCCAA	Cleavage
		bdi-miR166e	31	comp120235_c0_seq1	1775	PEPD	1	20	1001	1020	CUCGGACCAGGCUUCAUUCC	GCAAUGAAGCCUGGUGUGAG	Cleavage
	e	ath-miR393a	32	comp105131_c0_seq1	1178	bHLH78	1	22	500	521	UCCAAAGGGAUCGCAUUGAUCC	GGAUCAGAGCGAUCCCUUUGAA	Cleavage
		osa-miR393a	33	comp105131_c0_seq1	1178	bHLH78	1	22	500	521	UCCAAAGGGAUCGCAUUGAUCC	GGAUCAGAGCGAUCCCUUUGAA	Cleavage
		csi-miR393	34	comp105131_c0_seq1	1178	bHLH78	1	22	500	521	UCCAAAGGGAUCGCAUUGAUCC	GGAUCAGAGCGAUCCCUUUGAA	Cleavage
	f	ath-miR397a	35	comp77417_c0_seq1	241	P2C60	1	21	190	210	UCAUUGAGUGCAGCGUUGAUG	UAUCAAAGCUGCACUCAAGGA	Cleavage
		ath-miR397a	36	comp100711_c0_seq1	1158	predicted protein	1	21	495	515	UCAUUGAGUGCAGCGUUGAUG	UAUCAAAGCUGCUUUUAAUGA	Translation
		ath-miR397a	37	comp629092_c0_seq1	291	LAC17	1	21	94	114	UCAUUGAGUGCAGCGUUGAUG	CGUCAAUGCUGCACUCAACGA	Cleavage
		ath-miR397a	38	comp74867_c0_seq1	820	Sulfate transporter	1	21	119	139	UCAUUGAGUGCAGCGUUGAUG	UAUCAAUUCUGAACUCAGUGA	Translation
		osa-miR156f-3p	39	comp119246_c0_seq2	2402	DUF632	1	22	762	783	GCUCACUUCUCUUUCUGUCAGC	GCUGACGGGAAGAAGGGUGAGC	Translation
		bna-miR397a	40	comp77417_c0_seq1	241	PP2C60	1	21	190	210	UCAUUGAGUGCAGCGUUGAUG	UAUCAAAGCUGCACUCAAGGA	Cleavage
		ath-miR167d	41	comp41805_c0_seq1	1963	ABCB15	1	22	940	961	UGAAGCUGCCAGCAUGAUCUGG	CGAUGUCAUGCUUGCAGCUUCA	Translation
		osa-miR171b	42	comp49830_c0_seq1	303	SCL6	1	20	1	20	UGAUUGAGCCGUGCCAAUAU	AUAUUGGCGCGGCUCAAUCA	Cleavage
		aau-miR160	43	comp109968_c0_seq5	1783	Putative protein	1	20	1187	1206	UGGCAUACAGGGAGCCAGGC	GCCUUGCUCUCUAUAUGCCA	Cleavage
		osa-miR393b-5p	44	comp105131_c0_seq1	1178	bHLH78	1	22	500	521	UCCAAAGGGAUCGCAUUGAUCU	GGAUCAGAGCGAUCCCUUUGAA	Cleavage
		gma-miR396h	45	comp122569_c0_seq2	2993	ERD3	1	20	2898	2917	UCCACAGCUUUCUUGAACUG	CAGUUUGGGAUGGCUGUGGA	Translation
		ath-miR396a	46	comp108974_c0_seq1	863	ERD3	1	19	13	32	UUCCACA-GCUUUCUUGAAC	GUUCAAGAAAGCGUGUGGAA	Cleavage
		ath-miR396a	47	comp122569_c0_seq2	2993	C3H	1	21	2898	2918	UUCCACAGCUUUCUUGAACUG	CAGUUUGGGAUGGCUGUGGAA	Translation
		ath-miR396a	48	comp122878_c0_seq2	2710	uncharacterized protein	1	19	1057	1076	UUCCACA-GCUUUCUUGAAC	GUUCAAGAAAGCCUGUGGAA	Cleavage
		gma-miR396e	49	comp122569_c0_seq2	2993	PMT21	1	21	2898	2918	UUCCACAGCUUUCUUGAACUG	CAGUUUGGGAUGGCUGUGGAA	Translation
		gma-miR396e	50	comp122878_c0_seq2	2710	C3H	1	19	1057	1076	UUCCACA-GCUUUCUUGAAC	GUUCAAGAAAGCCUGUGGAA	Cleavage
		gma-miR396e	51	comp108974_c0_seq1	863	Putative protein	1	19	13	32	UUCCACA-GCUUUCUUGAAC	GUUCAAGAAAGCGUGUGGAA	Cleavage
		ath-miR408	52	comp102062_c0_seq2	754	Putative protein	1	20	613	632	AUGCACUGCCUCUUCCCUGG	CCAGGGAAGACGCAGUGCCU	Translation
		zma-miR172a	53	comp101363_c0_seq1	1602	ABCB1	1	20	1097	1116	AGAAUCUUGAUGAUGCUGCA	UCCAGCAUUUUCAAGAUUCU	Translation
		zma-miR172a	54	comp108426_c0_seq1	2187	LUT5. CYP97A3	1	20	1344	1363	AGAAUCUUGAUGAUGCUGCA	UGCAGCAUCAUCUAGUUUCU	Cleavage
		zma-miR172a	55	comp73552_c0_seq1	408	PAB2	1	20	366	385	AGAAUCUUGAUGAUGCUGCA	AGCUGCAUCAUCAGGAUUCU	Cleavage
		zma-miR172a	56	comp122050_c0_seq5	4149	Aspartic proteinase	1	20	797	816	AGAAUCUUGAUGAUGCUGCA	UGGAGCAUUGUUAGGAUUCU	Cleavage
		zma-miR172a	57	comp119013_c0_seq6	2940	RAP2-7	1	20	2053	2072	AGAAUCUUGAUGAUGCUGCA	AGCAGCAUCAUCAGGAUUCU	Cleavage
		vvi-miR396b	58	comp122569_c0_seq2	2993	ERD3	1	20	2899	2918	UUCCACAGCUUUCUUGAACU	AGUUUGGGAUGGCUGUGGAA	Translation
		vvi-miR396b	59	comp473701_c0_seq1	762	ARA12	1	20	372	391	UUCCACAGCUUUCUUGAACU	AGUUGAAGAAACUUGUGGGA	Translation
		vvi-miR396b	60	comp122878_c0_seq2	2710	C3H	1	19	1057	1076	UUCCACA-GCUUUCUUGAAC	GUUCAAGAAAGCCUGUGGAA	Cleavage
		vvi-miR396b	61	comp108974_c0_seq1	863	Putative protein	1	19	13	32	UUCCACA-GCUUUCUUGAAC	GUUCAAGAAAGCGUGUGGAA	Cleavage
	4h	gma-miR166u	62	comp105869_c0_seq1	1101	PPR	1	20	223	242	UCUCGGACCAGGCUUCAUUC	GGAUUAAGCCUGGUCUGAGG	Cleavage
		gma-miR166u	63	comp925643_c0_seq1	389	ABF	1	20	4	23	UCUCGGACCAGGCUUCAUUC	UGAUGAAGUUUGGUCUGAGA	Cleavage
		pab-miR3711	64	comp35028_c0_seq1	283	Putative protein	1	20	58	77	UGGCGCUAGAAGGAGGGCCU	AGGCACUUCUCCUGGCGCCA	Translation
		vvi-miR3630-3p	65	comp116949_c0_seq5	2179	FBT	1	22	1590	1611	UUUGGGAAUCUCUCUGAUGCAC	GAGCAUCUGAGAGAAUUCCAAA	Cleavage
	24h	ath-miR164a	66	comp81541_c0_seq1	792	Putative protein	1	20	298	317	UGGAGAAGCAGGGCACGUGC	GCACGUGUCCUGUUUCUCCA	Cleavage
		ath-miR164a	67	comp103810_c0_seq1	1771	NAC98	1	20	531	550	UGGAGAAGCAGGGCACGUGC	GCACGUCUUCUGCUUUUUCA	Cleavage
		ath-miR164a	68	comp113701_c0_seq1	3611	G6PD	1	20	2498	2517	UGGAGAAGCAGGGCACGUGC	GCACAUGCUUUGCUUUUUCA	Cleavage
		ghr-miR482a	69	comp107513_c0_seq1	1505	Putative protein	1	20	733	752	UCUUUCCUACUCCUCCCAUA	UGCGGGAGGAGUGGGAGAGA	Cleavage
		ghr-miR482a	70	comp122500_c1_seq2	3049	PPIB. ppiB	1	21	1896	1916	UCUUUCCUACUCCUCCCAUAC	GUAUGGGAAGAUUAGGAGAGG	Translation
		osa-miR5072	71	comp52300_c0_seq1	217	CUCM1	1	20	135	154	CGAUUCCCCAGCGGAGUCGC	GUGACUCGGGUGGGGAAUCG	Translation
		zma-miR396g-3p	72	comp78873_c0_seq1	488	Putative protein	1	21	413	433	GUUCAAGAAAGCUGUGGAAGA	UCUUCCUCAGUUUUCUUGAGC	Cleavage
		zma-miR396g-3p	73	comp80100_c0_seq1	708	Putative protein	1	20	224	243	GUUCAAGAAAGCUGUGGAAG	CUUUCAUAGCUUUCUUCAAU	Cleavage
		zma-miR396g-3p	74	comp318864_c0_seq1	423	Putative protein	1	21	206	226	GUUCAAGAAAGCUGUGGAAGA	UCUUCCUUAGCUUUCUUGAGC	Cleavage
		zma-miR396g-3p	75	comp122689_c0_seq7	2313	CH3	1	20	1262	1282	GUUCAAGAAAG-CUGUGGAAG	CUUCCACAGGCUUUCUUGAAC	Cleavage

## Sheet: E-miRNA-Target network
	Additional file 11E.Target genes related to 57 selected representative and seven genotypic-specific salt-responsive differentially expressed conserved miRNAs (relationship shown in Figure 9).
		4h			24h
	miRNA_ID	Function	Gene Name(homologous gene of A.th	Up/Down	Function	Gene Name(homologous gene of A.th	Up/Down
	bna-miR156a				Squamosa promoter-binding-like protein	SPL5	up
	osa-miR156f-3p				Protein of unknown function	DUF632	down
	gma-miR156q				Squamosa promoter-binding-like protein	SPL5	up
	osa-miR159a.1				SAM (Sterile Alpha Motif) domain	SAM	up
	osa-miR159a.1				Serine/threonine-protein kinase PBS1	SRF8	up
	ath-miR159c	L-type lectin-domain containing receptor kinase	LECRK42	up	L-type lectin-domain containing receptor kinase	LECRK42	up
	ath-miR164a				glucose-6-phosphate 1-dehydrogenase	G6PD4	down
	ath-miR164a				NAC domain-containing protein	NAC098	down
	ath-miR164a				Protein of unknown function	DUF3411	down
	ptc-miR164f	NAC domain-containing protein	NAC021	up	NAC domain-containing protein	NAC021	up
	ptc-miR164f	Sugar transporter		up	Sugar transporter	sugar transporter	up
	ptc-miR164f				4-coumarate--CoA ligase-like 5	4CLL5	up
	osa-miR166d-5p				Myb/SANT-like DNA-binding domain	PIF-like orf1	up
	osa-miR166d-5p				Predicted protein	CPRF2	up
	bdi-miR166e				Xaa-Pro dipeptidase	PEPD	up
	gma-miR166u	ABA responsive element binding factor	ABI5	up
	gma-miR166u	ABA responsive element binding factor	ABI	up
	gma-miR166u	Pentatricopeptide repeat-containing protein	PP113	up
	ath-miR167d	2.3-bisphosphoglycerate-independent phosphoglycerate mutase	PMGI	down	ATP-binding cassette. subfamily B (MDR/TAP). member 1	ABCB15	down
	osa-miR171b	Scarecrow-like protein 6	SCL6	down
	gma-miR171k-5p	Putative uncharacterized protein		up	Disease resistance protein	DRL2	up
	gma-miR171k-5p	Serine/threonine-protein kinase Nek1	NEK1	up	Aspartic proteinase nepenthesin-1	NEP1	up
	zma-miR172a	Aspartic proteinase nepenthesin-1	NEP1	down	ATP-binding cassette. subfamily B (MDR/TAP). member 1	ABCB15	down
	zma-miR172a	ATP-binding cassette. subfamily B (MDR/TAP). member 1	ABCB15	down	Aspartic proteinase nepenthesin-1	NEP1	down
	zma-miR172a	Hydrolase		down	cytochrome P450. family 97. subfamily A (beta-ring hydroxylase)	CYP97A3	down
	zma-miR172a	mannosyl-glycoprotein endo-beta-N-acetylglucosaminidase		down	polyadenylate-binding protein	PAB2	down
	zma-miR172a	Putative clathrin assembly protein	CAP13	down	AP2-like factor. euAP2 lineage	RAP2-7	down
	gma-miR172k	Putative uncharacterized protein		down
	gma-miR172k	RNA polymerase II-associated protein 3	RPAP3	down
	ghr-miR2949b				Vacuolar protein sorting-associated protein. putative		up
	csi-miR393	Transcription factor	bHLH78	down	Transcription factor	bHLH78	down
	ath-miR393a	Transcription factor	bHLH78	down	Transcription factor	bHLH78	down
	osa-miR393a	Transcription factor	bHLH78	down	Transcription factor	bHLH78	down
	osa-miR393b-5p	Transcription factor	bHLH78	down	Transcription factor	bHLH78	down
	ath-miR396a	Probable methyltransferase PMT21	ERD3	down	Probable methyltransferase PMT21	ERD3	down
	ath-miR396a	WRC domain	CH3	down	Putative uncharacterized protein		down
	ath-miR396a	WRC domain	CH3	down	WRC domain	CH3	down
	gma-miR396a-3p				phospholipase D	PLD	up
	gma-miR396a-3p				Predicted protein		up
	vvi-miR396b				Probable methyltransferase PMT21	ERD3	down
	vvi-miR396b				Putative uncharacterized protein		down
	vvi-miR396b				Subtilisin-like protease	ARA12	down
	vvi-miR396b				WRC domain	CH3	down
	gma-miR396b-3p				Predicted protein		up
	gma-miR396e	Probable methyltransferase PMT21	ERD3	down	Probable methyltransferase PMT21	ERD3	down
	gma-miR396e	WRC domain	CH3	down	Putative uncharacterized protein		down
	gma-miR396e	WRC domain	CH3	down	WRC domain	CH3	down
	ptc-miR396f	WRC domain	CH3	down	WRC domain	CH3	down
	zma-miR396g-3p	WRC domain	CH3	down	Ubiquitin-protein ligase		down
	zma-miR396g-3p	WRC domain	CH3	down	WRC domain	CH3	down
	zma-miR396g-3p				ATP binding protein		down
	ptc-miR396g-5p				Cytochrome P450	CYP94A1	up
	ptc-miR396g-5p				WRC domain	GRL3	up
	ptc-miR396g-5p				Pentatricopeptide repeat-containing protein	PP292	up
	ptc-miR396g-5p				Predicted protein		up
	ptc-miR396g-5p				Putative uncharacterized protein		up
	gma-miR396h	Probable methyltransferase PMT21	ERD3	down	Probable methyltransferase PMT21	ERD3	down
	ath-miR397a				Laccase	LAC17	down
	bna-miR397a				Laccase	LAC17	down
	ath-miR397a				Predicted protein		down
	ath-miR397a				protein phosphatase 2C	P2C60	down
	ath-miR397a				Sulfate transporter		down
	ath-miR408	Putative uncharacterized protein		down	Basic blue protein	BABL	down
	ath-miR408				Plastocyanin-like domain	PCLD	down
	ghr-miR482a	RNA polymerase II C-terminal domain phosphatase-like 4	CDPL4	down	peptidyl-prolyl cis-trans isomerase B (cyclophilin B)	PPIB. ppiB	down
